# Supplementary material for: A network medicine approach to investigation and population-based validation of disease manifestations and drug repurposing for COVID-19
Source: PLoS Biol. 2020 Nov 6;18(11):e3000970. doi: 10.1371/journal.pbio.3000970 (PMC7728249; doi:10.1371/journal.pbio.3000970)
Supplement: S1 Data — (XLSX) [file pbio.3000970.s001.xlsx]

## Sheet: A
	-log10FDR
	SARS2-DEG	SARS2-DEP	HCoV-PPI	SARS2-PPI	PanCoV-PPI
Phagosome	2.2656	2.00745	5.71488	0.171747	4.89175
Measles	7.23357	0	5.32049	0	2.94357
Apoptosis	1.8673	0.397752	5.3491	0	1.8304
Influenza A	7.77264	0.0174513	4.74281	0	2.72117
RNA transport		0.292593	3.97496	2.49083	5.5619
Epstein-Barr virus infection	6.89813	0.212723	3.42012	0	1.68562
NF-kappa B signaling pathway	10.1627	0	2.83114	0.0595324	2.59317
Protein processing in endoplasmic reticulum		2.33355	0.501155	2.91216	3.84382
Hepatitis B	3.39758	0.295017	3.25896	0	1.10851
Th17 cell differentiation	1.85346	0.126011	2.66659		0.65748
Necroptosis	2.10939	0.2979	2.57827	0	0.850532
Inflammatory bowel disease (IBD)	2.02559		1.87585		0.514802
Tuberculosis	2.41694	1.21143	1.80652	0	0.989879
Gap junction	1.56237	1.07736	1.55286	0	0.556196
Rheumatoid arthritis	8.34519	0.402547	1.52664	0	0.748993
Hepatitis C	4.26194	0.567994	1.48565	0	0.700603
neutrophil mediated immunity	4.89309	2.60202	1.61286	2.14931	4.53161
negative regulation of apoptotic process	2.24232	2.16995	3.53026	0	1.80799
viral life cycle	0	0	7.43729	3.36878	11.8275
viral process	0	0.100621	6.46642	2.59578	9.26005
extrinsic apoptotic signaling pathway	1.40026	0.0387617	6.26528	0	4.19125
cytokine-mediated signaling pathway	17.3617	0.0492855	5.98259	0	2.08842
response to cytokine	6.85175	0	3.70841	0	2.32453
mRNA splicing, via spliceosome		5.61253	3.34304	0	1.81484
transport of virus			3.36592	3.18177	7.76897
regulation of viral genome replication	6.75879	0.13791	3.01072	0	1.70711
RNA metabolic process	0	3.44388	2.89671	0.010904	2.14371
positive regulation of apoptotic signaling pathway	3.3676		1.92586	0.000851854	1.84064
regulation of cell cycle G2/M phase transition	0	0.105994	1.78655	3.38525	6.12393
regulation of I-kappaB kinase/NF-kappaB signaling	3.72526	0	0.159316	1.90566	2.32292
response to interferon-gamma	3.66345		2.06367		0.678748
response to interferon-alpha	1.4937		1.8784		0.961598
response to interferon-beta	4.68276	0.317443	1.77999		0.90364
type I interferon signaling pathway	6.70267		1.45087		0.358318

## Sheet: B-E
Entrez ID	Symbol	Degree in the human protein interactome (Panel B)	dN/dS ratio (Panel C)	Evolutionary rate ratio (Panel D)	Lung specificity (Panel E)
4841	NONO	177	0.02	0.222474	0.731526
2931	GSK3A	91	0.0518771	0.492589	0.320497
2932	GSK3B	469	0.0153113	0.253297	1.24933
26986	PABPC1	218	0.0067243	0.057491	0.49329
8761	PABPC4	107	0.0293435	0.159577	0.108698
3178	HNRNPA1	541	0.00796703	0.142361	0.109243
3181	HNRNPA2B1	213	0.0135091	0.139274	0.666483
4869	NPM1	655		0.456855	-0.0392032
10146	G3BP1	135	0.0464791	0.313383	1.1762
9908	G3BP2	73	0.0231684	0.170741	0.53525
6143	RPL19	171	0		-0.0479944
142	PARP1	280	0.0493795	0.727735	-0.121475
4691	NCL	280	0.175213	1.04456	0.187078
1653	DDX1	138	0.0239108	0.439219	-0.204437
23429	RYBP	57	0.106925	0.108072	1.59582
5478	PPIA	111	0.0594668	0.332667	1.21252
408050	NOMO3	11	0.0527236		0.478819
2280	FKBP1A	44		0.47215	2.21297
9360	PPIG	48	0.060844	0.625619	0.514103
4140	MARK3	71	0.0320775	0.351044	1.58701
10465	PPIH	35	0.144512	0.25249	0.550507
11123	RCAN3	14	0.0283311	0.697616	0.310208
9146	HGS	336	0.0381146	0.770496	0.745005
7917	BAG6	281	0.0791386	0.557976	0.369317
23564	DDAH2	39	0.0382196	0.462485	0.254689
819	CAMLG	35	0.100857	0.801875	-0.303206
25978	CHMP2B	29	0.00300958	0.491405	0.125728
116841	SNAP47	32	0.186091	1.82161	-0.469127
23609	MKRN2	30	0.090602	0.772004	-0.0207135
7177	TPSAB1	3	0.112051		2.65775
710	SERPING1	21	0.305538	2.20219	1.09118
7681	MKRN3	143	0.388962	2.12586	-0.401428
5683	PSMA2	129		0.3246	0.971773
81926	ABHD17A	20			0.991255
5204	PFDN5	185	0.00507872	0.809694	0.201031
57409	MIF4GD	26	0.0827182	0.860187	0.664698
4705	NDUFA10	48	0.173581	2.0339	-0.586358
79001	VKORC1	96	0.221509	1.10874	-0.058918
81887	LAS1L	50	0.329996	1.6863	-0.249269
55506	MACROH2A2	102	0.0126183	0.178977	-0.336767
6224	RPS20	168	0.0302077	0.462575	0.218379
11200	CHEK2	181	0.168709	0.963225	0.310283
7013	TERF1	325	0.527303		-0.329284
10540	DCTN2	107	0.0461538	0.658673	0.337639
1655	DDX5	249		0.118045	1.44088
119710	IFTAP	10	0.349789		-0.368009
8665	EIF3F	126	0.0731707	0.899756	-0.163512
1915	EEF1A1	382	0.00245399		0.167827
857	CAV1	214	0.0798643	0.4686	1.46423
3551	IKBKB	188	0.0570215	0.551675	0.942168
7329	UBE2I	480	0.0010101	0.489078	0.0593461
6449	SGTA	214	0.0272182	0.77405	0.0581984
9550	ATP6V1G1	30		0.559042	0.522336
689	BTF3	50	0.0931226	0.287803	0.00235129
22809	ATF5	24	0.150618	1.15307	-0.175707
4539	MT-ND4L				-0.61852
4513	MT-CO2				-0.591636
59272	ACE2	6	0.258893	1.4667	-0.330886
339390	CLEC4G	21	0.279521	2.55399	-0.173785
30835	CD209	18	0.24796	3.22186	0.442885
10332	CLEC4M	10	0.318023	1.77912	0.608036
3661	IRF3	130	0.195592	3.20575	0.685307
3838	KPNA2	202		0.793754	0.0898958
6441	SFTPD	6	0.391485	3.28017	5.64995
598	BCL2L1	121	0.0468384	0.433069	2.06232
599	BCL2L2	31	0.0328007	0.296249	0.261249
4170	MCL1	82	0.151423	0.924384	2.69749
597	BCL2A1	21	0.250715	1.75795	2.80317
596	BCL2	137	0.0938767	0.768406	-0.466599
6502	SKP2	176	0.158971	1.35838	0.227034
3840	KPNA4	65	0.0226164	0.166005	0.287901
8575	PRKRA	69	0.0240199	0.399872	0.0138705
928	CD9	47	0.080446	0.813372	0.524042
7113	TMPRSS2	71	0.154196	2.12912	0.718868
290	ANPEP	6	0.126524	1.4475	-0.0527697
85437	ZCRB1	64	0.045439	0.350276	-0.399782
1803	DPP4	32	0.211442	0.947253	0.612862
10492	SYNCRIP	312	0.00892288	0.14098	0.285727
5725	PTBP1	127	0.00981654	0.366325	1.23129
634	CEACAM1	24	0.676549	3.51677	-0.0885836
302	ANXA2	143	0.0210691	0.282322	1.28825
220988	HNRNPA3	112	0.0095064	0.232965	0.872611
50	ACO2	21	0.0295493	0.399207	-0.360406
3337	DNAJB1	97	0.0447223	0.297618	0.547946
3329	HSPD1	322	0.0258051		0.0744782
3313	HSPA9	257	0.0153722	0.234837	-0.224034
9276	COPB2	69	0.0205333	0.494094	0.589736
23521	RPL13A	70			-0.120668
3646	EIF3E	119	0.00101999	0.348113	-0.0658041
8668	EIF3I	117	0.00532623	0.679124	0.605266
4836	NMT1	80	0.025176	0.280661	0.654975
128866	CHMP4B	100	0.00359304	0.472842	0.307762
8729	GBF1	47	0.0786026	0.69341	0.49347
6241	RRM2	37	0.0911716	0.531535	0.324084
3832	KIF11	127	0.209707	1.0494	-0.0494667
5707	PSMD1	135	0.0111872	0.421095	0.233815
6729	SRP54	40	0.00186567	0.345351	0.479344
84955	NUDCD1	38	0.128948	0.837765	0.72985
4666	NACA	64		2.65047	-0.260862
51429	SNX9	56	0.0967313	0.512529	-0.258576
23256	SCFD1	59	0.0432113	0.685591	0.373421
5701	PSMC2	146	0.00164695	0.187854	0.451687
7942	TFEB	25	0.0425185	0.629811	0.185664
11344	TWF2	65	0.0168964		0.517979
10652	YKT6	30	0.0803815	0.714184	0.571342
3837	KPNB1	249	0.0112522	0.508388	0.707967
6811	STX5	87	0.0718938	0.641815	0.565965
6776	STAT5A	127	0.075194	0.458794	0.555708
51187	RSL24D1	30	0.00643705	0.410395	0.1009
91452	ACBD5	19	0.187326	1.2626	0.0920915
5245	PHB	149	0.00379549	0.431516	0.117244
3725	JUN	1683	0.0187396	0.399826	0.891994
6774	STAT3	348	0.0011705	0.10661	2.27049
5499	PPP1CA	396	0.00195636	0.318589	0.956052
92521	SPECC1	35	0.143809	1.10583	-0.315669
10875	FGL2	11	0.145668	1.01499	-0.231062
7514	XPO1	1205	0.0196502	0.403456	0.335618
7040	TGFB1	132	0.0559033	1.06448	1.0581
4088	SMAD3	419	0	0.0707003	0.349317
1514	CTSL	38		1.01772	1.87547
5045	FURIN	45	0.0512863	0.551563	1.56697
9407	TMPRSS11D	1	0.450383	2.0721
7415	VCP	598	0.000989364	0.148685	0.931543
8519	IFITM1	5	0.335653	2.75318	-0.0385319
10581	IFITM2	6		2.26527	0.371743
10410	IFITM3	10		2.23683	1.27181
375	ARF1	68	0	0.0994408	1.46075
7280	TUBB2A	134	0.00104797	0.064061	-0.466932
10382	TUBB4A	120	0.000981782		-0.309752
84617	TUBB6	80	0.0100434	0.145516	0.338146
7277	TUBA4A	260	0	0.0289569	-0.199624
60	ACTB	457	0.00328653	0.0485424	0.431824
7431	VIM	365	0.0237129	0.49444	-0.141912
2316	FLNA	345	0.0181865	0.277999	-0.176423
8546	AP3B1	54	0.136026	0.616078	0.383985
23476	BRD4	92	0.0449302	0.614218	0.924021
6046	BRD2	49	0.0400091	0.316847	0.627948
10283	CWC27	27	0.057394	0.690019	0.0104765
124245	ZC3H18	127	0.0724969	0.845746	0.52077
57153	SLC44A2	4	0.0612	0.723891	1.03451
9512	PMPCB	80	0.0866296	0.900695	-0.280599
10897	YIF1A	55	0.0733871	0.56173	0.287645
481	ATP1B1	34	0.0579216	0.744337	-0.248011
34	ACADM	22	0.0689317	0.747994	-0.812946
2108	ETFA	52	0.0744337	0.546516	-0.339141
2040	STOM	127	0.111916	0.42513	2.44615
2677	GGCX	16	0.140737	0.892304	1.60549
523	ATP6V1A	118	0.0188428	0.274638	0.75469
5714	PSMD8	87	0.0645963	0.674511	0.0758243
7905	REEP5	81	0.0500835	0.683588	0.217254
23203	PMPCA	61	0.0709088	0.969243	0.0318401
196527	ANO6	29	0.0600794	1.04178	1.24735
10531	PITRM1	38	0.0762254	1.12455	0.221495
10463	SLC30A9	16	0.11782	0.666345	0.242445
60493	FASTKD5	23	0.364944	1.88069	0.465769
148867	SLC30A7	23	0.0466712	0.428541	2.16853
10426	TUBGCP3	148	0.0413047	0.449587	0.337683
79934	COQ8B	33	0.10939	0.919926	0.0684426
113174	SAAL1	46	0.227221	1.02379	-0.171226
92840	REEP6	53	0.154481	1.70973	-0.320054
92105	INTS4	49	0.0393114	0.401643	0.382506
89874	SLC25A21	5	0.28756	0.793612	-0.329103
10844	TUBGCP2	96	0.0553966	0.771544	0.700339
80222	TARS2	25	0.189889	0.10352	-0.227299
57142	RTN4	104	0.385181	1.36046	0.955603
51439	FAM8A1	35	0.280658	1.11802	0.307801
10157	AASS	10	0.126275	0.885755	0.263487
26993	AKAP8L	119	0.0773943	0.671947	0.250119
25980	AAR2	27	0.0733344		0.149173
28969	BZW2	52	0.0100444	0.268352	-0.216219
9136	RRP9	32	0.0529883	0.936451	0.475357
1459	CSNK2A2	409	0.0207987	0.12545	0.162768
1460	CSNK2B	311	0	0.407905	0.284339
23367	LARP1	122	0.129477	0.638748	0.16859
25940	FAM98A	40	0.078195	0.41526	-0.350575
79753	SNIP1	113	0.128115	0.952405	0.34085
5976	UPF1	181	0.00693185	0.434366	0.505342
4343	MOV10	980	0.0897827	0.921483	0.62161
9188	DDX21	171	0.147645	0.901732	1.52567
55131	RBM28	78	0.215928	1.14136	0.0169107
25873	RPL36	104	0.00100183	0.450685	-0.209842
51125	GOLGA7	12	0.011055	0.103705	0.337107
25921	ZDHHC5	16	0.0360843	0.275927	0.640559
5422	POLA1	57	0.209496	1.03174	0.198757
5557	PRIM1	30	0.117512	1.09317	0.0809262
5558	PRIM2	37		1.17313	-0.0959343
23649	POLA2	62	0.139081	0.988755	0.72259
79709	COLGALT1	17			1.4437
5318	PKP2	75	0.150419	1.06125	-0.51126
161	AP2A2	69	0.0139843	0.407783	0.808537
2671	GFER	33	0.134932	1.25033	0.137457
57222	ERGIC1	27	0.00824137	0.331454	1.15409
1173	AP2M1	231	0	0.304703	0.397833
80273	GRPEL1	37	0.0739104	0.88478	-0.135718
6902	TBCA	22	0.0552493	0.796819	0.110857
55206	SBNO1	6	0.020497	0.313332	0.0242833
10295	BCKDK	29	0.0370487	0.49393	-0.331376
10270	AKAP8	61	0.169194	1.40926	0.296975
23077	MYCBP2	74	0.0289376	0.42347	0.00725653
10569	SLU7	38	0.0210986	0.599446	0.357772
8737	RIPK1	114	0.324964	1.97126	0.739952
9898	UBAP2L	53	0.048294	0.255848	1.05832
219743	TYSND1	15	0.117574	1.56375	-0.320045
51248	PDZD11	23	0.0420984	0.403399	-0.00841694
84726	PRRC2B	38	0.187296	0.92536	0.380137
55833	UBAP2	27	0.243421	1.06322	0.276057
24149	ZNF318	42	0.399068	1.26107	0.00151203
64784	CRTC3	20	0.151186	0.935411	0.513102
159195	USP54	153	0.301101	1.06412	0.194186
29066	ZC3H7A	11	0.168241	0.749383	1.15232
23185	LARP4B	30	0.154111	0.99165	1.95598
55285	RBM41	32	0.210886	0.836615	0.0160387
6938	TCF12	109	0.0644863	0.357233	0.407207
53938	PPIL3	24	0.306223	0.392167	0.324693
54477	PLEKHA5	59	0.144804	0.784815	-0.221056
9755	TBKBP1	17	0.0355589	0.81333	0.253989
11113	CIT	23	0.0278034	0.283484	0.198098
3281	HSBP1	34	0.0640817	0.424225	0.599572
5116	PCNT	71	0.256628	2.75205	-0.181346
11116	CEP43	139	0.204796	0.993451	-0.20975
5576	PRKAR2A	70	0.225871	0.702833	-0.0389425
5566	PRKACA	603	0.014928	0.233668	-0.305449
5577	PRKAR2B	69	0.0415335	0.364022	-0.32921
5962	RDX	57	0.0121845	0.164969	0.26899
1063	CENPF	54	0.364851	1.87639	-0.111798
7088	TLE1	129	0.0231832	0.0849513	-0.457324
7090	TLE3	74	0.00984087	0.282159	0.598229
166	TLE5	306	0.0108502	1.10312	0.594383
2802	GOLGA3	41	0.0844028	1.15263	0.391754
2801	GOLGA2	475		1.81962	0.273803
2804	GOLGB1	41	0.218527	1.34164	0.0847547
56850	GRIPAP1	75	0.0628426	0.823776	1.04867
9857	CEP350	51	0.211686	1.13086	0.142164
9659	PDE4DIP	158			-0.128595
9662	CEP135	164	0.109823	0.971869	0.469348
23177	CEP68	14	0.558249	2.39176	-0.346433
11064	CNTRL	156	0.202687		0.276636
23085	ERC1	64	0.02318	0.221072	0.124546
9648	GCC2	25	0.230356	1.2119	0.815002
79745	CLIP4	32	0.090604	0.786923	0.590759
51199	NIN	115	0.212333	1.25419	0.735399
201134	CEP112	3	0.130655		0.235845
145282	MIPOL1	91	0.290902	1.13717	-0.0636049
8975	USP13	49	0.030303	0.337863	-0.140378
79571	GCC1	82	0.0510985	0.834665	0.175908
152789	JAKMIP1	20	0.032086	0.672061	-0.161711
55755	CDK5RAP2	67	0.372274	1.86592	-0.157248
10142	AKAP9	100	0.21345	1.24713	0.668169
64689	GORASP1	57	0.179054	1.19155	0.934625
79443	FYCO1	57	0.160779	1.44956	-0.129186
79078	C1orf50	16	0.206278		-0.330626
11190	CEP250	248	0.184462	1.22706	-0.252765
29110	TBK1	194	0.0433065	0.338219	1.15223
51361	HOOK1	42	0.0552486	0.505345	-0.282165
22981	NINL	224	0.28746	2.8118	-0.210294
2717	GLA	20	0.260887	1.35556	2.61814
3615	IMPDH2	79	0.0101887	0.197495	-0.10126
23408	SIRT5	81	0.139176	0.951347	-0.0214528
10204	NUTF2	31		0.665454	0.550503
382	ARF6	169	0	0.12301	0.739736
10193	RNF41	68	0.00314254	0.237011	0.7368
11001	SLC27A2	41	0.15139	1.11251	-0.236468
9470	EIF4E2	85	0.0262411	0.633995	0.48998
5447	POR	32		0.912038	0.564102
5910	RAP1GDS1	85	0.0519983	0.31905	0.164325
23325	WASHC4	31	0.0333191	0.356641	0.816229
23307	FKBP15	34	0.256602	1.14273	1.98426
26058	GIGYF2	74	0.0654254	0.452342	0.109147
3416	IDE	82	0.0390687	0.491411	-0.137172
26519	TIMM10	23	0	0.475147	-0.0555042
440138	ALG11	10	0.176225	1.02865	0.534718
23225	NUP210	35	0.120722	1.17862	0.450715
90580	TIMM29	34	0.0450548		0.0678588
55735	DNAJC11	51	0.0258563	0.542971	0.0946329
26515	TIMM10B	8	0.0895897		0.472372
26520	TIMM9	26	0.0563725	0.601789	-0.396154
3066	HDAC2	426	0.00347692	0.264571	0.199344
2876	GPX1	18		0.731584	1.67566
55621	TRMT1	53	0.125111	1.13996	0.264613
10632	ATP5MG	26		0.862649	-0.0984888
537	ATP6AP1	29	0.124815	1.06429	2.16732
10280	SIGMAR1	15	0.0758416	0.615864	-0.369363
79572	ATP13A3	12	0.131704	0.685904	1.28337
8540	AGPS	29	0.135176	0.609305	0.43428
80777	CYB5B	33	0.247702	1.25743	0.237102
2181	ACSL3	41	0.079299	0.617449	1.089
1727	CYB5R3	47	0.105658	1.03714	0.0793369
5898	RALA	78	0.00570984	0.227687	3.10003
1312	COMT	29	0.0934996	1.82308	0.80136
5878	RAB5C	135		0.19095	1.49329
7879	RAB7A	160	0	0.240627	1.22493
4218	RAB8A	78	0.0421	0.510535	0.699955
5862	RAB2A	90	0.0165732	0.892795	0.216433
10890	RAB10	45	0	0.191017	0.0161956
51552	RAB14	58	0	0.142278	1.15356
387	RHOA	179	0.00964134	0.081528	1.06748
5861	RAB1A	90	0	0.26385	1.54566
2782	GNB1	101	0.00107585	0.226859	1.13507
2787	GNG5	35	0	0.172862	2.17247
10960	LMAN2	23	0.0315635	0.483161	0.979593
7841	MOGS	39	0.130442	1.22193	1.22479
26092	TOR1AIP1	54	0.326523	1.68211	0.0915267
64757	MTARC1	7			-0.144163
169714	QSOX2	26	0.209929	1.64106	0.0579302
9653	HS2ST1	19	0.0188981	0.400737	0.373875
91942	NDUFAF2	16	0.210222	1.46734	-0.406013
51097	SCCPDH	39	0.211189	1.09561	-0.337734
949	SCARB1	31	0.0948336	1.38342	-0.245906
57106	NAT14	20	0.0307982	0.50112	-0.0913043
79877	DCAKD	16	0.0383657	1.1165	-0.496137
26355	FAM162A	23	0.27245	2.054	-1.09559
131118	DNAJC19	29	0.182825	0.274167	-0.576803
55829	SELENOS	26			0.836207
80142	PTGES2	23	0.0698981	1.1306	-0.619306
22931	RAB18	29	0.0168602	0.39092	0.100783
10199	MPHOSPH10	25	0.164206	1.32446	-0.047474
6731	SRP72	50	0.0381712	0.582923	0.497676
11101	ATE1	31	0.232796	1.13464	0.128123
7468	NSD2	181	0.0951152	0.698929	0.578182
6728	SRP19	25	0.0298282	0.676887	0.49041
64432	MRPS25	37	0.0534025	0.847694	0.317432
1662	DDX10	37	0.174576	0.968272	-0.0939378
51574	LARP7	64	0.10665	1.01923	0.0547137
56257	MEPCE	190	0.114213	0.751334	-0.106689
25983	NGDN	23	0.124431	0.948634	0.204053
11340	EXOSC8	103	0.083234	0.636608	0.326604
79731	NARS2	23	0.171604	1.09047	-0.0895911
79954	NOL10	22	0.0384752	0.770778	0.177921
79080	CCDC86	24	0.235003	1.78697	-0.395393
51091	SEPSECS	11	0.156491	0.748233	0.390928
56915	EXOSC5	94	0.0659951	0.968795	-0.907612
51010	EXOSC3	35	0.129371	0.936546	-0.0905765
26574	AATF	64	0.19233	1.10615	0.367216
25831	HECTD1	59	0.0123092	0.396538	0.0503138
51116	MRPS2	53	0.147004	1.45361	-0.345133
64969	MRPS5	70	0.18061	1.31656	0.915327
23404	EXOSC2	58	0.0553455	0.524479	0.131789
23107	MRPS27	93	0.289209	1.37266	-0.356953
2963	GTF2F2	73	0.0223026	0.486802	-0.139662
2200	FBN1	43	0.0308621	0.320738	0.351314
2201	FBN2	26	0.0249964	0.292346	-0.465629
8021	NUP214	73	0.264677	1.42833	-0.0879204
23636	NUP62	137	0.120321	1.40592	0.13244
10238	DCAF7	120	0.000967118	0.248153	1.34824
7458	EIF4H	64		0.627409	0.48132
53371	NUP54	84	0.0314815	0.434294	0.252103
57534	MIB1	63	0.00711111	0.129025	0.112192
23111	SPART	45	0.0923331	1.06594	0.219517
91754	NEK9	53	0.0598034	0.380238	-0.0905618
84858	ZNF503	22	0.0316942	0.464095	0.173139
4927	NUP88	46	0.104127	0.848134	-0.159452
9818	NUP58	36	0.123925	0.688775	1.39759
27430	MAT2B	41	0.0621209	0.657876	0.642236
10516	FBLN5	23	0.0601425	0.576878	0.475188
5538	PPT1	38	0.14894	0.901428	1.11242
8453	CUL2	435	0.0299836	0.361925	0.179683
55700	MAP7D1	39	0.17081	0.916881	0.815661
79178	THTPA	15	0.499461	1.73515	0.00440572
79699	ZYG11B	43	0.0208502	0.381286	-0.128305
26521	TIMM8B	15	0.0236733	0.511065	-0.347444
9978	RBX1	176	0	0.209089	1.03837
6921	ELOC	132	0	0.329523	0.465435
6923	ELOB	106	0.0254386	0.688628	-0.0942634
3162	HMOX1	38	0.10653	1.23757	0.466548
286827	TRIM59	18	0.194504	1.40758	0.097443
151188	ARL6IP6	22	0.221204	1.25263	0.652888
23339	VPS39	25	0.0379512	0.406456	0.481225
23155	CLCC1	26	0.290912	1.56097	0.254858
55823	VPS11	53		0.781884	0.357128
25777	SUN2	72	0.117717	1.2548	0.317519
29880	ALG5	18	0.128374	0.82671	0.359948
30968	STOML2	73	0.0701974	0.489357	-0.490313
4928	NUP98	86	0.101567	0.693805	0.549486
8480	RAE1	109	0.00909091	0.512728	-0.232463
23787	MTCH1	25	0.0143474	0.620775	0.716626
55027	HEATR3	47	0.135723	0.987765	1.12439
23195	MDN1	51	0.217465	1.29008	0.0184548
5352	PLOD2	48	0.0934304	0.616527	-0.0433476
1861	TOR1A	34	0.0547583	0.643282	0.821423
8614	STC2	29	0.083771	0.803803	0.879122
5327	PLAT	41	0.111144	1.54332	0.695613
3688	ITGB1	136	0.0681387	0.560349	0.460536
284106	CISD3	74	0.173284	1.32739	-0.137448
1291	COL6A1	31	0.0509414	1.10262	-0.27598
5817	PVR	66		3.67039	2.29075
1786	DNMT1	120	0.132923	0.799763	1.05214
4015	LOX	39	0.0920573	0.826704	1.0006
5046	PCSK6	8	0.0842377	1.23158	-0.190618
83729	INHBE	16	0.208705	1.28677	-0.181363
10577	NPC2	25	0.188034	1.56374	2.54598
4240	MFGE8	10	0.372064	2.68715	-0.237271
10956	OS9	115	0.157877	1.12102	1.03241
4884	NPTX1	41	0.027439	0.434002	-0.115235
79070	POGLUT2	8	0.0768783	0.641586	0.323513
143888	POGLUT3	6	0.170944	0.771555	0.389469
56605	ERO1B	19	0.047886	0.599381	-0.224523
23646	PLD3	28	0.0467391	0.841448	0.402402
80020	FOXRED2	34	0.116007	1.09536	-0.178384
79586	CHPF	12	0.0366345	1.03374	0.0100733
126789	PUSL1	19	0.119226	1.7911	0.0616259
23065	EMC1	41	0.0678442		0.42919
8836	GGH	32	0.398672	1.65576	-0.0331733
27248	ERLEC1	31	0.040618	0.523971	0.533939
23765	IL17RA	74	0.189291	2.27485	0.815683
55768	NGLY1	28	0.190126	1.09845	0.112818
90161	HS6ST2	7	0.160041	0.592958	-0.313904
6388	SDF2	14	0.0704094	0.601098	0.641489
4758	NEU1	16	0.133428	1.04236	1.1992
9518	GDF15	13	0.083985	3.29619	0.704902
80213	TM2D3	30	0.132713	0.958793	0.335701
23071	ERP44	78	0.0741078	0.633888	1.47533
80267	EDEM3	11	0.06453	0.524473	1.32232
64374	SIL1	22	0.136927	1.14192	0.185593
23509	POFUT1	16	0.0783682	0.921904	0.284986
64093	SMOC1	28	0.0440806	0.408268	-0.649213
79666	PLEKHF2	130	0.0247934	0.358633	1.48085
54850	FBXL12	40	0.0324838	0.839584	0.380352
55757	UGGT2	13	0.229683	1.21758	0.0364039
54480	CHPF2	5	0.0554882	0.554335	0.545562
9510	ADAMTS1	25	0.144761	0.97209	0.201979
10525	HYOU1	61		0.878402	0.415109
51661	FKBP7	16	0.131064	1.06782	-0.0209418
8754	ADAM9	27	0.12053	0.899765	2.5273
60681	FKBP10	25		0.833633	0.133882
9368	SLC9A3R1	126	0.0745227	0.980438	-0.451792
27243	CHMP2A	42	0.00327756	0.43365	0.536161
7812	CSDE1	86	0.0286316	0.609244	0.0925361
9868	TOMM70	31	0.0808339	0.815366	-0.60689
2011	MARK2	121	0.0234351	0.265076	0.537836
51611	DPH5	5	0.100574	0.826273	-0.157709
79077	DCTPP1	31	0.245225	1.48815	-0.152229
4139	MARK1	25	0.045403	0.288895	-0.400524
58155	PTBP2	27	0.00559579	0.259849	-0.215341
9529	BAG5	63	0.0584231	0.743095	0.0267425
7993	UBXN8	32		1.73392	-0.0730586
8733	GPAA1	33	0.0692104	0.771587	0.199859
7466	WFS1	17	0.0491121	0.912272	0.44525
4363	ABCC1	34	0.0590687	0.729273	1.00058
2150	F2RL1	26	0.116351	1.10375	-0.0292008
22937	SCAP	27	0.0706394	0.921297	-0.0943814
23333	DPY19L1	16	0.114348	0.757438	1.48276
27346	TMEM97	20		1.40473	-0.0560974
55676	SLC30A6	24	0.100121	0.454396	0.649553
202018	TAPT1	7	0.0581583	0.485114	0.543818
79956	ERMP1	35	0.146772	0.753542	0.355676
79671	NLRX1	31	0.101092	1.03492	-0.269915
162427	RETREG3	78	0.160289	0.734214	0.226146
84720	PIGO	18	0.176775	1.23856	0.30378
55711	FAR2	15	0.11213	0.837646	1.50392
51295	ECSIT	117	0.190036	1.82977	-0.650063
79053	ALG8	34	0.166204	0.934945	-0.0750759
55116	TMEM39B	12	0.0392652	0.388881	0.332332
27069	GHITM	54	0.138294	0.740342	-0.305925
28976	ACAD9	81	0.120012	0.940646	-0.00738091
54602	NDFIP2	23	0.23151	0.877213	0.246277
617	BCS1L	23	0.0864751	0.676322	-0.0681495
51103	NDUFAF1	50	0.262058	1.53628	-0.496985
50999	TMED5	10	0.154594	0.836204	2.07596
4715	NDUFB9	53	0.183903	1.0298	-0.376082
94005	PIGS	40	0.0686688	0.843398	0.806741

## Sheet: F,G
PanCoV-PPI					Gene trapped					RNAi					viORFs					Co-IP+LCMS
Entrez ID	Symbol	Degree in the human protein interactome	dN/dS ratio		Entrez ID	Symbol	Degree in the human protein interactome	dN/dS ratio		Entrez ID	Symbol	Degree in the human protein interactome	dN/dS ratio		Entrez ID	Symbol	Degree in the human protein interactome	dN/dS ratio		Entrez ID	Symbol	Degree in the human protein interactome	dN/dS ratio
4841	NONO	177	0.02		8997	KALRN	23	0.00990499		6908	TBP	189	0.0353055		11051	NUDT21	145	0.00779221		143684	FAM76B	23	0.0273869
2931	GSK3A	91	0.0518771		6080	SNORA73A				143684	FAM76B	23	0.0273869		291	SLC25A4	54	0.0485687		7812	CSDE1	86	0.0286316
2932	GSK3B	469	0.0153113		11224	RPL35	118	0.00681499		5611	DNAJC3	15	0.0235199		11224	RPL35	118	0.00681499		10691	GMEB1	26	0.0539193
26986	PABPC1	218	0.0067243		9866	TRIM66		0.162224		54908	SPDL1	31	0.192078		57523	NYNRIN	11	0.234868		57617	VPS18	56	0.0255835
8761	PABPC4	107	0.0293435		6634	SNRPD3	118	0		406	ARNTL	44	0.0191522		6634	SNRPD3	118	0		1983	EIF5	57	0.0308148
3178	HNRNPA1	541	0.00796703		3572	IL6ST	42	0.173318		745	MYRF	16	0.0782866		6780	STAU1	350	0.0888932		2318	FLNC	129	0.0121878
3181	HNRNPA2B1	213	0.0135091		5152	PDE9A	40	0.0427627		90070	LACRT	40			1315	COPB1	94	0.00953545		23394	ADNP	54	0.0645083
4869	NPM1	655			54537	SHLD2	4	0.46929		2318	FLNC	129	0.0121878		3010	H1-6	92	0.173601		509	ATP5F1C	105	0.0870425
10146	G3BP1	135	0.0464791		100128442					5580	PRKCD	303	0.0593631		4644	MYO5A	62	0.0339061		6194	RPS6	238	0.000989819
9908	G3BP2	73	0.0231684		692063	SNORA32				64409	GALNT17		0.0104037		509	ATP5F1C	105	0.0870425		9123	SLC16A3	12	0.0471492
6143	RPL19	171	0		1983	EIF5	57	0.0308148		509	ATP5F1C	105	0.0870425		6194	RPS6	238	0.000989819		253782	CERS6	19	0.0575006
142	PARP1	280	0.0493795		23303	KIF13B	14	0.0814337		7003	TEAD1	30	0.00899471		346389	MACC1	1	0.228098		55757	UGGT2	13	0.229683
4691	NCL	280	0.175213		1975	EIF4B	99	0.0715953		5997	RGS2	73	0.0432626		55975	KLHL7	20	0.024988		10382	TUBB4A	120	0.000981782
1653	DDX1	138	0.0239108		54518	APBB1IP	23	0.207656		210	ALAD	23	0.13194		143244	EIF5AL1	3	0.0740433		3837	KPNB1	249	0.0112522
23429	RYBP	57	0.106925		202018	TAPT1	7	0.0581583		5063	PAK3	27	0.0200419		84129	ACAD11	46	0.191435		5591	PRKDC	319	0.217721
5478	PPIA	111	0.0594668		29083	GTPBP8	12	0.302293		1508	CTSB	53	0.185533		7203	CCT3	276	0.0276712		26046	LTN1	60	0.143961
408050	NOMO3	11	0.0527236		10664	CTCF	68	0.0108914		10382	TUBB4A	120	0.000981782		6741	SSB	90	0.165645		7171	TPM4	64	0.127328
2280	FKBP1A	44			4522	MTHFD1	85	0.0674603		9743	ARHGAP32	47	0.14385		440093	H3-5	29			3491	CCN1	16	0.0667783
9360	PPIG	48	0.060844		732272					9631	NUP155	63	0.044988		8405	SPOP	51	0		55291	PPP6R3	63	0.0475956
4140	MARK3	71	0.0320775		140901	STK35	21	0.215795		3837	KPNB1	249	0.0112522		203068	TUBB	334	0		4291	MLF1	116	0.233643
10465	PPIH	35	0.144512		693217	MIR632				149986	LSM14B	23	0.0539803		3837	KPNB1	249	0.0112522		7913	DEK	62	0.0982681
11123	RCAN3	14	0.0283311		9988	DMTF1	13	0.0724371		2908	NR3C1	228	0.14871		6217	RPS16	223	0		10657	KHDRBS1	147	0.0817179
9146	HGS	336	0.0381146		51526	OSER1	8			7171	TPM4	64	0.127328		6278	S100A7	56			476	ATP1A1	90	0.0341833
7917	BAG6	281	0.0791386		6217	RPS16	223	0		5689	PSMB1	182	0.0535004		10657	KHDRBS1	147	0.0817179		79084	WDR77	121	0.153385
23564	DDAH2	39	0.0382196		28586	TRBV9				51382	ATP6V1D	51	0.019202		476	ATP1A1	90	0.0341833		3009	H1-5	70	0.00678409
819	CAMLG	35	0.100857		497661	C18orf32	8	0.223689		26052	DNM3	59	0.01937		89853	MVB12B	11	0.0305078		167681	PRSS35	4	0.157441
25978	CHMP2B	29	0.00300958		2286	FKBP2	23	0.0249961		10657	KHDRBS1	147	0.0817179		10694	CCT8	177	0.0300166		4673	NAP1L1	151	0.0233856
116841	SNAP47	32	0.186091		378	ARF4	36	0.0659341		220965	FAM13C	16	0.163576		4833	NME4	65	0.0844307		9588	PRDX6	64	0.167547
23609	MKRN2	30	0.090602		5315	PKM	315	0.0581867		29984	RHOD	27	0.0966901		3326	HSP90AB1	699	0.00240353		3329	HSPD1	322	0.0258051
7177	TPSAB1	3	0.112051		53354	PANK1	5	0.177527		3768	KCNJ12	20			23527	ACAP2	8	0.0335027		341676	NEK5	1	0.355766
710	SERPING1	21	0.305538		5274	SERPINI1	8	0.106479		26167	PCDHB5	10	0.189694		6203	RPS9	188	0		114294	LACTB	27	0.115555
7681	MKRN3	143	0.388962		406967	MIR192				79084	WDR77	121	0.153385		3661	IRF3	130	0.195592		440193	CCDC88C	16	0.105915
5683	PSMA2	129			9303	SNORD25				8869	ST3GAL5	3	0.17138		6430	SRSF5	123	0.036431		23	ABCF1	68	0.0648618
81926	ABHD17A	20			79682	CENPU	45	0.425342		11078	TRIOBP	36	0.269614		10808	HSPH1	94	0.0495856		140890	SREK1	84	0.103736
5204	PFDN5	185	0.00507872		144455	E2F7	9	0.196487		7483	WNT9A	1	0.00931999		1667	DEFA1	90			375341	C3orf62	15	0.255971
57409	MIF4GD	26	0.0827182		55705	IPO9	73	0.0156556		3661	IRF3	130	0.195592		6188	RPS3	287	0.0037962		9879	DDX46	40	0.00798176
4705	NDUFA10	48	0.173581		729603		1			3932	LCK	201	0.0222793		47	ACLY	69			285636	C5orf51	5	0.115076
79001	VKORC1	96	0.221509		558	AXL	36	0.121268		55082	ARGLU1	25	0.0271175		23770	FKBP8	106	0.041907		81	ACTN4	120	0.00686349
81887	LAS1L	50	0.329996		4916	NTRK3	57	0.0305823		167681	PRSS35	4	0.157441		4171	MCM2	867	0.0196466		11198	SUPT16H	153	0.012244
55506	MACROH2A2	102	0.0126183		200879	LIPH	51	0.210351		5252	PHF1	80	0.0945214		4673	NAP1L1	151	0.0233856		25932	CLIC4	19	0.00810492
6224	RPS20	168	0.0302077		8661	EIF3A	132	0.0283513		5862	RAB2A	90	0.0165732		80273	GRPEL1	37	0.0739104		10627	MYL12A	69	0.00576028
11200	CHEK2	181	0.168709		143153					2905	GRIN2C	6	0.0585916		5230	PGK1	69	0.0349741		6426	SRSF1	196	0
7013	TERF1	325	0.527303		4919	ROR1	14	0.0298957		3725	JUN	1683	0.0187396		3537	IGLC1	10	0.293921		22794	CASC3	52	0.130624
10540	DCTN2	107	0.0461538		595100	SNORD18C				8875	VNN2	39			333932	H3C15	106			10452	TOMM40	85	0.0616732
1655	DDX5	249			3326	HSP90AB1	699	0.00240353		1022	CDK7	137	0.0448788		9588	PRDX6	64	0.167547		8985	PLOD3	52	0.0518166
119710	IFTAP	10	0.349789		6203	RPS9	188	0		246100	CTAG1A	71			3329	HSPD1	322	0.0258051		2197	FAU	89	0.0281049
8665	EIF3F	126	0.0731707		100128239	LINC02731				5055	SERPINB2	55	0.205643		3028	HSD17B10	76	0.155199		23435	TARDBP	310	0.0388561
1915	EEF1A1	382	0.00245399		114960	TSGA13	3			10914	PAPOLA	42			8890	EIF2B4	47	0.192033		79902	NUP85	63	0.0677938
857	CAV1	214	0.0798643		47	ACLY	69			2977	GUCY1A2	10	0.101376		3182	HNRNPAB	102	0.0693919		84896	ATAD1	16	0
3551	IKBKB	188	0.0570215		23770	FKBP8	106	0.041907		9921	RNF10	45	0.137625		55812	SPATA7	7	0.306526		1973	EIF4A1	116	0
7329	UBE2I	480	0.0010101		283576	ZDHHC22	2	0.0463847		6868	ADAM17	37	0.0770728		8545	CGGBP1	27	0.0181484		5216	PFN1	82	0.0879326
6449	SGTA	214	0.0272182		6651	SON	77	0.241919		8996	NOL3	19	0.147709		1994	ELAVL1	1758	0.0145263		3675	ITGA3	24	0.132663
9550	ATP6V1G1	30			4673	NAP1L1	151	0.0233856		23512	SUZ12	365	0.0407705		6166	RPL36AL	49			11331	PHB2	151	0.00106022
689	BTF3	50	0.0931226		3624	INHBA	19	0.03377		9477	MED20	127	0.0296465		10949	HNRNPA0	112	0.012628		55037	PTCD3	82	0.312251
22809	ATF5	24	0.150618		9295	SRSF11	88	0.0367332		5454	POU3F2	11	0		5093	PCBP1	152	0		84833	ATP5MD	38	0.14723
4539	MT-ND4L				51582	AZIN1	22	0.0794675		7341	SUMO1	1178	0		79016	DDA1	83	0.00939708		22820	COPG1	78	0.0209511
4513	MT-CO2				3329	HSPD1	322	0.0258051		2289	FKBP5	149	0.110877		6431	SRSF6	62	0.0199279		80201	HKDC1	4	0.0555045
59272	ACE2	6	0.258893		80315	CPEB4	6	0.0242797		91833	WDR20	38	0.0316114		1666	DECR1	32	0.154642		3609	ILF3	340	0.0513025
339390	CLEC4G	21	0.279521		57679	ALS2	15	0.0832164		5313	PKLR	19			5525	PPP2R5A	51	0.0349076		154091	SLC2A12	58	0.148848
30835	CD209	18	0.24796		9643	MORF4L2	117	0.0326379		4355	MPP2	21	0.0193548		2023	ENO1	289			23597	ACOT9	36	0.224912
10332	CLEC4M	10	0.318023		9145	SYNGR1	11	0.0344538		6397	SEC14L1	13	0.0363088		59	ACTA2	157	0		6093	ROCK1	80	0.0368008
3661	IRF3	130	0.195592		8482	SEMA7A	20	0.100706		83482	SCRT1		0.0546032		8106	PABPN1	53	0.0504997		6628	SNRPB	165	0.0210863
3838	KPNA2	202			85465	SELENOI	7			89885	FATE1	91	0.515409		3939	LDHA	108	0.064369		51808	PHAX	52	0.0791303
6441	SFTPD	6	0.391485		659	BMPR2	75	0.0494604		140701	ABHD16B		0.048932		11253	MAN1B1	8	0.132186		10749	KIF1C	32	0.0589888
598	BCL2L1	121	0.0468384		64599	GIGYF1	48	0.0699167		4126	MANBA	19	0.196886		8891	EIF2B3	58	0.112477		3855	KRT7	22	0.126705
599	BCL2L2	31	0.0328007		2023	ENO1	289			6788	STK3	170	0.0492982		5518	PPP2R1A	277	0.00144196		7532	YWHAG	457	0
4170	MCL1	82	0.151423		8106	PABPN1	53	0.0504997		113278	SLC52A3		0.087202		841	CASP8	206	0.370418		79734	KCTD17	81	0.0775586
597	BCL2A1	21	0.250715		79170	PRR15L		0.141276		64858	DCLRE1B	23	0.263265		221496	LEMD2	37	0.0640847		6154	RPL26	95	0.0124832
596	BCL2	137	0.0938767		9589	WTAP	32	0.0770586		84220	RGPD5	42			3501	IGHG2	34	0.167335		50813	COPS7A	93	0.0721311
6502	SKP2	176	0.158971		5894	RAF1	223	0.0261438		5652	PRSS8	2	0.207656		1917	EEF1A2	139	0.00100582		1468	SLC25A10	69	0.164287
3840	KPNA4	65	0.0226164		55607	PPP1R9A	36	0.0840254		1670	DEFA5	64			3311	HSPA7	11			84305	PYM1	70	0.0720242
8575	PRKRA	69	0.0240199		10181	RBM5	42	0.026181		4153	MBL2	13	0.482355		23345	SYNE1	39	0.0697884		23154	NCDN	32	0.0201595
928	CD9	47	0.080446		84872	ZC3H10	48	0.0280247		11266	DUSP12	13	0.151673		11269	DDX19B	118			10856	RUVBL2	294	0.0017748
7113	TMPRSS2	71	0.154196		23204	ARL6IP1	66	0.0529394		2889	RAPGEF1	29	0.0679033		6204	RPS10	159			3099	HK2	41	0.0402816
290	ANPEP	6	0.126524		1015	CDH17	2	0.250811		51252	FAM178B	2	0.199053		2597	GAPDH	250			9785	DHX38	49	0.0222963
85437	ZCRB1	64	0.045439		677805	SNORA18				27329	ANGPTL3	10	0.181181		3959	LGALS3BP	185	0.182524		55240	STEAP3	27	0.0678102
1803	DPP4	32	0.211442		1277	COL1A1	77	0.189383		10005	ACOT8	14	0.130025		8503	PIK3R3	150	0.044843		9545	RAB3D	16	0.0229376
10492	SYNCRIP	312	0.00892288		2743	GLRB	13	0.020767		8354	H3C11	2			10514	MYBBP1A	147	0.203566		6191	RPS4X	236	0
5725	PTBP1	127	0.00981654		692072	SNORD5				9853	RUSC2	17	0.141527		6923	ELOB	106	0.0254386		3832	KIF11	127	0.209707
634	CEACAM1	24	0.676549		677792	SNORA1				8985	PLOD3	52	0.0518166		2027	ENO3	28	0.0175735		6282	S100A11	34	0.133497
302	ANXA2	143	0.0210691		57551	TAOK1	16	0.00898012		2197	FAU	89	0.0281049		8337	H2AC18	44			10574	CCT7	236	0.0452768
220988	HNRNPA3	112	0.0095064		9520	NPEPPS	59			140738	TMEM37	6	0.129961		7534	YWHAZ	791	0.00562963		8533	COPS3	97	0.00501672
50	ACO2	21	0.0295493		10938	EHD1	58	0.00137431		79902	NUP85	63	0.0677938		11140	CDC37	407	0.00902354		10093	ARPC4	72	0.0115569
3337	DNAJB1	97	0.0447223		6204	RPS10	159			340260	UNCX	1	0.0557782		283742	FAM98B	20	0.0689599		85329	LGALS12	4	0.346131
3329	HSPD1	322	0.0258051		25843	MOB4	87	0		23659	PLA2G15	7	0.0952528		274	BIN1	73	0.0423979		55700	MAP7D1	39	0.17081
3313	HSPA9	257	0.0153722		221830	TWISTNB	22	0.242812		5756	TWF1	48	0.0533333		3178	HNRNPA1	541	0.00796703		5713	PSMD7	114	0.011861
9276	COPB2	69	0.0205333		692197	SNORD77				7421	VDR	117	0.0788464		10005	ACOT8	14	0.130025		9168	TMSB10	17
23521	RPL13A	70			3959	LGALS3BP	185	0.182524		9448	MAP4K4	58	0.0154692		4057	LTF	42	0.29671		79934	COQ8B	33	0.10939
3646	EIF3E	119	0.00101999		25932	CLIC4	19	0.00810492		2729	GCLC	11	0.0525823		2197	FAU	89	0.0281049		7416	VDAC1	119	0.0125193
8668	EIF3I	117	0.00532623		123	PLIN2	6	0.170942		7423	VEGFB	15	0.319176		8334	H2AC6	17			10383	TUBB4B	167	0.00100037
4836	NMT1	80	0.025176		100128337	IPO7P2				3675	ITGA3	24	0.132663		55308	DDX19A	25	0.0236649		10963	STIP1	148	0.0170917
128866	CHMP4B	100	0.00359304		50650	ARHGEF3	14	0.0761546		81609	SNX27	77	0.0417423		1665	DHX15	167	0.00508677		5836	PYGL	42	0.0496118
8729	GBF1	47	0.0786026		3716	JAK1	129	0.0495951		29959	NRBP1	34	0.0301659		3308	HSPA4	327	0.0468713		10971	YWHAQ	476	0.00516944
6241	RRM2	37	0.0911716		4248	MGAT3	2	0.0225981		8837	CFLAR	70	0.399378		5216	PFN1	82	0.0879326		1200	TPP1	27	0.145198
3832	KIF11	127	0.209707		10627	MYL12A	69	0.00576028		2322	FLT3	24	0.127386		9448	MAP4K4	58	0.0154692		5211	PFKL	53	0.0313926
5707	PSMD1	135	0.0111872		57472	CNOT6	32	0.0637595		22820	COPG1	78	0.0209511		6601	SMARCC2	152	0.0441658		83696	TRAPPC9	42	0.0384154
6729	SRP54	40	0.00186567		81671	VMP1	20	0.0961847		10621	POLR3F	36	0.0172274		6703	SPRR2D	4			3688	ITGB1	136	0.0681387
84955	NUDCD1	38	0.128948		8662	EIF3B	73	0.0484734		55257	MRGBP	73	0.0371564		5424	POLD1	83	0.0486607		5213	PFKM	39	0.0216523
4666	NACA	64			692086	SNORD17				50617	ATP6V0A4	2	0.134723		11331	PHB2	151	0.00106022		25929	GEMIN5	85	0.168287
51429	SNX9	56	0.0967313		26814	SNORD36B				729230	CCR2	16	0.367827		1660	DHX9	250	0.0910935		5859	QARS1	169	0.0951967
23256	SCFD1	59	0.0432113		619498	SNORD74				4929	NR4A2	38	0.0118249		11188	NISCH	24	0.076816		5378	PMS1	67	0.259451
5701	PSMC2	146	0.00164695		9518	GDF15	13	0.083985		374291	NDUFS7	92	0.0453218		26135	SERBP1	118	0.0273651		1213	CLTC	293	0.00123396
7942	TFEB	25	0.0425185		164	AP1G1	52	0.0136612		84140	FAM161A	138	0.393377		9112	MTA1	191	0.0248895		9675	TTI1	47	0.231446
11344	TWF2	65	0.0168964		8337	H2AC18	44			9364	RAB28	7	0.0673077		301	ANXA1	127	0.122721		23357	ANGEL1	11	0.151469
10652	YKT6	30	0.0803815		4884	NPTX1	41	0.027439		4353	MPO	9	0.108225		3925	STMN1	51	0.0957351		26121	PRPF31	210	0.00685197
3837	KPNB1	249	0.0112522		4978	OPCML	15	0.086787		7799	PRDM2	13	0.141221		6141	RPL18	252	0.0255503		10972	TMED10	68	0.0724324
6811	STX5	87	0.0718938		6426	SRSF1	196	0		2957	GTF2A1	65	0.0400458		5515	PPP2CA	293	0.00577367		6135	RPL11	197	0
6776	STAT5A	127	0.075194		387	RHOA	179	0.00964134		79048	SECISBP2	8	0.263715		2026	ENO2	59	0.019594		5878	RAB5C	135
51187	RSL24D1	30	0.00643705		683	BST1	4	0.260193		8189	SYMPK	63	0.033059		6160	RPL31	169	0.0507047		10419	PRMT5	201	0.0256618
91452	ACBD5	19	0.187326		7534	YWHAZ	791	0.00562963		57120	GOPC	151	0.0659269		7919	DDX39B	98	0.00467602		22938	SNW1	670	0.00814011
5245	PHB	149	0.00379549		91775	NXPE3	9	0.100831		56915	EXOSC5	94	0.0659951		83447	SLC25A31	6	0.112526		92609	TIMM50	138	0.0858483
3725	JUN	1683	0.0187396		598	BCL2L1	121	0.0468384		6093	ROCK1	80	0.0368008		23107	MRPS27	93	0.289209		10440	TIMM17A	16	0.0434783
6774	STAT3	348	0.0011705		51809	GALNT7	28	0.0670804		5594	MAPK1	432	0.0165522		3841	KPNA5	41			224	ALDH3A2	68	0.143768
5499	PPP1CA	396	0.00195636		9734	HDAC9	96	0.101789		148811	PM20D1	2	0.335181		3609	ILF3	340	0.0513025		6227	RPS21	119	0.0768583
92521	SPECC1	35	0.143809		3178	HNRNPA1	541	0.00796703		9146	HGS	336	0.0381146		8331	H2AC14	19			51566	ARMCX3	35	0.0303446
10875	FGL2	11	0.145668		79969	ATAT1	5	0.192668		6628	SNRPB	165	0.0210863		6207	RPS13	202	0		56124	PCDHB12	12	0.250697
7514	XPO1	1205	0.0196502		60686	C14orf93	6	0.119414		126541	OR10H4		0.176657		4353	MPO	9	0.108225		6637	SNRPG	117
7040	TGFB1	132	0.0559033		8872	CDC123	12	0.0955497		10105	PPIF	39	0.111406		10992	SF3B2	142	0.0218707		9238	TBRG4	46	0.194499
4088	SMAD3	419	0		646014					5362	PLXNA2	34	0.0239667		645683	RPL13AP3	1			3930	LBR	54	0.148072
1514	CTSL	38			9299	SNORD30				5613	PRKX	15	0.081049		51167	CYB5R4	3	0.235203		23450	SF3B3	171	0.000922722
5045	FURIN	45	0.0512863		692075	SNORD6				7334	UBE2N	207	0		3309	HSPA5	533	0.0197017		302	ANXA2	143	0.0210691
9407	TMPRSS11D	1	0.450383		219938	SPATA19	5	0.263692		56413	LTB4R2	4	0.0412745		3797	KIF3C	12	0.0348979		84895	MIGA2	13	0.0408549
7415	VCP	598	0.000989364		6988	TCTA	3	0.112903		10994	ILVBL	43	0.131275		10409	BASP1	33	0.104896		7184	HSP90B1	151	0.0222469
8519	IFITM1	5	0.335653		7690	ZNF131	27	0.0738877		23456	ABCB10	31	0.218265		8969	H2AC11	60			9774	BCLAF1	113	0.0464405
10581	IFITM2	6			23272	TASOR	30	0.271709		3614	IMPDH1	73	0.0173482		92597	MOB1B	35	0.0421426		5245	PHB	149	0.00379549
10410	IFITM3	10			1859	DYRK1A	86	0.0133879		4683	NBN	93	0.255298		506	ATP5F1B	184	0.0432852		9188	DDX21	171	0.147645
375	ARF1	68	0		24140	FTSJ1	114	0.125826		331	XIAP	167			56922	MCCC1	53	0.138611		29105	CFAP20	17	0.00443673
7280	TUBB2A	134	0.00104797		23360	FNBP4	21	0.151723		6935	ZEB1	31	0.122966		220717	RPLP0P6	102			832	CAPZB	97	0.0136869
10382	TUBB4A	120	0.000981782		55005	RMND1	34	0.195064		84268	RPAIN	13	0.263306		103	ADAR	72	0.223485		8339	H2BC8	2
84617	TUBB6	80	0.0100434		51661	FKBP7	16	0.131064		3340	NDST1	10	0.0171935		7532	YWHAG	457	0		3043	HBB	65	0.218458
7277	TUBA4A	260	0		5797	PTPRM	11	0.0190568		5934	RBL2	485	0.0917213		26986	PABPC1	218	0.0067243		6710	SPTB	28	0.0565438
60	ACTB	457	0.00328653		9298	SNORD31				8021	NUP214	73	0.264677		4744	NEFH	49	0.124169		6273	S100A2	22
7431	VIM	365	0.0237129		284001	CCDC57	122	0.22036		390530	IGHV1OR21-1				2784	GNB3	31	0.023356		10250	SRRM1	162	0.0477722
2316	FLNA	345	0.0181865		57132	CHMP1B	31	0.00172143		79641	ROGDI	13	0.0213364		293	SLC25A6	150			622	BDH1	20	0.127901
8546	AP3B1	54	0.136026		29914	UBIAD1	10	0.0802173		6904	TBCD	53	0.13149		6154	RPL26	95	0.0124832		54888	NSUN2	81	0.0977685
23476	BRD4	92	0.0449302		55129	ANO10	4	0.0689964		160760	PPTC7	25	0.00848376		7260	EIPR1	51	0.0423346		2787	GNG5	35	0
6046	BRD2	49	0.0400091		1660	DHX9	250	0.0910935		7384	UQCRC1	56	0.122732		51806	CALML5	52	0.0465836		6138	RPL15	181	0
10283	CWC27	27	0.057394		1827	RCAN1	35	0.0425868		59347	TPT1P8				79784	MYH14	52	0.0262868		79002	TRIR	13	0.087541
124245	ZC3H18	127	0.0724969		1007	CDH9	8	0.0698603		9545	RAB3D	16	0.0229376		11273	ATXN2L	65	0.0873569		1656	DDX6	135
57153	SLC44A2	4	0.0612		301	ANXA1	127	0.122721		9693	RAPGEF2	69	0.0350803		653583	PHLDB3	23	0.143554		81631	MAP1LC3B	375
9512	PMPCB	80	0.0866296		692227	SNORD104				1535	CYBA	44	0.036126		23028	KDM1A	349	0.0195721		64965	MRPS9	99	0.20824
10897	YIF1A	55	0.0733871		9933	PUM3	87	0.0941991		6191	RPS4X	236	0		3839	KPNA3	93	0.0127029		4738	NEDD8	1055	0.0148976
481	ATP1B1	34	0.0579216		27230	SERP1	30	0		3832	KIF11	127	0.209707		79073	TMEM109	18	0.239169		3842	TNPO1	81	0.00344976
34	ACADM	22	0.0689317		3925	STMN1	51	0.0957351		5407	PNLIPRP1	17	0.157974		6576	SLC25A1	53			6175	RPLP0	184
2108	ETFA	52	0.0744337		7276	TTR	59	0.210554		406992	MIR210				10856	RUVBL2	294	0.0017748		58	ACTA1	201	0.00103672
2040	STOM	127	0.111916		221178	SPATA13	9	0.154698		51669	SARAF	29	0.17017		5478	PPIA	111	0.0594668		2873	GPS1	67	0.0196465
2677	GGCX	16	0.140737		80201	HKDC1	4	0.0555045		5885	RAD21	250	0.0188276		1967	EIF2B1	56	0.0624888		55218	EXD2	17	0.150506
523	ATP6V1A	118	0.0188428		55212	BBS7	73	0.0830055		29953	TRHDE	15	0.0506083		26273	FBXO3	29	0.0554565		6157	RPL27A	124
5714	PSMD8	87	0.0645963		26790	SNORD58B				9351	SLC9A3R2	84	0.0578452		54145	H2BS1	2			57650	CIP2A	43	0.152043
7905	REEP5	81	0.0500835		100124516	SNORD58C				10963	STIP1	148	0.0170917		51542	VPS54	8	0.128285		51154	MRTO4	45	0.0639351
23203	PMPCA	61	0.0709088		7296	TXNRD1	45			57703	CWC22	42	0.115789		51493	RTCB	53			3958	LGALS3	200	0.1616
196527	ANO6	29	0.0600794		692210	SNORD93				1365	CLDN3	11			51477	ISYNA1	12	0.0383837		6159	RPL29	95
10531	PITRM1	38	0.0762254		890	CCNA2	123	0.178783		57534	MIB1	63	0.00711111		158078	EEF1A1P5				4131	MAP1B	84	0.0860927
10463	SLC30A9	16	0.11782		2885	GRB2	963	0.00458926		135152	B3GAT2	0	0.0959296		5291	PIK3CB	43	0.037757		6231	RPS26	154	0
60493	FASTKD5	23	0.364944		10376	TUBA1B	152	0		55850	USE1	68	0.043008		5304	PIP	20	0.328136		6449	SGTA	214	0.0272182
148867	SLC30A7	23	0.0466712		54543	TOMM7	23	0.0814159		1514	CTSL	38			6191	RPS4X	236	0		7167	TPI1	53	0.0830732
10426	TUBGCP3	148	0.0413047		85015	USP45	32	0.207754		128866	CHMP4B	100	0.00359304		100101267	POM121C	12			6230	RPS25	181
79934	COQ8B	33	0.10939		404672	GTF2H5	20	0.00824742		5211	PFKL	53	0.0313926		10869	USP19	81	0.113975		388697	HRNR	37	0.213478
113174	SAAL1	46	0.227221		26821	SNORA74A				5683	PSMA2	129			26073	POLDIP2	66			5985	RFC5	91	0.0547264
92840	REEP6	53	0.154481		390354	RPL18AP3				8826	IQGAP1	297	0.0392949		10493	VAT1	22	0.0672854		25873	RPL36	104	0.00100183
92105	INTS4	49	0.0393114		140706	CCM2L	4	0.100733		91942	NDUFAF2	16	0.210222		8451	CUL4A	285	0.024027		2107	ETF1	61	0
89874	SLC25A21	5	0.28756		94097	SFXN5	22	0.0284881		9031	BAZ1B	78			3301	DNAJA1	176	0.00480035		26156	RSL1D1	77	0.364899
10844	TUBGCP2	96	0.0553966		153657	TTC23L	24	0.347083		5213	PFKM	39	0.0216523		3185	HNRNPF	220	0.0214791		79711	IPO4	59	0.171741
80222	TARS2	25	0.189889		55827	DCAF6	43	0.143467		6197	RPS6KA3	101	0.00215363		4904	YBX1	394	0.0374065		51194	IPO11	73	0.0390755
57142	RTN4	104	0.385181		4782	NFIC	29	0.0316878		10595	ERN2		0.174876		64135	IFIH1	26	0.169839		23350	U2SURP	59	0.00878004
51439	FAM8A1	35	0.280658		118432	RPL29P2				54205	CYCS	68			10574	CCT7	236	0.0452768		81570	CLPB	54	0.118735
10157	AASS	10	0.126275		6714	SRC	601	0.00639053		145200	LINC00239				5528	PPP2R5D	85	0.0259296		22999	RIMS1	26	0.118464
26993	AKAP8L	119	0.0773943		10454	TAB1	147	0.014324		6487	ST3GAL3	6	0.0484644		6201	RPS7	172	0.161496		10399	RACK1	209	0
25980	AAR2	27	0.0733344		337874	H2BC19P				9507	ADAMTS4	37	0.106118		54039	PCBP3	45	0.0387324		5695	PSMB7	83	0.0524615
28969	BZW2	52	0.0100444		54800	KLHL24	21	0.00744417		8677	STX10	26			347688	TUBB8	96			10644	IGF2BP2	47	0.0576353
9136	RRP9	32	0.0529883		100126497					80764	THAP7	86	0.0772358		92815	H2AW	15	0.000988734		6484	ST3GAL4	21	0.0833089
1459	CSNK2A2	409	0.0207987		56650	CLDND1	24	0.0609151		26121	PRPF31	210	0.00685197		738	VPS51	26	0.0235266		16	AARS1	54	0.037538
1460	CSNK2B	311	0		57599	WDR48	81	0.00799087		79970	ZNF767P	9			5094	PCBP2	106	0		5704	PSMC4	131	0.00452675
23367	LARP1	122	0.129477		6154	RPL26	95	0.0124832		64284	RAB17	17	0.162217		1938	EEF2	178	0.00318991		6222	RPS18	163	0.00810127
25940	FAM98A	40	0.078195		8847	DLEU2	1			222484	LNX2	93	0.0525651		8575	PRKRA	69	0.0240199		55692	LUC7L	115	0.0354302
79753	SNIP1	113	0.128115		22995	CEP152	104	0.287059		2321	FLT1	49	0.158527		10383	TUBB4B	167	0.00100037		6168	RPL37A	226	0
5976	UPF1	181	0.00693185		22932	POMZP3	4	0.291464		10410	IFITM3	10			64754	SMYD3	51	0.0461608		5962	RDX	57	0.0121845
4343	MOV10	980	0.0897827		92667	MGME1	22	0.365267		10157	AASS	10	0.126275		81844	TRIM56	21	0.079735		6156	RPL30	198	0
9188	DDX21	171	0.147645		5935	RBM3	53	0.0297608		84448	ABLIM2	8	0.0645315		10971	YWHAQ	476	0.00516944		23510	KCTD2	21	0.033536
55131	RBM28	78	0.215928		5926	ARID4A	37	0.112242		56942	CMC2	9	0.142183		3305	HSPA1L	180	0.0278784		5411	PNN	112	0.0851882
25873	RPL36	104	0.00100183		10670	RRAGA	39	0		23412	COMMD3	39	0.306452		7277	TUBA4A	260	0		2903	GRIN2A	28	0.0389721
51125	GOLGA7	12	0.011055		29911	HOOK2	134	0.0678457		55696	RBM22	43	0.000982125		6122	RPL3	178	0.00970748		8241	RBM10	98	0.0368086
25921	ZDHHC5	16	0.0360843		9450	LY86	6	0.308408		55339	WDR33	56	0.0477922		11168	PSIP1	59	0.0732961		3945	LDHB	80	0.0115376
5422	POLA1	57	0.209496		11346	SYNPO	157	0.207563		4920	ROR2	45	0.0464792		85235	H2AC12	8			9276	COPB2	69	0.0205333
5557	PRIM1	30	0.117512		26820	SNORD24				7805	LAPTM5	29	0.0779575		7846	TUBA1A	392	0		65110	UPF3A	41	0.190056
5558	PRIM2	37			3892	KRT86	48	0.0631042		22938	SNW1	670	0.00814011		7284	TUFM	200	0.0607696		6210	RPS15A	171	0.00101911
23649	POLA2	62	0.139081		2495	FTH1	104			406956	MIR181B2				9031	BAZ1B	78			6389	SDHA	97	0.0448801
79709	COLGALT1	17			5478	PPIA	111	0.0594668		7471	WNT1	14	0.00621891		7458	EIF4H	64			10130	PDIA6	95	0.0454321
5318	PKP2	75	0.150419		114789	SLC25A25	12	0.0200648		5586	PKN2	83	0.0657232		51637	RTRAF	65			170575	GIMAP1	7	0.118732
161	AP2A2	69	0.0139843		285282	RABL3	22	0.118502		92293	TMEM132C	1	0.109725		5110	PCMT1	108	0.105954		1969	EPHA2	87	0.0355335
2671	GFER	33	0.134932		153743	PPP1R2B	3			5438	POLR2I	38	0		65267	WNK3	9			2317	FLNB	94	0.0373801
57222	ERGIC1	27	0.00824137		149076	ZNF362	3	0.0120506		115548	FCHO2	23	0.0601415		4691	NCL	280	0.175213		6189	RPS3A	269
1173	AP2M1	231	0		63905	MANBAL	6	0.118468		27031	NPHP3	18	0.102991		10456	HAX1	145	0.247871		55704	CCDC88A	75	0.0649189
80273	GRPEL1	37	0.0739104		6957	TRB	12			1490	CCN2	33	0.0618291		1213	CLTC	293	0.00123396		55669	MFN1	17	0.0837595
6902	TBCA	22	0.0552493		729449	RPL7P50				3703	STT3A	24	0.00829493		10576	CCT2	269	0.0202128		9908	G3BP2	73	0.0231684
55206	SBNO1	6	0.020497		3229	HOXC13	26	0.0101215		7454	WAS	103	0.172175		140465	MYL6B	32	0.103546		7095	SEC62	26	0.0806003
10295	BCKDK	29	0.0370487		201895	SMIM14	6	0.0575654		4140	MARK3	71	0.0320775		3320	HSP90AA1	837	0.00590164		2316	FLNA	345	0.0181865
10270	AKAP8	61	0.169194		54453	RIN2	11	0.0930917		113189	CHST14	6	0.0632447		59345	GNB4	66	0.0171101		30000	TNPO2	86	0.002785
23077	MYCBP2	74	0.0289376		3301	DNAJA1	176	0.00480035		81849	ST6GALNAC5	3	0.123522		65125	WNK1	118	0.193844		9939	RBM8A	103
10569	SLU7	38	0.0210986		3185	HNRNPF	220	0.0214791		3547	IGSF1	12	0.192285		3840	KPNA4	65	0.0226164		8079	MLF2	48	0.0213858
8737	RIPK1	114	0.324964		84311	MRPL45	53			5347	PLK1	353	0.0363137		6135	RPL11	197	0		705	BYSL	172	0.0692771
9898	UBAP2L	53	0.048294		55700	MAP7D1	39	0.17081		2532	ACKR1	8	0.557147		55233	MOB1A	63	0		64423	INF2	32	0.119043
219743	TYSND1	15	0.117574		55055	ZWILCH	9	0.229346		9019	MPZL1	46	0.204581		2194	FASN	116	0.0937586		54940	OCIAD1	75	0.167348
51248	PDZD11	23	0.0420984		3606	IL18	15	0.37654		124583	CANT1	18	0.0621572		54969	HPF1	9	0.136791		57448	BIRC6	72	0.0457627
84726	PRRC2B	38	0.187296		406947	MIR155				7569	ZNF182	2	0.12262		6232	RPS27	135	0		4637	MYL6	98	0.0531646
55833	UBAP2	27	0.243421		85303	H2AC3P				7518	XRCC4	55	0.249824		10381	TUBB3	305	0.0147431		3241	HPCAL1	38	0.00645981
24149	ZNF318	42	0.399068		200931	SLC51A	6	0.195784		4502	MT2A	27			260334	TUBB8B				6429	SRSF4	57	0.0785441
64784	CRTC3	20	0.151186		90673	PPP1R3E	1	0.0434409		6637	SNRPG	117			6124	RPL4	201	0.0517077		4174	MCM5	242	0.0256213
159195	USP54	153	0.301101		7009	TMBIM6	55	0.0487318		51172	NAGPA	18	0.140725		7531	YWHAE	439	0		10630	PDPN	3	0.532431
29066	ZC3H7A	11	0.168241		1582	CYP8B1	7	0.175949		593	BCKDHA	32	0.03813		8350	H3C1	493			10055	SAE1	65	0.054151
23185	LARP4B	30	0.154111		403	ARL3	22	0.0146126		7852	CXCR4	81	0.0670378		653269	POTEI	33			57488	ESYT2	25	0.0800821
55285	RBM41	32	0.210886		5629	PROX1	22	0.0193211		5290	PIK3CA	92	0.0113531		1072	CFL1	116	0.0183133		10985	GCN1	86	0.0463933
6938	TCF12	109	0.0644863		28970	C11orf54	10	0.117982		60509	AGBL5	6	0.194305		92609	TIMM50	138	0.0858483		6169	RPL38	125	0.0101642
53938	PPIL3	24	0.306223		51287	COA4	5	0.0924317		84951	TNS4	22	0.222838		56648	EIF5A2	20	0		65005	MRPL9	84	0.219667
54477	PLEKHA5	59	0.144804		3399	ID3	56	0.0205384		112479	ERI2	7	0.309603		10236	HNRNPR	201	0.00517943		6165	RPL35A	37	0.0100373
9755	TBKBP1	17	0.0355589		3727	JUND	75	0.0428162		962	CD48	13	0.561264		57510	XPO5	77	0.152377		7965	AIMP2	107	0.102886
11113	CIT	23	0.0278034		6081					23450	SF3B3	171	0.000922722		203547	VMA21	37	0.0246022		7922	SLC39A7	41	0.199235
3281	HSBP1	34	0.0640817		6122	RPL3	178	0.00970748		81615	TMEM163		0.0758474		23358	USP24	25	0.0225951		10284	SAP18	128	0.020979
5116	PCNT	71	0.256628		90799	CEP95	33			23609	MKRN2	30	0.090602		55922	NKRF	44	0.0698056		65993	MRPS34	80	0.0514945
11116	CEP43	139	0.204796		60674	GAS5				32	ACACB	24	0.0670307		1991	ELANE	32	0.0906375		29927	SEC61A1	51	0.00092302
5576	PRKAR2A	70	0.225871		677822	SNORA40				10528	NOP56	245	0.0863831		7529	YWHAB	409	0.011171		10558	SPTLC1	28	0.0578003
5566	PRKACA	603	0.014928		117177	RAB3IP	61			207	AKT1	519	0.00946303		140735	DYNLL2	71	0		55193	PBRM1	53	0.0227147
5577	PRKAR2B	69	0.0415335		91687	CENPL	11	0.225127		89891	WDR34	38	0.10398		10492	SYNCRIP	312	0.00892288		23423	TMED3	17	0.0719642
5962	RDX	57	0.0121845		11235	PDCD10	62	0.00951969		3799	KIF5B	134	0.0283843		6130	RPL7A	180			84295	PHF6	51	0.0273727
1063	CENPF	54	0.364851		677833	SNORA54				84893	FBH1	26	0.105586		6227	RPS21	119	0.0768583		23234	DNAJC9	29	0.121665
7088	TLE1	129	0.0231832		131920	TMEM207	3	0.515839		2800	GOLGA1	26	0.209684		3493	IGHA1	77	0.245347		1653	DDX1	138	0.0239108
7090	TLE3	74	0.00984087		3688	ITGB1	136	0.0681387		9774	BCLAF1	113	0.0464405		51160	VPS28	64	0.0678286		23039	XPO7	93	0.00767481
166	TLE5	306	0.0108502		1004	CDH6	6	0.0315741		348	APOE	74	0.153598		8239	USP9X	144	0.0205011		3843	IPO5	95	0.0163054
2802	GOLGA3	41	0.0844028		1213	CLTC	293	0.00123396		127124	ATP6V1G3	2			200162	SPAG17		0.292404		6164	RPL34	40	0.010989
2801	GOLGA2	475			26768	SNORA73B				8777	MPDZ	43	0.150796		55275	VPS53	24	0.0312933		5034	P4HB	130	0.0379826
2804	GOLGB1	41	0.218527		401475	SRRM1P1				4023	LPL	26	0.0762878		6128	RPL6	255			5250	SLC25A3	124	0.0958789
56850	GRIPAP1	75	0.0628426		7514	XPO1	1205	0.0196502		9092	SART1	116	0.021966		23053	ZSWIM8	19	0.0424971		4686	NCBP1	141	0.018018
9857	CEP350	51	0.211686		51027	BOLA1	27			1234	CCR5	48			3066	HDAC2	426	0.00347692		51337	THEM6	17	0.0394086
9659	PDE4DIP	158			100302161	MIR1205				22906	TRAK1	26	0.0410472		2782	GNB1	101	0.00107585		1431	CS	37	0.0653522
9662	CEP135	164	0.109823		6046	BRD2	49	0.0400091		284086	NEK8	55	0.046374		5290	PIK3CA	92	0.0113531		23020	SNRNP200	173	0.00288517
23177	CEP68	14	0.558249		26815	SNORD36A				9159	PCSK7	7	0.137654		3306	HSPA2	99	0.00534686		79869	CPSF7	93	0.0255249
11064	CNTRL	156	0.202687		677820	SNORA38				27183	VPS4A	33	0.00616727		3183	HNRNPC	200	0.0320102		5706	PSMC6	127	0.000869817
23085	ERC1	64	0.02318		4134	MAP4	66	0.615259		285550	FAM200B				8125	ANP32A	56	0.0991957		57122	NUP107	106	0.0625518
9648	GCC2	25	0.230356		222484	LNX2	93	0.0525651		56128	PCDHB8	1	0.231733		51366	UBR5	140	0.0240964		5686	PSMA5	123
79745	CLIP4	32	0.090604		9777	TM9SF4	42	0.0393154		23396	PIP5K1C	25	0.0296654		23450	SF3B3	171	0.000922722		5162	PDHB	72	0.0645095
51199	NIN	115	0.212333		5878	RAB5C	135			84870	RSPO3	5	0.187354		4082	MARCKS	38	0.173157		3070	HELLS	50	0.0966264
201134	CEP112	3	0.130655		26227	PHGDH	102	0.0570996		81603	TRIM8	70	0.0162791		93343	MVB12A	21	0.130176		147841	SPC24	42	0.115885
145282	MIPOL1	91	0.290902		79446	WDR25	33	0.23286		27289	RND1	18	0.0322386		192111	PGAM5	79	0.0307904		3856	KRT8	88	0.0377046
8975	USP13	49	0.030303		6124	RPL4	201	0.0517077		7879	RAB7A	160	0		9817	KEAP1	141	0.0235285		10286	BCAS2	110	0
79571	GCC1	82	0.0510985		9300	SNORD28				387082	SUMO4	111			6143	RPL19	171	0		56655	POLE4	18	0.0290995
152789	JAKMIP1	20	0.032086		84231	TRAF7	51	0.0174813		5529	PPP2R5E	67	0.00597015		353116	RILPL1	6	0.0303213		4343	MOV10	980	0.0897827
55755	CDK5RAP2	67	0.372274		8019	BRD3	23	0.0305618		9253	NUMBL	31	0.0483344		3799	KIF5B	134	0.0283843		57532	NUFIP2	100	0.1473
10142	AKAP9	100	0.21345		2152	F3	14	0.555988		65244	SPATS2	19	0.179607		7184	HSP90B1	151	0.0222469		6152	RPL24	174	0.132878
64689	GORASP1	57	0.179054		55802	DCP1A	53			22881	ANKRD6	7	0.148795		2521	FUS	352	0.0445876		3858	KRT10	67	0.183259
79443	FYCO1	57	0.160779		26137	ZBTB20	15	0.0269576		57649	PHF12	15	0.118566		144983	HNRNPA1L2	20			6726	SRP9	66	0.0674589
79078	C1orf50	16	0.206278		55328	RNLS	5	0.454872		85319	BAGE2				3189	HNRNPH3	109	0.012564		1107	CHD3	161	0.0324675
11190	CEP250	248	0.184462		23516	SLC39A14	10	0.124062		2869	GRK5	211	0.0360472		4641	MYO1C	190	0.0241935		60496	AASDHPPT	34	0.0729276
29110	TBK1	194	0.0433065		8139	GAN	206	0.0128064		25938	HEATR5A	7	0.0938285		72	ACTG2	18	0.000974184		170506	DHX36	53	0.0832793
51361	HOOK1	42	0.0552486		3482	IGF2R	42	0.133084		94234	FOXQ1	103	0.1109		23367	LARP1	122	0.129477		873	CBR1	48
22981	NINL	224	0.28746		57510	XPO5	77	0.152377		6138	RPL15	181	0		9188	DDX21	171	0.147645		56257	MEPCE	190	0.114213
2717	GLA	20	0.260887		1952	CELSR2	32	0.031941		259307	IL4I1	1	0.109416		6125	RPL5	216	0.0179469		9391	CIAO1	130	0.0494776
3615	IMPDH2	79	0.0101887		9124	PDLIM1	33	0.0971042		91074	ANKRD30A	2			51121	RPL26L1	131			5054	SERPINE1	36	0.117165
23408	SIRT5	81	0.139176		57037	ANKMY2	32	0.0934288		81631	MAP1LC3B	375			8349	H2BC21	141			4839	NOP2	128	0.233404
10204	NUTF2	31			221092	HNRNPUL2	61	0.0741227		5979	RET	81	0.12267		6182	MRPL12	155	0.121781		84991	RBM17	68	0.00658659
382	ARF6	169	0		594837	SNORD101				143379	C10orf82	6	0.248326		3608	ILF2	295	0		7431	VIM	365	0.0237129
10193	RNF41	68	0.00314254		6130	RPL7A	180			83544	DNAL1	5	0.0786225		5529	PPP2R5E	67	0.00597015		6185	RPN2	80	0.0997872
11001	SLC27A2	41	0.15139		51082	POLR1D	33	0.210128		7267	TTC3	20	0.263261		7278	TUBA3C	107	0		23451	SF3B1	203	0.00111857
9470	EIF4E2	85	0.0262411		900	CCNG1	44	0.115473		55218	EXD2	17	0.150506		8531	YBX3	78			8455	ATRN	9	0.104104
5447	POR	32			126969	SLC44A3	3	0.20518		1267	CNP	29			4810	NHS	13	0.142069		2821	GPI	31	0.0851419
5910	RAP1GDS1	85	0.0519983		8239	USP9X	144	0.0205011		537	ATP6AP1	29	0.124815		85236	H2BC12	31	0.00211581		58472	SQOR	28	0.109739
23325	WASHC4	31	0.0333191		3726	JUNB	78	0.0446344		2263	FGFR2	121	0.0604651		9045	RPL14	231	0.177876		23277	CLUH	27	0.0246354
23307	FKBP15	34	0.256602		5429	POLH	46	0.24932		10865	ARID5A	108	0.182916		728841	NBPF8	1			374768	SPEM1	3	0.329187
26058	GIGYF2	74	0.0654254		22862	FNDC3A	31	0.105011		25970	SH2B1	23	0.146859		9632	SEC24C	75	0.126112		6566	SLC16A1	29	0.135756
3416	IDE	82	0.0390687		3183	HNRNPC	200	0.0320102		11128	POLR3A	51	0.0164331		5095	PCCA	26	0.119667		8799	PEX11B	17
26519	TIMM10	23	0		80169	CTC1	14	0.44719		2162	F13A1	16	0.11202		6202	RPS8	303	0		10614	HEXIM1	51	0.144097
440138	ALG11	10	0.176225		302	ANXA2	143	0.0210691		2550	GABBR1	20	0.0127289		54793	KCTD9	95	0.0207805		8467	SMARCA5	136	0.0243731
23225	NUP210	35	0.120722		780852	SNORD3B-2				23601	CLEC5A	18			6138	RPL15	181	0		113251	LARP4	31	0.173235
90580	TIMM29	34	0.0450548		7916	PRRC2A	72	0.174895		84197	POMK	46	0.140007		3728	JUP	151			3098	HK1	62	0.0709345
55735	DNAJC11	51	0.0258563		1659	DHX8	75	0.012523		6495	SIX1	24	0.00696217		1656	DDX6	135			3151	HMGN2	25
26515	TIMM10B	8	0.0895897		199	AIF1	5	0.162951		57502	NLGN4X	5			3542	IGLC6				8602	NOP14	28	0.152234
26520	TIMM9	26	0.0563725		26778	SNORA70				5269	SERPINB6	18	0.244959		6175	RPLP0	184			3187	HNRNPH1	227	0.00649773
3066	HDAC2	426	0.00347692		641451	SNORA19				6578	SLCO2A1	1	0.157942		8970	H2BC11	45	0.00794276		5685	PSMA4	100	0.0118304
2876	GPX1	18			100128077					64333	ARHGAP9	18	0.183336		6224	RPS20	168	0.0302077		9967	THRAP3	138	0.0798243
55621	TRMT1	53	0.125111		114785	MBD6	8	0.178218		1362	CPD	20	0.105556		3013	H2AC7	38			5825	ABCD3	67	0.0508624
10632	ATP5MG	26			116987	AGAP1	19			6449	SGTA	214	0.0272182		6157	RPL27A	124			23195	MDN1	51	0.217465
537	ATP6AP1	29	0.124815		677811	SNORA28				154810	AMOTL1	27	0.0856251		6193	RPS5	168	0.00773151		539	ATP5PO	96	0.118401
10280	SIGMAR1	15	0.0758416		1465	CSRP1	18	0.00452574		57817	HAMP	4	0.260149		9883	POM121	81			6801	STRN	81	0.0365162
79572	ATP13A3	12	0.131704		100302170	MIR1206				8788	DLK1	69	0.109577		55930	MYO5C	98	0.0856416		6737	TRIM21	113	0.296615
8540	AGPS	29	0.135176		647070					4056	LTC4S	16	0.0889484		8653	DDX3Y	22	0.131253		8878	SQSTM1	297	0.0829234
80777	CYB5B	33	0.247702		7553	ZNF7	12	0.265317		83989	FAM172A	7	0.0727395		9093	DNAJA3	93	0.157883		7153	TOP2A	105	0.102974
2181	ACSL3	41	0.079299		57222	ERGIC1	27	0.00824137		388697	HRNR	37	0.213478		1832	DSP	128	0.0326998		2673	GFPT1	43	0.0120219
1727	CYB5R3	47	0.105658		9859	CEP170	178	0.121791		64779	MTHFSD	9	0.217415		537	ATP6AP1	29	0.124815		6749	SSRP1	124	0.0145255
5898	RALA	78	0.00570984		53942	CNTN5	3	0.0867531		2931	GSK3A	91	0.0518771		5520	PPP2R2A	90	0.0116627		142	PARP1	280	0.0493795
1312	COMT	29	0.0934996		285550	FAM200B				9021	SOCS3	90	0.0174179		6231	RPS26	154	0		70	ACTC1	85	0.000899685
5878	RAB5C	135			5514	PPP1R10	43			84326	METTL26	5	0.00604782		1642	DDB1	279	0.00405269		3159	HMGA1	100	0.0481207
7879	RAB7A	160	0		4733	DRG1	56	0.00326387		9791	PTDSS1	14	0.0265618		23633	KPNA6	63	0.0101351		6748	SSR4	75	0.0277391
4218	RAB8A	78	0.0421		7258	TSPY1	6			2107	ETF1	61	0		10549	PRDX4	66	0.137164		5932	RBBP8	61	0.358028
5862	RAB2A	90	0.0165732		2960	GTF2E1	57	0.0702488		26156	RSL1D1	77	0.364899		7874	USP7	326	0.0094687		6155	RPL27	106	0.101174
10890	RAB10	45	0		646865					377841	ENTPD8	2	0.161118		2091	FBL	238	0.0388854		220988	HNRNPA3	112	0.0095064
51552	RAB14	58	0		51651	PTRH2	46	0.396783		1052	CEBPD	36			9987	HNRNPDL	85			2108	ETFA	52	0.0744337
387	RHOA	179	0.00964134		26136	TES	57	0.0698916		2648	KAT2A	135			5355	PLP2	43	0.32072		51065	RPS27L	97	0
5861	RAB1A	90	0		5468	PPARG	164	0.0442316		11075	STMN2	38	0.149202		6950	TCP1	233	0.0422568		23788	MTCH2	41	0.139829
2782	GNB1	101	0.00107585		5684	PSMA3	274	0.0123542		55891	LENEP	1	0.242857		7167	TPI1	53	0.0830732		682	BSG	141	0.140044
2787	GNG5	35	0		741049					10555	AGPAT2	12	0.0950942		10541	ANP32B	69	0.191852		9532	BAG2	185	0.0343143
10960	LMAN2	23	0.0315635		307	ANXA4	20	0.0586165		2907	GRINA	4	0.0584098		3921	RPSA	215	0.00776474		100287932	TIMM23	41	0.035479
7841	MOGS	39	0.130442		80824	DUSP16	9	0.107288		57579	FAM135A	1	0.216641		5431	POLR2B	98	0.000930233		5636	PRPSAP2	33	0.0110132
26092	TOR1AIP1	54	0.326523		1649	DDIT3	90	0.129138		83596	BCL2L12	11	0.129437		3551	IKBKB	188	0.0570215		8664	EIF3D	90	0.00854549
64757	MTARC1	7			57451	TENM2	2	0.0117231		84125	LRRIQ1	29	0.354635		347733	TUBB2B	87	0		6636	SNRPF	159	0
169714	QSOX2	26	0.209929		80218	NAA50	28	0.0246262		2275	FHL3	190	0.0208094		10845	CLPX	52	0.0489117		51520	LARS1	63	0.0837855
9653	HS2ST1	19	0.0188981		6277	S100A6	33	0.0447806		11344	TWF2	65	0.0168964		9217	VAPB	153	0.100082		10469	TIMM44	55	0.0530604
91942	NDUFAF2	16	0.210222		57453	DSCAML1	3	0.015		1212	CLTB	67	0.0339033		1387	CREBBP	376	0.05		1209	CLPTM1	16	0.037216
51097	SCCPDH	39	0.211189		10209	EIF1	10	0.0559168		10399	RACK1	209	0		388697	HRNR	37	0.213478		9044	BTAF1	44	0.0467091
949	SCARB1	31	0.0948336		6579	SLCO1A2	4	0.228267		79818	ZNF552	3			23567	ZNF346	41	0.274694		6634	SNRPD3	118	0
57106	NAT14	20	0.0307982		79689	STEAP4	3	0.186414		6929	TCF3	176	0.0900535		5976	UPF1	181	0.00693185		83759	RBM4B	69	0.0404272
79877	DCAKD	16	0.0383657		9304	SNORD22				4050	LTB	5	0.259958		25873	RPL36	104	0.00100183		5714	PSMD8	87	0.0645963
26355	FAM162A	23	0.27245		602	BCL3	81	0.133448		2185	PTK2B	151	0.0359818		114823	LENG8	71	0.070631		6780	STAU1	350	0.0888932
131118	DNAJC19	29	0.182825		6507	SLC1A3	12	0.028307		200576	PIKFYVE	15	0.0901857		2783	GNB2	155	0		60493	FASTKD5	23	0.364944
55829	SELENOS	26			29121	CLEC2D	94			5704	PSMC4	131	0.00452675		8348	H2BC17	29			23326	USP22	73	0.0123147
80142	PTGES2	23	0.0698981		64149	C17orf75	16	0.146984		57583	TMEM181	3	0.123749		3018	H2BC3	63	0.008449		51106	TFB1M	18	0.181838
22931	RAB18	29	0.0168602		5198	PFAS	64	0.117287		36	ACADSB	17	0.142059		6421	SFPQ	209	0.0563818		7203	CCT3	276	0.0276712
10199	MPHOSPH10	25	0.164206		100132593					146956	EME1	29	0.402806		445582	POTEE	33			83443	SF3B5	32	0.00225971
6731	SRP72	50	0.0381712		60482	SLC5A7	3	0.0727778		57418	WDR18	58	0.0760743		6132	RPL8	193	0.000986518		3646	EIF3E	119	0.00101999
11101	ATE1	31	0.232796		2355	FOSL2	77	0.0369863		65990	ANTKMT	9	0.111689		6136	RPL12	152			203068	TUBB	334	0
7468	NSD2	181	0.0951152		55632	G2E3	7	0.237825		1147	CHUK	183	0.0806169		5296	PIK3R2	138	0.0478756		54915	YTHDF1	75	0.0546903
6728	SRP19	25	0.0298282		3108	HLA-DMA	11	0.231884		9149	DYRK1B	98	0.0358543		1152	CKB	76	0.0212594		56902	PNO1	58	0.0756155
64432	MRPS25	37	0.0534025		805	CALM2	47			5121	PCP4	6	0.015397		478	ATP1A3	32	0.0091957		5036	PA2G4	120
1662	DDX10	37	0.174576		65220	NADK	19	0.0436648		2071	ERCC3	74	0.0294496		7251	TSG101	192	0.0591236		144455	E2F7	9	0.196487
51574	LARP7	64	0.10665		23254	KAZN	6	0.14448		8241	RBM10	98	0.0368086		5725	PTBP1	127	0.00981654		60681	FKBP10	25
56257	MEPCE	190	0.114213		6721	SREBF2	85	0.0664865		56904	SH3GLB2	39	0.0288424		8338	H2AC20	119			7371	UCK2	14	0.0127033
25983	NGDN	23	0.124431		116937	SNORD83A				23059	CLUAP1	27	0.0867993		3310	HSPA6	103			83743	GRWD1	45	0.0655306
11340	EXOSC8	103	0.083234		60485	SAV1	89	0.0581119		9276	COPB2	69	0.0205333		3020	H3-3A	153			79709	COLGALT1	17
79731	NARS2	23	0.171604		6157	RPL27A	124			54555	DDX49	12	0.0429771		3192	HNRNPU	547	0.0403638		51056	LAP3	35	0.0925818
79954	NOL10	22	0.0384752		7311	UBA52	118			153571	C5orf38				10575	CCT4	210	0.0397085		3326	HSP90AB1	699	0.00240353
79080	CCDC86	24	0.235003		23468	CBX5	207	0.0262523		10130	PDIA6	95	0.0454321		7415	VCP	598	0.000989364		5705	PSMC5	224	0.000940911
51091	SEPSECS	11	0.156491		3958	LGALS3	200	0.1616		1394	CRHR1	10	0.0153257		7001	PRDX2	84	0.0485824		47	ACLY	69
56915	EXOSC5	94	0.0659951		4245	MGAT1	13	0.0516696		2760	GM2A	28	0.248574		11180	WDR6	43	0.12302		9531	BAG3	498	0.192636
51010	EXOSC3	35	0.129371		6159	RPL29	95			80740	LY6G6C	2	0.127702		5096	PCCB	20	0.081726		80273	GRPEL1	37	0.0739104
26574	AATF	64	0.19233		79677	SMC6	55	0.087007		23387	SIK3	22	0.101834		10399	RACK1	209	0		9295	SRSF11	88	0.0367332
25831	HECTD1	59	0.0123092		23642	SNHG1				79007	DBNDD1		0.240585		11052	CPSF6	96	0.00457358		4478	MSN	107	0.0127199
51116	MRPS2	53	0.147004		6728	SRP19	25	0.0298282		51564	HDAC7	140	0.101307		8971	H1-10	67	0.0740144		3313	HSPA9	257	0.0153722
64969	MRPS5	70	0.18061		102	ADAM10	33	0.0505268		84221	SPATC1L	31	0.0488912		8480	RAE1	109	0.00909091		1786	DNMT1	120	0.132923
23404	EXOSC2	58	0.0553455		64855	NIBAN2	30	0.0466186		1969	EPHA2	87	0.0355335		10644	IGF2BP2	47	0.0576353		8890	EIF2B4	47	0.192033
23107	MRPS27	93	0.289209		85450	ITPRIP	25	0.117409		5441	POLR2L	54	0		22913	RALY	120	0.124594		6319	SCD	22	0.122008
2963	GTF2F2	73	0.0223026		8650	NUMB	59	0.0927353		203429	FAM226A				3190	HNRNPK	340	0.0245248		1994	ELAVL1	1758	0.0145263
2200	FBN1	43	0.0308621		654320	SNORA8				84950	PRPF38A	42	0.00804136		6222	RPS18	163	0.00810127		10564	ARFGEF2	45	0.039637
2201	FBN2	26	0.0249964		26788	SNORD60				6189	RPS3A	269			6711	SPTBN1	137	0.0140178		2023	ENO1	289
8021	NUP214	73	0.264677		22955	SCMH1	32	0.108629		162972	ZNF550	33			6168	RPL37A	226	0		10465	PPIH	35	0.144512
23636	NUP62	137	0.120321		158160	HSD17B7P2				79955	PDZD7	1	0.0558574		6156	RPL30	198	0		2175	FANCA	89	0.323423
10238	DCAF7	120	0.000967118		4010	LMX1B	21	0.000972763		3054	HCFC1	111	0.0511575		8655	DYNLL1	247	0		5445	PON2	83	0.139176
7458	EIF4H	64			6874	TAF4	50	0.151641		2022	ENG	20	0.248884		6698	SPRR1A	8			5339	PLEC	117	0.0186254
53371	NUP54	84	0.0314815		407004	MIR22				10488	CREB3	201	0.395695		54514	DDX4	14	0.10313		9520	NPEPPS	59
57534	MIB1	63	0.00711111		527	ATP6V0C	41	0.0527735		30000	TNPO2	86	0.002785		6223	RPS19	183	0.0114464		6204	RPS10	159
23111	SPART	45	0.0923331		3921	RPSA	215	0.00776474		26276	VPS33B	39	0.0319336		8341	H2BC15	37			22800	RRAS2	41
91754	NEK9	53	0.0598034		131450	CD200R1	9	0.447566		11337	GABARAP	496	0		5931	RBBP7	175	0.0334245		2803	GOLGA4	36	0.193542
84858	ZNF503	22	0.0316942		100129042					7020	TFAP2A	147	0.023616		1147	CHUK	183	0.0806169		51386	EIF3L	75
4927	NUP88	46	0.104127		4137	MAPT	146	0.0708747		10300	KATNB1	19			5052	PRDX1	147	0.0776778		22931	RAB18	29	0.0168602
9818	NUP58	36	0.123925		140733	MACROD2	3	0.320452		9636	ISG15	201	0.16601		55795	PCID2	21	0.0176339		6280	S100A9	115	0.354621
27430	MAT2B	41	0.0621209		26770	SNORD79				2050	EPHB4	33	0.0522803		191	AHCY	78	0.0275301		3716	JAK1	129	0.0495951
10516	FBLN5	23	0.0601425		1111	CHEK1	239	0.0690168		57448	BIRC6	72	0.0457627		3945	LDHB	80	0.0115376		6923	ELOB	106	0.0254386
5538	PPT1	38	0.14894		5861	RAB1A	90	0		9818	NUP58	36	0.123925		55165	CEP55	125	0.253289		10565	ARFGEF1	35	0.0342278
8453	CUL2	435	0.0299836		80333	KCNIP4	23	0.00464157		81855	SFXN3	54	0.0578238		23291	FBXW11	409	0.00455764		8337	H2AC18	44
55700	MAP7D1	39	0.17081		354	KLK3	42			9580	SOX13	12	0.0754057		6210	RPS15A	171	0.00101911		6629	SNRPB2	79	0.0343284
79178	THTPA	15	0.499461		100129776					27106	ARRDC2	3	0.0939524		255626	H2BC1	104	0.0104774		11140	CDC37	407	0.00902354
79699	ZYG11B	43	0.0208502		25945	NECTIN3	34	0.0991392		727851	RGPD8	26			3188	HNRNPH2	119	0.0147961		23480	SEC61G	8	0
26521	TIMM8B	15	0.0236733		595097	SNORD16				83940	TATDN1	23	0.10623		8340	H2BC13	38	0.00274258		3178	HNRNPA1	541	0.00796703
9978	RBX1	176	0		266694					10055	SAE1	65	0.054151		801	CALM1	406	0.00100188		23787	MTCH1	25	0.0143474
6921	ELOC	132	0		26791	SNORD58A				3383	ICAM1	181	0.308436		6701	SPRR2B				1859	DYRK1A	86	0.0133879
6923	ELOB	106	0.0254386		26769	SNORD81				124751	KRBA2	3			51726	DNAJB11	89	0.0195217		10827	FAM114A2	26	0.257605
3162	HMOX1	38	0.10653		200916	RPL22L1	18	0.0521191		920	CD4	116	0.517695		23351	KHNYN	8	0.222043		23392	ECPAS	34	0.0542242
286827	TRIM59	18	0.194504		406901	MIR107				9356	SLC22A6	21	0.11699		6597	SMARCA4	231	0.00449063		28957	MRPS28	53	0.21498
151188	ARL6IP6	22	0.221204		123264	SLC51B	2	0.516367		122416	ANKRD9	2	0.0353188		9131	AIFM1	127	0.157702		1965	EIF2S1	92	0.0119556
23339	VPS39	25	0.0379512		90632	LINC00473				9682	KDM4A	49	0.0522167		2317	FLNB	94	0.0373801		6388	SDF2	14	0.0704094
23155	CLCC1	26	0.290912		26762	HAVCR1	4	0.344567		64090	GAL3ST2	2	0.055537		4928	NUP98	86	0.101567		63931	MRPS14	45	0.181621
55823	VPS11	53			3192	HNRNPU	547	0.0403638		6504	SLAMF1	116	0.499721		6189	RPS3A	269			1936	EEF1D	171	0.118572
25777	SUN2	72	0.117717		9584	RBM39	178	0.00207039		4350	MPG	97	0.295415		4069	LYZ	45			80143	SIKE1	42	0.0639742
29880	ALG5	18	0.128374		10575	CCT4	210	0.0397085		23220	DTX4	5	0.0486258		8517	IKBKG	441	0.0579111		6160	RPL31	169	0.0507047
30968	STOML2	73	0.0701974		5331	PLCB3	28	0.0439279		58485	TRAPPC1	28	0.0138733		2665	GDI2	55	0.0340866		9801	MRPL19	56	0.171417
4928	NUP98	86	0.101567		54840	APTX	34	0.277266		55809	TRERF1	15	0.106121		4676	NAP1L4	70	0.0259987		5209	PFKFB3	22	0.0286161
8480	RAE1	109	0.00909091		6259	RYK	89	0.105747		2260	FGFR1	131	0.0104485		1655	DDX5	249			6399	TRAPPC2	59	0.0226922
23787	MTCH1	25	0.0143474		100126489					84315	MON1A	10	0.0569424		1654	DDX3X	204	0.019263		5690	PSMB2	97	0.0557743
55027	HEATR3	47	0.135723		1847	DUSP5	5	0.0763413		10284	SAP18	128	0.020979		5757	PTMA	87			10409	BASP1	33	0.104896
23195	MDN1	51	0.217465		493861	EID3	30			8938	BAIAP3	2	0.0625137		2801	GOLGA2	475			4175	MCM6	101	0.0416122
5352	PLOD2	48	0.0934304		728661	SLC35E2B		0.0680751		91947	ARRDC4	12	0.111258		8607	RUVBL1	266	0.00149656		2784	GNB3	31	0.023356
1861	TOR1A	34	0.0547583		664618	HSP90AB4P	29			91404	SESTD1	19	0.0159436		23113	CUL9	18	0.128442		28958	COA3	39	0.20817
8614	STC2	29	0.083771		374	AREG	20	0.232817		389208	TMPRSS11F		0.116222		10342	TFG	180	0.0787188		23517	MTREX	81	0.0177326
5327	PLAT	41	0.111144		5142	PDE4B	15	0.12543		3360	HTR4	2	0.122566		55766	H2AJ	7	0.00100226		51806	CALML5	52	0.0465836
3688	ITGB1	136	0.0681387		51522	TMEM14C	18	0.139692		57576	KIF17	9	0.100029		8335	H2AC4	79	0.000988924		3839	KPNA3	93	0.0127029
284106	CISD3	74	0.173284		3190	HNRNPK	340	0.0245248		340895	MALRD1				4637	MYL6	98	0.0531646		1615	DARS1	80	0.0501782
1291	COL6A1	31	0.0509414		6222	RPS18	163	0.00810127		84914	ZNF587	104			5589	PRKCSH	64	0.0559405		3848	KRT1	109	0.180126
5817	PVR	66			6498	SKIL	110	0.0957057		96626	LIMS3	11			6429	SRSF4	57	0.0785441		57129	MRPL47	68	0.244986
1786	DNMT1	120	0.132923		27314	RAB30	29	0		79892	MCMBP	49	0.0495174		6293	VPS52	124	0.0165708		27125	AFF4	45	0.0791124
4015	LOX	39	0.0920573		83606	GUCD1	75	0.0443077		5609	MAP2K7	84	0.00922722		6169	RPL38	125	0.0101642		4116	MAGOH	220	0
5046	PCSK6	8	0.0842377		51099	ABHD5	18	0.0599819		6742	SSBP1	102			6165	RPL35A	37	0.0100373		10939	AFG3L2	50	0.0495639
83729	INHBE	16	0.208705		5962	RDX	57	0.0121845		3843	IPO5	95	0.0163054		8892	EIF2B2	68	0.0492674		8451	CUL4A	285	0.024027
10577	NPC2	25	0.188034		147179	WIPF2	20	0.129302		1056	CEL	2	0.113247		6626	SNRPA	126	0.0188149		55735	DNAJC11	51	0.0258563
4240	MFGE8	10	0.372064		2475	MTOR	193	0.0100592		94115	CGB8		0.268053		4952	OCRL	63	0.0982645		1434	CSE1L	124	0.00876712
10956	OS9	115	0.157877		26509	MYOF	27	0.0646444		5236	PGM1	28	0.0866635		8379	MAD1L1	94	0.060037		4904	YBX1	394	0.0374065
4884	NPTX1	41	0.027439		26802	SNORD47				196403	DTX3	49	0.0152475		29894	CPSF1	66	0.0161483		29957	SLC25A24	33	0.0556035
79070	POGLUT2	8	0.0768783		406991	MIR21				9968	MED12	89	0.0351852		8148	TAF15	81	0.0900757		54953	ODR4	1	0.20026
143888	POGLUT3	6	0.170944		4862	NPAS2	34	0.137517		1195	CLK1	200	0.108193		55737	VPS35	87	0.00737101		56926	NCLN	25	0.02675
56605	ERO1B	19	0.047886		2288	FKBP4	91	0.0995719		2067	ERCC1	35	0.116053		10521	DDX17	160	0.0116588		9529	BAG5	63	0.0584231
23646	PLD3	28	0.0467391		523	ATP6V1A	118	0.0188428		201266	SLC39A11	29	0.117043		441531	PGAM4	2			1717	DHCR7	18	0.0533229
80020	FOXRED2	34	0.116007		116938	SNORD83B				215	ABCD1	29	0.0574652		112714	TUBA3E	22			6059	ABCE1	239	0
79586	CHPF	12	0.0366345		114784	CSMD2	7			2874	GPS2	99	0.0333977		118611	C10orf90	4	0.420768		64374	SIL1	22	0.136927
126789	PUSL1	19	0.119226		8886	DDX18	59	0.113062		9509	ADAMTS2	19	0.0828961		10606	PAICS	79	0.0415282		117177	RAB3IP	61
23065	EMC1	41	0.0678442		84662	GLIS2	51	0.0538206		51005	AMDHD2	4	0.0791485		4649	MYO9A	25	0.143678		7284	TUFM	200	0.0607696
8836	GGH	32	0.398672		5688	PSMA7	126	0.0132753		23469	PHF3	14	0.21578		2959	GTF2B	101	0.00286314		23640	HSPBP1	91	0.0257143
27248	ERLEC1	31	0.040618		100507646					10370	CITED2	17	0.054205		2618	GART	57			10989	IMMT	142	0.1629
23765	IL17RA	74	0.189291		55795	PCID2	21	0.0176339		10296	MAEA	44	0.00598086		9349	RPL23	241	0		51637	RTRAF	65
55768	NGLY1	28	0.190126		28973	MRPS18B	45	0.267654		51602	NOP58	97	0.0603695		9219	MTA2	130	0.019428		5635	PRPSAP1	41	0.025
90161	HS6ST2	7	0.160041		191	AHCY	78	0.0275301		10043	TOM1	44	0.0862679		4869	NPM1	655			4831	NME2	106
6388	SDF2	14	0.0704094		100302283	MIR1227				26205	GMEB2	28	0.0305431		22824	HSPA4L	55	0.0742757		9416	DDX23	70	0.0150224
4758	NEU1	16	0.133428		60678	EEFSEC	10	0.0712366		3175	ONECUT1	308	0.012419		142678	MIB2	24	0.0348364		59345	GNB4	66	0.0171101
9518	GDF15	13	0.083985		55165	CEP55	125	0.253289		6843	VAMP1	18	0.032549		7295	TXN	116	0.0884932		4905	NSF	92	0.0162765
80213	TM2D3	30	0.132713		11325	DDX42	50	0.048583		283455	KSR2	15	0.0227586		8893	EIF2B5	42	0.150405		57136	APMAP	17	0.249012
23071	ERP44	78	0.0741078		6210	RPS15A	171	0.00101911		23386	NUDCD3	128	0.103448		3191	HNRNPL	121			3840	KPNA4	65	0.0226164
80267	EDEM3	11	0.06453		382	ARF6	169	0		1459	CSNK2A2	409	0.0207987		3017	H2BC5	23	0		4134	MAP4	66	0.615259
64374	SIL1	22	0.136927		100126481					9745	ZNF536	7	0.0637422		6146	RPL22	160	0.00364399		5824	PEX19	123	0.0921596
23509	POFUT1	16	0.0783682		8346	H2BC10				57122	NUP107	106	0.0625518		119032	BORCS7	6			64328	XPO4	42	0.0228728
64093	SMOC1	28	0.0440806		692195	SNORD75				65977	PLEKHA3	4	0.0912013		5500	PPP1CB	267	0		55342	STRBP	65	0.0212601
79666	PLEKHF2	130	0.0247934		10631	POSTN	2	0.07958		5310	PKD1	39	0.121663		5214	PFKP	68	0.0663401		5464	PPA1	33	0.0507322
54850	FBXL12	40	0.0324838		283237	TTC9C	54	0.0358225		51061	TXNDC11	51	0.206653		6139	RPL17	145			10970	CKAP4	100	0.109735
55757	UGGT2	13	0.229683		51187	RSL24D1	30	0.00643705		80217	CFAP43	2	0.231282		6164	RPL34	40	0.010989		7529	YWHAB	409	0.011171
54480	CHPF2	5	0.0554882		574040	SNORA6				56300	IL36G	8	0.550007		10642	IGF2BP1	92	0.00475898		221092	HNRNPUL2	61	0.0741227
9510	ADAMTS1	25	0.144761		124997	WDR81	15	0.093047		5686	PSMA5	123			5250	SLC25A3	124	0.0958789		8239	USP9X	144	0.0205011
10525	HYOU1	61			166647	ADGRA3	2	0.0589102		57492	ARID1B	40	0.139755		1511	CTSG	41	0.384831		83732	RIOK1	44	0.211217
51661	FKBP7	16	0.131064		3081	HGD	9	0.0715268		22796	COG2	30	0.0902826		1669	DEFA4	0			8621	CDK13	65	0.0925775
8754	ADAM9	27	0.12053		22998	LIMCH1	26	0.137482		11278	KLF12	11	0.0371339		6921	ELOC	132	0		7170	TPM3	128	0.153237
60681	FKBP10	25			2267	FGL1	69	0.172766		7293	TNFRSF4	8	0.183701		22837	COBLL1	13	0.34385		5610	EIF2AK2	259	0.360987
9368	SLC9A3R1	126	0.0745227		55914	ERBIN	59	0.114642		22884	WDR37	25	0.0280456		440689	H2BC18	15			445	ASS1	51
27243	CHMP2A	42	0.00327756		84851	TRIM52	9	0.41475		90736	FAM104B	1	0.510618		6699	SPRR1B	3			192111	PGAM5	79	0.0307904
7812	CSDE1	86	0.0286316		8842	PROM1	5	0.37743		150356	CHADL		0.132065		6228	RPS23	55	0		3857	KRT9	58	0.301839
9868	TOMM70	31	0.0808339		84981	MIR22HG				2339	FNTA	35			79720	VPS37B	38	0.159468		85302	FBF1	145	0.32981
2011	MARK2	121	0.0234351		9411	ARHGAP29	14	0.18457		3856	KRT8	88	0.0377046		90102	PHLDB2	29	0.120067		6137	RPL13	231
51611	DPH5	5	0.100574		6928	HNF1B	19	0.0361865		9440	MED17	81	0.0266845		22872	SEC31A	36	0.0943001		6143	RPL19	171	0
79077	DCTPP1	31	0.245225		151887	CCDC80	6	0.176188		10286	BCAS2	110	0		2079	ERH	53	0		23741	EID1	54	0.0427153
4139	MARK1	25	0.045403		1655	DDX5	249			80320	SP6	14	0.0377283		23521	RPL13A	70			23367	LARP1	122	0.129477
58155	PTBP2	27	0.00559579		4676	NAP1L4	70	0.0259987		51390	AIG1	8	0.10988		6773	STAT2	51	0.270732		5709	PSMD3	128	0.0191145
9529	BAG5	63	0.0584231		55451	LINC00216				10202	DHRS2	32	0.158006		22803	XRN2	86	0.057377		4733	DRG1	56	0.00326387
7993	UBXN8	32			10262	SF3B4	129			10518	CIB2	2	0.013468		10525	HYOU1	61			8349	H2BC21	141
8733	GPAA1	33	0.0692104		2801	GOLGA2	475			6812	STXBP1	54	0		6187	RPS2	293	0.00537418		3040	HBA2	34	0.060867
7466	WFS1	17	0.0491121		93487	MAPK1IP1L	26	0.597367		8534	CHST1	2	0.0149046		6700	SPRR2A	15			6513	SLC2A1	29	0.0233918
4363	ABCC1	34	0.0590687		5494	PPM1A	67	0.0318233		1280	COL2A1	45	0.0814415		10189	ALYREF	120	0.0322581		9328	GTF3C5	61	0.0915633
2150	F2RL1	26	0.116351		692196	SNORD76				26031	OSBPL3	59	0.0679504		5223	PGAM1	30			6275	S100A4	75	0.0415391
22937	SCAP	27	0.0706394		1523	CUX1	56			23518	R3HDM1	8	0.151682		5224	PGAM2	11	0.039988		9147	NEMF	23	0.100437
23333	DPY19L1	16	0.114348		84953	MICALCL	5	0.441841		29075	LINC00652				6205	RPS11	190	0		54495	TMX3	13	0.118758
27346	TMEM97	20			66000	TMEM108	26	0.297908		2346	FOLH1	4	0.14725		728378	POTEF	64			8531	YBX3	78
55676	SLC30A6	24	0.100121		347333	KRT8P14				4771	NF2	212	0.0146376		8471	IRS4	145	0.297043		678	ZFP36L2	10	0.0369899
202018	TAPT1	7	0.0581583		200150	PLD5	1	0.056182		53	ACP2	39	0.165781		22907	DHX30	112	0.042776		3008	H1-4	145	0.0320477
79956	ERMP1	35	0.146772		140754	RPS3P1				10559	SLC35A1	11	0.0996496		11100	HNRNPUL1	141	0.0458154		22978	NT5C2	30	0.00548697
79671	NLRX1	31	0.101092		79857					4839	NOP2	128	0.233404		55269	PSPC1	55	0.0293941		55234	SMU1	54	0.00111012
162427	RETREG3	78	0.160289		10550	ARL6IP5	54	0.0755679		9114	ATP6V0D1	76	0.00187239		2033	EP300	542	0.0855299		1503	CTPS1	69	0.0242896
84720	PIGO	18	0.176775		9581	PREPL	26	0.0776398		9355	LHX2	27	0.00672793		11335	CBX3	133	0		9040	UBE2M	87	0
55711	FAR2	15	0.11213		54663	WDR74	26	0.107738		84991	RBM17	68	0.00658659		84790	TUBA1C	197	0.00928505		6224	RPS20	168	0.0302077
51295	ECSIT	117	0.190036		84223	IQCG	4	0.322413		51429	SNX9	56	0.0967313		3065	HDAC1	648	0.00442695		27089	UQCRQ	48	0.15595
79053	ALG8	34	0.166204		388403	YPEL2	3	0		6813	STXBP2	32	0.0326515		3538	IGLC2	4	0.332457		55898	UNC45A	86	0.0543085
55116	TMEM39B	12	0.0392652		378706	RN7SL2				30811	HUNK	6	0.0557854		10771	ZMYND11	55	0.0192271		9320	TRIP12	58	0.026875
27069	GHITM	54	0.138294		6165	RPL35A	37	0.0100373		10783	NEK6	179	0.0260578		4343	MOV10	980	0.0897827		6631	SNRPC	129	0.00574393
28976	ACAD9	81	0.120012		970	CD70	80	0.310269		5970	RELA	429	0.113216		3181	HNRNPA2B1	213	0.0135091		23708	GSPT2	46	0.146566
54602	NDFIP2	23	0.23151		100132722	RPL15P21				56660	KCNK12	1	0.00726895		159195	USP54	153	0.301101		11260	XPOT	50	0.0394271
617	BCS1L	23	0.0864751		1662	DDX10	37	0.174576		51149	MRNIP	5	0.607758		6706	SPRR2G	2	0.292751		51202	DDX47	50	0.0381542
51103	NDUFAF1	50	0.262058		595099	SNORD18B				7337	UBE3A	184	0.0738162		55794	DDX28	47	0.184861		8140	SLC7A5	17	0.0287897
50999	TMED5	10	0.154594		100130963	RPL38P4				5379	PMS2P1	4			6152	RPL24	174	0.132878		1108	CHD4	136	0.0135285
4715	NDUFB9	53	0.183903		7035	TFPI	21	0.379741		23451	SF3B1	203	0.00111857		56907	SPIRE1	8	0.0707439		3854	KRT6B	49	0.125525
94005	PIGS	40	0.0686688		55159	RFWD3	53	0.410887		23619	ZIM2	41			1915	EEF1A1	382	0.00245399		84455	EFCAB7	7	0.25187
					8942	KYNU	35	0.179893		23277	CLUH	27	0.0246354		145264	SERPINA12	40	0.226398		5861	RAB1A	90	0
					57826	RAP2C	18	0		6560	SLC12A4	31	0.0528606		6726	SRP9	66	0.0674589		6421	SFPQ	209	0.0563818
					9302	SNORD26				55906	ZC4H2	21	0		9820	CUL7	636	0.170755		10146	G3BP1	135	0.0464791
					7050	TGIF1	35	0.270388		54961	SSH3	22	0.152804		5430	POLR2A	465	0.00207004		6136	RPL12	152
					5805	PTS	26	0.172735		1203	CLN5	53	0.248946		80705	TSGA10	83	0.040293		6132	RPL8	193	0.000986518
					1175	AP2S1	45	0		2683	B4GALT1	25	0.167346		1488	CTBP2	150	0.0928218		6924	ELOA	76	0.14052
					2618	GART	57			10898	CPSF4	37	0.0101034		57805	CCAR2	91	0.101585		23063	WAPL	33	0.0890507
					166929	SGMS2	9	0.0684276		525	ATP6V1B1	95	0.0403164		1968	EIF2S3	54	0.0162252		5725	PTBP1	127	0.00981654
					378938	MALAT1				57097	PARP11	14	0.0457017		5527	PPP2R5C	44	0.112958		740	MRPL49	50	0.141811
					22926	ATF6	47	0.143513		84443	FRMPD3		0.15983		8452	CUL3	1171	0.00860456		9584	RBM39	178	0.00207039
					140758	RPS10P2				79692	ZNF322	2			1984	EIF5A	56	0		3304	HSPA1B	286	0.0125644
					55193	PBRM1	53	0.0227147		3187	HNRNPH1	227	0.00649773		9218	VAPA	226	0.0538748		57647	DHX37	17	0.0825556
					1728	NQO1	26	0.129588		339122	RAB43	4	0.049264		908	CCT6A	207	0.0934755		6894	TARBP1	30	0.195294
					79827	CLMP	8	0.0733983		60484	HAPLN2	38	0.048427		7374	UNG	24	0.0938697		23191	CYFIP1	61	0.00756643
					65082	VPS33A	27	0.0148248		79036	KXD1	52	0.0277186		6613	SUMO2	1641	0		84844	PHF5A	37	0
					54617	INO80	33	0.0378517		3679	ITGA7	29	0.113353		10935	PRDX3	78	0.124224		22913	RALY	120	0.124594
					64750	SMURF2	161			8685	MARCO	2	0.447472		8345	H2BC9	18			10927	SPIN1	37	0.012693
					165082	ADGRF3	2	0.477335		92421	CHMP4C	14	0.0948276		6158	RPL28	134	0.0679289		6711	SPTBN1	137	0.0140178
					3191	HNRNPL	121			4923	NTSR1	3	0.0557525		9231	DLG5	31	0.0590159		23731	TMEM245	16	0.0918667
					26787	SNORD61				8507	ENC1	16	0.00604524		56943	ENY2	17	0		51024	FIS1	22	0.0301583
					146880	ARHGAP27P1				8916	HERC3	49	0.0538788		8359	H4C1	364			55160	ARHGEF10L	4	0.0524987
					28969	BZW2	52	0.0100444		83461	CDCA3	30	0.481262		4736	RPL10A	169	0		5479	PPIB	80	0.0669704
					10301	DLEU1	28			223082	ZNRF2	15	0.136277		79659	DYNC2H1	20	0.0507685		8340	H2BC13	38	0.00274258
					6832	SUPV3L1	27	0.126371		8519	IFITM1	5	0.335653		3539	IGLC3	1	0.344146		23197	FAF2	240	0.0233853
					10443	N4BP2L2	35			23195	MDN1	51	0.217465		5295	PIK3R1	328	0.0342173		113026	PLCD3	14	0.0682224
					9301	SNORD27				1460	CSNK2B	311	0		9972	NUP153	122	0.25497		54431	DNAJC10	58	0.0959682
					284260	LINC00907				9150	CTDP1	63	0.120963		6206	RPS12	112	0		4728	NDUFS8	50	0.0443389
					81688	C6orf62	3	0		7030	TFE3	52	0.0450602		292	SLC25A5	200	0.0265748		55660	PRPF40A	199	0.031694
					100132942					6737	TRIM21	113	0.296615		10294	DNAJA2	88	0.00670163		6625	SNRNP70	212	0.0113222
					6139	RPL17	145			27032	ATP2C1	16	0.0403479		3187	HNRNPH1	227	0.00649773		22916	NCBP2	52	0.0188067
					83538	TTC25	24			55825	PECR	11	0.314592		6650	CAPN15	14	0.0493827		54754	NUTM2F	19
					348654	GEN1	5	0.292938		25893	TRIM58	6	0.136731		226	ALDOA	79	0.0607583		372	ARCN1	44
					127253	TYW3	27	0.228353		7153	TOP2A	105	0.102974		5499	PPP1CA	396	0.00195636		4670	HNRNPM	284	0.0422279
					6405	SEMA3F	9	0.0271879		57553	MICAL3	20	0.0755918		8570	KHSRP	87	0.0138748		2665	GDI2	55	0.0340866
					55904	KMT2E	47			84078	KBTBD7	154	0.0430047		6704	SPRR2E	4			23352	UBR4	101	0.027976
					6164	RPL34	40	0.010989		23474	ETHE1	16	0.059744		128312	H2BU1	21	0.00464063		4676	NAP1L4	70	0.0259987
					6811	STX5	87	0.0718938		245711	SPDYA	6	0.246436		2647	BLOC1S1	28	0.011236		10262	SF3B4	129
					26813	SNORD36C				54866	PPP1R14D	1	0.588999		6161	RPL32	111	0		10500	SEMA6C	2	0.133458
					9297	SNORD29				1644	DDC	4	0.0857878		9475	ROCK2	42	0.0355944		4677	NARS1	61	0.0536989
					219621	CABCOCO1	4	0.182808		84557	MAP1LC3A	442	0.0661238		3184	HNRNPD	277	0.085244		7917	BAG6	281	0.0791386
					196	AHR	47	0.243137		54776	PPP1R12C	27	0.0912341		3836	KPNA1	119	0.0338259		4705	NDUFA10	48	0.173581
					152485	ZNF827	8	0.0667572		686	BTD	16	0.143309		1668	DEFA3	2			27339	PRPF19	167	0.00568182
					23135	KDM6B	13	0.104278		7016	TESK1	14	0.0869685		6144	RPL21	150			11338	U2AF2	201	0.00164865
					100302185	MIR1204				79879	CCDC134	5	0.0810896		55157	DARS2	24	0.164329		8667	EIF3H	87	0.0260954
					2838	GPR15	2	0.244994		472	ATM	242	0.186461		8347	H2BC4	267			10632	ATP5MG	26
					23613	ZMYND8	60	0.10293		10569	SLU7	38	0.0210986		1460	CSNK2B	311	0		57003	CCDC47	37	0.0219489
					79101	TAF1D	54	0.325581		70	ACTC1	85	0.000899685		811	CALR	128	0.0318649		6626	SNRPA	126	0.0188149
					128481	RPL27AP				3767	KCNJ11	19	0.0204626		9782	MATR3	211	0.0280743		4173	MCM4	99	0.0499616
					22872	SEC31A	36	0.0943001		8767	RIPK2	102	0.195084		5718	PSMD12	97	0.016573		8148	TAF15	81	0.0900757
					25874	MPC2	26	0.104448		29088	MRPL15	62	0.104244		1487	CTBP1	163	0.00606355		10521	DDX17	160	0.0116588
					692198	SNORD78				9497	SLC4A7	33	0.0584012		3500	IGHG1	78	0.16899		375	ARF1	68	0
					677826	SNORA3B				4809	SNU13	115	0		6737	TRIM21	113	0.296615		2618	GART	57
					84614	ZBTB37	4	0.0735201		7019	TFAM	44	0.259491		10643	IGF2BP3	86	0.0521822		9219	MTA2	130	0.019428
					1478	CSTF2	87	0.0901147		23036	ZNF292	6	0.189274		2969	GTF2I	132			4869	NPM1	655
					100270865	RPS6P10				10461	MERTK	14	0.185754		6218	RPS17	136			5901	RAN	175	0.00102634
					8175	SF3A2	160	0.016908		3514	IGKC	35	0.22001		10890	RAB10	45	0		113174	SAAL1	46	0.227221
					27131	SNX5	52	0.0206844		80198	MUS81	22	0.184816		498	ATP5F1A	179	0.0222624		5214	PFKP	68	0.0663401
					219623	TMEM26		0.198536		79102	RNF26	29	0.108061		10159	ATP6AP2	105	0.0885221		22985	ACIN1	118	0.196756
					11309	SLCO2B1	1	0.191278		10400	PEMT	2	0.114916		3336	HSPE1	69	0.0494918		2332	FMR1	61	0.0701392
					84002	B3GNT5	2	0.245221		201627	DENND6A	15	0.0692562		8342	H2BC14	20			4143	MAT1A	7	0.0322208
					64844	MARCHF7	29	0.164894		5986	RFNG		0.0990645		4191	MDH2	45			8636	SSNA1	22	0.00712325
					140756	RPL7AP14				1019	CDK4	309	0.0636886		84324	SARNP	70	0.0375407		126003	TRAPPC5	43	0.00308166
					2626	GATA4	36	0.0543641		9725	TMEM63A	40	0.0796337		7189	TRAF6	541	0.132549		22827	PUF60	134	0.0111753
					100130436					338707	B4GALNT4	5	0.0802318		56342	PPAN	102	0.130689		58493	INIP	16	0.0414229
					55197	RPRD1A	49	0.0136599		3981	LIG4	120	0.0775515		9658	ZNF516	10	0.100249		64175	P3H1	63	0.164006
					26806	SNORD44				23125	CAMTA2	8	0.160615		6155	RPL27	106	0.101174		79026	AHNAK	70	0.161651
					4605	MYBL2	58	0.112119		682	BSG	141	0.140044		220988	HNRNPA3	112	0.0095064		8473	OGT	103	0.00487937
					6167	RPL37	35	0		56114	PCDHGA1				6772	STAT1	224	0.0497336		158	ADSL	59	0.0641628
					10695	CNPY3	26	0.0839149		390157	OR8K1				6176	RPLP1	122			23521	RPL13A	70
					5872	RAB13	23	0.09525		83548	COG3	44	0.0488986		6605	SMARCE1	155	0.0330605		22803	XRN2	86	0.057377
					2037	EPB41L2	59	0.237395		2765	GML	24	0.374497		51065	RPS27L	97	0		29078	NDUFAF4	39	0.327847
					4507	MTAP	31	0.0617399		5636	PRPSAP2	33	0.0110132		389206	BEND4	1	0.0939835		8175	SF3A2	160	0.016908
					684959	SNORA25				56970	ATXN7L3	30			6147	RPL23A	212	0		7298	TYMS	53	0.115564
					535	ATP6V0A1	71	0.0334292		8664	EIF3D	90	0.00854549		4627	MYH9	364	0.0126607		5223	PGAM1	30
					54805	CNNM2	6	0.0213333		10332	CLEC4M	10	0.318023		3514	IGKC	35	0.22001		57038	RARS2	24	0.169023
					54541	DDIT4	18	0.0517524		6636	SNRPF	159	0		6142	RPL18A	212	0.00209586		6281	S100A10	50	0.0836069
					3990	LIPC	6	0.242775		51520	LARS1	63	0.0837855		23644	EDC4	58	0.0459122		6167	RPL37	35	0
					100302281	MIR1208				283987	HID1	11	0.0296823		7157	TP53	1050	0.243889		9735	KNTC1	27	0.171464
					5911	RAP2A	56	0.00570836		80258	EFHC2	104	0.313888		55210	ATAD3A	79	0.0328432		790	CAD	129	0.0475615
					645960	RPL10P19				5226	PGD	47	0.0524113		6173	RPL36A	41			381	ARF5	48	0
					5607	MAP2K5	35	0.0297818		89849	ATG16L2	8	0.178136		27316	RBMX	164	0.0184825		23196	FAM120A	55	0.048083
					100009667	POU5F1P5				4648	MYO7B	4	0.103997		4628	MYH10	98	0.00628834		10049	DNAJB6	76	0.1898
					6044	SNORA62				8290	H3-4	187	0.00322729		3045	HBD	22	0.30423		64960	MRPS15	56	0.564611
					55640	FLVCR2	3	0.145471		1657	DMXL1	8	0.127456		7280	TUBB2A	134	0.00104797		2171	FABP5	27	0.127463
					4071	TM4SF1	8	0.317576		80325	ABTB1	9	0.0262876		112936	VPS26B	45	0.00712086		9918	NCAPD2	52	0.15762
					9367	RAB9A	30	0.0519301		81494	CFHR5	5			3032	HADHB	89	0.119557		79050	NOC4L	56	0.107305
					50809	HP1BP3	85	0.122352		6556	SLC11A1		0.0737431		6129	RPL7	204	0.0264743		57619	SHROOM3	24	0.24222
					79999					1471	CST3	11			9532	BAG2	185	0.0343143		1968	EIF2S3	54	0.0162252
					89795	NAV3	7	0.0567077		4501	MT1X	13	0.0289657		5928	RBBP4	198	0.00106866		56993	TOMM22	60	0.0650445
					6872	TAF1	2540	0.0573791		5562	PRKAA1	185	0.0116684		6229	RPS24	183	0.0109838		9255	AIMP1	57	0.124059
					10248	POP7	39	0.0305051		1445	CSK	152	0.00559541		6133	RPL9	168			7358	UGDH	42	0.0185771
					285780	LY86-AS1				245973	ATP6V1C2	32	0.0782486		118426	BORCS5	10	0.0661626		26038	CHD5	18	0.0251385
					1915	EEF1A1	382	0.00245399		65263	PYCR3	28	0.105408		10432	RBM14	138	0.0427308		1981	EIF4G1	122	0.119945
					2638	GC	23	0.219046		28	ABO	3			132299	OCIAD2	7	0.174519		1410	CRYAB	104
					25957	PNISR	17	0.0754933		84675	TRIM55	95	0.173866		22948	CCT5	198	0.0307829		1984	EIF5A	56	0
					1429	CRYZ	20	0.120576		22818	COPZ1	26	0		31	ACACA	93	0.0303437		3419	IDH3A	25	0.0225825
					1870	E2F2	43	0.130141		607	BCL9	10			1457	CSNK2A1	673	0.0259113		56886	UGGT1	54	0.0884743
					11280	SCN11A		0.226954		197358	NLRC3	3			5501	PPP1CC	316	0.0360072		51763	INPP5K	44	0.211722
					646329					6780	STAU1	350	0.0888932		6636	SNRPF	159	0		1650	DDOST	71	0.0348148
					388336	SHISA6	12	0.0975717		60493	FASTKD5	23	0.364944		1755	DMBT1	17	0.305168		6158	RPL28	134	0.0679289
					10969	EBNA1BP2	110	0.12164		4791	NFKB2	183	0.0744105		56897	WRNIP1	44	0.0359292		6184	RPN1	98	0.0373846
					2274	FHL2	197	0.0376749		7177	TPSAB1	3	0.112051		52	ACP1	38	0.150856		163351	GBP6	3	0.360396
					1583	CYP11A1	8	0.183842		203054	ADCK5	11	0.108791		6712	SPTBN2	33	0.0334032		64283	ARHGEF28	7	0.187019
					407043	MIR7-1				1515	CTSV	20	0.154095		64087	MCCC2	60	0.0935998		54442	KCTD5	34	0.0414272
					9255	AIMP1	57	0.124059		11345	GABARAPL2	567	0		84617	TUBB6	80	0.0100434		23310	NCAPD3	50	0.280803
					4189	DNAJB9	49	0.0859329		55652	SLC48A1	7	0.0421533		5657	PRTN3	15	0.00748061		8359	H4C1	364
					23013	SPEN	61	0.158726		203068	TUBB	334	0		4282	MIF	54	0.0393059		6428	SRSF3	143	0.0427028
					51247	PAIP2	18	0.0769231		6328	SCN3A	5	0.0232514		85442	KNDC1	3	0.125944		1153	CIRBP	79	0.0420315
					306	ANXA3	14	0.081419		6683	SPAST	26	0.0984174		8290	H3-4	187	0.00322729		9181	ARHGEF2	67	0.0928121
					400499					2357	FPR1	9	0.177597		65268	WNK2	15	0.163333		10423	CDIPT	33	0.0266927
					9798	IST1	40	0		56902	PNO1	58	0.0756155		3024	H1-1	185	0.0443475		1937	EEF1G	181	0.0283762
					79823	CAMKMT	27	0.438028		284058	KANSL1	53	0.155793		345651	ACTBL2	184	0.0277988		55262	MAP11	17	0.0439506
					132204	SYNPR	2	0.049221		23683	PRKD3	22	0.0466891		653781	POTEJ	6			292	SLC25A5	200	0.0265748
					129080	EMID1	7	0.344305		976	ADGRE5	54	0.261916		8761	PABPC4	107	0.0293435		226	ALDOA	79	0.0607583
					10257	ABCC4	18	0.0972449		8438	RAD54L	14	0.0681927		10155	TRIM28	310	0.0368305		34	ACADM	22	0.0689317
					729085	GASK1A	3	0.363713		9746	CLSTN3	6	0.0453742		10273	STUB1	296	0.00772231		54504	CPVL	46	0.227205
					10750	GRAP	40			57154	SMURF1	345	0.00984081							6161	RPL32	111	0
					56	ACRV1		0.432455		220042	DDIAS		0.581448							988	CDC5L	665	0.0159874
					5243	ABCB1	25	0.161241		89853	MVB12B	11	0.0305078							3184	HNRNPD	277	0.085244
					8693	GALNT4	10	0.067402		1576	CYP3A4	13	0.297157							3836	KPNA1	119	0.0338259
					22823	MTF2	30	0.0656977		4833	NME4	65	0.0844307							6144	RPL21	150
					58516	SINHCAF	60	0.0317267		63978	PRDM14	79	0.254198							9782	MATR3	211	0.0280743
					6158	RPL28	134	0.0679289		57380	MRS2	37	0.151691							5718	PSMD12	97	0.016573
					84913	ATOH8	2	0.111824		85417	CCNB3	2	0.685191							6279	S100A8	71	0.425931
					9100	USP10	65	0.123927		5705	PSMC5	224	0.000940911							5717	PSMD11	138	0.00560486
					23005	MAPKBP1	66	0.160027		7404	UTY	6	0.211353							6836	SURF4	60	0.00538657
					55796	MBNL3	60	0.262418		56146	PCDHA2	10								498	ATP5F1A	179	0.0222624
					1746	DLX2	16	0.0342227		2114	ETS2	41	0.0449988							1104	RCC1	109	0.0760651
					574508	MIR505				3690	ITGB3	59	0.0758547							8729	GBF1	47	0.0786026
					84612	PARD6B	91	0.0297461		57621	ZBTB2	47	0.0263602							11137	PWP1	44	0.0848073
					163590	TOR1AIP2	68	0.361313		6319	SCD	22	0.122008							22980	TCF25	32	0.0721227
					10772	SRSF10	91	0		9625	AATK	19	0.155569							6520	SLC3A2	64	0.25979
					595098	SNORD18A				79801	SHCBP1	28	0.268688							4430	MYO1B	61	0.0191628
					6428	SRSF3	143	0.0427028		83657	DYNLRB2	10	0.0147551							26024	PTCD1	35	0.178954
					27098	CLUL1				1994	ELAVL1	1758	0.0145263							3927	LASP1	142	0.0265734
					170547	AIMP1P1				85465	SELENOI	7								6176	RPLP1	122
					23338	JADE2	22	0.081964		91801	ALKBH8	12	0.215816							821	CANX	220	0.0623742
					6206	RPS12	112	0		3730	ANOS1	3								29097	CNIH4	10	0.0474501
					4092	SMAD7	107	0.0417295		83607	AMMECR1L	11	0.0379377							6142	RPL18A	212	0.00209586
					3300	DNAJB2	49	0.153214		5426	POLE	44	0.0721469							144097	SPINDOC	20	0.151825
					26234	FBXL5	41	0.0832438		65084	TMEM135	3	0.08374							27316	RBMX	164	0.0184825
					3187	HNRNPH1	227	0.00649773		4125	MAN2B1	11	0.154777							5208	PFKFB2	29	0.0989664
					5685	PSMA4	100	0.0118304		117531	TMC1	3	0.0270651							7082	TJP1	116	0.100671
					208	AKT2	88	0.0134522		6340	SCNN1G	17	0.0990931							6129	RPL7	204	0.0264743
					83595	SOX7	7	0.0583756		285556	C4orf54									5981	RFC1	73	0.170673
					1894	ECT2	161	0.0709741		5007	OSBP	48	0.0490023							51552	RAB14	58	0
					100130524					11214	AKAP13	34	0.320133							5813	PURA	43	0.0103729
					9967	THRAP3	138	0.0798243		80024	SLC8B1	1	0.115762							115727	RASGRP4	8	0.0999086
					57224	NHSL1	4	0.268665		57551	TAOK1	16	0.00898012							27067	STAU2	49	0.0858133
					10206	TRIM13	29	0.124872		140730	RIMS4	5	0.00634291							23344	ESYT1	43	0.122945
					359822	KCNIP4-IT1				5339	PLEC	117	0.0186254							84061	MAGT1	22	0.16251
					391183	RSL24D1P4				222967	RSPH10B	1	0.158696							8504	PEX3	16	0.0662909
					55157	DARS2	24	0.164329		55568	GALNT10	5	0.0321074							3024	H1-1	185	0.0443475
					116936	SNORD139				283254	HARBI1	1	0.0990409							10134	BCAP31	74	0.132938
					9782	MATR3	211	0.0280743		5995	RGR	2	0.148216							9180	OSMR	21	0.513884
					56910	STARD7	23	0.109413		2803	GOLGA4	36	0.193542							10155	TRIM28	310	0.0368305
					55454	CSGALNACT2	65	0.11542		55629	PNRC2	28	0.206059							10273	STUB1	296	0.00772231
					282809	POC1B	45	0.150228		26152	ZNF337	10								11051	NUDT21	145	0.00779221
					7543	ZFX	5	0.0539188		1910	EDNRB	33	0.134015							857	CAV1	214	0.0798643
					410	ARSA	38	0.120064		3716	JAK1	129	0.0495951							60488	MRPS35	79	0.166613
					5796	PTPRK	119	0.0127412		167227	DCP2	65	0.085848							7273	TTN	139	0.0676994
					84947	SERAC1	5	0.124299		10481	HOXB13	17	0.0542179							1315	COPB1	94	0.00953545
					168451	THAP5	4			55604	CARMIL1	15	0.0893236							7536	SF1	229	0.0676471
					4800	NFYA	77	0.00348692		25903	OLFML2B		0.156244							4976	OPA1	44	0.0325077
					100302240	MIR1304				79844	ZDHHC11	12	0.212973							6741	SSB	90	0.165645
					23208	SYT11	13	0.0419221		51079	NDUFA13	70	0.0407991							10480	EIF3M	48	0.00617894
					9577	BABAM2	48	0.0910616		10565	ARFGEF1	35	0.0342278							10487	CAP1	47	0.0785773
					6309	SC5D	13			51085	MLXIPL	7								53918	PELO	42	0.0222295
					448831	FRG2		0.803074		10768	AHCYL1	146	0							6217	RPS16	223	0
					729614					5067	CNTN3	2	0.0944518							6278	S100A7	56
					9814	SFI1	20	0.414029		727897	MUC5B	14								55750	AGK	33
					23099	ZBTB43	38	0.0623946		56961	SHD	11	0.120434							378	ARF4	36	0.0659341
					441687	TEX21P				6895	TARBP2	69	0.0658307							5315	PKM	315	0.0581867
					6171	RPL41	10			256158	HMCN2									55705	IPO9	73	0.0156556
					1104	RCC1	109	0.0760651		3458	IFNG	7	0.738504							6599	SMARCC1	146	0.0446014
					26774	SNORD80				8839	CCN5	11	0.239807							8661	EIF3A	132	0.0283513
					1124	CHN2	21	0.0211993		60559	SPCS3	12	0							55226	NAT10	74	0.0490612
					3336	HSPE1	69	0.0494918		23480	SEC61G	8	0							9445	ITM2B	33	0.0270776
					23211	ZC3H4	28	0.0557482		65264	UBE2Z	52	0.00995025							23527	ACAP2	8	0.0335027
					79879	CCDC134	5	0.0810896		5232	PGK2	22	0.141933							221927	BRAT1	28	0.197696
					2526	FUT4	5	0.126323		90557	CCDC74A	3	0.211972							10808	HSPH1	94	0.0495856
					100130235	KATNBL1P2				55422	ZNF331	64								84135	UTP15	33	0.102347
					406970	MIR194-2				25813	SAMM50	33	0.0274809							7266	DNAJC7	131
					7756	ZNF207	30	0.0172608		287015	TRIM42	124	0.0779376							5230	PGK1	69	0.0349741
					1373	CPS1	50	0.051713		121506	ERP27	7	0.43104							10128	LRPPRC	122	0.266746
					4199	ME1	24	0.110077		2252	FGF7	16	0.083201							54499	TMCO1	23	0
					140459	ASB6	59	0.0402286		1678	TIMM8A	19								3028	HSD17B10	76	0.155199
					619562	SNORA3A				1965	EIF2S1	92	0.0119556							55832	CAND1	664	0.00486399
					22980	TCF25	32	0.0721227		53345	TM6SF2	2	0.139032							54814	QPCTL	26	0.137523
					6520	SLC3A2	64	0.25979		54596	L1TD1	20	0.268894							3182	HNRNPAB	102	0.0693919
					858	CAV2	18	0.0711925		9904	RBM19	35	0.121533							9184	BUB3	101	0.00252799
					400099					57795	BRINP2	6	0.0646894							871	SERPINH1	92	0.0227117
					6155	RPL27	106	0.101174		93649	MYOCD	17	0.141224							10197	PSME3	191	0
					24	ABCA4	2	0.128837		2870	GRK6	47	0.0339301							10949	HNRNPA0	112	0.012628
					26289	AK5	11	0.0754749		173	AFM	4	0.340239							79745	CLIP4	32	0.090604
					821	CANX	220	0.0623742		5424	POLD1	83	0.0486607							51593	SRRT	78	0.0129971
					4627	MYH9	364	0.0126607		4139	MARK1	25	0.045403							5093	PCBP1	152	0
					5317	PKP1	44	0.0397351		100996331	POTEB	1								5817	PVR	66
					9779	TBC1D5	27	0.139553		9681	DEPDC5	18	0.0608309							8894	EIF2S2	63	0.0638446
					64332	NFKBIZ	5	0.169814		80306	MED28	91	0.0412354							5906	RAP1A	87	0
					5654	HTRA1	31	0.0471722		10297	APC2	26	0.0527068							8407	TAGLN2	62	0.026957
					3397	ID1	52	0.0284498		55333	SYNJ2BP	29	0.162471							64708	COPS7B	70	0.034505
					646294	RPS2P29				7320	UBE2B	83	0							5518	PPP2R1A	277	0.00144196
					2774	GNAL	11	0.0671119		1936	EEF1D	171	0.118572							654463	FER1L6	1	0.107943
					9205	ZMYM5	10	0.386217		8357	H3C10	2								54927	CHCHD3	72	0.104837
					729608	RPF2P1				5991	RFX3	23	0.0155773							51479	ANKFY1	38	0.0551017
					4609	MYC	1685	0.0653405		147	ADRA1B	14	0.0231892							10952	SEC61B	57	0.00954927
					81621	KAZALD1	1	0.123857		374378	GALNT18	15	0.0120391							2597	GAPDH	250
					27316	RBMX	164	0.0184825		27293	SMPDL3B	7	0.231549							3959	LGALS3BP	185	0.182524
					100101490	MCTS2P				10241	CALCOCO2	204	0.51395							391	RHOG	26	0
					54984	PINX1	125	0.180256		10572	SIVA1	40	0.22586							10514	MYBBP1A	147	0.203566
					26807	SNORD43				51167	CYB5R4	3	0.235203							54517	PUS7	16	0.0939421
					79624	ARMT1	16	0.194834		5690	PSMB2	97	0.0557743							4144	MAT2A	43	0.00677267
					2746	GLUD1	43	0.0363636		10787	NCKAP1	51	0.00634777							7534	YWHAZ	791	0.00562963
					83861	RSPH3	13	0.400431		51257	MARCHF2	18	0.0481414							79143	MBOAT7	43	0.0559382
					317772	H2AC21	58			53947	A4GALT	6	0.0939192							11014	KDELR2	14	0.013582
					800	CALD1	46	0.116789		8537	BCAS1	2	0.548406							708	C1QBP	272	0.11511
					79142	PHF23	16	0.0868243		115072896	SLCO1B3-SLCO1B7									2312	FLG	28	0.578036
					118980	SFXN2	18	0.0704265		58509	CACTIN	18	0.0344562							84259	DCUN1D5	37	0.0564007
					677842	SNORA50C				65249	ZSWIM4	1	0.029852							2040	STOM	127	0.111916
					81502	HM13	22	0.0421611		3140	MR1	17	0.303101							2923	PDIA3	118	0.0939927
					11091	WDR5	185	0		10553	HTATIP2	11	0.153548							9898	UBAP2L	53	0.048294
					147381	CBLN2	1	0.0585714		63891	RNF123	44	0.0606301							3861	KRT14	79	0.0578577
					10903	MTMR11	1			54886	PLPPR1	9	0.0465789							64083	GOLPH3	34	0.0197076
					100128535	RPS18P14				56164	STK31	4	0.269787							813	CALU	116	0.0808571
					51421	AMOTL2	116	0.0793792		79714	CCDC51	38	0.177278							3007	H1-3	56	0.0391178
					1601	DAB2	96	0.249195		23038	WDTC1	35	0.0256172							1956	EGFR	1004	0.0697228
					55111	PLEKHJ1	15	0.0687531		11021	RAB35	41	0.00107759							6134	RPL10	348	0
					10766	TOB2	16	0.082151		80032	ZNF556	12								6627	SNRPA1	152	0.0203843
					5455	POU3F3	6	0.00146319		816	CAMK2B	83	0.0140752							23560	GTPBP4	95	0.0439136
					27067	STAU2	49	0.0858133		56650	CLDND1	24	0.0609151							64949	MRPS26	57	0.181984
					414132	NANOGP4				65988	ZNF747	19								161	AP2A2	69	0.0139843
					5865	RAB3B	35	0.0184507		220213	OTUD1	10	0.111498							5515	PPP2CA	293	0.00577367
					146754	DNAH2	3	0.0711864		147906	DACT3	2	0.0691649							51184	GPN3	64	0.0499916
					5820	PVT1				8704	B4GALT2	3	0.0843182							6181	RPLP2	120	0.00778899
					285456	RPL34-DT				84539	MCHR2	1								3030	HADHA	89	0.170156
					10114	HIPK3	33	0.123545		1785	DNM2	156	0.0178255							3069	HDLBP	88	0.0210124
					246744	STH	14			3839	KPNA3	93	0.0127029							51639	SF3B6	71	0
					284252	KCTD1	28	0		975	CD81	232	0.0441858							262	AMD1	35	0.0519645
					7168	TPM1	112	0.115153		2971	GTF3A	11	0.179694							1537	CYC1	39	0.118886
					84624	FNDC1		0.255991		7067	THRA	113	0.0917455							506	ATP5F1B	184	0.0432852
					26091	HERC4	38	0.0402253		255275	MYADML2		0.0901521							11171	STRAP	105	0.0215561
					10512	SEMA3C	5	0.0224164		5818	NECTIN1	8	0.049857							9733	SART3	156	0.0744693
					727677	CASC8				54979	PLAAT2	1								5537	PPP6C	53	0.00478622
					26958	COPG2	44			84108	PCGF6	69	0.156142							293	SLC25A6	150
					10886	NPFFR2	4	0.213875		10939	AFG3L2	50	0.0495639							23163	GGA3	52	0.125632
					57521	RPTOR	109	0.0192824		23588	KLHDC2	51	0.0424936							10059	DNM1L	55	0.012987
					9645	MICAL2	4	0.121242		3222	HOXC5	9	0.0406977							1967	EIF2B1	56	0.0624888
					10285	SMNDC1	41	0.00296273		27233	SULT1C4	1								8520	HAT1	46	0.112544
					9039	UBA3	38	0.00817216		7372	UMPS	33	0.098434							51493	RTCB	53
					150684	COMMD1	74	0.174329		387332	TBPL2	8	0.528317							3852	KRT5	76	0.0893167
					80010	RMI1	26	0.302081		10463	SLC30A9	16	0.11782							5528	PPP2R5D	85	0.0259296
										1434	CSE1L	124	0.00876712							6201	RPS7	172	0.161496
										4904	YBX1	394	0.0374065							51203	NUSAP1	40	0.456118
										10753	CAPN9	0	0.0914356							1938	EEF2	178	0.00318991
										7186	TRAF2	512	0.0737589							51495	HACD3	41	0.0858325
										114788	CSMD3	2	0.0255262							5111	PCNA	327	0.0360186
										9890	PLPPR4	2	0.0307115							983	CDK1	438	0.0206478
										90326	THAP3	5	0.146069							3305	HSPA1L	180	0.0278784
										2178	FANCE	22	0.253456							64786	TBC1D15	62	0.0843326
										9236	CCPG1	30	0.237845							7277	TUBA4A	260	0
										79665	DHX40	25	0.0281654							51116	MRPS2	53	0.147004
										342538	NACA2	14	0.169983							7174	TPP2	38	0.0374199
										57570	TRMT5	2	0.274541							10523	CHERP	88	0.0186459
										255758	TCTEX1D2	24	0.189312							3005	H1-0	42	0.0488744
										613	BCR	98	0.0367907							4035	LRP1	140	0.011384
										1717	DHCR7	18	0.0533229							9183	ZW10	55	0.14967
										57057	TBX20	12	0.0202611							2010	EMD	203	0.176456
										2580	GAK	94	0.115399							8663	EIF3C	96	0.0245203
										50801	KCNK4	2	0.133306							3320	HSP90AA1	837	0.00590164
										9135	RABEP1	101	0.048178							8665	EIF3F	126	0.0731707
										6059	ABCE1	239	0							8087	FXR1	116	0.0469361
										8726	EED	481	0							27095	TRAPPC3	36	0.0140395
										2820	GPD2	24	0.0545593							6232	RPS27	135	0
										5297	PI4KA	78	0.0214056							6943	TCF21	12	0.0251903
										6598	SMARCB1	130	0.000970246							10381	TUBB3	305	0.0147431
										129642	MBOAT2	3	0.161395							829	CAPZA1	101
										1825	DSC3	10	0.1756							6124	RPL4	201	0.0517077
										23640	HSPBP1	91	0.0257143							5606	MAP2K3	52	0.0266204
										53407	STX18	42	0.0701826							10625	IVNS1ABP	72	0.0457831
										9416	DDX23	70	0.0150224							1072	CFL1	116	0.0183133
										9830	TRIM14	39	0.140842							8329	H2AC13	3
										56893	UBQLN4	187	0.0870831							6949	TCOF1	72	0.532826
										11113	CIT	23	0.0278034							10236	HNRNPR	201	0.00517943
										65125	WNK1	118	0.193844							5495	PPM1B	63	0.11448
										60677	CELF6	2	0.0460598							831	CAST	42	0.363557
										55872	PBK	119	0.114172							10240	MRPS31	77	0.382599
										4134	MAP4	66	0.615259							9667	SAFB2	79	0.158886
										29115	SAP30BP	52	0.0450273							51441	YTHDF2	38	0.0102041
										163049	ZNF791	5	0.274971							10492	SYNCRIP	312	0.00892288
										57115	PGLYRP4	0	0.250554							6130	RPL7A	180
										55589	BMP2K	45	0.171913							6675	UAP1	18	0.0711288
										3985	LIMK2	50	0.104056							5710	PSMD4	171	0.0382137
										7761	ZNF214	15								3306	HSPA2	99	0.00534686
										168544	ZNF467	11	0.0899598							3183	HNRNPC	200	0.0320102
										92235	DUSP27	1	0.119952							319101	KRT73	15	0.121877
										6404	SELPLG	20	0.691526							1659	DHX8	75	0.012523
										92856	IMP4	22	0.0119227							9209	LRRFIP2	29	0.0500341
										22893	BAHD1	49	0.101306							1465	CSRP1	18	0.00452574
										84079	ANKRD27	19	0.120613							6294	SAFB	94	0.0810627
										9716	AQR	50	0.0438003							27292	DIMT1	44	0.0405713
										6942	TCF20	42								7520	XRCC5	271	0.318888
										10868	USP20	82	0.0452128							64151	NCAPG	63	0.232112
										7353	UFD1	78	0.0101885							10067	SCAMP3	47
										121227	LRIG3	13	0.122066							64761	PARP12	19	0.158128
										10194	TSHZ1	3	0.0336788							5937	RBMS1	42	0.126332
										8621	CDK13	65	0.0925775							3608	ILF2	295	0
										5691	PSMB3	102								51651	PTRH2	46	0.396783
										5610	EIF2AK2	259	0.360987							50804	MYEF2	52	0.11734
										25801	GCA	28	0.182232							6208	RPS14	259	0
										2130	EWSR1	636	0.0459471							54877	ZCCHC2	2	0.228257
										91828	EXOC3L4		0.185426							55161	TMEM33	36	0.0315194
										246329	STAC3	44	0.0874618							3728	JUP	151
										5583	PRKCH	29	0.0229709							5351	PLOD1	75	0.0457222
										93343	MVB12A	21	0.130176							3015	H2AZ1	63	0
										80853	KDM7A	1	0.193648							826	CAPNS1	70	0.048228
										197259	MLKL	17	0.483556							805	CALM2	47
										8861	LDB1	47	0.00286862							57727	NCOA5	54	0.09437
										6883	TAF12	51	0.0520115							4085	MAD2L1	84	0.0625383
										85302	FBF1	145	0.32981							689	BTF3	50	0.0931226
										1521	CTSW	2	0.279967							11215	AKAP11	38	0.322431
										7767	ZNF224	15								284119	CAVIN1	90	0.0328844
										9651	PLCH2	1	0.116429							1642	DDB1	279	0.00405269
										91662	NLRP12	23	0.165715							5955	RCN2	74	0.0788669
										63946	DMRTC2	2	0.409574							1778	DYNC1H1	163	0.00510349
										6915	TBXA2R	38	0.00250382							23633	KPNA6	63	0.0101351
										4611	MYCLP1									10857	PGRMC1	65	0.0490244
										23367	LARP1	122	0.129477							23019	CNOT1	91	0.00861326
										5709	PSMD3	128	0.0191145							79888	LPCAT1	26	0.0734813
										3778	KCNMA1	16	0.0229185							10541	ANP32B	69	0.191852
										113612	CYP2U1	1	0.143599							128272	ARHGEF19	7	0.0906071
										57403	RAB22A	18	0.0262705							3921	RPSA	215	0.00776474
										7057	THBS1	57	0.0427586							5976	UPF1	181	0.00693185
										78996	CYREN	3	0.281948							25920	NELFB	42	0.0122707
										51605	TRMT6	34	0.194753							7417	VDAC2	93	0.122568
										3508	IGHMBP2	14	0.146102							118881	COMTD1	61	0.0789058
										23014	FBXO21	31	0.0256066							2771	GNAI2	132	0.0125643
										8351	H3C4	1								2547	XRCC6	317	0.137921
										10058	ABCB6	27	0.142574							3020	H3-3A	153
										6422	SFRP1	7	0.0387569							7415	VCP	598	0.000989364
										9076	CLDN1	18	0.116599							60	ACTB	457	0.00328653
										22978	NT5C2	30	0.00548697							26090	ABHD12	10	0.107817
										55234	SMU1	54	0.00111012							11052	CPSF6	96	0.00457358
										4583	MUC2	7	0.0664357							65123	INTS3	69
										967	CD63	31	0.194211							10921	RNPS1	228	0.0049947
										155066	ATP6V0E2	2	0.00381038							2224	FDPS	37	0.149189
										9201	DCLK1	19	0.0849849							7169	TPM2	105	0.101065
										387914	SHISA2	5	0.0408417							23243	ANKRD28	117	0.0262217
										7564	ZNF16	37								8655	DYNLL1	247	0
										55851	PSENEN	13	0.0310216							7535	ZAP70	99	0.0284338
										56123	PCDHB13	1	0.221395							10056	FARSB	51	0.0637281
										5980	REV3L	14	0.170361							55854	ZC3H15	39	0.0475967
										8352	H3C3	7								6747	SSR3	46	0.0138889
										1958	EGR1	53	0.0486939							4841	NONO	177	0.02
										156	GRK2	209	0.00536087							5700	PSMC1	135	0.00098912
										6224	RPS20	168	0.0302077							54997	TESC	9	0.0165616
										6672	SP100	63	0.56312							58517	RBM25	77	0.00432246
										221491	SMIM29	1								28973	MRPS18B	45	0.267654
										54812	AFTPH	18	0.314622							191	AHCY	78	0.0275301
										80131	LRRC8E	23	0.0371537							2706	GJB2	28	0.0386512
										8295	TRRAP	115								6233	RPS27A	189	0.00612022
										1832	DSP	128	0.0326998							23534	TNPO3	90	0.00804627
										165545	DQX1	13	0.206281							2664	GDI1	87	0.0181782
										5886	RAD23A	171	0.0486995							10923	SUB1	52	0.0422026
										6631	SNRPC	129	0.00574393							51726	DNAJB11	89	0.0195217
										4342	MOS	84	0.163788							3146	HMGB1	122	0.00694686
										51322	WAC	44	0.0845697							1499	CTNNB1	449	0.0013289
										9481	SLC25A27	2	0.0537295							6597	SMARCA4	231	0.00449063
										965	CD58	13								9131	AIFM1	127	0.157702
										2123	EVI2A	10	0.342144							51232	CRIM1	4
										9575	CLOCK	42	0.0472441							26353	HSPB8	44	0.0461216
										2122	MECOM	31	0.0755475							3849	KRT2	66	0.191917
										81887	LAS1L	50	0.329996							55379	LRRC59	85	0.0357884
										51560	RAB6B	52	0							1655	DDX5	249
										118856	MMP21		0.165832							1654	DDX3X	204	0.019263
										7450	VWF	22	0.132512							23397	NCAPH	56	0.241885
										27243	CHMP2A	42	0.00327756							8607	RUVBL1	266	0.00149656
										22839	DLGAP4	44	0.0328513							5701	PSMC2	146	0.00164695
										7223	TRPC4	15	0.0234401							6209	RPS15	112	0.00099499
										4108	MAGEA9	9	0.369427							6596	HLTF	59	0.162204
										23567	ZNF346	41	0.274694							54815	GATAD2A	56	0.0875223
										54436	SH3TC1	1	0.167439							5042	PABPC3	17	0.143582
										2549	GAB1	90	0.0735949							79180	EFHD2	24	0.0131462
										60560	NAA35	8	0.0209191							10606	PAICS	79	0.0415282
										10653	SPINT2	111	0.199226							6434	TRA2B	95	0
										3267	AGFG1	38	0.0664883							11329	STK38	67	0.0208775
										3228	HOXC12		0.0413765							57610	RANBP10	55	0.0236534
										528	ATP6V1C1	56	0.0173118							23473	CAPN7	24	0.052208
										254065	BRWD3	5	0.0628402							7295	TXN	116	0.0884932
										64326	COP1	94	0.0331561							8893	EIF2B5	42	0.150405
										9423	NTN1	8	0.00336453							3191	HNRNPL	121
										4322	MMP13	9								6731	SRP72	50	0.0381712
										3717	JAK2	158	0.0604989							6139	RPL17	145
										6136	RPL12	152								1495	CTNNA1	109	0.0079712
										10146	G3BP1	135	0.0464791							9343	EFTUD2	159	0.00614035
										5413	SEPTIN5	30	0.00373198							10226	PLIN3	70	0.0733877
										6924	ELOA	76	0.14052							5720	PSME1	78	0.125198
										10424	PGRMC2	22	0.127555							8666	EIF3G	57	0.00722259
										8867	SYNJ1	33	0.11584							5814	PURB	27	0.0133474
										1154	CISH	38	0.111916							10061	ABCF2	39	0.0107843
										4277	MICB	5								22872	SEC31A	36	0.0943001
										55749	CCAR1	46	0.0535845							2079	ERH	53	0
										246721	POLR2J2	3								10413	YAP1	154	0.101372
										10344	CCL26	5								9790	BMS1	27	0.122727
										159963	SLC5A12	1	0.178859							10987	COPS5	793	0.00647172
										5096	PCCB	20	0.081726							3613	IMPA2	14	0.0814066
										6894	TARBP1	30	0.195294							9688	NUP93	80	0.0248092
										84292	WDR83	148	0.06072							5983	RFC3	56	0.0279146
										58486	ZBED5	3								10189	ALYREF	120	0.0322581
										2301	FOXE3		0.087107							11100	HNRNPUL1	141	0.0458154
										6711	SPTBN1	137	0.0140178							9958	USP15	154	0.0236402
										26509	MYOF	27	0.0646444							4221	MEN1	74	0.0250769
										7355	SLC35A2	10	0.0555095							2483	FRG1	16	0.0209169
										23067	SETD1B	19	0.0856334							79077	DCTPP1	31	0.245225
										7005	TEAD3	24	0.0142017							83481	EPPK1	71
										55503	TRPV6	23								11335	CBX3	133	0
										8341	H2BC15	37								84790	TUBA1C	197	0.00928505
										1982	EIF4G2	50	0.0230856							11160	ERLIN2	100	0.0198817
										53353	LRP1B	28	0.0770223							5917	RARS1	73	0.0804807
										55160	ARHGEF10L	4	0.0524987							3312	HSPA8	583	0.00110585
										5479	PPIB	80	0.0669704							9991	PTBP3	291	0.109887
										7043	TGFB3	17	0.0235372							375449	MAST4	2	0.182114
										7866	IFRD2	20	0.101307							309	ANXA6	43	0.05369
										9578	CDC42BPB	27	0.0521818							8539	API5	33	0.0319496
										3156	HMGCR	37	0.0607562							448834	KPRP	125	0.426935
										24137	KIF4A	29	0.186932							51247	PAIP2	18	0.0769231
										55823	VPS11	53								908	CCT6A	207	0.0934755
										23545	ATP6V0A2	56	0.0486797							27335	EIF3K	61	0.0113387
										4090	SMAD5	70	0.0130446							10935	PRDX3	78	0.124224
										2703	GJA8	2								9100	USP10	65	0.123927
										55660	PRPF40A	199	0.031694							6632	SNRPD1	132	0
										29110	TBK1	194	0.0433065							25814	ATXN10	48	0.177483
										57697	FANCM	40	0.332085							287	ANK2	36	0.0790528
										55247	NEIL3	21	0.298356							55720	TSR1	108	0.146905
										6625	SNRNP70	212	0.0113222							5707	PSMD1	135	0.0111872
										79628	SH3TC2		0.189705							26993	AKAP8L	119	0.0773943
										3550	IK	87	0.0117929							6206	RPS12	112	0
										56034	PDGFC	9	0.137773							3300	DNAJB2	49	0.153214
										115701	ALPK2	1	0.499767							9055	PRC1	35	0.189102
										79774	GRTP1	7	0.0707313							8570	KHSRP	87	0.0138748
										372	ARCN1	44								6238	RRBP1	50	0.142621
										342667	STAC2	4	0.0633151							285335	SLC9C1	1	0.349367
										334	APLP2	44	0.0859782							23214	XPO6	35	0.0264339
										8517	IKBKG	441	0.0579111							57508	INTS2	36	0.0426332
										5578	PRKCA	456	0.00564263							9513	FXR2	146	0.0237288
										92579	G6PC3	1	0.18							5519	PPP2R1B	122
										3674	ITGA2B	20	0.188586							158248	TTC16		0.284983
										23352	UBR4	101	0.027976							5954	RCN1	84	0.0400062
										79792	GSDMD	4	0.375325							6218	RPS17	136
										8356	H3C12	2								64968	MRPS6	26	0.142707
										3685	ITGAV	67	0.0766423							6767	ST13	54	0.0685318
										5798	PTPRN	24	0.138992							5631	PRPS1	50	0.00418877
										5757	PTMA	87								6745	SSR1	65	0.0492027
										6907	TBL1X	56								6772	STAT1	224	0.0497336
										11318	GPR182		0.188999							8774	NAPG	31	0.0138193
										3822	KLRC2	4								93436	ARMC6	79	0.0891918
										56997	COQ8A	48	0.06491							6173	RPL36A	41
										10365	KLF2	13	0.050428							23244	PDS5A	74	0.021096
										7994	KAT6A	45	0.0995261							3032	HADHB	89	0.119557
										7917	BAG6	281	0.0791386							6727	SRP14	88	0.0543247
										79009	DDX50	43	0.0602334							6229	RPS24	183	0.0109838
										2631	NIPSNAP2	59	0.0588926							11319	ECD	53	0.219231
										4705	NDUFA10	48	0.173581							81502	HM13	22	0.0421611
										1740	DLG2	55	0.0753846							22948	CCT5	198	0.0307829
										9949	AMMECR1	27	0.0497165							7155	TOP2B	74	0.0410232
										152404	IGSF11	1	0.118765							10902	BRD8	43	0.10991
										8667	EIF3H	87	0.0260954							10160	FARP1	16	0.0554156
										1806	DPYD	6	0.103512							7706	TRIM25	84	0.170365
										8353	H3C6	12								6192	RPS4Y1	17
										6514	SLC2A2	7	0.187084							3315	HSPB1	374	0.0851759
										5255	PHKA1	15	0.0837075							7798	LUZP1	65	0.228014
										4236	MFAP1	116	0.00356189							140801	RPL10L	83	0.0200832
										6626	SNRPA	126	0.0188149							8761	PABPC4	107	0.0293435
										1662	DDX10	37	0.174576							57062	DDX24	125	0.222642
										22838	RNF44	9	0.0969462							11224	RPL35	118	0.00681499
										51652	CHMP3	30	0.0828576							9793	CKAP5	94	0.0662683
										780	DDR1	52	0.0521467							55130	ARMC4	1	0.120352
										8558	CDK10	23	0.0144202							1975	EIF4B	99	0.0715953
										55791	LRIF1	172	0.594299							9639	ARHGEF10	18	0.105609
										192683	SCAMP5	13	0.0128499							10121	ACTR1A	56	0
										339390	CLEC4G	21	0.279521							1266	CNN3	17	0.0178108
										4899	NRF1	2374	0.180851							55421	NCBP3	28	0.0595794
										54765	TRIM44	57	0.0792659							8766	RAB11A	106	0
										375	ARF1	68	0							23279	NUP160	58	0.0881356
										79863	RBFA	27	0.299894							55813	UTP6	24	0.147652
										6687	SPG7	57	0.0802728							50807	ASAP1	49	0.0472522
										9332	CD163	5	0.297652							10527	IPO7	93	0.00640868
										6418	SET	157	0.0764485							51170	HSD17B11	11	0.124766
										200185	KRTCAP2	14	0.0202289							6633	SNRPD2	130	0.0184328
										152926	PPM1K	21	0.110629							26097	CHTOP	56	0.0518192
										4869	NPM1	655								10694	CCT8	177	0.0300166
										55916	NXT2	29	0.224204							25939	SAMHD1	78	0.210155
										2961	GTF2E2	116	0.0720789							285527	FRYL	27	0.0419416
										64784	CRTC3	20	0.151186							7430	EZR	151	0.0151201
										81614	NIPA2	4	0.0550052							3735	KARS1	92	0.0920686
										8785	MATN4	18	0.0618342							6203	RPS9	188	0
										23416	KCNH3	1	0.0387505							6430	SRSF5	123	0.036431
										977	CD151	16	0.0352239							92140	MTDH	33	0.155467
										649	BMP1	54	0.0245151							51491	NOP16	30	0.187197
										6624	FSCN1	65	0.0120056							6188	RPS3	287	0.0037962
										5901	RAN	175	0.00102634							6249	CLIP1	43	0.10664
										5833	PCYT2	24	0.0611041							4176	MCM7	262	0.0606061
										25827	FBXL2	26	0.032872							5868	RAB5A	105	0.0168596
										284230	RPL36AP49									57187	THOC2	107	0.0368472
										83986	FAM234A	7	0.206467							23193	GANAB	105	0.0939769
										3166	HMX1		0.0473332							54919	DNAAF5	40	0.103559
										57473	ZNF512B	87	0.102851							30846	EHD2	21	0.00954516
										91409	CCDC74B	24	0.209793							4141	MARS1	76	0.132171
										5745	PTH1R	62	0.0687001							22868	FASTKD2	29	0.410933
										1960	EGR3	3	0.010214							6431	SRSF6	62	0.0199279
										6489	ST8SIA1	10	0.0796724							85313	PPIL4	26	0.0302727
										126003	TRAPPC5	43	0.00308166							8106	PABPN1	53	0.0504997
										825	CAPN3	23	0.0687057							9657	IQCB1	237	0.206832
										54510	PCDH18	5	0.0588235							55149	MTPAP	27	0.225481
										5283	PIGH	8	0.105543							8891	EIF2B3	58	0.112477
										463	ZFHX3	36	0.0536235							11047	ADRM1	68	0.0214084
										9321	TRIP11	22	0.141285							1917	EEF1A2	139	0.00100582
										26512	INTS6	64	0.0635359							1211	CLTA	66	0.0202523
										29978	UBQLN2	303	0.11438							5879	RAC1	239	0
										83707	TRPT1	6	0.251529							10360	NPM3	21	0.0965155
										53335	BCL11A	40	0.0163326							10165	SLC25A13	63	0.0510067
										640	BLK	85	0.0855778							8662	EIF3B	73	0.0484734
										132321	C4orf33	2	0.186683							6880	TAF9	110	0.0752714
										64114	TMBIM1	10	0.0997107							9945	GFPT2	22	0.0175408
										23145	SSPOP	3								7114	TMSB4X	51
										80347	COASY	31	0.122673							9775	EIF4A3	303	0.00358073
										8092	ALX1	18	0.0280773							51649	MRPS23	57	0.233935
										6281	S100A10	50	0.0836069							50814	NSDHL	24	0.138619
										9048	ARTN	1	0.144719							8872	CDC123	12	0.0955497
										1469	CST1	37	0.287872							7818	DAP3	94	0.177898
										84929	FIBCD1	2	0.0472642							55915	LANCL2	24	0.0980941
										7324	UBE2E1	131	0.0175397							1665	DHX15	167	0.00508677
										2033	EP300	542	0.0855299							3308	HSPA4	327	0.0468713
										7528	YY1	177	0.0522675							65003	MRPL11	79	0.125046
										3689	ITGB2	70	0.0870907							10213	PSMD14	112	0
										7294	TXK	27	0.129574							1660	DHX9	250	0.0910935
										23742	NPAP1									26135	SERBP1	118	0.0273651
										89766	UMODL1		0.265493							5719	PSMD13	101	0.160263
										949	SCARB1	31	0.0948336							301	ANXA1	127	0.122721
										10849	CD3EAP	31	0.372739							11230	PRAF2	28	0.0816832
										23552	CDK20	40	0.0477462							6141	RPL18	252	0.0255503
										9919	SEC16A	143	0.289193							7919	DDX39B	98	0.00467602
										81796	SLCO5A1		0.132193							23107	MRPS27	93	0.289209
										10600	USP16	24	0.192651							10376	TUBA1B	152	0
										790	CAD	129	0.0475615							6207	RPS13	202	0
										10725	NFAT5	20	0.12344							10992	SF3B2	142	0.0218707
										285761	DCBLD1	6	0.211903							56888	KCMF1	63	0.0523583
										8722	CTSF	11	0.198977							54994	GID8	46	0.00319949
										2539	G6PD	53	0.0350012							57585	CRAMP1	18	0.127198
										10049	DNAJB6	76	0.1898							9524	TECR	41	0.0165339
										4193	MDM2	851	0.115968							3309	HSPA5	533	0.0197017
										79050	NOC4L	56	0.107305							5634	PRPS2	25	0.00953947
										27258	LSM3	53	0							26986	PABPC1	218	0.0067243
										7644	ZNF91	9	0.277824							5682	PSMA1	250	0.0219864
										2912	GRM2	16	0.0203488							6500	SKP1	207	0.010101
										345275	HSD17B13	3	0.187342							9517	SPTLC2	19	0.0460733
										1968	EIF2S3	54	0.0162252							51138	COPS4	96	0.00499349
										348995	NUP43	50	0.0635567							5935	RBM3	53	0.0297608
										3337	DNAJB1	97	0.0447223							11273	ATXN2L	65	0.0873569
										2966	GTF2H2	23	0.0329694							10929	SRSF8	38
										30815	ST6GALNAC6	6	0.048							5478	PPIA	111	0.0594668
										51146	A4GNT	20	0.214703							9329	GTF3C4	68	0.0616577
										1981	EIF4G1	122	0.119945							2074	ERCC6	58	0.262818
										9230	RAB11B	77	0.00585234							10125	RASGRP1	6	0.0943786
										9730	DCAF1	100	0.0443243							26953	RANBP6	61	0.0508114
										28996	HIPK2	77	0.0327114							51631	LUC7L2	164	0.0067402
										1410	CRYAB	104								3301	DNAJA1	176	0.00480035
										545	ATR	148	0.116778							3185	HNRNPF	220	0.0214791
										1984	EIF5A	56	0							9861	PSMD6	113	0.016516
										3355	HTR1F	1	0.0571152							55055	ZWILCH	9	0.229346
										7508	XPC	83	0.238626							5094	PCBP2	106	0
										10325	RRAGB	38	0.0302521							8683	SRSF9	71	0.0353103
										9672	SDC3	39	0.152476							8575	PRKRA	69	0.0240199
										1650	DDOST	71	0.0348148							9261	MAPKAPK2	65
										126789	PUSL1	19	0.119226							8834	TMEM11	44	0.0246939
										80762	NDFIP1	43	0.0497877							493869	GPX8	5	0.149195
										8651	SOCS1	72	0.020917							6122	RPL3	178	0.00970748
										3270	HRC	7	0.305378							11168	PSIP1	59	0.0732961
										26973	CHORDC1	53	0.0463906							6311	ATXN2	69	0.177916
										2581	GALC	19	0.182747							7846	TUBA1A	392	0
										2556	GABRA3	21	0.056032							6271	S100A1	29	0.040038
										3265	HRAS	158	0							58477	SRPRB	149	0.0689602
										441670	OR4M1		0.0711664							3692	EIF6	188	0.0190616
										64283	ARHGEF28	7	0.187019							5708	PSMD2	243	0.0149077
										51538	ZCCHC17	51	0.0507086							4702	NDUFA8	58	0.114186
										64400	AKTIP	51	0.0428737							8402	SLC25A11	59	0.0370454
										11165	NUDT3	44	0.0212212							84629	TNRC18	16	0.177093
										147699	PPM1N		0.159111							4691	NCL	280	0.175213
										55659	ZNF416	7	0.389897							3281	HSBP1	34	0.0640817
										10462	CLEC10A	24								10576	CCT2	269	0.0202128
										407050	MIR93									23165	NUP205	65	0.0688384
										27336	HTATSF1	54	0.17609							7514	XPO1	1205	0.0196502
										80765	STARD5	1	0.156772							163	AP2B1	121	0.00152022
										115708	TRMT61A	24	0.0588097							2194	FASN	116	0.0937586
										219409	GSX1		0.00893762							5130	PCYT1A	28	0.039666
										113878	DTX2	94	0.108489							4172	MCM3	151	0.0606061
										65061	CDK15	102	0.173023							26227	PHGDH	102	0.0570996
										6667	SP1	288	0.0856233							122553	TRAPPC6B	19	0.0377771
										999	CDH1	186	0.146427							1933	EEF1B2	87	0.0665909
										8925	HERC1	56	0.0395921							51574	LARP7	64	0.10665
										4293	MAP3K9	4	0.0511574							7531	YWHAE	439	0
										5584	PRKCI	138	0.0149028							8099	CDK2AP1	71	0.00984858
										283991	UBALD2	1	0.0822725							7112	TMPO	126	0.303929
										7525	YES1	193	0.0414471							80232	WDR26	75	0.0484608
										51691	LSM8	78	0							4001	LMNB1	104	0.0294957
										9475	ROCK2	42	0.0355944							10051	SMC4	72	0.0952715
										84992	PIGY	3	0.0573594							7150	TOP1	141	0.0222428
										3836	KPNA1	119	0.0338259							57510	XPO5	77	0.152377
										407054	MIR98									23499	MACF1	70	0.0932423
										5718	PSMD12	97	0.016573							55920	RCC2	54	0.0308467
										23590	PDSS1	12	0.17563							11018	TMED1	20	0.0277036
										5717	PSMD11	138	0.00560486							5496	PPM1G	90	0.0979986
										3431	SP110	20	0.511828							81328	OR4A15		0.134615
										440585	FAM183A		0.23561							3071	NCKAP1L	5	0.0583791
										51642	MRPL48	37	0.234154							6128	RPL6	255
										441400	RAB1C	2								5721	PSME2	58
										1201	CLN3	94	0.0802545							55027	HEATR3	47	0.135723
										1240	CMKLR1	2	0.0812671							81532	MOB2	12	0.0454199
										6382	SDC1	61	0.265983							51366	UBR5	140	0.0240964
										256126	SYCE2	10	0.194638							85440	DOCK7	77	0.0195219
										1192	CLIC1	58	0.013264							5573	PRKAR1A	138	0.0263461
										83706	FERMT3	38	0.0264463							10920	COPS8	63	0.0588087
										2315	MLANA	6	0.54388							125988	MICOS13	3	0.0729841
										3423	IDS	39	0.138874							5566	PRKACA	603	0.014928
										80142	PTGES2	23	0.0698981							7037	TFRC	97	0.261551
										570	BAAT	25	0.369624							55133	SRBD1	34	0.178527
										286102	TMED10P1									27044	SND1	88	0.0282342
										1795	DOCK3	17	0.024911							1912	PHC2	93	0.150594
										10159	ATP6AP2	105	0.0885221							5437	POLR2H	57	0
										4539	MT-ND4L									10075	HUWE1	454	0.0370852
										8729	GBF1	47	0.0786026							2521	FUS	352	0.0445876
										220164	DOK6	18	0.00299195							3189	HNRNPH3	109	0.012564
										132946	ARL9		0.190871							23463	ICMT	14	0.0434353
										56911	MAP3K7CL	10								7425	VGF	10	0.12427
										858	CAV2	18	0.0711925							23376	UFL1	31	0.095798
										26024	PTCD1	35	0.178954							4641	MYO1C	190	0.0241935
										7023	TFAP4	119	0.0151103							79706	PRKRIP1	14
										79842	ZBTB3	26	0.288889							6125	RPL5	216	0.0179469
										827	CAPN6	16	0.0531491							5644	PRSS1	24
										256329	LMNTD2	19	0.239							1627	DBN1	235	0.166105
										89781	HPS4	2	0.320284							56945	MRPS22	70	0.304753
										126638	RPTN	4	0.549866							57696	DDX55	15	0.066951
										823	CAPN1	121	0.0589631							6182	MRPL12	155	0.121781
										10244	RABEPK	15	0.281869							51807	TUBA8	70	0.00439046
										8773	SNAP23	74	0.195094							7407	VARS1	77	0.0578498
										4542	MYO1F	15	0.0288351							84229	DRC7	2	0.0834758
										286676	ILDR1	4	0.193444							23524	SRRM2	252	0.150441
										6850	SYK	199	0.0414691							11034	DSTN	82	0.0395373
										51552	RAB14	58	0							8672	EIF4G3	40	0.148225
										5813	PURA	43	0.0103729							9045	RPL14	231	0.177876
										55959	SULF2	18	0.0308947							6235	RPS29	92
										146540	ZNF785	87								23142	DCUN1D4	15	0.100203
										7073	TIAL1	91	0.0135243							2617	GARS1	85	0.0920393
										5585	PKN1	127	0.0524568							92747	BPIFB1	11	0.350931
										1025	CDK9	305	0.00588235							6202	RPS8	303	0
										54207	KCNK10	3	0.0406533							84661	DPY30	74	0.0358177
										9074	CLDN6	1	0.0617877							6277	S100A6	33	0.0447806
										9525	VPS4B	47	0.0377485							54788	DNAJB12	15	0.0433127
										9140	ATG12	74	0.11976							87	ACTN1	158	0.00658228
										10097	ACTR2	147	0							5887	RAD23B	119	0.142857
										10656	KHDRBS3	62	0.0277778							5432	POLR2C	104	0.00595127
										65083	NOL6	35	0.173439							6193	RPS5	168	0.00773151
										1122	CHML	22	0.217007							8653	DDX3Y	22	0.131253
										25839	COG4	39	0.0547074							9093	DNAJA3	93	0.157883
										79781	IQCA1	1	0.15209							5910	RAP1GDS1	85	0.0519983
										160518	DENND5B	4	0.0642504							5520	PPP2R2A	90	0.0116627
										23166	STAB1	7	0.147669							477	ATP1A2	16	0.00651572
										79646	PANK3	2	0.0122476							1314	COPA	94	0.0185836
										8784	TNFRSF18	8	0.299775							2091	FBL	238	0.0388854
										391114	OR6K3		0.0941208							9987	HNRNPDL	85
										10134	BCAP31	74	0.132938							6950	TCP1	233	0.0422568
										9180	OSMR	21	0.513884							55112	WDR60	20	0.195418
										8831	SYNGAP1	29	0.00812008							9521	EEF1E1	51	0.193712
										10155	TRIM28	310	0.0368305							10959	TMED2	51	0.0113857
										256006	ANKRD31	1								51035	UBXN1	151	0.158488
										55190	NUDT11	4	0.0153093							5902	RANBP1	45	0.0400062
										84084	RAB6C	3								8668	EIF3I	117	0.00532623
										6834	SURF1	13	0.188472							114928	GPRASP2	84	0.354467
										255488	RNF144B	31	0.100764							3192	HNRNPU	547	0.0403638
										10434	LYPLA1	17	0.0963082							10575	CCT4	210	0.0397085
										1315	COPB1	94	0.00953545							2181	ACSL3	41	0.079299
										51362	CDC40	48	0.0143553							3106	HLA-B	343
										26003	GORASP2	138	0.110713							23646	PLD3	28	0.0467391
										273	AMPH	54	0.157169							8971	H1-10	67	0.0740144
										6041	RNASEL	15	0.400442							9318	COPS2	120	0
										6885	MAP3K7	228	0.00829542							3190	HNRNPK	340	0.0245248
										6334	SCN8A	5	0.0100528							11218	DDX20	90	0.200703
										26059	ERC2	16	0.0171599							25824	PRDX5	55	0.231426
										65987	KCTD14	5	0.314997							29	ABR	15	0.0302736
										6741	SSB	90	0.165645							6223	RPS19	183	0.0114464
										7178	TPT1	49	0.0479346							728568	C12orf73	2	0.26734
										8880	FUBP1	92	0.0167559							5931	RBBP7	175	0.0334245
										2051	EPHB6	30								5052	PRDX1	147	0.0776778
										5781	PTPN11	199	0.00285612							7094	TLN1	145	0.015188
										145173	B3GLCT	8	0.125341							2058	EPRS1	120	0.10076
										25928	SOSTDC1	5	0.0604662							63892	THADA	38	0.24409
										3268	AGFG2	8	0.175276							2017	CTTN	191	0.0503662
										8945	BTRC	385	0.0144657							25831	HECTD1	59	0.0123092
										2965	GTF2H1	66	0.0369528							3376	IARS1	106	0.0849122
										658	BMPR1B	120	0.0146953							3188	HNRNPH2	119	0.0147961
										80345	ZSCAN16	8								60673	ATG101	5	0.0074432
										150483	TEKT4	89								7248	TSC1	111	0.149279
										4091	SMAD6	54	0.0704225							10594	PRPF8	146	0.000942863
										8661	EIF3A	132	0.0283513							9689	BZW1	33	0
										55226	NAT10	74	0.0490612							1977	EIF4E	76	0.0320978
										30849	PIK3R4	29	0.0281391							9444	QKI	82	0
										340307	CTAGE6	2								85363	TRIM5	58	0.463228
										55768	NGLY1	28	0.190126							488	ATP2A2	89	0.0121681
										4836	NMT1	80	0.025176							29796	UQCR10	23	0.0864122
										50674	NEUROG3	44	0.12951							10016	PDCD6	81	0.00418068
										28977	MRPL42	71	0.174348							25953	PNKD	96	0.0440974
										2733	GLE1	25	0.168527							6234	RPS28	129	0
										23527	ACAP2	8	0.0335027							79872	CBLL1	16	0.0517454
										202243	CCDC125	62	0.263083							5694	PSMB6	67	0.0794027
										200634	KRTCAP3	2	0.2032							8892	EIF2B2	68	0.0492674
										4194	MDM4	125	0.193179							23511	NUP188	42	0.0511405
										50834	TAS2R1		0.527761							50628	GEMIN4	119	0.14605
										27347	STK39	45	0.0539597							6732	SRPK1	285	0.0919153
										9079	LDB2	30	0.0327033							3615	IMPDH2	79	0.0101887
										79758	DHRS12	1								4580	MTX1	34	0.283098
										2444	FRK	30	0.118945							1175	AP2S1	45	0
										6810	STX4	91	0.0595488							23753	SDF2L1	41	0.0637042
										387836	CLEC2A	1								9349	RPL23	241	0
										4171	MCM2	867	0.0196466							4076	CAPRIN1	46	0.040674
										91746	YTHDC1	69	0.0344349							22824	HSPA4L	55	0.0742757
										7046	TGFBR1	242	0.0626632							374864	CCDC178		0.369019
										404744	NPSR1-AS1									4000	LMNA	265	0.0191675
										80818	ZNF436	6	0.0133326							28969	BZW2	52	0.0100444
										11185	INMT	2								6146	RPL22	160	0.00364399
										10568	SLC34A2	24	0.143548							1173	AP2M1	231	0
										3182	HNRNPAB	102	0.0693919							308	ANXA5	43	0.0617773
										23543	RBFOX2	112	0.102464							5500	PPP1CB	267	0
										23074	UHRF1BP1L	12	0.11912							10728	PTGES3	110	0.0150286
										9550	ATP6V1G1	30								1639	DCTN1	240	0.0288845
										3248	HPGD	1	0.124944							6709	SPTAN1	180	0.0114556
										343472	BARHL2	1	0.0613188							148423	C1orf52	16	0.0527449
										51593	SRRT	78	0.0129971							5984	RFC4	95	0.0877033
										5817	PVR	66								3875	KRT18	137	0.0946364
										9377	COX5A	49	0.255149							6228	RPS23	55	0
										8407	TAGLN2	62	0.026957							3956	LGALS1	91	0.0609811
										53904	MYO3A	9	0.207816							9533	POLR1C	160	0.0403293
										84894	LINGO1	31	0.00320437							23185	LARP4B	30	0.154111
										440275	EIF2AK4	30	0.0970489							6187	RPS2	293	0.00537418
										5518	PPP2R1A	277	0.00144196							55763	EXOC1	106	0.0213258
										84167	C19orf44	15	0.405902							8815	BANF1	72	0.0603675
										5289	PIK3C3	51	0.0137815							6205	RPS11	190	0
										10542	LAMTOR5	93	0.317111							117159	DCD	65
										51479	ANKFY1	38	0.0551017							1509	CTSD	51	0.0915254
										10952	SEC61B	57	0.00954927							22907	DHX30	112	0.042776
										2597	GAPDH	250								9669	EIF5B	49	0.0765558
										338	APOB	70	0.361538							3181	HNRNPA2B1	213	0.0135091
										11030	RBPMS	260	0.0260181							9367	RAB9A	30	0.0519301
										10738	RFPL3	13								51148	CERCAM	51	0.108057
										51003	MED31	84	0.0303706							23347	SMCHD1	29	0.129879
										83857	TMTC1	3	0.0914294							1207	CLNS1A	102	0.118675
										51341	ZBTB7A	33	0.0282419							1915	EEF1A1	382	0.00245399
										138151	NACC2	12	0.0305651							29896	TRA2A	160	0.000986972
										4796	TONSL	34	0.154527							57683	ZDBF2	13	0.627053
										25886	POC1A	100	0.116036							26608	TBL2	41
										84676	TRIM63	98	0.0436298							10598	AHSA1	149	0.0682379
										84306	PDCD2L	25	0.327457							57805	CCAR2	91	0.101585
										121512	FGD4	5	0.19571							9361	LONP1	62	0.0378375
										3280	HES1	54	0.0202906							60626	RIC8A	50	0.0997371
										4144	MAT2A	43	0.00677267							400	ARL1	35	0.0116904
										5795	PTPRJ	75	0.32506							113146	AHNAK2	34	0.00922348
										9650	MTFR1	22	0.301							23012	STK38L	30	0.0215953
										2264	FGFR4	81	0.0639355							998	CDC42	235	0
										29887	SNX10	5	0.0477502							9601	PDIA4	71	0.103286
										23538	OR52A1	1								7374	UNG	24	0.0938697
										55593	OTUD5	24	0.0221084							153364	MBLAC2	36	0.0418167
										708	C1QBP	272	0.11511							84656	GLYR1	251	0.021495
										10815	CPLX1	38	0.00107301							9590	AKAP12	30	0.288397
										2923	PDIA3	118	0.0939927							10772	SRSF10	91	0
										5253	PHF2	9	0.0397085							3880	KRT19	100	0.114161
										23140	ZZEF1	59	0.115486							4736	RPL10A	169	0
										25825	BACE2	17	0.0882135							3838	KPNA2	202
										151056	PLB1	11	0.35998							55178	MRM3	51	0.261036
										64083	GOLPH3	34	0.0197076							6432	SRSF7	121	0.0256246
										122481	AK7	5	0.0947021							79861	TUBAL3	17	0.146389
										65080	MRPL44	71	0.127971							9972	NUP153	122	0.25497
										8289	ARID1A	62	0.0898876							10726	NUDC	153	0.03391
										1956	EGFR	1004	0.0697228							10294	DNAJA2	88	0.00670163
										27023	FOXB1	130	0.00124288							6635	SNRPE	151	0
										79132	DHX58	18								55207	ARL8B	32	0
										6627	SNRPA1	152	0.0203843							3006	H1-2	136	0.0251316
										8968	H3C7	2								51150	SDF4	82	0.042371
										23157	SEPTIN6	37	0.0425968							7411	VBP1	67	0.0445387
										9098	USP6	14	0.36053							81567	TXNDC5	76	0.138829
										124599	CD300LB	2	0.483364							8813	DPM1	37	0.109814
										23235	SIK2	46	0.125634							7343	UBTF	88	0.01324
										10733	PLK4	73	0.178987							71	ACTG1	180
										5338	PLD2	62	0.10476							811	CALR	128	0.0318649
										3851	KRT4	41	0.110673							1487	CTBP1	163	0.00606355
										138724	C9orf131	1	0.90523							10890	RAB10	45	0
										55335	NIPSNAP3B									54344	DPM3	5	0.0856122
										55127	HEATR1	56	0.171423							9319	TRIP13	156	0.0690771
										60467	BPESC1									6733	SRPK2	490	0.102893
										60680	CELF5	37	0.0613689							3336	HSPE1	69	0.0494918
										56925	LXN	35	0.132509							6427	SRSF2	131	0
										161	AP2A2	69	0.0139843							7841	MOGS	39	0.130442
										5747	PTK2	196	0.0322424							8727	CTNNAL1	22	0.105702
										7710	ZNF154									4191	MDH2	45
										11236	RNF139	22	0.112384							213	ALB	216	0.21219
										81623	DEFB126		0.933675							4774	NFIA	13	0.0267898
										10196	PRMT3	51	0.101041							10605	PAIP1	40	0.0500417
										65109	UPF3B	54	0.126077							5702	PSMC3	200	0.00590929
										51184	GPN3	64	0.0499916							10270	AKAP8	61	0.169194
										55647	RAB20	2	0.099602							51606	ATP6V1H	44	0.0130837
										8888	MCM3AP	36	0.199204							389170	LEKR1		0.340354
										9684	LRRC14	10	0.033155							64210	MMS19	200	0.139126
										64901	RANBP17	9	0.0898187							23636	NUP62	137	0.120321
										5463	POU6F1	1	0.0401757							6147	RPL23A	212	0
										1198	CLK3	112	0.154644							7307	U2AF1	141	0
										23563	CHST5		0.117396							10980	COPS6	327	0.077936
										150094	SIK1	30	0.107598							7157	TP53	1050	0.243889
										3797	KIF3C	12	0.0348979							55210	ATAD3A	79	0.0328432
										283796	GOLGA8IP									4628	MYH10	98	0.00628834
										9086	EIF1AY	9								7280	TUBB2A	134	0.00104797
										162	AP1B1	101	0.0245378							800	CALD1	46	0.116789
										506	ATP5F1B	184	0.0432852							8496	PPFIBP1	38	0.104392
										259240	WFDC9	4	0.337321							5928	RBBP4	198	0.00106866
										51365	PLA1A	10	0.193543							6133	RPL9	168
										84525	HOPX	13	0.00416393							2314	FLII	71	0.0306909
										166614	DCLK2	9	0.0652553							7168	TPM1	112	0.115153
										353144	LCE3C	45	0.291254							51747	LUC7L3	59	0.0238777
										3937	LCP2	52	0.16528							84617	TUBB6	80	0.0100434
										7329	UBE2I	480	0.0010101							55681	SCYL2	54	0.0873372
										64065	PERP	1	0.0581879							2926	GRSF1	59	0.118017
										23533	PIK3R5	10	0.100555							10956	OS9	115	0.157877
										200728	TMEM17	396	0.214355							4666	NACA	64
										51555	PEX5L	3	0.0937261							55246	CCDC25	16	0.0497551
										90019	SYT8	3	0.144377							146849	CCDC42	6	0.0570046
										26275	HIBCH	15	0.181107
										6716	SRD5A2	1
										7494	XBP1	44	0.291971
										4713	NDUFB7	30	0.0806655
										93611	FBXO44	25	0.020897
										10637	LEFTY1	4	0.096721
										2324	FLT4	33	0.0738436
										7069	THRSP	24	0.104571
										3568	IL5RA	8	0.500606
										57369	GJD2		0.0220812
										64434	NOM1	44	0.165406
										27295	PDLIM3	14	0.175614
										644414	DEFB131A	1	0.238776
										388591	RNF207	5	0.110868
										9786	KIAA0586	12	0.341496
										219995	MS4A15		0.120765
										138050	HGSNAT		0.190508
										534	ATP6V1G2	7	0.0283865
										55531	ELMOD1	7	0.0322997
										5727	PTCH1	108	0.0391104
										4790	NFKB1	441	0.129991
										338599	DUPD1	14	0.101415
										9942	XYLB	2	0.14544
										64641	EBF2	3	0.00437398
										51495	HACD3	41	0.0858325
										200539	ANKRD23	3	0.248519
										3660	IRF2	35	0.0877624
										170680	PSORS1C2	19	0.509295
										54103	GSAP	4
										80256	FAM214B	53	0.344353
										9443	MED7	61	0.033199
										151613	TTC14	13	0.144267
										4701	NDUFA7	81	0.0614171
										7179	TPTE	4	0.458008
										84622	ZNF594	3
										257160	RNF214	15	0.124207
										10523	CHERP	88	0.0186459
										6464	SHC1	282	0.0596718
										23765	IL17RA	74	0.189291
										57571	CARNS1	1	0.146673
										4722	NDUFS3	147	0.193872
										65267	WNK3	9
										2010	EMD	203	0.176456
										8663	EIF3C	96	0.0245203
										7380	UPK3A	4	0.132592
										3552	IL1A	10	0.462963
										84759	PCGF1	104	0.0206233
										11276	SYNRG	20	0.125776
										3320	HSP90AA1	837	0.00590164
										27092	CACNG4	17	0.0138686
										6940	ZNF354A	13	0.110334
										81875	ISG20L2	14	0.262404
										8665	EIF3F	126	0.0731707
										8087	FXR1	116	0.0469361
										23483	TGDS	10	0.0798761
										1756	DMD	57	0.138265
										83987	CCDC8	547	0.441383
										10381	TUBB3	305	0.0147431
										4148	MATN3	11	0.152859
										5140	PDE3B	34
										11186	RASSF1	79	0.06873
										114134	SLC2A13		0.0985248
										9020	MAP3K14	152
										1536	CYBB	13	0.0824282
										5606	MAP2K3	52	0.0266204
										8350	H3C1	493
										55008	HERC6	10	0.460619
										122011	CSNK1A1L	23	0.138246
										55072	RNF31	73	0.185016
										6949	TCOF1	72	0.532826
										10492	SYNCRIP	312	0.00892288
										10517	FBXW10	2
										1797	DXO	13	0.108529
										8764	TNFRSF14	79	0.367782
										6675	UAP1	18	0.0711288
										2168	FABP1	6	0.148111
										5710	PSMD4	171	0.0382137
										83655	LINC00208
										59286	UBL5	37	0.00101758
										23335	WDR7	8	0.0443238
										6646	SOAT1	46	0.124121
										11193	WBP4	56	0.233288
										199857	ALG14	4	0.271336
										10204	NUTF2	31
										10460	TACC3	88	0.317478
										1743	DLST	38	0.106202
										335	APOA1	103	0.224378
										55600	ITLN1	13	0.216153
										9922	IQSEC1	23	0.0300455
										145389	SLC38A6	10	0.201663
										79140	CCDC28B	7	0.0259134
										6294	SAFB	94	0.0810627
										5328	PLAU	33	0.394007
										1119	CHKA	8	0.125
										27292	DIMT1	44	0.0405713
										57118	CAMK1D	44	0.0202374
										10179	RBM7	64	0.172273
										113402	SFT2D1	4	0.0960682
										7520	XRCC5	271	0.318888
										166012	CHST13	1	0.0860323
										10602	CDC42EP3	13	0.0619515
										55258	THNSL2	2	0.188986
										9789	SPCS2	44	0.0638646
										442917	MIR372
										340024	SLC6A19		0.0554028
										116447	TOP1MT	10	0.0997281
										11127	KIF3A	77	0.0132065
										57834	CYP4F11	3
										10109	ARPC2	94	0.0112655
										5062	PAK2	151	0.0279445
										205564	SENP5	17	0.330104
										54867	TMEM214	44	0.189144
										50804	MYEF2	52	0.11734
										10858	CYP46A1	2	0.0428779
										79590	MRPL24	51	0.113357
										55693	KDM4D	8
										26576	SRPK3	62	0.0322283
										6208	RPS14	259	0
										115330	GPR146	1	0.0676043
										8739	HRK	9	0.280202
										25803	SPDEF	22	0.0455022
										9592	IER2	39	0.138221
										10645	CAMKK2	44	0.0658409
										56919	DHX33	18	0.0883281
										3417	IDH1	38	0.0599714
										7051	TGM1	66	0.075262
										9827	RGP1	8	0.0332901
										2643	GCH1	32	0.110133
										81544	GDPD5	40	0.066685
										26056	RAB11FIP5	34	0.0983105
										9133	CCNB2	33	0.112109
										26254	OPTC	2	0.258517
										689	BTF3	50	0.0931226
										1263	PLK3	37	0.0612284
										10762	NUP50	77
										10026	PIGK	14	0.0706823
										53371	NUP54	84	0.0314815
										10216	PRG4	2	0.366404
										529	ATP6V1E1	62	0.0127242
										1778	DYNC1H1	163	0.00510349
										23633	KPNA6	63	0.0101351
										84643	KIF2B	43	0.146582
										23019	CNOT1	91	0.00861326
										3984	LIMK1	55
										1950	EGF	24	0.392688
										29992	PILRA	20	0.54649
										56107	PCDHGA9	3
										351	APP	2137	0.0225999
										128272	ARHGEF19	7	0.0906071
										9943	OXSR1	168	0.0510766
										158880	USP51	4	0.23664
										9217	VAPB	153	0.100082
										1387	CREBBP	376	0.05
										114880	OSBPL6	19	0.0200401
										5976	UPF1	181	0.00693185
										8763	CD164	12	0.760686
										5165	PDK3	45	0.028966
										57147	SCYL3	17	0.225845
										51659	GINS2	29	0.0316406
										10524	KAT5	291	0.00192308
										4886	NPY1R	5	0.040888
										153443	SRFBP1	10	0.299876
										142689	ASB12	28	0.123746
										10534	ZNRD2	175	0.0902504
										11096	ADAMTS5	4	0.0936831
										51412	ACTL6B	28	0.00196309
										3579	CXCR2	37	0.331954
										2547	XRCC6	317	0.137921
										5664	PSEN2	79	0.023746
										3020	H3-3A	153
										222166	MTURN	21
										4700	NDUFA6	54
										7415	VCP	598	0.000989364
										84296	GINS4	45	0.139987
										84447	SYVN1	89	0.0612561
										10847	SRCAP	51	0.0947959
										56165	TDRD1	10	0.23277
										1432	MAPK14	379	0.00452735
										58985	IL22RA1	11	0.244913
										154865	IQUB	50	0.306285
										56311	ANKRD7	2	0.511437
										9794	MAML1	21	0.138708
										1380	CR2	14	0.431754
										11065	UBE2C	73	0.0286233
										10921	RNPS1	228	0.0049947
										6725	SRMS	5	0.1139
										8237	USP11	151	0.157651
										2224	FDPS	37	0.149189
										4218	RAB8A	78	0.0421
										23243	ANKRD28	117	0.0262217
										6717	SRI	34	0.0327924
										4915	NTRK2	39	0.0506012
										64762	GAREM1	10	0.0945478
										7535	ZAP70	99	0.0284338
										55854	ZC3H15	39	0.0475967
										79171	RBM42	72	0.0197601
										6747	SSR3	46	0.0138889
										55577	NAGK	91	0.0774791
										8355	H3C8	3	0.000998203
										10188	TNK2	109	0.0383777
										5700	PSMC1	135	0.00098912
										28972	SPCS1	16	0.309202
										58517	RBM25	77	0.00432246
										3983	ABLIM1	70	0.0944715
										9668	ZNF432	3
										23534	TNPO3	90	0.00804627
										23291	FBXW11	409	0.00455764
										25896	INTS7	52	0.0347544
										59272	ACE2	6	0.258893
										2932	GSK3B	469	0.0153113
										10280	SIGMAR1	15	0.0758416
										286464	CFAP47	2	0.359597
										10923	SUB1	52	0.0422026
										5151	PDE8A	12	0.212153
										5393	EXOSC9	54	0.0876768
										3949	LDLR	41	0.105995
										3146	HMGB1	122	0.00694686
										8848	TSC22D1	168	0.223088
										57162	PELI1	42	0.00311174
										51232	CRIM1	4
										58155	PTBP2	27	0.00559579
										4928	NUP98	86	0.101567
										1409	CRYAA	19	0.0284634
										246175	CNOT6L	28	0.0926706
										1655	DDX5	249
										1654	DDX3X	204	0.019263
										6015	RING1	68	0.0319601
										153090	DAB2IP	38	0.0309824
										3299	HSF4	53	0.152769
										23553	HYAL4	1	0.26093
										6442	SGCA	20	0.0953262
										11197	WIF1	14	0.072778
										4061	LY6E	4	0.197309
										22954	TRIM32	95	0.036994
										84287	ZDHHC16	4	0.0105065
										27249	MMADHC	16	0.068921
										54815	GATAD2A	56	0.0875223
										4849	CNOT3	43	0.0552446
										84302	PGAP4	13	0.0117904
										55737	VPS35	87	0.00737101
										11163	NUDT4	6	0.0355179
										1733	DIO1	0
										84210	ANKRD20A1	1
										2959	GTF2B	101	0.00286314
										9570	GOSR2	38	0.199723
										2045	EPHA7	48	0.0212099
										57205	ATP10D	2
										2059	EPS8	73	0.0779147
										146542	ZNF688	4	0.244922
										23438	HARS2	32	0.175965
										81786	TRIM7	32	0.0387404
										55176	SEC61A2	9	0.00103541
										8893	EIF2B5	42	0.150405
										113263	GLCCI1	9	0.0996081
										55327	LIN7C	46	0
										6357	CCL13	9
										8260	NAA10	68	0.0471494
										1357	CPA1	1
										11213	IRAK3	28	0.23937
										837	CASP4	58	0.326909
										8358	H3C2	1
										8775	NAPA	50	0.0113063
										10001	MED6	55	0.110634
										824	CAPN2	67	0.0476827
										475	ATOX1	9	0.160778
										8738	CRADD	27	0.0763922
										1954	MEGF8	13	0.033485
										220064	LTO1	5	0.117662
										254240	BPIFC		0.382424
										2700	GJA3	7	0.0876527
										8578	SCARF1	10	0.232242
										5903	RANBP2	136	0.140195
										9343	EFTUD2	159	0.00614035
										84222	TMEM191A
										83483	PLVAP	8	0.0435675
										10226	PLIN3	70	0.0733877
										5720	PSME1	78	0.125198
										8666	EIF3G	57	0.00722259
										6921	ELOC	132	0
										5058	PAK1	244	0.0769609
										94233	OPN4	4	0.189762
										140885	SIRPA	23	0.338437
										6239	RREB1	18	0.126964
										83844	USP26	4	0.810842
										6253	RTN2	17	0.161093
										10669	CGREF1		0.420425
										2342	FNTB	68	0.0514408
										10413	YAP1	154	0.101372
										64581	CLEC7A	40	0.448756
										80816	ASXL3	2	0.211828
										10189	ALYREF	120	0.0322581
										8940	TOP3B	42	0.02662
										1959	EGR2	26	0.112893
										3170	FOXA2	23	0.0103892
										23398	PPWD1	5	0.0305931
										7559	ZNF12	9	0.0912087
										85366	MYLK2	35	0.180084
										5119	CHMP1A	48	0.0139382
										29882	ANAPC2	61	0.0302511
										139716	GAB3	9	0.301926
										9063	PIAS2	150	0.0353673
										84790	TUBA1C	197	0.00928505
										1845	DUSP3	29	0.0569765
										57140	RNPEPL1	4	0.0272953
										3014	H2AX	341	0.0126568
										55794	DDX28	47	0.184861
										23365	ARHGEF12	28	0.142642
										10732	TCFL5	2	0.152212
										10004	NAALADL1	0	0.143675
										55785	FGD6	11	0.243812
										7786	MAP3K12	20	0.0507163
										27338	UBE2S	63	0.0653413
										515	ATP5PB	84	0.267025
										58488	PCTP	6	0.153275
										23216	TBC1D1	44	0.0696303
										90952	ESAM	4	0.347876
										81545	FBXO38	18	0.0650633
										84706	GPT2	8	0.0495466
										2891	GRIA2	35	0.02394
										2896	GRN	128	0.1894
										172	AFG3L1P	1
										23405	DICER1	75	0.0846395
										9780	PIEZO1	11	0.0682599
										284355	TPRX1	9
										25791	NGEF	21	0.0764311
										55229	PANK4	24	0.0400936
										2671	GFER	33	0.134932
										64425	POLR1E	48	0.197485
										306	ANXA3	14	0.081419
										11097	NUP42	21	0.201124
										6535	SLC6A8	12	0.0108696
										7029	TFDP2	18	0.0712597
										9218	VAPA	226	0.0538748
										908	CCT6A	207	0.0934755
										9464	HAND2	18	0
										116113	FOXP4	20	0.0534726
										57658	CALCOCO1	43	0.122811
										6613	SUMO2	1641	0
										9231	DLG5	31	0.0590159
										6632	SNRPD1	132	0
										54413	NLGN3	25	0.0147978
										56949	XAB2	58	0.00550518
										164237	WFDC13	3	0.530711
										4714	NDUFB8	48	0.232283
										29101	SSU72	27	0.00879985
										6480	ST6GAL1	18	0.193149
										203286	ANKS6	14	0.116268
										83983	TSSK6	25	0.0135696
										5265	SERPINA1	62	0.403394
										5707	PSMD1	135	0.0111872
										440738	MAP1LC3C	67
										85477	SCIN	17	0.0856038
										1510	CTSE	12
										1855	DVL1	82	0.0268211
										6774	STAT3	348	0.0011705
										10907	TXNL4A	33	0.000989707
										9441	MED26	107	0.0950273
										166655	TRIM60	1	0.510709
										8570	KHSRP	87	0.0138748
										283748	PLA2G4D	1	0.251027
										6238	RRBP1	50	0.142621
										10269	ZMPSTE24	49	0.0883684
										6150	MRPL23	66	0.084597
										79159	NOL12	99	0.0675827
										147199	SCGB1C1	1	0.192745
										8322	FZD4	16	0.0447117
										1524	CX3CR1	2	0.0824613
										27328	PCDH11X	1	0.241942
										401665	OR51T1		0.211444
										3702	ITK	53	0.0578372
										282809	POC1B	45	0.150228
										388677	NOTCH2NLA	370
										51465	UBE2J1	48	0.0818713
										220441	RNF152	6	0.0130579
										56729	RETN	9	0.278983
										8464	SUPT3H	39	0.198703
										8487	GEMIN2	70	0.0711602
										8934	RAB29	20	0.0785824
										79574	EPS8L3	5	0.303617
										2048	EPHB2	44	0.00282258
										25819	NOCT	27	0.0692653
										5184	PEPD	36	0.062862
										3303	HSPA1A	363	0.0129105
										54980	C2orf42	7	0.08807
										30834	ZNRD1	25	0.15692
										84057	MND1	10	0.0785135
										79705	LRRK1	87	0.0786827
										5026	P2RX5	24	0.273775
										10552	ARPC1A	38	0.0154682
										5414	SEPTIN4	23	0.128357
										5869	RAB5B	46	0
										84324	SARNP	70	0.0375407
										8431	NR0B2	72	0.176639
										401007	NF1P8
										9491	PSMF1	58	0.302187
										5631	PRPS1	50	0.00418877
										2356	FPGS	10	0.127709
										6745	SSR1	65	0.0492027
										9256	TSPOAP1	3	0.202176
										80114	BICC1	2	0.0612813
										2972	BRF1	22	0.0532744
										114881	OSBPL7	1	0.05116
										56894	AGPAT3	25	0.0392657
										151636	DTX3L	38	0.423838
										2334	AFF2	4	0.155121
										10607	TBL3	42	0.0657867
										253832	ZDHHC20	3	0.175289
										1453	CSNK1D	121	0.00193016
										8711	TNK1	30	0.165067
										5045	FURIN	45	0.0512863
										56106	PCDHGA10
										27063	ANKRD1	24	0.0999003
										3881	KRT31	374
										94235	GNG8	5	0.0136084
										9080	CLDN9	3	0.010337
										23673	STX12	88	0.102469
										6439	SFTPB	2	0.269907
										1457	CSNK2A1	673	0.0259113
										219541	MED19	123	0.0761764
										57124	CD248	2	0.228675
										4296	MAP3K11	51	0.0410422
										24148	PRPF6	110	0.015235
										1586	CYP17A1	18	0.324615
										9277	WDR46	103	0.12257
										83694	RPS6KL1	4	0.174752
										1139	CHRNA7	6	0.0703215
										2217	FCGRT	61	0.161264
										83881	MIXL1		0.246968
										55501	CHST12	24	0.0378757
										147657	ZNF480	4
										140881	DEFB129		0.473123
										2936	GSR	31	0.129361
										4121	MAN1A1	10	0.109136
										9793	CKAP5	94	0.0662683
										1856	DVL2	182	0.0239753
										402117	VWC2L	21	0.0426493
										2034	EPAS1	116	0.0847652
										28965	SLC27A6	22	0.227441
										27035	NOX1	5	0.270293
										83863	TTTY5
										163486	DENND1B	4	0.0990099
										1051	CEBPB	110	0.105732
										128821	CST9L	8	0.576946
										369	ARAF	126	0.0492016
										105375355	UPK3B
										23508	TTC9		0.0902443
										132851	SPATA4	4	0.379204
										23279	NUP160	58	0.0881356
										53354	PANK1	5	0.177527
										9868	TOMM70	31	0.0808339
										10527	IPO7	93	0.00640868
										51426	POLK	44	0.233208
										10479	SLC9A6	32	0.0563657
										6633	SNRPD2	130	0.0184328
										9170	LPAR2	11	0.0522516
										1613	DAPK3	53	0.0275823
										23621	BACE1	34	0.0398656
										3762	KCNJ5	17	0.0477462
										1337	COX6A1	18	0.136457
										57620	STIM2	18	0.0461095
										3735	KARS1	92	0.0920686
										728695	SPANXB1	1
										23240	TMEM131L	12	0.268482
										168400	DDX53	3
										50856	CLEC4A	1	0.793364
										83786	FRMD8	13	0.0613102
										51804	SIX4	10	0.148697
										4680	CEACAM6	6	0.702132
										3036	HAS1	5	0.0158284
										10095	ARPC1B	62	0.0117895
										4361	MRE11	113	0.0719459
										51393	TRPV2	2	0.150527
										84876	ORAI1	13	0.0687575
										5799	PTPRN2	7	0.200964
										345895	RSPH4A		0.330862
										8476	CDC42BPA	30	0.0487562
										6604	SMARCD3	43	0.00229885
										25915	NDUFAF3	47	0.125503
										5868	RAB5A	105	0.0168596
										57187	THOC2	107	0.0368472
										23193	GANAB	105	0.0939769
										8546	AP3B1	54	0.136026
										5091	PC	57	0.0215714
										65975	STK33	14	0.313858
										6431	SRSF6	62	0.0199279
										8528	DDO	3	0.195247
										126006	PCP2	11	0.143946
										9657	IQCB1	237	0.206832
										3777	KCNK3	12	0.0467064
										6554	SLC10A1	2	0.208823
										1780	DYNC1I1	57	0.0238865
										2060	EPS15	158	0.178783
										91351	DDX60L	3
										30818	KCNIP3	32	0.0493782
										533	ATP6V0B	11	0.0466102
										3356	HTR2A	19	0.0859922
										55144	LRRC8D	5	0.0268286
										3706	ITPKA	8	0.0380868
										25759	SHC2	14	0.0719729
										29035	C16orf72	7	0.0740343
										25937	WWTR1	51	0.0829162
										1211	CLTA	66	0.0202523
										84918	LRP11	18	0.251338
										10309	CCNO	11	0.102807
										5879	RAC1	239	0
										146	ADRA1D	17	0.0565682
										50848	F11R	25	0.356803
										285311	C3orf56
										283635	FAM177A1	29	0.112124
										83452	RAB33B	18	0.0403601
										96764	TGS1	40	0.284602
										4913	NTHL1	23	0.124626
										9722	NOS1AP	51	0.0366743
										83546	RTBDN	9	0.403993
										432	ASGR1	28	0.116698
										3052	HCCS	34	0.156019
										9775	EIF4A3	303	0.00358073
										64405	CDH22	1	0.0295654
										3275	PRMT2	64	0.058097
										7818	DAP3	94	0.177898
										30835	CD209	18	0.24796
										5681	PSKH1	6	0.018596
										1665	DHX15	167	0.00508677
										3308	HSPA4	327	0.0468713
										118442	GPR62		0.176998
										23464	GCAT	14	0.0836189
										83715	ESPN	1	0.101729
										10213	PSMD14	112	0
										1036	CDO1	11	0.0814703
										56616	DIABLO	65	0.149539
										57498	KIDINS220	50	0.0470309
										8992	ATP6V0E1	12	0.0125618
										126626	GABPB2	11	0.23675
										1974	EIF4A2	80	0
										26135	SERBP1	118	0.0273651
										6141	RPL18	252	0.0255503
										10499	NCOA2	105	0.073847
										9442	MED27	38	0.0132362
										63941	NECAB3	7	0.116138
										58526	MID1IP1	15	0.082615
										2054	STX2	63	0.0681876
										7919	DDX39B	98	0.00467602
										22848	AAK1	23	0.112646
										25804	LSM4	57	0.0134374
										10992	SF3B2	142	0.0218707
										50618	ITSN2	90	0.0729681
										8863	PER3	19	0.383414
										1232	CCR3	19	0.335457
										1021	CDK6	164	0.070811
										9524	TECR	41	0.0165339
										3309	HSPA5	533	0.0197017
										57585	CRAMP1	18	0.127198
										9710	KIAA0355	12	0.0857388
										9802	DAZAP2	185	0.532045
										50488	MINK1	30	0.0268175
										163882	CNST	14	0.294487
										56889	TM9SF3	13	0.00855844
										5300	PIN1	321	0.0303884
										1750	DLX6	2	0.0372653
										64789	EXO5	3	0.23705
										26986	PABPC1	218	0.0067243
										5682	PSMA1	250	0.0219864
										611	OPN1SW	1	0.159792
										23299	BICD2	79	0.0211832
										89845	ABCC10	10	0.197306
										7707	ZNF148	46	0.0370732
										10929	SRSF8	38
										167465	ZNF366	8	0.0697417
										2645	GCK	6	0.0388041
										4820	NKTR	25	0.194566
										23548	TTC33	18	0.126806
										4298	MLLT1	54	0.0561112
										116986	AGAP2	13	0.0596125
										5546	PRCC	36	0.0977608
										2862	MLNR	4
										57484	RNF150	13	0.0638464
										2797	GNRH2	2
										23576	DDAH1	16	0.0631978
										7386	UQCRFS1	55	0.115419
										8809	IL18R1	5	0.321306
										4645	MYO5B	47	0.0780543
										128611	ZNF831		0.422914
										11011	TLK2	31	0.0101249
										93953	GCNA	1
										80863	PRRT1	1	0.0224685
										786	CACNG1	2	0.0464086
										5449	POU1F1	24	0.0337318
										10957	PNRC1	21	0.154604
										5304	PIP	20	0.328136
										8600	TNFSF11	41	0.137349
										117584	RFFL	26	0.164304
										22878	TRAPPC8	27	0.0899978
										3185	HNRNPF	220	0.0214791
										9861	PSMD6	113	0.016516
										10739	RFPL2	16
										3760	KCNJ3	11	0.0140669
										1949	EFNB3	31	0.102668
										23054	NCOA6	92	0.19344
										29926	GMPPA	16	0.0231362
										57626	KLHL1	11	0.0453988
										7025	NR2F1	40	0.00278785
										23049	SMG1	45	0.0255231
										27342	RABGEF1	90
										10245	TIMM17B	19	0.0451902
										57215	THAP11	41	0.0390473
										4179	CD46	22	0.481046
										81844	TRIM56	21	0.079735
										8089	YEATS4	109	0.00269058
										5439	POLR2J	66	0
										2186	BPTF	42
										56896	DPYSL5	24	0.0175698
										11168	PSIP1	59	0.0732961
										170482	CLEC4C	3
										79228	THOC6	51	0.0325248
										29079	MED4	366	0.0497528
										6311	ATXN2	69	0.177916
										7846	TUBA1A	392	0
										23650	TRIM29	110	0.0577446
										6271	S100A1	29	0.040038
										51586	MED15	64	0.0896285
										9641	IKBKE	376
										200186	CRTC2	34	0.14169
										5708	PSMD2	243	0.0149077
										672	BRCA1	554	0.659908
										64848	YTHDC2	39	0.0335487
										4691	NCL	280	0.175213
										83886	PRSS27		0.163153
										10576	CCT2	269	0.0202128
										43849	KLK12	2	0.267298
										147111	NOTUM	1	0.0368205
										23165	NUP205	65	0.0688384
										128872	HMGB3P1	6
										5394	EXOSC10	82	0.101865
										9612	NCOR2	133	0.0594292
										83930	STARD3NL	5	0.05828
										55810	FOXJ2	76	0.096117
										340273	ABCB5	3	0.24907
										132884	EVC2	85	0.20307
										51192	CKLF	6	0.773107
										1455	CSNK1G2	48	0.0204121
										8291	DYSF	51	0.0440596
										3084	NRG1	74	0.322445
										7112	TMPO	126	0.303929
										116255	MOGAT1		0.249153
										80232	WDR26	75	0.0484608
										84132	USP42	36	0.211947
										4914	NTRK1	1935	0.118223
										7150	TOP1	141	0.0222428
										3659	IRF1	62	0.109231
										11018	TMED1	20	0.0277036
										57175	CORO1B	55	0.0351311
										145258	GSC	6	0.0157941
										23176	SEPTIN8	26	0.0139008
										51160	VPS28	64	0.0678286
										55275	VPS53	24	0.0312933
										53347	UBASH3A	78	0.0985742
										9330	GTF3C3	65	0.0735259
										29127	RACGAP1	95	0.161357
										5977	DPF2	63	0.0134346
										5721	PSME2	58
										51366	UBR5	140	0.0240964
										54991	C1orf159	3	0.171029
										55079	FEZF2	2	0.0254938
										10200	MPHOSPH6	46	0.0404407
										4734	NEDD4	304	0.164413
										6792	CDKL5	49	0.0764418
										5566	PRKACA	603	0.014928
										25909	AHCTF1	41	0.311492
										27433	TOR2A	5	0.0731986
										26010	SPATS2L	19	0.124557
										10951	CBX1	105	0
										10075	HUWE1	454	0.0370852
										5437	POLR2H	57	0
										5440	POLR2K	27	0.0159702
										2521	FUS	352	0.0445876
										51306	FAM13B	7	0.123427
										4654	MYOD1	95	0.0610736
										55746	NUP133	66	0.121797
										79706	PRKRIP1	14
										81790	RNF170	27	0.0929281
										6125	RPL5	216	0.0179469
										204851	HIPK1	43	0.0406091
										6196	RPS6KA2	114	0.0437679
										3835	KIF22	70	0.1875
										57696	DDX55	15	0.066951
										6182	MRPL12	155	0.121781
										284697	BTBD8	3	0.327132
										64772	ENGASE	4	0.129185
										51807	TUBA8	70	0.00439046
										23524	SRRM2	252	0.150441
										121665	SPPL3	18	0.000929368
										990	CDC6	82	0.238916
										85236	H2BC12	31	0.00211581
										6017	RLBP1	4	0.0638767
										26230	TIAM2	10	0.131921
										1135	CHRNA2	2	0.0946788
										1787	TRDMT1	19	0.197751
										54751	FBLIM1	15	0.247838
										23256	SCFD1	59	0.0432113
										6277	S100A6	33	0.0447806
										4848	CNOT2	64	0.00398208
										58504	ARHGAP22	33	0.0914389
										2117	ETV3	16	0.152188
										114771	PGLYRP3	4	0.259693
										25888	ZNF473	22	0.447245
										290	ANPEP	6	0.126524
[truncated: 320 more rows]

## Sheet: H
Virus / viral protein	Target gene Entrez ID
Bovine CoV	26986
C.difficile-toxin	55700
Cowpox	387
E	6046
Ebola	202018
HCoV-NL63	59272
HSV-2	28969
HSV-2	3688
HSV-2	387
HSV-2	523
HSV-2	5861
HSV-2	5878
HSV-2	6046
HSV-2	9518
IBV	10146
IBV	26986
IBV	8761
IBV	9908
M	28969
M	523
MERS-CoV	7113
MHV	6729
Marburg	3688
N	10146
N	26986
N	8761
N	9908
Nsp10	57222
Nsp13	2801
Nsp13	5962
Nsp15	382
Nsp7	387
Nsp7	5861
Nsp7	5878
Nsp8	1662
Nsp8	6728
Nsp8	6729
Orf10	55700
Orf8	3688
Orf8	4884
Orf8	51661
Orf8	9518
Orf9b	4140
Orf9c	202018
Reovirus	1662
Reovirus	2801
Reovirus	28969
Reovirus	51661
Reovirus	6046
Reovirus	6728
Rhinovirus-16	28969
Rhinovirus-16	3688
Rhinovirus-16	382
Rhinovirus-16	4884
Rhinovirus-16	57222
Rhinovirus-16	5962
Rhinovirus-16	9518
SARS-CoV	4140
SARS-CoV	59272
Spike	59272
Spike	7113
