# Supplementary material for: A network medicine approach to investigation and population-based validation of disease manifestations and drug repurposing for COVID-19
Source: PLoS Biol. 2020 Nov 6;18(11):e3000970. doi: 10.1371/journal.pbio.3000970 (PMC7728249; doi:10.1371/journal.pbio.3000970)
Supplement: S2 Data — (XLSX) [file pbio.3000970.s002.xlsx]

## Sheet: A - network nodes
id	label
LAML	Acute myeloid leukemia
Alopecia areata	Alopecia areata
Alzheimer's disease	Alzheimer's disease
Arrhythmia	Arrhythmia
Asthma	Asthma
Atherosclerosis	Atherosclerosis
Attention-deficit hyperactivity disorder	Attention-deficit hyperactivity disorder
Bipolar disorder	Bipolar disorder
BLCA	Bladder cancer
BRCA	Breast cancer
Chronic obstructive pulmonary disease	Chronic obstructive pulmonary disease
COAD	Colon cancer
Congestive heart failure	Congestive heart failure
Coronary artery disease	Coronary artery disease
Cystic fibrosis	Cystic fibrosis
Depression	Depression
DNA repair-deficiency disorder	DNA repair-deficiency disorder
E	E
Encephalitis	Encephalitis
Encephalopathy	Encephalopathy
UCEC	Endometrial cancer
Epilepsy	Epilepsy
GBM	Glioblastoma
Glucose Metabolism Disorders	Glucose Metabolism Disorders
Graves' disease	Graves' disease
HCoV-229E	HCoV-229E
HCoV-NL63	HCoV-NL63
HCoV-OC43	HCoV-OC43
HNSC	Head and neck squamous cell cancer
Heart block	Heart block
Heart valve disease	Heart valve disease
Huntington's disease	Huntington's disease
Hypercholesterolemia	Hypercholesterolemia
Hypertension	Hypertension
Inflammatory bowel disease	Inflammatory bowel disease
Iron metabolism disorder	Iron metabolism disorder
KIRC	Kidney cancer
Lipid metabolism disorders	Lipid metabolism disorders
LUAD	Lung adenocarcinoma
Lung injury	Lung injury
LUSC	Lung squamous cell carcinoma
M	M
SKCM	Melanoma
MERS-CoV	MERS-CoV
Metabolic syndrome	Metabolic syndrome
Migraine	Migraine
Mitochondrial disease	Mitochondrial disease
Multiple sclerosis	Multiple sclerosis
Myasthenia gravis	Myasthenia gravis
Myocardial disease	Myocardial disease
N	N
Nsp1	Nsp1
Nsp10	Nsp10
Nsp11	Nsp11
Nsp12	Nsp12
Nsp13	Nsp13
Nsp14	Nsp14
Nsp15	Nsp15
Nsp2	Nsp2
Nsp4	Nsp4
Nsp5	Nsp5
Nsp6	Nsp6
Nsp7	Nsp7
Nsp8	Nsp8
Nsp9	Nsp9
Orf10	Orf10
Orf3a	Orf3a
Orf3b	Orf3b
Orf6	Orf6
Orf7a	Orf7a
Orf8	Orf8
Orf9b	Orf9b
Orf9c	Orf9c
OV	Ovarian cancer
Parkinson's disease	Parkinson's disease
Pneumonia	Pneumonia
PRAD	Prostate cancer
Psoriasis	Psoriasis
Pulmonary fibrosis	Pulmonary fibrosis
Pulmonary hypertension	Pulmonary hypertension
Respiratory distress syndrome	Respiratory distress syndrome
Respiratory failure	Respiratory failure
Rheumatoid arthritis	Rheumatoid arthritis
SARS-CoV	SARS-CoV
SARS-CoV-2	SARS-CoV-2
Sepsis	Sepsis
Spike	Spike
Stroke	Stroke
Systemic lupus erythematosus	Systemic lupus erythematosus
THCA	Thyroid cancer
Tourette syndrome	Tourette syndrome
Type 1 diabetes	Type 1 diabetes
Type 2 diabetes	Type 2 diabetes
Vitiligo	Vitiligo
100
10000
10043
100507436
10142
10146
10157
10159
1019
10193
10197
10199
10204
10238
10241
1026
1027
10270
10280
10283
1029
10295
10318
10320
10332
10382
10397
10410
10426
10437
10452
10463
10465
10492
10498
1050
10516
10525
10529
10531
10533
10540
10566
10569
10574
10577
10581
10594
10605
10628
1063
10632
10664
10667
10758
1080
10810
10844
10875
10890
10897
10917
10956
10960
11001
11064
11101
11113
11116
11122
11123
11124
11155
11183
11190
11200
11213
11222
112476
112744
112755
1131
113174
11340
114327
114770
116461
116519
116841
117145
1173
1187
1191
119710
120892
121260
121278
122786
122961
124245
124626
125893
126789
127343
1277
1278
1291
130340
131118
1312
1376
1385
1387
1401
142684
143098
143888
1445
145282
1453
1457
1459
1460
1475
148867
1493
1499
151188
1514
152789
153
1535
154
1540
154881
159195
1602
161
1612
162427
1639
1647
1655
166
1662
1672
1674
169714
1727
1729
1736
1741
1786
1788
1798
1803
1822
183
1832
185
1855
1859
1861
1890
19
1901
1909
1915
1917
1933
1936
1956
196527
1967
1974
1981
200958
2010
2011
201134
2017
202018
2033
2040
2042
2043
2064
2065
207
208
2099
2108
2130
2132
2150
2170
2181
2185
219743
2199
2200
2201
2213
2215
222546
2243
2261
2263
2264
2267
2274
2280
22806
22809
22900
22926
22931
22937
22948
22974
2298
22981
23022
23065
23071
23077
23085
23107
23111
23122
23152
23155
23177
23178
23185
23195
23203
23224
23225
23229
23262
23269
23307
23325
23327
23333
23339
23345
2335
23367
23404
23408
23410
23429
23451
23473
23476
23503
23509
23564
23576
2358
23609
23636
23646
23649
23654
23765
23787
238
240
24149
245972
246
2475
2483
255394
256297
2566
25777
25831
25873
25921
259266
25939
25940
25977
25978
25980
25983
26053
26058
26086
26092
26228
26235
2624
26249
2625
2626
26355
26515
26519
26520
26521
26574
2671
2673
2677
26986
26993
27
2702
27063
27069
27125
27129
27159
2717
27185
27202
27243
27248
27302
27346
2735
27430
2744
2770
2778
2782
2784
2787
2801
2802
2804
2820
284106
284217
284355
28513
286827
2869
2874
2896
28969
28976
290
29066
2908
29110
29119
29121
2931
2932
2963
29880
2998
29994
3006
3032
3054
3059
3064
3066
3082
30835
3084
3087
30968
31
3105
3106
3115
3122
3131
3142
3158
3162
317
3178
3190
322
324
326
3265
3281
3303
3304
3309
331
3312
3313
3320
3351
3358
3359
3375
3383
339390
339479
34
3416
3479
3481
3484
351
355
3551
3566
3587
3588
359
3603
3605
3611
3615
3630
3643
3654
3661
3663
3665
3667
3673
3680
3688
3699
3710
3725
3728
373
3736
3737
3741
374291
375056
3751
375248
3757
375790
3759
3762
3767
3784
3799
382
3821
383
3838
3840
3842
387
387082
3875
3920
3936
3958
3964
3991
4000
4015
4035
4040
4041
4056
406
4060
408050
4087
4088
4089
4137
4139
4140
4144
4149
4170
4204
4208
4214
4218
4223
4233
4240
4242
4261
4288
4292
4296
4300
4313
4318
4343
4363
440138
448834
4513
4539
4580
4599
4607
4625
463
4638
4650
4688
4691
4705
4715
472
4724
4726
4739
4741
4758
4760
4771
4772
4776
4780
4790
4791
4792
4795
481
4824
4846
4864
4869
4878
4879
4881
4884
489
4893
4904
491
4927
4928
4938
4983
4988
5009
5045
5046
50674
5071
5079
5080
5093
50999
51010
51021
5104
51083
51091
51097
51103
5111
51116
51124
51125
51142
5116
51164
51199
51248
51295
5133
51340
51361
51439
51552
5156
51574
51611
51661
51710
5173
51741
51742
5187
5204
523
5241
5243
5245
5274
5290
5295
5300
5311
5318
5327
5333
5335
53371
5339
5350
5352
5361
537
53832
53938
5396
5411
5422
5431
54331
54361
5445
5447
54477
54480
545
54602
5478
54820
54850
54880
54902
54904
54968
54982
54989
5499
55005
55027
5507
551
55116
55131
55163
55206
55285
55294
5530
5538
554
55506
5557
55572
5558
5566
55676
55700
55711
5573
55735
55738
55749
55750
55755
55757
5576
55768
5577
5578
5580
55823
55829
55833
5590
55914
5604
5605
56257
5631
56605
5663
56652
567
56829
5683
56850
5687
56915
56945
56947
5698
57057
57104
57106
57122
5714
57142
57153
57159
5717
57222
5727
5728
57409
57506
57534
57551
57644
57679
57680
5771
5781
5782
58
5813
58155
5817
5861
5862
5878
5879
5885
5887
5894
5898
5903
5910
5925
59272
5931
595
596
5962
597
5976
598
5980
5984
599
5997
60314
6046
60493
60625
60681
6103
6125
613
617
6224
6256
6262
627
6272
6311
634
6388
6389
63976
640
6400
64093
641
6416
64170
6421
64374
6440
6441
6442
64432
6446
6449
6453
64689
64757
64784
64969
65018
6502
6505
653361
6541
6564
6567
6570
66008
6615
6622
6649
6653
6662
6696
6708
6709
6717
672
6720
6728
6729
673
6731
6734
6737
6773
6774
6778
6792
6793
6794
6804
682
685
6850
688
689
6901
6902
6908
6909
6915
6921
6923
6925
6926
6928
6934
6938
6943
7013
7019
7024
7026
7027
7029
7040
7048
7052
7054
7058
7082
7088
7090
710
7113
7124
7132
7137
7157
7158
7168
7177
718
7184
720
7248
7249
7253
7273
7276
7277
7280
7297
7307
7329
7337
7358
7391
7412
7415
7421
7428
7430
7431
7442
7458
7466
7468
7474
7476
7490
7508
7514
7518
7531
7681
7812
7840
7841
7879
790
79001
7905
79053
79070
79077
79078
79080
79133
79158
7917
79178
79188
79443
79571
79572
79577
79586
79666
79671
79699
79705
79709
79710
79718
79731
79745
79753
79877
79901
7993
79934
79954
79956
80020
80142
8021
80213
80222
80267
80273
8030
80308
80332
80339
8048
80777
8087
81608
81887
819
81926
8208
8241
8242
8260
8312
83729
8394
8398
8405
8411
842
84245
8443
845
84515
8452
8453
8454
84547
8456
84612
84617
84705
84720
84726
8480
84858
84953
8506
8519
8540
85437
85440
8546
85569
857
8575
859
861
8614
865
8654
8665
867
8671
8733
8736
8737
8754
8761
8785
8836
8841
8867
8892
8912
894
896
8975
89874
9001
90060
90161
9053
9054
90580
9098
91
9126
9131
9133
9136
9146
9149
91754
9181
9188
91942
92105
92521
92667
928
92840
9314
9318
9322
9343
9360
9368
9370
9388
94
94005
9407
94103
9444
9459
9470
9474
949
9510
9512
9518
9529
9550
9570
9575
9611
9627
9641
9648
9653
9659
9662
9688
9716
9755
9765
9774
9782
9817
9818
9826
9857
9863
9868
987
9877
9883
9898
9908
9927
996
9962
9967
9978

## Sheet: A - network edges
source	target
10142	1453
10142	22806
10142	29119
10146	9908
10193	122961
10193	3936
10193	4223
10193	5984
10199	56829
10204	5111
10238	10574
10238	1457
10238	1729
10238	1859
10238	22948
10238	26053
10238	9149
10295	6708
10332	2896
10382	3383
10382	355
10382	4035
10410	4988
10426	4988
10465	331
10531	351
10540	1639
10540	1647
10540	51164
10577	11155
10577	4035
10577	4864
10577	7276
1063	10810
10844	27202
10844	4988
10875	1540
10875	3710
10890	84953
10897	10667
10897	116519
10897	60314
10956	124626
10956	2043
10956	22926
10956	259266
10956	284217
10956	375790
10956	5361
10956	6653
10960	23654
10960	55027
11001	80339
11001	8892
11101	2132
11101	551
11101	9444
11113	387
11116	207
11123	1019
11123	5530
11190	2042
11190	2263
11200	10197
11200	3006
11200	3059
11200	326
11200	4137
11200	472
11200	4760
11200	545
11200	5925
11200	5980
11200	627
11200	641
11200	672
11200	6792
11200	7157
11200	7428
113174	5396
11340	2483
11340	3767
11340	4739
11340	6615
11340	9098
116841	112755
116841	6804
1173	10320
1173	130340
1173	1493
1173	25977
1173	324
1173	5187
1173	55738
1173	57680
1173	613
1173	6453
1173	8867
124245	125893
124245	4795
124245	51340
124245	56652
124245	60625
124245	81608
124245	8394
124245	9716
124245	9817
124245	9877
126789	28513
1291	4313
1291	4318
1291	54361
1291	7476
131118	6505
131118	6564
1312	996
145282	10529
145282	116461
145282	22806
145282	5080
145282	5997
145282	63976
145282	90060
1459	1457
1459	1499
1459	2017
1459	26053
1459	27063
1459	3142
1459	3190
1459	3654
1459	4776
1459	4824
1459	613
1459	7508
1459	9126
1460	1457
1460	51741
1460	57159
1460	6272
1460	6615
151188	55163
151188	865
1514	1475
152789	3603
152789	640
159195	116461
159195	22900
159195	51142
159195	54902
159195	6928
159195	8398
159195	90060
161	55738
162427	26228
162427	3358
162427	51103
162427	55005
162427	57142
162427	79158
162427	94103
162427	9570
166	10241
166	114327
166	116461
166	222546
166	22806
166	3142
166	3190
166	4088
166	4089
166	463
166	5093
166	57644
166	64170
166	6925
166	6926
166	6934
166	7248
166	7431
166	8241
166	8456
166	90060
1662	56829
1727	3312
1727	57142
1786	207
1786	2475
1803	100
1861	1191
1861	491
1915	1917
1915	1933
1915	1936
1915	2274
1915	23178
1915	5335
1915	673
196527	375056
196527	3964
196527	996
2011	1385
2011	28513
2011	2932
2011	4137
2011	5578
2011	5590
2011	65018
2011	6794
2011	7428
2011	859
2011	9181
2040	5727
219743	3312
2200	2199
2201	2200
2280	2475
2280	5530
2280	91
22809	1050
22809	1967
22809	7276
22809	8030
22931	3920
22931	55750
22981	2130
22981	463
22981	5997
23071	10318
23071	1612
23071	2335
23071	54880
23071	7040
23077	10628
23077	28513
23077	29119
23077	55294
23077	6773
23077	84547
23107	51021
23107	56945
23185	26986
23195	682
23203	1672
23203	4878
23307	245972
23307	51741
23333	7058
23367	2475
23367	5590
23367	56829
23408	117145
23429	1457
23429	23269
23429	26053
23429	54880
23429	7027
23429	7029
23429	79710
23476	26086
23476	54904
23476	7428
23509	4242
23564	23576
23564	3054
23609	10605
23636	1457
23636	2170
23636	5300
23636	9688
23646	4988
23649	5879
23765	112744
23765	124626
23765	23262
23765	2908
23765	3064
23765	3605
23765	54880
23765	79718
23765	84515
23765	8841
23765	9053
23765	9611
25777	23224
25777	23345
25777	26235
25777	4000
25777	5290
25777	545
25777	7082
25777	859
25873	4204
25873	56829
25940	6311
25940	6421
25980	100507436
25980	10594
25980	2702
25980	9343
26092	9131
26355	29119
26515	55750
26519	55750
26521	5173
26574	11200
26574	472
2671	1019
2671	10533
2671	7280
2671	9131
26986	10498
26986	10605
26986	1981
26986	6311
26993	1535
26993	2298
26993	2874
26993	448834
26993	7297
26993	90060
27069	4580
27069	6541
27069	9133
27069	9927
27248	100507436
27248	22926
27346	27202
27346	3122
27346	56947
27430	4144
27430	8398
2782	2770
2782	2778
2782	29119
2782	54331
2787	1901
2787	2770
2787	2778
2787	2784
2787	4792
2787	51124
2787	5507
2801	1026
2801	10529
2801	10758
2801	1974
2801	22974
2801	23152
2801	23473
2801	23503
2801	2624
2801	27125
2801	284355
2801	29994
2801	3566
2801	3603
2801	375248
2801	3875
2801	3958
2801	463
2801	4688
2801	4741
2801	4846
2801	4938
2801	51142
2801	51164
2801	5300
2801	5318
2801	55749
2801	6792
2801	6908
2801	6934
2801	7168
2801	79577
2801	81608
2801	84612
2801	90060
2801	9459
2801	9883
2802	2263
284106	80332
28969	4893
28969	57506
28969	79188
28976	2744
28976	374291
28976	51103
28976	6389
28976	9054
290	183
29110	10241
29110	1788
29110	207
29110	2099
29110	3032
29110	3663
29110	3665
29110	387082
29110	4760
29110	4792
29110	6778
29110	7428
29110	7531
29110	867
29110	8841
2931	10397
2931	1499
2931	207
2931	2213
2931	25939
2931	4040
2931	4056
2931	4137
2931	4296
2931	5311
2931	5578
2931	5580
2931	6256
2931	66008
2931	6925
2931	7249
2931	7391
2931	9641
2932	1026
2932	11183
2932	1385
2932	1453
2932	1499
2932	1832
2932	2017
2932	207
2932	208
2932	2099
2932	23122
2932	25939
2932	2735
2932	2908
2932	3059
2932	3190
2932	324
2932	3265
2932	351
2932	3611
2932	4040
2932	4041
2932	406
2932	4088
2932	4137
2932	4261
2932	4607
2932	4638
2932	4760
2932	4780
2932	4790
2932	4791
2932	5241
2932	5573
2932	5578
2932	5580
2932	5604
2932	5663
2932	5728
2932	595
2932	641
2932	6421
2932	66008
2932	6615
2932	6622
2932	6720
2932	6794
2932	688
2932	7157
2932	7307
2932	7428
2932	8048
2932	8312
2932	894
2932	896
2932	9322
2932	9575
2932	9627
2932	9774
2963	5431
2963	6908
29880	5311
3066	1457
3066	5931
3066	79901
30835	3351
30968	5573
3162	207
3162	27202
3162	6804
3162	80332
3178	10667
3178	11222
3178	1457
3178	207
3178	3842
3281	143098
3416	1672
3416	3115
3416	3375
3416	3481
3416	351
3416	3630
3416	4878
3416	4879
3416	6103
3416	7431
3551	1029
3551	1540
3551	29110
3551	3654
3551	3663
3551	3667
3551	4214
3551	4790
3551	4792
3551	5578
3551	5590
3551	6446
3551	7132
3551	7248
3615	80308
3661	1019
3661	1387
3661	2033
3661	2042
3661	29110
3661	3663
3661	3665
3661	4790
3661	5590
3661	57506
3661	7048
3661	7297
3661	85440
3661	9641
3688	27
3688	3673
3688	3680
3688	3964
3688	5578
3725	1457
3725	1855
3725	2932
3725	3131
3725	4088
3725	4208
3725	4780
3725	6925
382	200958
382	4223
382	5133
3838	3064
3838	4292
3838	57159
3840	4204
3840	567
387	11155
387	1729
387	22806
387	4060
387	4650
387	4792
387	4983
387	5335
387	6938
387	9181
387	9826
408050	2358
4139	28513
4139	4137
4139	57551
4139	6794
4140	11200
4140	28513
4140	5590
4140	6794
4140	845
4170	1376
4170	1909
4170	27202
4170	2932
4170	383
4218	6505
4218	84953
4343	56829
4363	1457
4363	3964
4691	1019
4691	207
4691	4869
4705	23410
4705	79133
4715	112476
4715	374291
4715	4726
4715	5631
4884	10437
4884	124626
4884	2215
4884	5727
4884	6901
4884	7474
4884	7476
4927	4928
4927	9908
4928	57122
5045	1457
5045	3359
5045	5104
50999	9388
51010	4300
51097	1798
51103	355
51103	374291
51125	6505
51199	845
51248	9863
51295	374291
51295	51103
51295	92667
51361	1019
51361	4223
51439	29121
51439	6570
51552	2185
51552	5590
51552	7048
51661	3082
5204	10197
5204	10241
5204	22806
5204	3087
5204	3603
5204	6615
5204	6794
5204	6926
5245	207
5245	3643
5318	2896
5318	6708
5327	2243
5327	2267
5327	3484
5327	4035
5327	5274
53371	114327
53371	54820
537	10159
54477	23229
54477	6709
5478	5530
5478	6925
5499	207
5499	2998
5499	4288
5499	55914
5499	5925
5499	94
5499	9765
55027	1131
55027	3358
55116	3084
55116	80332
55131	4204
55131	4869
55131	56829
55285	27185
55285	3190
55285	57159
55506	1736
55506	54989
55506	55131
55506	7508
5566	10000
5566	10142
5566	10397
5566	1080
5566	120892
5566	121278
5566	1385
5566	1445
5566	1499
5566	153
5566	154
5566	1674
5566	1832
5566	19
5566	2010
5566	2017
5566	2064
5566	207
5566	2099
5566	23327
5566	240
5566	26249
5566	2625
5566	2626
5566	2673
5566	2735
5566	2932
5566	3059
5566	31
5566	3105
5566	3190
5566	3304
5566	3320
5566	359
5566	3611
5566	3736
5566	3751
5566	3757
5566	3759
5566	3762
5566	3784
5566	387
5566	3936
5566	3991
5566	4035
5566	4040
5566	4137
5566	4233
5566	4261
5566	4607
5566	4638
5566	4724
5566	4760
5566	4771
5566	4772
5566	4776
5566	4790
5566	4846
5566	4869
5566	4881
5566	5243
5566	5295
5566	5300
5566	5311
5566	5335
5566	5339
5566	5350
5566	545
5566	54820
5566	554
5566	5573
5566	5717
5566	5781
5566	5782
5566	5894
5566	5925
5566	595
5566	6256
5566	6262
5566	6446
5566	653361
5566	6615
5566	6662
5566	6720
5566	6792
5566	6794
5566	6915
5566	7019
5566	7052
5566	7054
5566	7137
5566	7157
5566	7273
5566	7337
5566	7421
5566	7428
5566	7430
5566	7431
5566	7442
5566	7490
5566	7518
5566	7531
5566	7812
5566	790
5566	8048
5566	81608
5566	8208
5566	842
5566	8654
5566	867
5566	8671
5566	8912
5566	9126
5566	9149
5566	9322
5566	9459
5566	9611
5566	9782
55676	2358
55676	3741
55700	351
55711	491
55755	5631
55755	64170
55755	79705
5576	10566
55768	5079
55768	5080
55768	57159
55768	5887
55768	6938
5577	10142
5577	1453
5577	3799
5577	5573
5683	5687
5683	5698
5683	5717
56850	26228
56850	27185
56850	4223
56850	9474
56915	1019
56915	10241
56915	22806
56915	4223
56915	57159
56915	6708
57106	6541
5714	5698
57142	2358
57142	3358
57142	79188
57142	8405
57409	51142
58155	10241
58155	8241
58155	9782
5817	2820
5817	545
5817	720
5817	8443
5817	987
5861	1917
5862	54968
5910	3265
5910	387
5910	4893
5910	5879
59272	183
596	5578
5962	120892
5962	6793
5962	7430
5962	9368
5976	56829
598	2932
598	317
598	7157
599	6925
6046	207
617	374291
617	4599
617	7412
617	8785
6224	207
6224	6416
634	3643
6388	3309
6388	57679
64093	3484
64093	3680
64093	4035
64093	5411
64093	5445
64093	6901
64093	6925
64374	3309
64374	5445
64374	8506
6449	114770
6449	1278
6449	1514
6449	2896
6449	3736
6449	51083
6449	6442
6449	6649
6449	6696
6449	685
6449	81608
6449	85569
6449	9370
64689	121260
64689	23122
64689	51741
6502	1027
6502	27185
6502	7840
6502	8242
6502	84515
6502	8454
6502	9318
6729	3312
6729	6734
6774	11122
6774	1956
6774	2064
6774	2261
6774	2264
6774	238
6774	3587
6774	3588
6774	3654
6774	4088
6774	53832
6774	5580
6774	5771
6774	5781
6774	5879
6774	640
6774	6778
6774	6850
6774	7297
6774	9883
6921	142684
6921	7428
6921	8453
6921	865
6923	6921
6923	7428
6938	1187
6938	122786
6938	2033
6938	256297
6938	387
6938	4760
6938	50674
6938	5300
6938	55768
6938	6717
6938	6925
6938	6943
6938	84705
7013	1457
7013	154881
7013	207
7013	472
7040	4223
7040	7048
7088	1457
7088	3142
7088	57057
7090	1277
7090	1917
7090	3142
7090	4625
7090	57057
7090	58
7090	7273
710	2896
7113	27302
7113	5350
7113	54982
7113	5727
7113	6440
7113	7124
7113	9370
7277	10574
7277	1131
7277	200958
7277	2065
7277	255394
7277	27159
7277	27202
7277	3106
7277	3383
7277	339479
7277	3680
7277	4035
7277	5605
7277	6564
7277	6570
7277	7253
7277	7412
7277	7476
7280	355
7280	4035
7329	10320
7329	1602
7329	1674
7329	22806
7329	3190
7329	373
7329	4089
7329	567
7329	5903
7329	6416
7329	6737
7415	11124
7415	207
7415	472
7415	5071
7415	545
7415	9474
7458	1741
7458	2869
7458	5578
7458	5894
7458	6850
7458	7048
7468	472
7468	56829
7514	1019
7514	29110
7514	4089
7514	7048
7681	10667
7681	22806
7681	3479
7681	4223
7681	51741
7681	60314
7681	90060
7812	1019
7812	11213
7812	2185
7812	2263
7812	3312
7812	5578
7812	5590
7812	5894
7812	6850
7812	7048
7905	2358
7905	9927
79053	3358
79053	3359
79053	491
79053	6570
79070	6901
79078	1967
79078	4223
79078	6925
7917	472
7917	7024
79178	3699
79571	27185
79571	2735
79571	331
79571	3799
79571	8405
79571	861
79572	27202
79572	3958
79572	3964
79666	27129
79666	4149
79666	51742
79666	5573
79666	5604
79666	5631
79666	57142
79666	6926
79666	7391
79666	7468
79666	84245
79666	9863
79671	29121
79671	3312
79671	682
79699	3142
79731	1131
79731	29121
79731	374291
79731	5009
79731	54968
79731	55572
79745	4223
79753	10318
79753	207
79753	4089
79753	51340
79753	5411
79753	6125
79753	9716
79753	9774
79753	9967
79877	322
79877	3566
7993	27202
7993	4223
7993	6564
79934	27202
79954	10574
79956	240
79956	29121
79956	3359
79956	3821
79956	491
79956	9962
80020	10452
80020	6400
80142	4035
8021	4087
8021	4088
8021	4089
8021	9908
80213	3084
80213	7026
80213	7124
80213	859
80273	23022
80273	3313
80777	56947
80777	6567
80777	6804
819	2358
819	3737
819	7184
819	9370
81926	10318
81926	27202
83729	3309
83729	351
83729	7428
8453	10320
8453	551
8453	6921
8453	7428
8453	9318
84720	3359
84720	489
84720	491
8480	4928
8480	55294
84858	1822
85437	10664
85437	10667
85437	1457
85437	1736
85437	23451
85437	4904
85437	56829
85437	5813
857	1131
857	185
857	3358
857	5156
857	859
8614	1401
8614	1457
8665	6909
8665	90060
8733	2566
8733	3359
8737	10533
8737	355
8737	7132
8836	100507436
8836	7358
8975	5885
89874	57057
90580	246
90580	355
90580	55750
90580	57104
90580	6541
9146	1822
9146	2200
9146	23177
9146	373
9146	3875
9146	4087
9146	5079
9146	5080
9146	51710
9146	5333
9146	57159
9146	7158
9146	861
9146	9001
9146	90060
9146	9314
91754	2869
91754	3059
91754	7428
91754	867
9188	10492
9188	4204
9188	4869
92105	29121
92105	3106
92105	5133
92840	2358
92840	60314
9360	1602
9360	3958
9360	5411
9360	7024
9360	79753
9368	4771
9368	5578
9368	7430
9470	26058
9470	57159
9470	64170
9470	6925
949	10917
949	3122
949	5445
949	6440
9510	3484
9512	1672
9512	4878
9529	10043
9529	1674
9529	27
9529	3303
9550	10498
9653	351
9653	6541
9659	10142
9659	10397
9659	1453
9659	1890
9659	3158
9659	3728
9659	718
9659	8030
9659	8260
9659	8736
9662	64170
9755	10241
9818	8411
9898	8087
9908	10146
9908	127343
9908	9883
9978	8452
9978	8453
9978	8454
Alopecia areata	1832
Alopecia areata	1909
Alopecia areata	326
Alopecia areata	3728
Alopecia areata	4791
Alopecia areata	5339
Alopecia areata	55131
Alopecia areata	7421
Alopecia areata	8456
Alzheimer's disease	10280
Alzheimer's disease	10452
Alzheimer's disease	1191
Alzheimer's disease	1385
Alzheimer's disease	1612
Alzheimer's disease	19
Alzheimer's disease	2130
Alzheimer's disease	2358
Alzheimer's disease	23646
Alzheimer's disease	25978
Alzheimer's disease	284217
Alzheimer's disease	2896
Alzheimer's disease	29119
Alzheimer's disease	2932
Alzheimer's disease	3084
Alzheimer's disease	322
Alzheimer's disease	3304
Alzheimer's disease	3358
Alzheimer's disease	3416
Alzheimer's disease	351
Alzheimer's disease	4035
Alzheimer's disease	4040
Alzheimer's disease	4137
Alzheimer's disease	4223
Alzheimer's disease	4739
Alzheimer's disease	5009
Alzheimer's disease	5300
Alzheimer's disease	5333
Alzheimer's disease	5663
Alzheimer's disease	627
Alzheimer's disease	66008
Alzheimer's disease	6653
Alzheimer's disease	7019
Alzheimer's disease	7024
Alzheimer's disease	7415
Alzheimer's disease	79956
Alzheimer's disease	84547
Alzheimer's disease	85569
Alzheimer's disease	857
Alzheimer's disease	8754
Arrhythmia	10142
Arrhythmia	2010
Arrhythmia	3741
Arrhythmia	3759
Arrhythmia	4000
Arrhythmia	6262
Arrhythmia	8260
Asthma	1080
Asthma	11213
Asthma	112744
Asthma	122786
Asthma	124626
Asthma	1493
Asthma	154
Asthma	1901
Asthma	23177
Asthma	240
Asthma	27159
Asthma	3142
Asthma	3566
Asthma	4056
Asthma	4214
Asthma	4318
Asthma	4638
Asthma	4792
Asthma	6778
Asthma	6793
Asthma	6915
Asthma	7442
Asthma	94103
Asthma	9474
Atherosclerosis	19
Atherosclerosis	4000
Atherosclerosis	4318
Atherosclerosis	6720
Attention-deficit hyperactivity disorder	11122
Attention-deficit hyperactivity disorder	121278
Attention-deficit hyperactivity disorder	29119
Attention-deficit hyperactivity disorder	5071
Attention-deficit hyperactivity disorder	8208
Attention-deficit hyperactivity disorder	9962
BLCA	1026
BLCA	1027
BLCA	1029
BLCA	10397
BLCA	10498
BLCA	10605
BLCA	10628
BLCA	10664
BLCA	11200
BLCA	1387
BLCA	1499
BLCA	1655
BLCA	1933
BLCA	1974
BLCA	1981
BLCA	2033
BLCA	2065
BLCA	2261
BLCA	2263
BLCA	22948
BLCA	23122
BLCA	23152
BLCA	23269
BLCA	2335
BLCA	23451
BLCA	2475
BLCA	27125
BLCA	2778
BLCA	2874
BLCA	3105
BLCA	324
BLCA	3265
BLCA	3312
BLCA	3320
BLCA	3842
BLCA	387
BLCA	4089
BLCA	4214
BLCA	4233
BLCA	4292
BLCA	4688
BLCA	4780
BLCA	4893
BLCA	4928
BLCA	5046
BLCA	5290
BLCA	545
BLCA	54880
BLCA	55294
BLCA	55738
BLCA	55749
BLCA	55914
BLCA	57122
BLCA	5728
BLCA	57551
BLCA	5885
BLCA	5925
BLCA	6256
BLCA	641
BLCA	6421
BLCA	672
BLCA	673
BLCA	688
BLCA	6926
BLCA	7048
BLCA	7157
BLCA	7158
BLCA	7248
BLCA	7430
BLCA	7812
BLCA	790
BLCA	79718
BLCA	8394
BLCA	8453
BLCA	896
BLCA	9318
BLCA	9716
BLCA	9774
BLCA	9817
BLCA	9908
BLCA	9967
BRCA	10043
BRCA	100507436
BRCA	10142
BRCA	1027
BRCA	10397
BRCA	10498
BRCA	10566
BRCA	10664
BRCA	11200
BRCA	142684
BRCA	1655
BRCA	1822
BRCA	1956
BRCA	1974
BRCA	1981
BRCA	200958
BRCA	2033
BRCA	2064
BRCA	207
BRCA	22948
BRCA	23122
BRCA	23152
BRCA	23269
BRCA	2335
BRCA	23451
BRCA	2475
BRCA	259266
BRCA	2625
BRCA	27125
BRCA	284355
BRCA	2874
BRCA	3006
BRCA	3054
BRCA	3105
BRCA	3131
BRCA	324
BRCA	3312
BRCA	3842
BRCA	3936
BRCA	4040
BRCA	406
BRCA	4089
BRCA	4149
BRCA	4214
BRCA	4292
BRCA	472
BRCA	4771
BRCA	4893
BRCA	491
BRCA	4928
BRCA	5046
BRCA	5079
BRCA	51742
BRCA	5290
BRCA	5295
BRCA	5431
BRCA	545
BRCA	54880
BRCA	55294
BRCA	5573
BRCA	55749
BRCA	5590
BRCA	55914
BRCA	57122
BRCA	5728
BRCA	5925
BRCA	5931
BRCA	5984
BRCA	6103
BRCA	6125
BRCA	6262
BRCA	6416
BRCA	6421
BRCA	6453
BRCA	6709
BRCA	672
BRCA	673
BRCA	6734
BRCA	6794
BRCA	6926
BRCA	6934
BRCA	6938
BRCA	7027
BRCA	7048
BRCA	7157
BRCA	7476
BRCA	7812
BRCA	790
BRCA	79718
BRCA	80339
BRCA	8242
BRCA	8394
BRCA	8454
BRCA	861
BRCA	865
BRCA	896
BRCA	91
BRCA	9314
BRCA	9611
BRCA	9716
BRCA	9817
BRCA	9908
BRCA	9967
Bipolar disorder	121278
Bipolar disorder	1312
Bipolar disorder	27185
Bipolar disorder	29119
Bipolar disorder	2932
Bipolar disorder	3309
Bipolar disorder	3358
Bipolar disorder	3359
Bipolar disorder	3680
Bipolar disorder	3699
Bipolar disorder	5071
Bipolar disorder	54820
Bipolar disorder	613
Bipolar disorder	627
Bipolar disorder	6570
Bipolar disorder	7184
Bipolar disorder	7253
COAD	10142
COAD	1027
COAD	10492
COAD	10664
COAD	1387
COAD	1499
COAD	1788
COAD	1956
COAD	2065
COAD	23269
COAD	2335
COAD	23451
COAD	245972
COAD	259266
COAD	2625
COAD	2778
COAD	324
COAD	373
COAD	406
COAD	4087
COAD	4089
COAD	472
COAD	4893
COAD	4928
COAD	5093
COAD	5290
COAD	5295
COAD	5431
COAD	54880
COAD	55294
COAD	5604
COAD	567
COAD	57122
COAD	57142
COAD	5728
COAD	5781
COAD	5782
COAD	5885
COAD	6453
COAD	6662
COAD	673
COAD	6926
COAD	6934
COAD	6938
COAD	7026
COAD	7048
COAD	7157
COAD	7158
COAD	7273
COAD	7490
COAD	790
COAD	79577
COAD	8087
COAD	8241
COAD	8454
COAD	861
COAD	9053
COAD	91
COAD	9877
COAD	996
Chronic obstructive pulmonary disease	1672
Chronic obstructive pulmonary disease	6615
Chronic obstructive pulmonary disease	7040
Chronic obstructive pulmonary disease	80332
Congestive heart failure	1187
Congestive heart failure	153
Congestive heart failure	154
Congestive heart failure	2869
Congestive heart failure	5663
Coronary artery disease	1535
Coronary artery disease	19
Coronary artery disease	1901
Coronary artery disease	2264
Coronary artery disease	246
Coronary artery disease	2624
Coronary artery disease	3673
Coronary artery disease	4000
Coronary artery disease	4040
Coronary artery disease	4846
Coronary artery disease	5445
Cystic fibrosis	1080
Cystic fibrosis	1909
Cystic fibrosis	355
Cystic fibrosis	51164
Cystic fibrosis	6928
DNA repair-deficiency disorder	1029
DNA repair-deficiency disorder	5111
DNA repair-deficiency disorder	7508
Depression	121278
Depression	317
Depression	3351
E	10283
E	124245
E	23476
E	57153
E	6046
E	8546
Encephalitis	29110
Encephalitis	4599
Encephalitis	5133
Encephalopathy	10667
Encephalopathy	112755
Encephalopathy	122961
Encephalopathy	1376
Encephalopathy	1890
Encephalopathy	1967
Encephalopathy	23229
Encephalopathy	23345
Encephalopathy	25977
Encephalopathy	26235
Encephalopathy	2744
Encephalopathy	3737
Encephalopathy	4204
Encephalopathy	4208
Encephalopathy	51741
Encephalopathy	55005
Encephalopathy	55163
Encephalopathy	55572
Encephalopathy	5663
Encephalopathy	56652
Encephalopathy	5813
Encephalopathy	5903
Encephalopathy	6311
Encephalopathy	6567
Encephalopathy	673
Encephalopathy	6792
Encephalopathy	7337
Encephalopathy	80222
Encephalopathy	84705
Encephalopathy	85440
Encephalopathy	8892
Epilepsy	10000
Epilepsy	10159
Epilepsy	10295
Epilepsy	10667
Epilepsy	112476
Epilepsy	112755
Epilepsy	114327
Epilepsy	116461
Epilepsy	127343
Epilepsy	143098
Epilepsy	154881
Epilepsy	1741
Epilepsy	1859
Epilepsy	1917
Epilepsy	23229
Epilepsy	23327
Epilepsy	2566
Epilepsy	26053
Epilepsy	351
Epilepsy	3736
Epilepsy	3737
Epilepsy	3751
Epilepsy	3757
Epilepsy	3759
Epilepsy	4204
Epilepsy	4208
Epilepsy	4300
Epilepsy	4758
Epilepsy	4983
Epilepsy	4988
Epilepsy	5071
Epilepsy	51083
Epilepsy	51124
Epilepsy	51710
Epilepsy	5173
Epilepsy	51741
Epilepsy	5274
Epilepsy	54820
Epilepsy	54982
Epilepsy	5507
Epilepsy	55768
Epilepsy	5663
Epilepsy	5728
Epilepsy	6505
Epilepsy	6709
Epilepsy	6792
Epilepsy	718
Epilepsy	7249
Epilepsy	7280
Epilepsy	7531
Epilepsy	79753
Epilepsy	84245
Epilepsy	84720
Epilepsy	867
Epilepsy	8785
Epilepsy	8867
Epilepsy	8912
Epilepsy	9570
Epilepsy	9863
GBM	10142
GBM	10498
GBM	10594
GBM	1278
GBM	1655
GBM	1956
GBM	222546
GBM	2243
GBM	23327
GBM	2335
GBM	23451
GBM	375248
GBM	4040
GBM	4060
GBM	4149
GBM	4214
GBM	4233
GBM	4688
GBM	4776
GBM	5079
GBM	5156
GBM	5243
GBM	5290
GBM	5295
GBM	57122
GBM	5728
GBM	57680
GBM	5781
GBM	5925
GBM	6125
GBM	6662
GBM	6708
GBM	6709
GBM	672
GBM	673
GBM	7026
GBM	7048
GBM	7082
GBM	7157
GBM	7490
GBM	7812
GBM	790
GBM	8242
GBM	8454
GBM	84612
GBM	9444
GBM	9459
GBM	9575
GBM	9611
GBM	9716
Glucose Metabolism Disorders	10000
Glucose Metabolism Disorders	10437
Glucose Metabolism Disorders	11183
Glucose Metabolism Disorders	1131
Glucose Metabolism Disorders	117145
Glucose Metabolism Disorders	1493
Glucose Metabolism Disorders	154
Glucose Metabolism Disorders	208
Glucose Metabolism Disorders	2132
Glucose Metabolism Disorders	2170
Glucose Metabolism Disorders	222546
Glucose Metabolism Disorders	22926
Glucose Metabolism Disorders	23178
Glucose Metabolism Disorders	23262
Glucose Metabolism Disorders	256297
Glucose Metabolism Disorders	26086
Glucose Metabolism Disorders	2673
Glucose Metabolism Disorders	2778
Glucose Metabolism Disorders	2820
Glucose Metabolism Disorders	2869
Glucose Metabolism Disorders	29121
Glucose Metabolism Disorders	2998
Glucose Metabolism Disorders	3087
Glucose Metabolism Disorders	3375
Glucose Metabolism Disorders	3479
Glucose Metabolism Disorders	3481
Glucose Metabolism Disorders	3484
Glucose Metabolism Disorders	3566
Glucose Metabolism Disorders	359
Glucose Metabolism Disorders	3630
Glucose Metabolism Disorders	3643
Glucose Metabolism Disorders	3667
Glucose Metabolism Disorders	3767
Glucose Metabolism Disorders	3784
Glucose Metabolism Disorders	387082
Glucose Metabolism Disorders	3991
Glucose Metabolism Disorders	4000
Glucose Metabolism Disorders	4760
Glucose Metabolism Disorders	4846
Glucose Metabolism Disorders	4879
Glucose Metabolism Disorders	489
Glucose Metabolism Disorders	4938
Glucose Metabolism Disorders	50674
Glucose Metabolism Disorders	51124
Glucose Metabolism Disorders	5295
Glucose Metabolism Disorders	5445
Glucose Metabolism Disorders	551
Glucose Metabolism Disorders	554
Glucose Metabolism Disorders	5631
Glucose Metabolism Disorders	5728
Glucose Metabolism Disorders	640
Glucose Metabolism Disorders	6400
Glucose Metabolism Disorders	65018
Glucose Metabolism Disorders	6649
Glucose Metabolism Disorders	6720
Glucose Metabolism Disorders	6804
Glucose Metabolism Disorders	685
Glucose Metabolism Disorders	6928
Glucose Metabolism Disorders	6934
Glucose Metabolism Disorders	7052
Glucose Metabolism Disorders	7124
Glucose Metabolism Disorders	7466
Glucose Metabolism Disorders	7840
Glucose Metabolism Disorders	80142
Glucose Metabolism Disorders	8411
Glucose Metabolism Disorders	8785
Glucose Metabolism Disorders	894
Glucose Metabolism Disorders	9370
Glucose Metabolism Disorders	9826
Graves' disease	1493
Graves' disease	3383
HCoV-229E	10382
HCoV-229E	10875
HCoV-229E	290
HCoV-229E	7040
HCoV-229E	7277
HCoV-229E	7280
HCoV-229E	7415
HCoV-229E	84617
HCoV-229E	9407
HCoV-NL63	10382
HCoV-NL63	59272
HCoV-NL63	7277
HCoV-NL63	7280
HCoV-NL63	84617
HCoV-OC43	10410
HCoV-OC43	10581
HNSC	10159
HNSC	1027
HNSC	1029
HNSC	10498
HNSC	10594
HNSC	10664
HNSC	1277
HNSC	1457
HNSC	1499
HNSC	1540
HNSC	1788
HNSC	1915
HNSC	1956
HNSC	200958
HNSC	2033
HNSC	207
HNSC	2263
HNSC	22948
HNSC	23122
HNSC	23269
HNSC	23327
HNSC	2335
HNSC	23451
HNSC	2475
HNSC	2778
HNSC	29994
HNSC	3105
HNSC	3106
HNSC	317
HNSC	324
HNSC	3265
HNSC	3312
HNSC	387
HNSC	4087
HNSC	4208
HNSC	4214
HNSC	4261
HNSC	4688
HNSC	472
HNSC	4776
HNSC	4780
HNSC	5079
HNSC	5290
HNSC	5295
HNSC	5396
HNSC	5431
HNSC	545
HNSC	55294
HNSC	55738
HNSC	55749
HNSC	567
HNSC	57122
HNSC	5728
HNSC	57551
HNSC	5879
HNSC	5885
HNSC	6662
HNSC	6709
HNSC	672
HNSC	673
HNSC	6925
HNSC	6926
HNSC	6938
HNSC	7027
HNSC	7029
HNSC	7048
HNSC	7157
HNSC	7307
HNSC	7468
HNSC	790
HNSC	79718
HNSC	8242
HNSC	8405
HNSC	8452
HNSC	8454
HNSC	861
HNSC	9322
HNSC	9459
HNSC	9611
HNSC	9877
HNSC	9908
HNSC	9967
Heart block	1674
Heart block	2702
Heart block	4000
Heart valve disease	2200
Heart valve disease	2626
Heart valve disease	2702
Heart valve disease	2735
Heart valve disease	4772
Heart valve disease	5080
Heart valve disease	54361
Heart valve disease	5530
Heart valve disease	57057
Heart valve disease	5727
Heart valve disease	6662
Heart valve disease	7358
Heart valve disease	8312
Heart valve disease	9782
Huntington's disease	10533
Huntington's disease	3064
Huntington's disease	6908
Huntington's disease	9001
Hypercholesterolemia	1376
Hypercholesterolemia	19
Hypercholesterolemia	26228
Hypercholesterolemia	3991
Hypercholesterolemia	6272
Hypercholesterolemia	6928
Hypercholesterolemia	9388
Hypertension	1191
Hypertension	1312
Hypertension	1514
Hypertension	1535
Hypertension	183
Hypertension	185
Hypertension	1909
Hypertension	2199
Hypertension	2200
Hypertension	23327
Hypertension	26249
Hypertension	2778
Hypertension	2784
Hypertension	3162
Hypertension	3762
Hypertension	4846
Hypertension	4879
Hypertension	4881
Hypertension	5997
Hypertension	653361
Hypertension	6541
Hypertension	688
Hypertension	6909
Hypertension	7054
Hypertension	8452
Hypertension	9570
Inflammatory bowel disease	10241
Inflammatory bowel disease	114770
Inflammatory bowel disease	1493
Inflammatory bowel disease	22900
Inflammatory bowel disease	2735
[truncated: 1,367 more rows]
