# Supplementary material for: A network medicine approach to investigation and population-based validation of disease manifestations and drug repurposing for COVID-19
Source: PLoS Biol. 2020 Nov 6;18(11):e3000970. doi: 10.1371/journal.pbio.3000970 (PMC7728249; doi:10.1371/journal.pbio.3000970)
Supplement: S3 Data — (XLSX) [file pbio.3000970.s003.xlsx]

## Sheet: A
		SARS2-DEG		SARS2-DEP		HCoV-PPI		SARS2-PPI		PanCoV-PPI
Category	Disease	Z	P	Z	P	Z	P	Z	P	Z	P
Cancer	Pan-cancer	-0.210414	0.323	-0.450455	0.206	-1.27275	0.059	2.51349	1	-0.274306	0.314
Cancer	BLCA	0.737399	0.77	-0.888894	0.157	-1.06904	0.111	-0.119558	0.355	-0.43788	0.233
Cancer	BRCA	1.11574	0.895	-0.23387	0.341	-0.924554	0.105	-0.237027	0.312	-0.940467	0.138
Cancer	COAD	0.448471	0.653	-0.922224	0.116	-0.546792	0.233	-1.55856	0.051	-1.43665	0.05
Cancer	GBM	-0.666843	0.176	-0.428723	0.244	0.325161	0.607	0.725481	0.796	0.647445	0.757
Cancer	HNSC	0.127565	0.504	0.273801	0.567	-0.0275987	0.41	1.38269	0.954	0.954485	0.86
Cancer	KIRC	0.569293	0.711	-0.0216893	0.388	-1.33412	0.088	0.276428	0.529	0.0777599	0.441
Cancer	LAML	0.0564583	0.432	-1.31024	0.057	-1.40882	0.055	0.358357	0.611	-0.149511	0.308
Cancer	LUAD	0.562305	0.709	1.11083	0.869	-0.447464	0.234	1.57232	0.974	1.30342	0.937
Cancer	LUSC	0.674329	0.758	-0.254953	0.331	-0.661193	0.2	1.01876	0.868	0.823315	0.834
Cancer	OV	0.804021	0.806	0.438099	0.653	0.988685	0.831	1.15686	0.947	1.13063	0.963
Cancer	PRAD	-0.47952	0.223	-1.57132	0.046	-0.457825	0.253	-0.340606	0.248	-0.430114	0.195
Cancer	SKCM	0.596946	0.736	0.935273	0.83	-0.471795	0.217	0.865174	0.803	0.371555	0.597
Cancer	THCA	0.62017	0.759	0.707386	0.817	0.673686	0.769	1.9908	0.995	1.32282	0.984
Cancer	UCEC	0.0824798	0.455	-0.0585676	0.41	-0.588566	0.186	0.652675	0.743	0.430401	0.625
Autoimmune	Type 1 diabetes	-1.23961	0.07	0.40896	0.638	-0.871074	0.133	0.145549	0.468	-0.260012	0.261
Autoimmune	Inflammatory bowel disease	-1.62907	0.043	-2.21878	0.018	-2.39671	0.027	-1.50064	0.035	-2.01839	0.022
Autoimmune	Multiple sclerosis	-1.55893	0.036	-0.574271	0.173	-0.595062	0.221	0.788162	0.849	0.390378	0.651
Autoimmune	Rheumatoid arthritis	-0.721965	0.133	-0.530316	0.194	-0.748308	0.16	-0.424873	0.171	-1.04493	0.093
Autoimmune	Alopecia areata	-1.40581	0.044	0.767327	0.817	-0.756144	0.138	0.00423633	0.384	-0.308957	0.249
Autoimmune	Graves' disease	-1.83889	0.026	-2.13433	0.013	-3.14382	0	-0.229804	0.389	-2.26956	0.008
Autoimmune	Myasthenia gravis	-0.252446	0.391	-2.70286	0.001	0.873563	0.764	-3.03828	0	-2.28448	0.007
Autoimmune	Psoriasis	-1.59669	0.049	1.44433	0.919	-0.989083	0.144	0.271106	0.579	-0.655905	0.238
Autoimmune	Sepsis	-2.7041	0.004	-2.03261	0.014	-1.34302	0.073	-1.30953	0.08	-1.98471	0.014
Autoimmune	Systemic lupus erythematosus	-1.89822	0.03	0.00868885	0.422	-0.980799	0.127	1.52318	0.988	0.654918	0.795
Autoimmune	Vitiligo	-0.0874684	0.47	-3.30815	0	-1.44098	0.058	-2.31144	0.004	-2.93355	0.002
Cardiovascular	Arrhythmia	2.01849	0.995	0.291139	0.57	-0.372388	0.302	0.896533	0.863	0.344903	0.659
Cardiovascular	Atherosclerosis	-0.178656	0.31	-0.201633	0.285	-1.07346	0.095	0.751381	0.889	0.0321049	0.388
Cardiovascular	Coronary artery disease	0.132122	0.488	-0.725525	0.119	-0.255373	0.346	0.0900608	0.456	0.0296818	0.405
Cardiovascular	Heart block	1.88262	0.995	-0.691205	0.136	-0.186913	0.31	-0.361088	0.199	-0.327176	0.202
Cardiovascular	Congestive heart failure	-0.454418	0.236	-1.00234	0.094	-0.456757	0.202	-0.368071	0.163	-0.717113	0.131
Cardiovascular	Heart valve disease	0.669629	0.745	0.547026	0.708	-0.0987003	0.413	-0.0894648	0.369	-0.18875	0.284
Cardiovascular	Hypertension	-1.02056	0.093	-0.919036	0.116	-2.33008	0.028	-0.874581	0.127	-1.57233	0.029
Cardiovascular	Myocardial disease	0.504241	0.677	0.481939	0.67	1.41136	0.967	1.36168	0.954	1.62	0.981
Cardiovascular	Stroke	-1.91118	0.028	-2.10733	0.017	-2.79852	0.003	-1.6321	0.027	-1.90829	0.019
Metabolic	Type 2 diabetes	-2.05858	0.023	-1.30342	0.069	-0.942524	0.116	-0.543591	0.196	-1.17861	0.071
Metabolic	DNA repair-deficiency disorder	1.86992	0.984	-0.625728	0.152	0.0402519	0.448	1.1885	0.969	0.566282	0.778
Metabolic	Glucose Metabolism Disorders	-1.56776	0.046	-0.781259	0.149	-0.413458	0.217	0.693722	0.769	-0.0123696	0.41
Metabolic	Hypercholesterolemia	-0.0578751	0.478	-1.03417	0.136	-0.636075	0.242	-0.451529	0.283	-1.30826	0.087
Metabolic	Iron metabolism disorder	-0.308766	0.396	0.239346	0.552	0.226012	0.55	-1.28872	0.094	-0.727609	0.194
Metabolic	Lipid metabolism disorders	-0.917503	0.126	-1.11789	0.059	-0.831763	0.171	-0.524258	0.186	-0.853688	0.081
Metabolic	Metabolic syndrome	0.869139	0.884	-0.863799	0.106	-0.267881	0.305	0.639922	0.787	0.410203	0.622
Metabolic	Mitochondrial disease	2.53544	0.995	2.20881	0.986	2.39171	0.995	0.656029	0.732	2.13124	0.988
Neurological	Alzheimer's disease	-2.61743	0.03	-0.70624	0.159	-2.18096	0.035	-1.43536	0.049	-2.36149	0.027
Neurological	Autism	0.811955	0.926	0.17989	0.461	0.423029	0.639	0.179603	0.503	0.387565	0.61
Neurological	Bipolar disorder	-0.630783	0.214	-0.721054	0.167	0.296611	0.583	0.520876	0.721	0.290008	0.586
Neurological	Depression	0.116698	0.566	-3.77145	0	-2.13361	0.019	-1.4895	0.061	-2.80932	0.004
Neurological	Encephalitis	-1.6789	0.045	-0.470145	0.302	-0.0162124	0.439	-2.59398	0.006	-2.26164	0.009
Neurological	Epilepsy	0.614214	0.747	-0.150218	0.342	-0.133219	0.31	0.901491	0.861	0.389097	0.629
Neurological	Parkinson's disease	-0.654407	0.157	-0.265276	0.299	-0.0515703	0.408	-0.634818	0.151	-0.730926	0.128
Neurological	Attention-deficit hyperactivity disorder	-1.76258	0.031	-3.68581	0.006	-2.52358	0.011	-2.50651	0.009	-3.32147	0.006
Neurological	Encephalopathy	0.45247	0.666	0.500258	0.664	-0.0869787	0.361	1.25713	0.937	1.08509	0.892
Neurological	Huntington's disease	-0.295079	0.347	-0.435572	0.211	-0.295556	0.255	-0.145352	0.26	-0.252833	0.202
Neurological	Migraine	0.356197	0.66	-0.953239	0.151	0.0579459	0.468	-2.25475	0.006	-1.48248	0.058
Neurological	Tourette syndrome	0.84573	0.808	-3.01149	0	0.542554	0.655	-1.99547	0.018	-1.63871	0.033
Pulmonary	Asthma	-1.67811	0.031	0.667323	0.781	-0.218473	0.35	0.915927	0.858	0.585222	0.742
Pulmonary	Chronic obstructive pulmonary disease	-1.17231	0.133	-2.62426	0.002	-3.17039	0.001	-2.84869	0.004	-4.24617	0
Pulmonary	Cystic fibrosis	-0.907283	0.141	-0.876094	0.114	-0.00528717	0.4	-0.098511	0.342	0.0291684	0.385
Pulmonary	Lung injury	-1.25424	0.111	-1.56264	0.041	-1.79894	0.024	-2.34301	0.006	-2.57901	0.001
Pulmonary	Pneumonia	-0.863733	0.205	-1.29046	0.091	0.156135	0.501	-2.06478	0.017	-1.68319	0.033
Pulmonary	Pulmonary fibrosis	0.460648	0.685	-3.15055	0	-1.71873	0.035	-2.48887	0.004	-3.04349	0
Pulmonary	Pulmonary hypertension	-2.21418	0.018	-1.86271	0.029	-0.788885	0.179	-0.855726	0.159	-0.910728	0.155
Pulmonary	Respiratory distress syndrome	-0.896409	0.189	-1.61361	0.047	0.985089	0.8	-0.730295	0.194	-0.357584	0.339
Pulmonary	Respiratory failure	-0.818401	0.224	-2.26167	0.013	-1.71867	0.027	-1.62505	0.044	-2.20693	0.011

## Sheet: B - node
id	label
10653	SPINT2
1956	EGFR
1994	ELAVL1
21	ABCA3
27111	SDCBP2
3309	HSPA5
3569	IL6
3570	IL6R
4734	NEDD4
51752	ERAP1
5359	PLSCR1
5594	MAPK1
5744	PTHLH
6440	SFTPC
6456	SH3GL2
6667	SP1
7080	NKX2-1
7083	TK1
7704	ZBTB16
80308	FLAD1
821	CANX
9378	NRXN1
Respiratory distress syndrome	Respiratory distress syndrome
SARS-CoV-2	SARS-CoV-2

## Sheet: B - edge
source	target
10653	21
1956	6456
1994	5744
21	Respiratory distress syndrome
27111	9378
3309	6440
3569	Respiratory distress syndrome
3570	3569
4734	6440
51752	3570
5359	7704
5594	7080
5744	3569
6440	Respiratory distress syndrome
6456	3569
6667	7704
7080	Respiratory distress syndrome
7083	7704
7083	80308
7704	3569
80308	Respiratory distress syndrome
821	21
9378	Respiratory distress syndrome
SARS-CoV-2	10653
SARS-CoV-2	1956
SARS-CoV-2	1994
SARS-CoV-2	27111
SARS-CoV-2	3309
SARS-CoV-2	4734
SARS-CoV-2	51752
SARS-CoV-2	5359
SARS-CoV-2	5594
SARS-CoV-2	6667
SARS-CoV-2	7083
SARS-CoV-2	821

## Sheet: C - node
id	label
102	ADAM10
11213	IRAK3
1459	CSNK2A2
166	TLE5
1915	EEF1A1
2801	GOLGA2
3066	HDAC2
3551	IKBKB
3569	IL6
3570	IL6R
3572	IL6ST
3654	IRAK1
3688	ITGB1
3725	JUN
3837	KPNB1
3929	LBP
4088	SMAD3
4841	NONO
5245	PHB
5744	PTHLH
64332	NFKBIZ
6449	SGTA
6456	SH3GL2
6774	STAT3
6868	ADAM17
7329	UBE2I
7514	XPO1
7704	ZBTB16
7812	CSDE1
7917	BAG6
857	CAV1
8754	ADAM9
928	CD9
SARS-CoV-2	SARS-CoV-2
Sepsis	Sepsis

## Sheet: C - edge
source	target
102	Sepsis
11213	Sepsis
1459	3654
166	7704
1915	7704
2801	7704
3066	7704
3551	3654
3569	Sepsis
3570	3569
3572	3569
3654	Sepsis
3688	6868
3725	3654
3837	5744
3929	Sepsis
4088	3929
4088	7704
4841	11213
5245	102
5744	3569
64332	3569
6449	3572
6456	3569
6774	11213
6774	3570
6774	3572
6774	3654
6774	64332
6868	Sepsis
7329	7704
7514	3654
7704	3569
7812	11213
7917	3929
857	3654
8754	6456
928	102
SARS-CoV-2	1459
SARS-CoV-2	166
SARS-CoV-2	1915
SARS-CoV-2	2801
SARS-CoV-2	3066
SARS-CoV-2	3551
SARS-CoV-2	3688
SARS-CoV-2	3725
SARS-CoV-2	3837
SARS-CoV-2	4088
SARS-CoV-2	4841
SARS-CoV-2	5245
SARS-CoV-2	6449
SARS-CoV-2	6774
SARS-CoV-2	7329
SARS-CoV-2	7514
SARS-CoV-2	7812
SARS-CoV-2	7917
SARS-CoV-2	857
SARS-CoV-2	8754
SARS-CoV-2	928
