# Supplementary material for: A network medicine approach to investigation and population-based validation of disease manifestations and drug repurposing for COVID-19
Source: PLoS Biol. 2020 Nov 6;18(11):e3000970. doi: 10.1371/journal.pbio.3000970 (PMC7728249; doi:10.1371/journal.pbio.3000970)
Supplement: S4 Data — (XLSX) [file pbio.3000970.s004.xlsx]

## Sheet: A - node
id	label
10318	TNIP1
10379	IRF9
10392	NOD1
1080	CFTR
10938	EHD1
11213	IRAK3
124626	ZPBP2
1436	CSF1R
1493	CTLA4
154	ADRB2
240	ALOX5
2919	CXCL1
3371	TNC
3553	IL1B
3569	IL6
3570	IL6R
3575	IL7R
3576	CXCL8
3656	IRAK2
3678	ITGA5
4214	MAP3K1
4312	MMP1
4318	MMP9
4739	NEDD9
4791	NFKB2
4792	NFKBIA
4842	NOS1
5321	PLA2G4A
5627	PROS1
5743	PTGS2
5971	RELB
6354	CCL7
637	BID
6374	CXCL5
64135	IFIH1
64332	NFKBIZ
6772	STAT1
6776	STAT5A
6778	STAT6
7052	TGM2
7097	TLR2
7124	TNF
7284	TUFM
81848	SPRY4
85480	TSLP
9021	SOCS3
94103	ORMDL3
942	CD86
9474	ATG5
9638	FEZ1
9641	IKBKE
Asthma	Asthma
C00062	L-Arginine
C00219	Arachidonate
C00327	L-Citrulline
SARS-CoV-2	SARS-CoV-2

## Sheet: A - edge
source	target
10318	4214
10379	6778
10392	Asthma
1080	Asthma
10938	5321
10938	6778
11213	Asthma
124626	Asthma
1436	Asthma
1493	Asthma
154	1080
154	4842
154	7284
154	Asthma
240	Asthma
240	C00219
2919	4318
3371	Asthma
3553	154
3569	Asthma
3570	154
3570	3569
3575	85480
3576	4318
3656	11213
3678	3371
3678	4318
4214	Asthma
4312	6354
4318	Asthma
4739	4792
4791	240
4791	4792
4792	4214
4792	Asthma
4842	Asthma
4842	C00062
4842	C00327
5321	Asthma
5321	C00219
5627	124626
5743	5321
5971	4792
6354	Asthma
637	10392
6374	4318
64135	9474
64332	3569
6772	4792
6776	1493
6776	7097
6776	85480
6778	Asthma
7052	4792
7097	Asthma
7124	4792
7284	Asthma
81848	94103
85480	Asthma
9021	1436
9021	4792
94103	Asthma
942	1493
942	Asthma
9474	Asthma
9638	6354
9641	4792
C00219	Asthma
SARS-CoV-2	10318
SARS-CoV-2	10379
SARS-CoV-2	10938
SARS-CoV-2	11213
SARS-CoV-2	154
SARS-CoV-2	2919
SARS-CoV-2	3371
SARS-CoV-2	3553
SARS-CoV-2	3569
SARS-CoV-2	3570
SARS-CoV-2	3575
SARS-CoV-2	3576
SARS-CoV-2	3656
SARS-CoV-2	3678
SARS-CoV-2	4312
SARS-CoV-2	4739
SARS-CoV-2	4791
SARS-CoV-2	4792
SARS-CoV-2	5627
SARS-CoV-2	5743
SARS-CoV-2	5971
SARS-CoV-2	637
SARS-CoV-2	6374
SARS-CoV-2	64135
SARS-CoV-2	64332
SARS-CoV-2	6772
SARS-CoV-2	6776
SARS-CoV-2	7052
SARS-CoV-2	7124
SARS-CoV-2	81848
SARS-CoV-2	9021
SARS-CoV-2	942
SARS-CoV-2	9638
SARS-CoV-2	9641
SARS-CoV-2	C00062
SARS-CoV-2	C00327

## Sheet: B
	logFC											Adjusted P value
	GSE63142				GSE130499				SARS2-DEG			GSE63142				GSE130499				SARS2-DEG
	SvsC	MvsC	SvsM		SvsC	MvsC	SvsM					SvsC	MvsC	SvsM		SvsC	MvsC	SvsM						Degree enrichment	Eigenvector centrality
NOD1	-0.107929	-0.115	0.00704		-0.137	-0.0726	-0.0639419		0.0408579		NOD1	0.176	0.136379	0.935179		0.242	0.522177	0.472972		0.944405			NOD1	0.443028	0.104319
CFTR	-0.0504927	-0.0386	-0.159		0.191	0.0801	0.184279		0.258846		CFTR	0.324	0.52051	0.168298		0.24	0.501822	0.063941		NaN			CFTR	-0.335124	0.130419
ZPBP2	-0.0109405	-0.0241	0.0131		0.0388	-0.00934	0.0481856		NaN		ZPBP2	0.934	0.833586	0.850543		0.725	0.942894	0.502153		NaN			ZPBP2	0.952334	0.104319
CSF1R	-0.436133	-0.14	-0.297		-0.116	-0.0945	-0.0219571		-0.606406		CSF1R	0.0659	0.675303	0.138115		0.413	0.550567	0.877445		NaN			CSF1R	0.651304	0.113497
CTLA4	0.0058578	0.0436	-0.0377		-0.0554	-0.0468	-0.0085947		NaN		CTLA4	0.957	0.639776	0.574168		0.863	0.789806	0.957887		NaN			CTLA4	1.08855	0.14376
ALOX5	-0.206399	0.263	-0.469		-0.168	-0.0919	-0.0765152		-0.088468		ALOX5	0.633	0.590782	0.0981604		0.0509	0.432405	0.390552		0.926544			ALOX5	0.240202	0.131398
MAP3K1	-0.0554279	0.0305	-0.086		0.102	0.066	0.0615783		-0.19847		MAP3K1	0.46	0.736402	0.0854318		0.267	0.50081	0.553225		0.532581			MAP3K1	0.011281	0.171409
MMP9	-0.00941601	-0.161	0.151		-0.0654	-0.0732	0.0480745		1.91621		MMP9	0.98	0.366388	0.357811		0.946	0.898261	0.907622		NaN			MMP9	0.944061	0.178736
NOS1	0.0690569	-0.0327	0.102		0.0576	0.05	-0.085596		0.0897207		NOS1	0.823	0.626328	0.550173		0.713	0.58445	0.361784		0.876951			NOS1	0.509974	0.175733
PLA2G4A	0.411819	0.235	0.177		-0.25	-0.0831	-0.208777		-0.302268		PLA2G4A	0.000187	0.0886573	0.153698		0.0331	0.658245	0.0381507		0.451076			PLA2G4A	0.686066	0.147521
CCL7	0.0204901	0.00843	0.0121		0.173	0.124	0.0486881		NaN		CCL7	0.868	0.944641	0.901373		0.555	0.621534	0.821667		NaN			CCL7	1.08855	0.126487
STAT6	-0.0469378	-0.184	0.137		-0.0399	-0.101	0.0614015		0.145645		STAT6	0.868	0.482802	0.452146		0.941	0.719692	0.777425		0.248865			STAT6	0.475212	0.129621
TLR2	0.170254	-0.0278	0.198		0.32	-0.123	0.419371		0.85853		TLR2	0.351	0.86229	0.0726897		0.168	0.601366	0.00623967		NaN			TLR2	0.403519	0.109999
TUFM	0.0778704	0.00037	0.0775		0.0541	-0.0779	0.131944		0.296033		TUFM	0.457	0.998473	0.349191		0.755	0.517406	0.0941145		0.00445893			TUFM	-0.232576	0.130419
TSLP	-0.05142	-0.0339	-0.0175		0.0852	0.1	-0.0148056		-0.15301		TSLP	0.874	0.915625	0.943217		0.614	0.443243	0.916653		0.826766			TSLP	1.52221	0.131844
ORMDL3	0.101454	0.0665	0.0591		0.122	0.0324	0.102247		-0.0694591		ORMDL3	0.12	0.434741	0.638945		0.567	0.697276	0.447931		0.794444			ORMDL3	0.890186	0.104319
ATG5	0.0643717	0.109	-0.123		0.126	0.17	-0.0440038		-0.108648		ATG5	0.474	0.219614	0.0746239		0.157	0.0060047	0.479355		0.675985			ATG5	0.0209539	0.104319
IRAK3	0.322253	0.0808	0.265		0.0891	-0.119	0.207989		0.657934		IRAK3	0.015	0.648049	0.0243119		0.596	0.388666	0.0413356		0.0135227			IRAK3	0.634913	0.245414
ADRB2	0.291251	0.00625	0.285		0.723	0.429	0.333657		0.677577		ADRB2	0.092	0.984926	0.0153881		4.62e-10	0.0001779	0.0104322		1.08e-08			ADRB2	0.15834	0.339834
TNC	0.361421	-0.0794	0.181		-0.0394	0.0742	-0.11359		0.536427		TNC	0.0955	0.251097	0.34162		0.734	0.437387	0.0896725		7.18e-05			TNC	0.890186	0.249047
NFKBIA	0.130542	0.03	0.1		0.0298	-0.106	0.135808		0.87022		NFKBIA	0.583	0.925364	0.468776		0.927	0.511339	0.216747		1.35e-16			NFKBIA	0.347792	0.47601
CD86	1.13922	-0.0733	1.21		0.215	-0.0146	0.202509		-0.77391		CD86	0.224	0.957093	0.0637338		0.542	0.950189	0.342032		0.022703			CD86	1.37889	0.241826
IL6	-0.390325	-0.337	-0.0532		-0.168	-0.094	-0.119193		2.39044		IL6	0.0361	0.0793265	0.595287		0.524	0.766999	0.488663		2.08e-25			IL6	1.52221	0.277053
TNIP1	0.0632884	0.106	-0.0427		0.193	0.0514	0.162652		1.24247		TNIP1	0.56	0.413913	0.710387		0.154	0.749038	0.160902		1.04e-53			TNIP1	0.275085	0.162498
IRF9	-0.120179	-0.0803	-0.0399		0.0283	-0.0772	0.10553		1.22262		IRF9	0.499	0.635491	0.819058		0.91	0.531685	0.221846		5.28e-40			IRF9	0.810687	0.156858
EHD1	0.145825	0.0432	0.103		-0.225	0.0125	-0.21798		0.612068		EHD1	0.0739	0.69854	0.15772		0.22	0.949079	0.116133		3.16e-05			EHD1	0.924044	0.177806
CXCL1	-0.430688	-0.365	-0.0659		0.465	0.217	0.248245		1.37895		CXCL1	0.101	0.127108	0.829645		0.319	0.56276	0.407311		5.34e-44			CXCL1	1.26495	0.163651
IL1B	-0.152334	-0.331	0.179		-0.113	0.0604	-0.120446		1.03684		IL1B	0.802	0.344658	0.662907		0.693	0.860802	0.577242		5.14e-27			IL1B	0.947525	0.185917
IL6R	0.0359907	-0.0386	0.0746		0.262	0.116	0.146083		-0.558592		IL6R	0.795	0.782727	0.406929		0.0161	0.377351	0.143813		0.000444105			IL6R	1.31819	0.224433
IL7R	-0.0195575	-0.0133	-0.026		0.143	-0.139	0.301569		0.774118		IL7R	0.915	0.93831	0.938465		0.657	0.733383	0.216971		0.00241234			IL7R	0.345465	0.157176
CXCL8	0.0756878	-0.209	0.285		0.246	0.246	0.00011237		2.26165		CXCL8	0.887	0.503254	0.160733		0.517	0.330828	0.999675		1.12e-108			CXCL8	1.01716	0.163651
IRAK2	0.0483208	0.0984	-0.0501		-0.0509	-0.00389	-0.0470518		1.48855		IRAK2	0.532	0.316541	0.510112		0.708	0.976199	0.50855		4.15e-21			IRAK2	0.716131	0.172679
ITGA5	-0.0869147	-0.0666	-0.0203		0.185	-0.0569	0.242014		0.506859		ITGA5	0.425	0.60237	0.873921		0.328	0.770802	0.0334461		5.95e-09			ITGA5	0.989723	0.198335
MMP1	0.477302	0.452	0.0251		0.12	0.0794	0.0611061		0.732265		MMP1	0.163	0.210008	0.963906		0.662	0.704979	0.752291		3.21e-07			MMP1	0.963915	0.15641
NEDD9	0.0762579	0.164	-0.0874		-0.221	-0.126	-0.0946717		0.622153		NEDD9	0.529	0.152021	0.361157		0.0476	0.351576	0.402775		5.96e-09			NEDD9	0.470404	0.204374
NFKB2	-0.140181	-0.104	-0.0363		-0.055	-0.0678	-0.0720581		0.940857		NFKB2	0.136	0.278387	0.732983		0.708	0.564287	0.517012		1.39e-18			NFKB2	0.419847	0.223007
PROS1	-0.715224	-0.29	-0.551		-0.0957	-0.146	0.0505997		-0.629861		PROS1	0.000626	0.240609	0.00337829		0.611	0.214565	0.706965		1.15e-05			PROS1	1.12362	0.15332
PTGS2	0.065248	-0.0431	0.108		-0.182	-0.09	-0.110819		0.511871		PTGS2	0.786	0.828716	0.364148		0.239	0.619813	0.217665		0.00409709			PTGS2	0.84741	0.159455
RELB	-0.233995	-0.277	0.0427		-0.278	-0.189	-0.0891338		0.76097		RELB	0.26	0.136186	0.864573		0.364	0.482959	0.712842		0.00607301			RELB	0.366052	0.204374
BID	-0.0454332	0.0397	-0.0851		-0.0884	0.0437	-0.0984381		0.527293		BID	0.711	0.76558	0.282201		0.39	0.717152	0.214205		0.000243739			BID	0.521556	0.15332
CXCL5	-0.164376	-0.183	0.0186		0.615	0.202	0.440477		2.79832		CXCL5	0.334	0.353819	0.941268		0.181	0.653516	0.192475		1.84e-33			CXCL5	1.29971	0.163651
IFIH1	0.0529577	0.0831	-0.0301		0.0377	0.0515	-0.0137614		0.646252		IFIH1	0.786	0.585131	0.858407		0.899	0.828566	0.94275		3.24e-06			IFIH1	0.980949	0.15332
STAT1	-0.139026	0.0557	-0.195		-0.133	-0.156	0.101024		0.511995		STAT1	0.624	0.827829	0.262447		0.542	0.305981	0.552236		1.41e-06			STAT1	0.0305839	0.204374
STAT5A	0.0286389	0.111	-0.0753		0.0255	-0.00238	0.024476		0.909647		STAT5A	0.787	0.352673	0.440688		0.899	0.990418	0.822519		0.00260588			STAT5A	0.755639	0.193108
TGM2	0.261421	0.0923	0.169		-0.326	0.0404	-0.307996		0.684959		TGM2	0.0188	0.352338	0.0518759		0.375	0.87157	0.181151		4.24e-06			TGM2	0.329671	0.204374
TNF	-0.0313452	0.0498	-0.0511		0.112	0.123	-0.0496553		1.33353		TNF	0.917	0.569819	0.407182		0.53	0.357741	0.701059		1.03e-05			TNF	0.24535	0.204374
SPRY4	-0.0567037	-0.0558	-0.000861		-0.0367	0.012	-0.0487273		0.581069		SPRY4	0.435	0.498196	0.992593		0.627	0.895621	0.292216		0.0257041			SPRY4	1.29971	0.15332
SOCS3	-0.342503	-0.464	0.047		-0.599	-0.319	-0.280042		0.953118		SOCS3	0.291	0.0739335	0.54705		0.0237	0.105692	0.220252		2.18e-07			SOCS3	0.730529	0.22041
FEZ1	-0.0165337	-0.0329	0.0164		0.0312	0.0222	0.00894949		0.60645		FEZ1	0.82	0.637946	0.779166		0.753	0.904159	0.949176		1.28e-05			FEZ1	0.459811	0.15641
IKBKE	0.0158724	-0.0301	0.0459		-0.0185	0.00928	-0.0277374		0.669458		IKBKE	0.872	0.760111	0.426979		0.933	0.958955	0.794073		2.55e-05			IKBKE	-0.195143	0.204374
NFKBIZ	-0.206206	-0.254	0.0473		-0.00915	-0.059	0.0498093		0.881612		NFKBIZ	0.257	0.134934	0.759467		0.982	0.74799	0.682142		1.38e-15			NFKBIZ	1.67992	0.177024
