# Supplementary material for: A network medicine approach to investigation and population-based validation of disease manifestations and drug repurposing for COVID-19
Source: PLoS Biol. 2020 Nov 6;18(11):e3000970. doi: 10.1371/journal.pbio.3000970 (PMC7728249; doi:10.1371/journal.pbio.3000970)
Supplement: S5 Data — (XLSX) [file pbio.3000970.s005.xlsx]

## Sheet: B - node
id	label
10204	NUTF2
10238	DCAF7
10241	CALCOCO2
10270	AKAP8
10283	CWC27
10890	RAB10
11113	CIT
11190	CEP250
1173	AP2M1
131118	DNAJC19
1459	CSNK2A2
1493	CTLA4
166	TLE5
2040	STOM
2108	ETFA
22931	RAB18
22981	NINL
23085	ERC1
23636	NUP62
23649	POLA2
25980	AAR2
26515	TIMM10B
26520	TIMM9
2671	GFER
26986	PABPC1
27069	GHITM
2735	GLI1
2782	GNB1
29121	CLEC2D
3066	HDAC2
30968	STOML2
3172	HNF4A
331	XIAP
3603	IL16
382	ARF6
3856	KRT8
4088	SMAD3
4218	RAB8A
4436	MSH2
4688	NCF2
4745	NELL1
4790	NFKB1
4843	NOS2
50943	FOXP3
51295	ECSIT
51439	FAM8A1
5327	PLAT
53371	NUP54
55027	HEATR3
55054	ATG16L1
55285	RBM41
5576	PRKAR2A
58155	PTBP2
5879	RAC1
5910	RAP1GDS1
5976	UPF1
639	PRDM1
64127	NOD2
64170	CARD9
6564	SLC15A1
6923	ELOB
7088	TLE1
7090	TLE3
7812	CSDE1
79070	POGLUT2
79443	FYCO1
79671	NLRX1
79954	NOL10
80267	EDEM3
8453	CUL2
8540	AGPS
8726	EED
8737	RIPK1
9231	DLG5
94005	PIGS
9470	EIF4E2
9755	TBKBP1
9908	G3BP2
E	E
Inflammatory bowel disease	Inflammatory bowel disease
M	M
N	N
Nsp1	Nsp1
Nsp10	Nsp10
Nsp12	Nsp12
Nsp13	Nsp13
Nsp15	Nsp15
Nsp2	Nsp2
Nsp4	Nsp4
Nsp5	Nsp5
Nsp7	Nsp7
Nsp8	Nsp8
Nsp9	Nsp9
Orf10	Orf10
Orf3b	Orf3b
Orf7a	Orf7a
Orf8	Orf8
Orf9b	Orf9b
Orf9c	Orf9c
SARS-CoV-2	SARS-CoV-2

## Sheet: B - edge
source	target
10204	3172
10238	4088
10241	Inflammatory bowel disease
10270	50943
10283	3172
10890	3172
11113	5879
11190	3172
1173	1493
1173	3172
1173	55054
131118	6564
1459	3603
1493	Inflammatory bowel disease
166	10241
166	4088
166	639
166	64170
2040	3172
2040	5879
2108	4790
22931	3172
22981	9231
23085	331
23636	3172
23649	5879
25980	3172
26515	3172
26520	3172
2671	3172
26986	3172
26986	4088
27069	3172
2735	Inflammatory bowel disease
2782	2735
2782	4688
29121	Inflammatory bowel disease
3066	2735
3066	4790
3066	50943
3066	5879
3066	639
3066	8726
30968	3172
3172	Inflammatory bowel disease
331	Inflammatory bowel disease
3603	Inflammatory bowel disease
382	4436
3856	Inflammatory bowel disease
4088	Inflammatory bowel disease
4218	1493
4436	Inflammatory bowel disease
4688	Inflammatory bowel disease
4745	Inflammatory bowel disease
4790	Inflammatory bowel disease
4843	Inflammatory bowel disease
50943	Inflammatory bowel disease
51295	4790
51439	29121
5327	3856
53371	3172
55027	3172
55027	Inflammatory bowel disease
55054	Inflammatory bowel disease
55285	3172
5576	4088
58155	10241
5879	Inflammatory bowel disease
5910	5879
5976	3172
639	Inflammatory bowel disease
64127	Inflammatory bowel disease
64170	Inflammatory bowel disease
6564	Inflammatory bowel disease
6923	4843
7088	639
7088	64127
7088	8726
7090	3172
7090	331
7812	3172
79070	3172
79443	3172
79671	29121
79954	4745
79954	8726
80267	3172
8453	3172
8453	4436
8540	55054
8726	Inflammatory bowel disease
8737	331
8737	4790
8737	64127
9231	Inflammatory bowel disease
94005	3172
9470	64170
9755	10241
9908	3172
9908	4790
E	10283
M	2040
M	2108
M	25980
M	51439
N	1459
N	26986
N	5976
N	9908
Nsp1	23649
Nsp10	1173
Nsp10	2671
Nsp12	10270
Nsp12	55285
Nsp12	8737
Nsp13	11113
Nsp13	11190
Nsp13	166
Nsp13	22981
Nsp13	23085
Nsp13	5576
Nsp13	7088
Nsp13	7090
Nsp13	79443
Nsp13	9755
Nsp15	10204
Nsp15	382
Nsp2	5910
Nsp2	9470
Nsp4	26515
Nsp4	26520
Nsp5	3066
Nsp7	10890
Nsp7	131118
Nsp7	22931
Nsp7	2782
Nsp7	4218
Nsp7	8540
Nsp8	79954
Nsp9	10238
Nsp9	23636
Nsp9	53371
Orf10	6923
Orf10	8453
Orf3b	30968
Orf7a	55027
Orf8	5327
Orf8	79070
Orf8	80267
Orf9b	58155
Orf9b	7812
Orf9c	27069
Orf9c	51295
Orf9c	79671
Orf9c	94005
SARS-CoV-2	E
SARS-CoV-2	M
SARS-CoV-2	N
SARS-CoV-2	Nsp1
SARS-CoV-2	Nsp10
SARS-CoV-2	Nsp12
SARS-CoV-2	Nsp13
SARS-CoV-2	Nsp15
SARS-CoV-2	Nsp2
SARS-CoV-2	Nsp4
SARS-CoV-2	Nsp5
SARS-CoV-2	Nsp7
SARS-CoV-2	Nsp8
SARS-CoV-2	Nsp9
SARS-CoV-2	Orf10
SARS-CoV-2	Orf3b
SARS-CoV-2	Orf7a
SARS-CoV-2	Orf8
SARS-CoV-2	Orf9b
SARS-CoV-2	Orf9c

## Sheet: I
	ACE2			TMPRSS2			Degree enrichment	Eigenvector centrality
	Inflamed	Uninflamed		Inflamed	Uninflamed
XIAP	0.17748	-0.03586		0.142067	0.108648		0.411712	0.213467
SMAD3	0.168538	-0.0645364		0.0581605	0.0356485		0.135582	0.230582
DLG5	0.143262	-0.0274168		-0.0113326	0.0421479		0.677578	0.151698
SLC15A1	0.140182	0.045765		0.108487	0.0148061		0.341785	0.148353
RAC1	0.134849	0.000749036		0.0156501	0.093408		0.477092	0.247482
ATG16L1	0.106416	-0.0285061		0.221074	0.0278476		0.649549	0.18796
HNF4A	0.103921	0.00710099		0.115453	-0.02195		0.223392	1
KRT8	0.0905579	0.0323655		0.192617	0.0329693		0.21518	0.147137
EED	0.00506643	0.078985		-0.0976733	0.0322957		-0.0494212	0.214861
PRDM1	-0.00524834	-0.0528032		0.124096	-0.00950401		1.00857	0.232819
CALCOCO2	-0.0136785	0.118813		0.0119876	0.102176		0.324324	0.191759
CTLA4	-0.0459574	NA		-0.0530943	NA		1.17698	0.18796
NCF2	-0.0645076	NA		-0.0745252	NA		0.692301	0.15345
NOS2	-0.0665704	-0.0463475		0.11379	0.100398		-0.0328219	0.146487
MSH2	-0.0923559	0.0830592		0.036399	0.0245334		0.325395	0.18027
CLEC2D	-0.0950637	-0.0180795		-0.0214879	0.012254		0.482601	0.156769
NFKB1	-0.138221	-0.0027141		0.155718	-0.0218617		0.210216	0.258295
GLI1	NA	NA		NA	NA		0.580668	0.191657
IL16	NA	0.0282104		NA	-0.0281471		0.176975	0.148282
NELL1	NA	NA		NA	NA		0.586497	0.151519
FOXP3	NA	0.0362282		NA	0.105687		0.491941	0.186257
NOD2	NA	NA		NA	NA		0.715366	0.185411
CARD9	NA	-0.0266691		NA	0.0958185		0.268208	0.177195
HEATR3	0.0800264	0.00230663		-0.0145523	0.0321374		0.746514	0.319068
STOM	0.2125	-0.0264851		-0.120091	-0.00549554		0.609931	0.226159
RAB18	0.15108	0.017639		-0.000323119	-0.00581809		0.962113	0.189374
AKAP8	0.144785	0.0475663		0.180007	0.0185125		0.63112	0.0533256
RAB8A	0.12441	0.0311531		0.168508	0.061885		0.522781	0.0610201
ARF6	0.112079	0.0572442		0.076226	0.0460786		0.183962	0.0484502
GHITM	0.0868799	0.0794185		0.0687779	0.111989		0.684995	0.184938
EDEM3	0.0709055	-0.042111		0.16455	0.0923598		1.40927	0.182712
ELOB	0.069644	0.000890406		0.071773	0.00603166		0.388082	0.043738
TLE5	0.0664758	-0.0689276		0.126242	-0.0220603		0.527032	0.185926
TLE3	0.0451991	0.0474807		-0.048974	0.0647674		0.846979	0.244272
ETFA	0.0361624	0.0547387		0.0313274	0.139997		0.701701	0.0693558
EIF4E2	0.0356834	0.060458		0.0609509	0.104032		0.484992	0.0453091
GFER	0.0347382	-0.00558548		0.0817715	-0.0301104		0.904121	0.182762
RBM41	0.0333891	0.0141005		0.0074067	0.0976107		0.904121	0.181772
RAP1GDS1	0.0309624	-0.0389248		0.111691	0.000137515		0.484992	0.0567864
CSNK2A2	0.0270719	0.0637981		0.119169	-0.0378235		-0.201389	0.0553525
NLRX1	0.0230509	-0.0418217		-0.0269177	-0.0312046		0.91791	0.0518336
TIMM10B	0.0203744	0.0427587		0.037929	-0.0268978		1.50618	0.181166
FYCO1	0.0159709	0.0320486		0.0378181	0.0377453		0.661083	0.209947
NOL10	0.0151546	-0.0268857		0.0991937	0.0304639		1.38808	0.0748306
PRKAR2A	0.0135183	0.0311956		0.109178	0.0710093		0.570422	0.0886647
HDAC2	0.0109095	-0.0728686		0.0618981	0.0658379		0.559034	0.234899
AGPS	0.0018476	-0.059455		-0.0129928	-0.0283672		0.962113	0.0610201
FAM8A1	-0.00236958	4.34681e-05		-0.0732424	0.0217821		0.865203	0.0529669
GNB1	-0.00485378	0.0342842		0.00330038	0.0982052		0.710301	0.0864753
PABPC1	-0.0152419	-0.0331714		0.0878423	0.161551		0.373842	0.227195
PIGS	-0.0215755	-0.0095149		-0.0425401	0.156782		0.818207	0.184938
AP2M1	-0.0223928	0.0387242		0.116289	0.0189115		0.524665	0.243007
CWC27	-0.0382684	-0.0299471		-0.0397793	0.0541389		0.994298	0.176509
G3BP2	-0.0408002	0.0676009		0.0254772	0.0993699		0.852969	0.231762
AAR2	-0.0409265	0.0381692		-0.0198448	-0.00649683		0.994298	0.186071
CEP250	-0.0459574	-0.0360297		-0.0530943	0.0749373		0.0165744	0.209947
NINL	-0.0459574	-0.0266691		-0.00893662	0.0409647		0.0609665	0.0758504
PTBP2	-0.0642944	0.111832		0.0415621	0.0814995		0.994298	0.0506926
UPF1	-0.0755913	-0.00164186		-0.0830556	-0.00378346		0.153999	0.190001
RIPK1	-0.078452	0.00185727		0.0534572	0.06503		0.833314	0.129268
CUL2	-0.0806704	0.0547205		0.00921364	0.108148		0.0728116	0.207567
NUP54	-0.0885897	0.00516546		0.0293179	0.0409646		0.490193	0.183072
STOML2	-0.0917219	0.0458776		0.0360388	0.0792454		0.551939	0.176509
CSDE1	-0.0945289	0.0185021		0.0319761	0.10345		0.479852	0.178091
NUTF2	-0.0973664	-0.0274735		-0.0367831	0.0211883		0.93215	0.178013
TLE1	-0.098776	0.00981363		-0.0592719	0.0144899		0.779183	0.153657
NUP62	-0.114653	-0.00527533		-0.0261771	0.0142645		0.275732	0.183072
TIMM9	-0.115162	-0.00923759		0.01328	0.0892909		1.01133	0.181166
DNAJC19	-0.115594	-0.0218455		0.0469461	0.0614796		0.962113	0.0547668
RAB10	-0.137242	0.0222597		0.0824923	0.123058		0.765819	0.189374
ECSIT	-0.159298	-0.0675006		-0.00309216	0.155679		0.344813	0.0682225
DCAF7	-0.172775	0.0539982		0.128078	0.117743		0.333724	0.0617896
CIT	NA	NA		NA	NA		1.06685	0.0915585
ERC1	NA	-0.0476528		NA	0.0419134		0.609931	0.0857957
POLA2	NA	-0.0266691		NA	-0.0198987		0.623942	0.0553319
PLAT	NA	NA		NA	NA		0.796488	0.0478952
POGLUT2	NA	-0.0266691		NA	-0.0198987		1.56417	0.182712
TBKBP1	NA	NA		NA	NA		1.20515	0.0825489

## Sheet: H
ENSG00000130234-ACE2				ENSG00000184012-TMPRSS2
Cell	Expression	Inflamed?		Cell	Expression	Inflamed?
P15-U-218409	0.158073	U		P15-I-318905	0.350657	I		I - inflamed
P11-U-280631	0.222502	U		P10-I-551183	0.412678	I		U - uninflamed
P15-U-337724	0.223789	U		P12-U-364453	0.454397	U
P12-U-605953	0.284567	U		P15-U-87041	0.458035	U
P12-U-265615	0.433908	U		P15-U-191791	0.508379	U
P10-I-381648	0.437225	I		P15-U-65049	0.512961	U
P15-U-257420	0.54574	U		P13-I-139538	0.516434	I
P15-U-381693	0.553974	U		P13-I-512334	0.518746	I
P11-U-385913	0.602748	U		P11-I-695649	0.552936	I
P15-U-117253	0.615906	U		P15-U-381693	0.553974	U
P14-U-617994	0.632262	U		P11-U-280631	0.558244	U
P10-U-348105	0.633455	U		P15-U-232770	0.584291	U
P11-U-143185	0.664694	U		P15-U-117253	0.615906	U
P15-I-690068	0.66938	I		P14-U-617994	0.632262	U
P10-U-530984	0.70216	U		P10-U-348105	0.633455	U
P10-U-645148	0.716916	U		P10-U-183107	0.649279	U
P14-I-737038	0.718053	I		P15-I-274428	0.650275	I
P11-U-284941	0.791977	U		P10-I-302767	0.674653	I
P10-U-61002	0.80499	U		P08-U-662847	0.682341	U
P10-U-270944	0.80996	U		P12-U-605953	0.686923	U
P13-I-301353	0.812575	I		P15-U-337724	0.69477	U
P10-U-540703	0.812678	U		P10-U-73450	0.698809	U
P10-U-545705	0.830588	U		P11-U-711554	0.707389	U
P15-U-191791	0.843803	U		P11-U-78665	0.725446	U
P10-U-70453	0.852823	U		P12-U-237938	0.727159	U
P12-U-338457	0.859919	U		P10-I-381648	0.740418	I
P10-U-243895	0.86181	U		P14-I-362790	0.755285	I
P14-I-293497	0.890237	I		P11-U-562540	0.765575	U
P15-U-318848	0.907187	U		P14-U-360388	0.77312	U
P10-U-623567	0.9189	U		P11-U-284941	0.791977	U
P10-U-377649	0.93213	U		P13-I-301353	0.812575	I
P10-U-720801	0.943203	U		P10-U-545705	0.830588	U
P10-U-99249	0.945689	U		P14-I-731404	0.835448	I
P10-U-648497	0.949844	U		P15-I-601558	0.861534	I
P10-U-245412	0.950275	U		P15-U-218409	0.862952	U
P15-U-291675	0.965882	U		P10-U-155336	0.867679	U
P10-U-170059	0.97154	U		P10-U-596819	0.87358	U
P10-U-521998	0.986971	U		P10-U-78132	0.880555	U
P10-I-333170	1.00666	I		P10-I-100261	0.883474	I
P10-U-88928	1.04235	U		P15-I-129706	0.921425	I
P10-U-28455	1.04881	U		P10-U-390770	0.960469	U
P10-U-389764	1.06164	U		P14-I-423815	0.960865	I
P10-U-466896	1.07275	U		P15-U-291675	0.965882	U
P10-U-709174	1.07562	U		P12-U-265615	0.966931	U
P10-U-679657	1.07606	U		P10-U-736805	0.96759	U
P14-I-731404	1.08477	I		P11-U-110230	0.981019	U
P10-U-469110	1.08624	U		P10-U-131580	0.986502	U
P15-U-262752	1.08721	U		P10-I-487556	0.996759	I
P15-U-65049	1.10217	U		P10-I-333170	1.00666	I
P08-U-625069	1.12235	U		P10-U-350914	1.01303	U
P10-U-595516	1.12334	U		P11-U-76055	1.02602	U
P10-U-518605	1.12699	U		P10-U-88928	1.04235	U
P10-U-628850	1.13394	U		P10-U-290569	1.04378	U
P10-U-171376	1.13912	U		P10-U-66116	1.05462	U
P10-U-527257	1.14757	U		P10-U-328171	1.05832	U
P10-U-136582	1.17608	U		P10-U-389764	1.06164	U
P10-I-99423	1.1842	I		P14-I-293497	1.06962	I
P15-I-47031	1.19149	I		P15-U-711502	1.08092	U
P10-U-98886	1.19229	U		P10-U-469110	1.08624	U
P10-U-635187	1.19358	U		P11-U-376516	1.08766	U
P10-U-279111	1.20523	U		P10-U-102800	1.10102	U
P10-U-597312	1.23122	U		P14-U-415247	1.10223	U
P10-U-662391	1.23623	U		P10-U-173302	1.10722	U
P10-U-657346	1.25832	U		P12-U-338938	1.11076	U
P10-U-336592	1.27387	U		P10-U-664782	1.11403	U
P10-U-630516	1.28435	U		P10-U-521715	1.11528	U
P11-U-563312	1.28664	U		P08-U-625069	1.12235	U
P10-U-350914	1.28948	U		P11-U-398999	1.1316	U
P10-U-148087	1.29521	U		P14-I-737038	1.13168	I
P10-U-436198	1.29754	U		P13-I-711617	1.21421	I
P10-U-64500	1.30807	U		P15-I-690068	1.21863	I
P10-U-57797	1.31124	U		P10-I-259936	1.23054	I
P10-U-183107	1.31975	U		P10-U-203651	1.23707	U
P08-U-225940	1.32385	U		P10-U-257119	1.24321	U
P10-U-595940	1.3271	U		P10-U-270944	1.25152	U
P10-I-199890	1.33179	I		P10-U-86826	1.25814	U
P10-U-78132	1.34142	U		P11-I-139777	1.2787	I
P10-U-714671	1.36709	U		P11-U-563312	1.28664	U
P10-U-696981	1.36799	U		P10-I-700129	1.29061	I
P14-U-40549	1.38232	U		P14-U-99175	1.29831	U
P10-U-541737	1.38523	U		P10-U-70453	1.30631	U
P07-U-236230	1.38861	U		P10-U-534017	1.31122	U
P10-U-576722	1.39774	U		P10-I-527641	1.31854	I
P10-U-50500	1.40234	U		P10-U-175986	1.31981	U
P10-U-247541	1.43533	U		P10-I-199890	1.33179	I
P10-U-451626	1.4499	U		P10-U-672612	1.34403	U
P10-U-541862	1.46047	U		P08-U-207661	1.3527	U
P10-U-478750	1.46124	U		P10-U-716348	1.36148	U
P10-U-348734	1.46787	U		P10-I-186876	1.37588	I
P10-U-131580	1.47331	U		P10-U-541737	1.38523	U
P10-I-157138	1.47356	I		P14-U-625403	1.40139	U
P07-U-394693	1.5052	U		P10-U-216268	1.4065	U
P10-U-43162	1.51013	U		P10-U-59128	1.4152	U
P10-U-688845	1.52039	U		P15-U-686873	1.45555	U
P10-U-605867	1.53679	U		P11-U-26745	1.46853	U
P10-I-21410	1.54525	I		P10-I-236149	1.47044	I
P10-U-278197	1.55835	U		P10-U-733590	1.47227	U
P10-U-328171	1.56088	U		P10-U-120871	1.51246	U
P08-U-688083	1.58093	U		P10-U-688845	1.52039	U
P10-U-66383	1.58247	U		P10-I-641726	1.52334	I
P10-U-669056	1.59143	U		P11-U-175529	1.52476	U
P10-I-400623	1.61168	I		P10-U-56574	1.54435	U
P10-U-433513	1.61184	U		P08-U-549182	1.55216	U
P10-U-173302	1.61976	U		P10-I-332717	1.60434	I
P10-U-503981	1.61977	U		P10-I-400623	1.61168	I
P10-U-459035	1.63025	U		P10-I-200440	1.64155	I
P10-U-653794	1.63621	U		P10-U-63799	1.64897	U
P10-I-200440	1.64155	I		P10-I-131920	1.67598	I
P10-I-66218	1.67739	I		P10-I-86308	1.67741	I
P10-I-224358	1.69277	I		P10-U-695982	1.68883	U
P10-U-367077	1.69568	U		P15-U-318848	1.69231	U
P08-U-132578	1.71242	U		P10-I-192608	1.71175	I
P10-U-446428	1.72515	U		P15-I-47031	1.7199	I
P10-U-216268	1.72677	U		P10-U-633602	1.77002	U
P10-I-480338	1.73917	I		P10-U-416388	1.78969	U
P10-U-258863	1.74304	U		P10-U-657346	1.79824	U
P08-U-273608	1.74852	U		P07-U-177911	1.80607	U
P10-I-329422	1.75541	I		P10-I-414294	1.84449	I
P10-U-128446	1.76479	U		P10-U-362784	1.90133	U
P10-U-633602	1.77002	U		P10-I-365596	1.93857	I
P10-U-68562	1.7798	U		P10-U-485804	1.93908	U
P10-U-114387	1.781	U		P10-I-275263	1.95896	I
P10-U-513833	1.78533	U		P10-U-605620	1.97083	U
P08-U-349901	1.78906	U		P10-U-294963	2.01516	U
P10-U-500818	1.81204	U		P10-I-72029	2.02139	I
P10-I-7365	1.82198	I		P10-U-342300	2.06491	U
P10-I-567350	1.83556	I		P10-U-472752	2.10595	U
P10-U-539092	1.84853	U		P08-U-688083	2.1655	U
P10-U-177273	1.85079	U		P10-I-426923	2.23062	I
P10-U-569970	1.86492	U		P10-I-9759	2.24183	I
P10-U-473766	1.86956	U		P11-U-143185	2.25079	U
P10-U-493283	1.88552	U		P10-I-523540	2.25699	I
P10-U-362784	1.90133	U		P10-U-480508	2.27951	U
P07-U-421217	1.91846	U		P10-U-476527	2.3207	U
P07-U-236006	1.95092	U		P10-I-529053	2.32987	I
P10-I-275263	1.95896	I		P10-U-539764	2.3311	U
P08-U-301788	1.9946	U		P10-I-480338	2.34039	I
P10-U-115743	1.99624	U		P10-I-646239	2.38707	I
P10-U-682557	1.99789	U		P10-U-105976	2.40338	U
P10-U-34958	2.00676	U		P10-I-497251	2.43666	I
P10-I-72029	2.02139	I		P10-U-177273	2.46213	U
P10-U-452872	2.03803	U		P10-U-549831	2.562	U
P10-U-281350	2.03804	U		P10-U-419948	2.56753	U
P10-U-91301	2.04651	U		P08-U-334089	2.86619	U
P10-U-57899	2.06343	U		P10-I-303671	3.08144	I
P10-U-672571	2.06763	U		P10-I-367396	3.34761	I
P08-U-192680	2.06883	U
P10-U-362284	2.07673	U
P10-U-237796	2.09903	U
P10-I-691186	2.13435	I
P10-I-428116	2.15297	I
P10-I-466083	2.16357	I
P08-U-612085	2.19937	U
P10-U-671911	2.2392	U
P10-I-9759	2.24183	I
P10-U-272978	2.24408	U
P10-I-100261	2.25294	I
P10-U-132357	2.26255	U
P10-U-444242	2.27167	U
P10-I-729923	2.27559	I
P10-U-415883	2.28372	U
P10-I-641726	2.29946	I
P10-U-543534	2.30186	U
P10-U-553614	2.33027	U
P10-U-539764	2.3311	U
P10-I-317849	2.35106	I
P10-U-277051	2.36667	U
P10-U-315116	2.37637	U
P10-I-255167	2.39577	I
P10-U-705096	2.3979	U
P10-U-716422	2.40981	U
P10-I-497251	2.43666	I
P10-U-88226	2.43673	U
P10-U-225153	2.4514	U
P10-U-585954	2.46556	U
P10-I-540997	2.46999	I
P08-U-576377	2.47548	U
P10-I-527641	2.55447	I
P10-U-470445	2.55579	U
P08-U-714026	2.562	U
P10-U-588712	2.56589	U
P10-U-525825	2.56642	U
P10-U-212981	2.58211	U
P10-I-472612	2.59063	I
P10-I-470938	2.63171	I
P10-U-514470	2.92097	U
