# Supplementary material for: A network medicine approach to investigation and population-based validation of disease manifestations and drug repurposing for COVID-19
Source: PLoS Biol. 2020 Nov 6;18(11):e3000970. doi: 10.1371/journal.pbio.3000970 (PMC7728249; doi:10.1371/journal.pbio.3000970)
Supplement: S6 Data — (XLSX) [file pbio.3000970.s006.xlsx]

## Sheet: S6 Data
	Proximity								GSEA					Antiviral profiles
	HCoV-PPI		SARS2-DEG		SARS2-DEP		SARS2-PPI
Name	Z	P	Z	P	Z	P	Z	P	SARS2-DEG	SARS2-DEP	MERS	SARSa	SARSb	PubMed ID	Virus
Azithromycin	-0.68	0.21	-0.11	0.47	-3.03	0	-3.57	0	-	-	-	-	-	20150207, 28839081	RV, ZIKV
Tetracycline	0.05	0.58	-0.69	0.24	-3.31	0	-2.71	0	0	0.3	0.38	0	0.77	17872917, 15855434	WNV, HIV
Cefdinir	-1.96	0.03	-1.61	0.04	-1.71	0.03	-1.29	0.05	-	-	-	-	-
Cefaclor	0.57	0.7	-0.89	0.16	-2.02	0	-2.07	0	0	0.29	0.48	0.47	0.6
Dexibuprofen	-2	0.02	-3.23	0	-2.6	0	-0.81	0.19	0	0	0.37	0.39	0.58	26167272	EBOV
Lifitegrast	-2.08	0	-0.27	0.4	-1.55	0	-0.99	0.01	-	-	-	-	-
Hydrocortisone	-2.03	0.01	-0.81	0.15	-2	0	-1.52	0	-	-	-	-	-
Toremifene	-2.95	0.01	-2.36	0.01	-3.17	0.01	-2.03	0.02	-	-	-	-	-	27362232, 29566060, 24841273, 24841269	EBOV, MERS-CoV, SARS-CoV
Dacarbazine	-1.41	0.07	-1.85	0.02	-2.7	0	-4.14	0	0.54	0.26	0	0	0
Melatonin	-1.57	0.05	-0.86	0.09	-1.42	0.05	-0.04	0.32	0	0.39	0.53	0	0.57	25262626, 20070490	EBOV, RSV
Megestrol acetate	-0.66	0.23	-0.49	0.33	-2.02	0.01	-1.9	0.01	0	0.37	0	0.49	0.62
Temsirolimus	-1.9	0.02	-0.69	0.26	-3.08	0	-1.77	0.03	-	-	-	-	-	23135723, 26276683	ANDV, HCV
Cyclosporine	-0.79	0.2	-1.05	0.15	-3.53	0	-3	0	0	0	0.5	0.46	0.67	21752960, 27890789, 16382464	SARS-CoV, HCoV-229E, MHV, HBV, HCV
Thalidomide	-1.43	0.05	-2	0.03	-0.72	0.12	-0.07	0.27	0.38	0	0	0	0.4	11598844, 12660941	HIV, CMV
Pimecrolimus	-1.78	0.03	-0.23	0.43	-2.41	0	-1.24	0.08	-	-	-	-	-
Procaterol	-1.61	0.04	-0.41	0.38	-3.66	0	-2.74	0	-	-	-	-	-	20940011	RV
Terbutaline	-0.92	0.15	0.79	0.8	-3.81	0	-2.04	0.01	0	0.26	0.39	0	0.52
Salbutamol	-1.03	0.14	0.54	0.72	-3.64	0	-2.55	0	0	0.58	0.44	0	0.68
Carvedilol	-1.98	0.02	-0.45	0.18	-2.91	0.01	-1.74	0.03	-	-	-	-	-	12535832	EMCV
Timolol	-0.76	0.18	0.1	0.61	-3.15	0	-2.46	0	0	0	0.41	0.67	0.81
Sotalol	-1.08	0.11	0.37	0.68	-3.46	0	-1.95	0	0.3	0.41	0.64	0	0.66
Bisoprolol	-0.91	0.15	-0.17	0.51	-2.83	0	-1.87	0	0.41	0.38	0	0.53	0.68
Penbutolol	-0.87	0.17	-0.25	0.43	-3.23	0	-2.41	0	0	0.34	0.4	0	0.73
Bretylium	-0.96	0.14	-0.54	0.29	-4.19	0	-3.1	0	0	0.27	0.55	0.58	0.65
Irbesartan	-4.96	0.01	-2.08	0.02	-3.53	0.01	-3.12	0.01	-	-	-	-	-	25929767, 26086883, 24717262	HBV, HDV
Amitriptyline	-2.63	0.01	0.35	0.62	-3.12	0.01	-3.04	0.01	0	0.54	0.62	0	0.88	15888438, 19834551	RV, MV
Chloroquine	0.71	0.72	-1.5	0.07	-2.9	0	-2.82	0	0	0	0	0	0	32020029, 14592603, 24841269, 11166661, 2821967, 3752892, 19760134, 16729896, 6842189, 18620511, 2154882, 27916837, 26459826	SARS-CoV-2, SARS-CoV, MERS-CoV, HIV, HAV, HBV, HCV, IAV, IBV, CHIKV, DENV, ZIKV, EBOV
Iloprost	1.44	0.91	-0.3	0.41	-1.6	0.05	-2.63	0.01	0.45	0.34	0.56	0.6	0.59
Brexpiprazole	-1.58	0.04	1	0.84	-3.11	0	-1.37	0.07	-	-	-	-	-
Deferoxamine	-1.4	0.07	-1.69	0.03	-2.66	0.01	-2.27	0.04	0	0.28	0.48	0	0.52	10669330, 28583206	HIV, WNV
Gallamine Triethiodide	1.97	0.98	0.37	0.69	-1.7	0.04	-1.66	0.03	0	0	0.44	0.59	0.54
Pegademase	-1.71	0.04	-0.97	0.07	-1.54	0.03	-0.33	0.2	-	-	-	-	-
Lansoprazole	-0.47	0.29	-0.42	0.36	-1.61	0.05	-2.86	0	0	0.39	0.48	0	0.63	15733557	RV
Palmitic Acid	-2.19	0.02	-0.77	0.24	-2.86	0	-1.94	0.01	-	-	-	-	-	31676430, 20001317	SVCV, HIV
HIV, human immunodeficiency virus. EBOV, Zaire ebolavirus. RV, rhinovirus. HAV, hepatitis A virus. HBV, hepatitis B virus. HCV, hepatitis C virus. HDV, hepatitis D virus. SARS-CoV-2, severe acute respiratory syndrome coronavirus 2. SARS-CoV, severe acute respiratory syndrome coronavirus. MERS-CoV, Middle East respiratory syndrome coronavirus. HCoV-229E, human coronavirus 229E. MHV, mouse hepatiti…
