# Supplementary material for: A network medicine approach to investigation and population-based validation of disease manifestations and drug repurposing for COVID-19
Source: PLoS Biol. 2020 Nov 6;18(11):e3000970. doi: 10.1371/journal.pbio.3000970 (PMC7728249; doi:10.1371/journal.pbio.3000970)
Supplement: S7 Data — (XLSX) [file pbio.3000970.s007.xlsx]

## Sheet: S1 Fig upper
Term	Overlap	P-value	Adjusted P-value	Old P-value	Old Adjusted P-value	Odds Ratio	Combined Score	Genes
IL-17 signaling pathway	21/93	5.498865105233353E-21	1.6936504524118727E-18	0	0	18.358248098610016	856.4075966037781	CXCL6;CSF3;CXCL8;CSF2;MMP1;CCL20;TNFAIP3;CXCL1;PTGS2;CXCL2;TNF;CXCL5;NFKBIA;FOSL1;IL6;MMP13;IL1B;IKBKE;S100A9;S100A8;S100A7
TNF signaling pathway	18/110	1.621270183394147E-15	2.4967560824269863E-13	0	0	13.303769401330376	453.0674034021327	EDN1;CSF2;CCL20;LIF;TNFAIP3;CXCL1;PTGS2;TNF;CXCL2;CXCL5;ICAM1;NFKBIA;SOCS3;IL6;IL1B;BCL3;MAP3K8;BIRC3
NF-kappa B signaling pathway	15/95	6.696643732421051E-13	6.875220898618945E-11	0	0	12.836970474967906	359.8459530615571	CXCL8;TNFSF14;TNFAIP3;PTGS2;CXCL2;TNF;ICAM1;RELB;NFKB2;NFKBIA;PLAU;IL1B;BLNK;LTB;BIRC3
Cytokine-cytokine receptor interaction	22/294	1.5394791179153072E-11	1.1853989207947866E-9	0	0	6.083734306730823	151.46668374939233	IL32;CXCL6;CSF3;CSF2;CXCL8;TNFSF14;CCL20;LIF;IL36G;CXCL1;INHBA;TNF;CXCL14;CXCL2;CXCL5;CXCL16;BMP2;IL6;IL1B;LTB;IL7R;IL6R
NOD-like receptor signaling pathway	17/178	7.71768714397745E-11	4.7540952806901085E-9	0	0	7.764684388416917	180.800064876712	GBP5;CXCL8;STAT1;TNFAIP3;CXCL1;TNF;CXCL2;NFKBIA;IL6;OAS1;OAS2;IL1B;OAS3;IRF7;IKBKE;IRF9;BIRC3
Rheumatoid arthritis	13/91	8.798527691945687E-11	4.516577548532119E-9	0	0	11.614401858304296	268.91813731917864	CD86;CXCL6;CXCL8;CSF2;MMP1;CCL20;CXCL1;TNF;CXCL5;ICAM1;IL6;IL1B;LTB
Influenza A	16/171	3.8362814888912304E-10	1.6879638551121415E-8	0	0	7.607093614795796	164.93203932695764	CXCL8;STAT1;TNF;ICAM1;NFKBIA;IFIH1;SOCS3;IL6;OAS1;OAS2;IL1B;OAS3;IRF7;PRSS3;IKBKE;IRF9
Kaposi sarcoma-associated herpesvirus infection	16/186	1.3282661971979873E-9	5.1138248592122515E-8	0	0	6.993618323280008	142.94530190598653	CD86;CSF2;CXCL8;STAT1;PDGFB;CXCL1;PTGS2;CXCL2;ICAM1;C3;NFKBIA;IL6;IRF7;BID;IKBKE;IRF9
Measles	14/138	1.7065561967336854E-9	5.840214539933057E-8	0	0	8.247908566042183	166.51528092369634	STAT5A;STAT1;TNFAIP3;NFKBIA;IFIH1;IL6;OAS1;OAS2;IL1B;OAS3;IRF7;BID;IKBKE;IRF9
Epstein-Barr virus infection	16/201	4.105019924109758E-9	1.2643461366258054E-7	0	0	6.471706508109857	124.97548187798489	STAT1;TNFAIP3;TNF;ICAM1;RELB;NFKB2;NFKBIA;IL6;OAS1;OAS2;OAS3;BLNK;IRF7;BID;IKBKE;IRF9
Legionellosis	9/55	2.1623692829003894E-8	6.054633992121091E-7	0	0	13.303769401330376	234.80456186034368	C3;NFKBIA;IL6;CXCL8;IL1B;CXCL1;CXCL2;TNF;NFKB2
Pertussis	10/76	3.093525195268174E-8	7.940048001188314E-7	0	0	10.697475395806588	184.97399939466632	C3;CXCL6;IL6;CXCL8;C1S;C1R;IL1B;ITGA5;TNF;CXCL5
C-type lectin receptor signaling pathway	11/104	6.353771516274867E-8	1.5053550977020453E-6	0	0	8.59912445278299	142.50152739656144	NFKBIA;IL6;STAT1;IL1B;BCL3;PTGS2;TNF;IKBKE;IRF9;NFKB2;RELB
AGE-RAGE signaling pathway in diabetic complications	10/100	4.334728565260068E-7	9.53640284357215E-6	0	0	8.130081300813009	119.11737119829073	STAT5A;THBD;IL6;EDN1;CXCL8;STAT1;IL1B;TNF;FOXO1;ICAM1
Osteoclast differentiation	11/127	4.943512293769605E-7	1.0150678576540256E-5	0	0	7.041802701491582	102.24711311648468	FOSL1;NFKBIA;SOCS3;STAT1;ITGB3;IL1B;BLNK;TNF;IRF9;NFKB2;RELB
Complement and coagulation cascades	9/79	5.416410955670823E-7	1.0426591089666335E-5	0	0	9.262117937635072	133.6399713505607	C3;THBD;C1S;PLAU;C1R;PROS1;PLAUR;PLAT;CFB
Toll-like receptor signaling pathway	10/104	6.261244080633926E-7	1.1343901040207349E-5	0	0	7.8173858661663544	111.66132544297949	CD86;NFKBIA;IL6;CXCL8;STAT1;IL1B;IRF7;MAP3K8;TNF;IKBKE
Herpes simplex virus 1 infection	21/492	8.394321112963266E-7	1.4363616126626033E-5	0	0	3.47015665278604	48.549366261173425	TNFSF14;STAT1;ITGB3;POU2F2;TNF;C3;BST2;IFIH1;NFKBIA;SOCS3;IL6;OAS1;OAS2;IL1B;OAS3;IRF7;ITGA5;BID;IKBKE;IRF9;BIRC3
Hematopoietic cell lineage	9/97	3.1041623296743016E-6	5.0320105133667627E-5	0	0	7.543374402816193	95.67085738053495	CSF3;IL6;CSF2;ITGB3;IL1B;ITGA5;IL7R;TNF;IL6R
Hepatitis C	11/155	3.552554680992885E-6	5.470934208729043E-5	0	0	5.769735116706006	72.39773377036616	NFKBIA;SOCS3;OAS1;OAS2;STAT1;OAS3;IRF7;BID;TNF;IKBKE;IRF9
Chemokine signaling pathway	12/190	4.310431811688964E-6	6.321966657143813E-5	0	0	5.134788189987163	63.437599335251484	NFKBIA;VAV3;CXCL6;CXCL8;CCL20;STAT1;CXCL1;CXCL14;PRKACB;CXCL2;CXCL5;CXCL16
JAK-STAT signaling pathway	11/162	5.442301631066945E-6	7.619222283493723E-5	0	0	5.520425574626116	66.91478140064352	STAT5A;SOCS3;CSF3;IL6;CSF2;STAT1;PDGFB;LIF;IL7R;IL6R;IRF9
Transcriptional misregulation in cancer	11/186	2.0110359815055852E-5	2.693039488277045E-4	0	0	4.808112597255005	51.996254079003286	CD86;IL6;CSF2;MAF;CXCL8;PLAU;NFKBIZ;PLAT;FOXO1;PBX1;BIRC3
Amoebiasis	8/96	2.4409860621546985E-5	3.1325987797651964E-4	0	0	6.775067750677506	71.95476547064544	SERPINB1;IL6;CXCL8;CSF2;IL1B;CXCL1;TNF;PRKACB
Malaria	6/49	2.92599281791667E-5	3.604823151673337E-4	0	0	9.955201592832255	103.92525253309351	CSF3;IL6;CXCL8;IL1B;TNF;ICAM1
Pathways in cancer	19/530	3.3077526082976534E-5	3.9184146282910667E-4	0	0	2.914557447461267	30.06848796644996	STAT5A;EDN1;CXCL8;STAT1;MMP1;PDGFB;WNT7A;PTGS2;FGF1;FOXO1;NFKB2;NFKBIA;BMP2;IL6;BID;IL7R;PRKACB;IL6R;BIRC3
Hepatitis B	10/163	3.509382884132378E-5	4.0032960307880456E-4	0	0	4.9877799391490845	51.162079203134745	STAT5A;NFKBIA;IFIH1;IL6;CXCL8;STAT1;IRF7;BID;TNF;IKBKE
Fluid shear stress and atherosclerosis	9/139	5.693030397263864E-5	6.262333436990251E-4	0	0	5.264081417792595	51.449461882462145	THBD;EDN1;ITGB3;IL1B;PDGFB;PLAT;TNF;ASS1;ICAM1
RIG-I-like receptor signaling pathway	6/70	2.2126941559473735E-4	0.0023500337932130726	0	0	6.968641114982578	58.64898622875186	IFIH1;NFKBIA;CXCL8;IRF7;TNF;IKBKE
Leishmaniasis	6/74	3.00112246956431E-4	0.0030811524020860253	0	0	6.591957811470007	53.46970334057833	C3;NFKBIA;STAT1;IL1B;PTGS2;TNF
Tuberculosis	9/179	3.853596334972893E-4	0.003828734423134358	0	0	4.087750374710451	32.135169151281694	C3;CYP27B1;IL6;IRAK2;STAT1;IL1B;BID;TNF;CORO1A
Human T-cell leukemia virus 1 infection	10/219	3.9809747529938804E-4	0.00383168819975661	0	0	3.7123658907821953	29.063420833253705	STAT5A;FOSL1;NFKBIA;IL6;CSF2;PRKACB;TNF;ICAM1;RELB;NFKB2
Human cytomegalovirus infection	10/225	4.921361393131768E-4	0.0045932706335896495	0	0	3.613369467028004	27.52215058293369	NFKBIA;IL6;CXCL8;IL1B;ITGB3;PTGS2;BID;PRKACB;TNF;IL6R
Phagosome	8/152	5.988673823311067E-4	0.0054250339340582605	0	0	4.278990158322635	31.752119738154224	C3;TUBA1C;TUBA1A;TUBB3;C1R;ITGB3;ITGA5;CORO1A
Salmonella infection	6/86	6.739503641227572E-4	0.005930763204280263	0	0	5.672149744753261	41.42004590753591	IL6;CXCL8;CSF2;IL1B;CXCL1;CXCL2
Necroptosis	8/162	9.085725298839571E-4	0.007773342755673855	0	0	4.014854963364448	28.118582107998485	STAT5A;STAT1;IL1B;TNFAIP3;BID;TNF;IRF9;BIRC3
Cytosolic DNA-sensing pathway	5/63	0.0010628216512370912	0.00884727212381146	0	0	6.45244547683572	44.17878418120577	NFKBIA;IL6;IL1B;IRF7;IKBKE
African trypanosomiasis	4/37	0.0010723681101780145	0.008691825735127064	0	0	8.789277081960009	60.10007373251629	IL6;IL1B;TNF;ICAM1
MAPK signaling pathway	11/295	0.00111790824612156	0.008828608712960012	0	0	3.0315557392862065	20.603350075798332	DUSP4;EFNA1;DUSP10;IL1B;PDGFB;MAP3K8;FGF1;PRKACB;TNF;RELB;NFKB2
Inflammatory bowel disease (IBD)	5/65	0.0012243901304944006	0.009427804004806885	0	0	6.253908692933083	41.93441157981776	IL6;MAF;STAT1;IL1B;TNF
Epithelial cell signaling in Helicobacter pylori infection	5/68	0.0014998537123500754	0.011267193741556663	0	0	5.9780009564801535	38.87127989436756	NFKBIA;CXCL8;PTPRZ1;CXCL1;HBEGF
Staphylococcus aureus infection	5/68	0.0014998537123500754	0.010998927223900553	0	0	5.9780009564801535	38.87127989436756	C3;C1S;C1R;CFB;ICAM1
Graft-versus-host disease	4/41	0.0015823707084629112	0.01133419019085062	0	0	7.93178663493952	51.15075239418571	CD86;IL6;IL1B;TNF
Chagas disease (American trypanosomiasis)	6/103	0.0017243823759291502	0.012070676631504051	0	0	4.735969689793985	30.1344368247744	C3;NFKBIA;IL6;CXCL8;IL1B;TNF
Apoptosis	7/143	0.0019831734503184904	0.013573720504402111	0	0	3.979760077321053	24.76627366671698	NFKBIA;TUBA1C;TUBA1A;CTSH;BID;TNF;BIRC3
Th17 cell differentiation	6/107	0.0020928979204849337	0.014013316511073034	0	0	4.558924093913836	28.124940089233803	STAT5A;NFKBIA;IL6;STAT1;IL1B;IL6R
Insulin resistance	6/108	0.002193665246621285	0.014375508424667146	0	0	4.5167118337850045	27.652129654540193	NFKBIA;SOCS3;IL6;TNF;PPARGC1A;FOXO1
Non-alcoholic fatty liver disease (NAFLD)	7/149	0.00250108960867521	0.016048658322332595	0	0	3.819501282261145	22.88274217827824	SOCS3;IL6;CXCL8;IL1B;BID;TNF;IL6R
Human papillomavirus infection	11/330	0.0026961049619216677	0.016946945474936196	0	0	2.710027100271003	16.03237711172466	STAT1;ITGB3;TNC;WNT7A;ITGA5;PTGS2;PRKACB;IKBKE;TNF;FOXO1;IRF9
Proteoglycans in cancer	8/201	0.0035169923722339516	0.02166467301296114	0	0	3.2358532540549283	18.283053332751095	PLAU;ITGB3;PLAUR;WNT7A;ITGA5;PRKACB;TNF;HBEGF
Hypertrophic cardiomyopathy (HCM)	5/85	0.00398855032298068	0.024087715676040188	0	0	4.782400765184122	26.419547784187394	EDN1;IL6;ITGB3;ITGA5;TNF
Gap junction	5/88	0.004624661837460046	0.02739222780649412	0	0	4.619364375461936	24.835329023077072	TUBA1C;TUBA1A;TUBB3;PDGFB;PRKACB
Prostate cancer	5/97	0.006962350514622204	0.040460452047238464	0	0	4.190763557120107	20.816520593543853	NFKBIA;PLAU;PDGFB;PLAT;FOXO1
T cell receptor signaling pathway	5/101	0.008227273462383425	0.04692593011877953	0	0	4.024792723174756	19.320214971118727	NFKBIA;VAV3;CSF2;MAP3K8;TNF
Prion diseases	3/35	0.00900105404644662	0.05040590266010107	0	0	6.968641114982578	32.825181827398225	IL6;IL1B;PRKACB
Adipocytokine signaling pathway	4/69	0.010342618153949592	0.05688439984672276	0	0	4.7130906091669615	21.54580999446247	NFKBIA;SOCS3;TNF;PPARGC1A
Renin secretion	4/69	0.010342618153949592	0.05588642791958727	0	0	4.7130906091669615	21.54580999446247	EDN1;CLCA2;ADRB2;PRKACB
B cell receptor signaling pathway	4/71	0.0114061325304707	0.06057049688594786	0	0	4.580327493415779	20.49057197733133	VAV3;NFKBIA;IFITM1;BLNK
Focal adhesion	7/199	0.011781089277855651	0.061501279619992216	0	0	2.859827593250807	12.70123685761076	VAV3;ITGB3;PDGFB;TNC;ITGA5;MYLK;BIRC3
Viral carcinogenesis	7/201	0.012393762362456266	0.06362131346060883	0	0	2.8313715972980624	12.43131245299979	C3;STAT5A;NFKBIA;IRF7;PRKACB;IRF9;NFKB2
PI3K-Akt signaling pathway	10/354	0.012596923737984838	0.06360413952949721	0	0	2.2966331358228835	10.046168395141718	EFNA1;CSF3;IL6;ITGB3;PDGFB;TNC;ITGA5;FGF1;IL7R;IL6R
Bladder cancer	3/41	0.013892398564864024	0.06901385093513095	0	0	5.948839976204639	25.439699311530465	CXCL8;MMP1;HBEGF
Type I diabetes mellitus	3/43	0.015798007836125512	0.07723470497661361	0	0	5.672149744753261	23.527347891207796	CD86;IL1B;TNF
Relaxin signaling pathway	5/130	0.02239164144712343	0.1077597744642815	0	0	3.1269543464665417	11.879510754974357	NFKBIA;EDN1;MMP13;MMP1;PRKACB
Pantothenate and CoA biosynthesis	2/19	0.022451135822259684	0.10638384358855357	0	0	8.55798031664527	32.48963690761264	VNN1;VNN3
Natural killer cell mediated cytotoxicity	5/131	0.023054858615828892	0.1075893402072015	0	0	3.1030844659591637	11.698252174689806	VAV3;CSF2;BID;TNF;ICAM1
Systemic lupus erythematosus	5/133	0.024419140155812716	0.1122551517610495	0	0	3.0564215416590255	11.346622720136217	CD86;C3;C1S;C1R;TNF
Dilated cardiomyopathy (DCM)	4/91	0.025983062634584966	0.11768798958017897	0	0	3.573662110247476	13.044975932705677	ITGB3;ITGA5;TNF;PRKACB
Th1 and Th2 cell differentiation	4/92	0.026910437685403504	0.12012195372614898	0	0	3.5348179568752207	12.779218980520104	STAT5A;NFKBIA;MAF;STAT1
Estrogen signaling pathway	5/137	0.027301097342824588	0.12012482830842817	0	0	2.9671829565010976	10.68431660403296	KRT15;KRT24;KRT23;PRKACB;HBEGF
Glycosaminoglycan biosynthesis	3/53	0.02743220314431449	0.11900166997815301	0	0	4.601932811780948	16.548723692919822	CSGALNACT1;EXTL2;CHST2
Pathogenic Escherichia coli infection	3/55	0.030181180474377622	0.12910838314039316	0	0	4.434589800443459	15.523444398883454	TUBA1C;TUBA1A;TUBB3
Regulation of lipolysis in adipocytes	3/55	0.030181180474377622	0.1273397751521686	0	0	4.434589800443459	15.523444398883454	ADRB2;PTGS2;PRKACB
Viral myocarditis	3/59	0.03609730847563741	0.15024285149319355	0	0	4.133939644481191	13.731033376950869	CD86;BID;ICAM1
Longevity regulating pathway	4/102	0.03727129903153491	0.15306080135617	0	0	3.188267176789415	10.487905982727465	SOD2;PRKACB;PPARGC1A;FOXO1
Parathyroid hormone synthesis, secretion and action	4/106	0.04197412555475037	0.17010566672188307	0	0	3.067955207853965	9.727571433535317	CYP27B1;MMP13;PRKACB;HBEGF
Arachidonic acid metabolism	3/63	0.04256371398408334	0.17025485593633335	0	0	3.8714672861014323	12.22126663992441	CYP4F3;PTGS2;ALOX15B
Shigellosis	3/65	0.04599977513087055	0.18164013769625806	0	0	3.75234521575985	11.55391658898434	NFKBIA;CXCL8;ITGA5
cAMP signaling pathway	6/212	0.04756728908500307	0.18545221567317652	0	0	2.300966405890474	7.0078461989744705	VAV3;NFKBIA;HCAR3;EDN1;ADRB2;PRKACB
Regulation of actin cytoskeleton	6/214	0.0493752074050862	0.19009454850958188	0	0	2.279462046956918	6.857321301938301	VAV3;ITGB3;PDGFB;ITGA5;FGF1;MYLK
Toxoplasmosis	4/113	0.050974281762193645	0.19382813312044003	0	0	2.8779048852435425	8.565894100646057	NFKBIA;STAT1;TNF;BIRC3
Fc epsilon RI signaling pathway	3/68	0.051402677234854956	0.1930734705894552	0	0	3.586800573888092	10.645857322798552	VAV3;CSF2;TNF
Thyroid hormone signaling pathway	4/116	0.0551301864534202	0.20457948708016171	0	0	2.803476310625175	8.124636569436664	STAT1;ITGB3;PRKACB;FOXO1
Prolactin signaling pathway	3/70	0.055167692904925895	0.20228154065139498	0	0	3.484320557491289	10.095392928571233	STAT5A;SOCS3;STAT1
Sphingolipid signaling pathway	4/119	0.059463806461468954	0.2154688516486169	0	0	2.73280043724807	7.713021647283195	SPTLC3;BID;TNF;SGPP2
Caffeine metabolism	1/5	0.06001119288942942	0.21492380709237513	0	0	16.260162601626018	45.74348269920038	XDH
Primary immunodeficiency	2/37	0.07577448849612362	0.2682591086989204	0	0	4.394638540980004	11.338139337990127	BLNK;IL7R
MicroRNAs in cancer	7/299	0.07709039004262325	0.2698163651491814	0	0	1.9033635152405035	4.877895571319734	MIR221;PLAU;ITGB3;PDGFB;TNC;ITGA5;PTGS2
Allograft rejection	2/38	0.07935677139330428	0.2746279279678395	0	0	4.278990158322635	10.842111681134696	CD86;TNF
FoxO signaling pathway	4/132	0.08025389226694445	0.27464665353576545	0	0	2.463661000246366	6.214732733134778	IL6;IL7R;SOD2;FOXO1
ECM-receptor interaction	3/82	0.08036480008602924	0.27200393875271434	0	0	2.9744199881023197	7.499045236582986	ITGB3;TNC;ITGA5
Apelin signaling pathway	4/137	0.08909310623956644	0.2982682252368094	0	0	2.373746365200878	5.739892750690888	PLAT;PRKACB;PPARGC1A;MYLK
Insulin signaling pathway	4/137	0.08909310623956644	0.2950610400192093	0	0	2.373746365200878	5.739892750690888	SOCS3;PRKACB;PPARGC1A;FOXO1
TGF-beta signaling pathway	3/90	0.0994582801815477	0.32588457761613504	0	0	2.710027100271003	6.254788665051454	BMP2;INHBA;TNF
Cell adhesion molecules (CAMs)	4/145	0.10416081102940278	0.3377003136532217	0	0	2.2427810485001403	5.072765492955642	CD86;NRCAM;VTCN1;ICAM1
Small cell lung cancer	3/93	0.10704750676809832	0.34344408421431544	0	0	2.6226068712300026	5.860169301251127	NFKBIA;PTGS2;BIRC3
Type II diabetes mellitus	2/46	0.10973443816269904	0.3484351232382608	0	0	3.5348179568752207	7.810859068881814	SOCS3;TNF
Sphingolipid metabolism	2/47	0.11372134225524196	0.357409932802189	0	0	3.459609064175748	7.5212045982009705	SPTLC3;SGPP2
Intestinal immune network for IgA production	2/48	0.11774510363286876	0.36631810019114724	0	0	3.387533875338753	7.246724694057985	CD86;IL6
Human immunodeficiency virus 1 infection	5/212	0.12136091748070259	0.37379162584056397	0	0	1.9174720049087284	4.043922350011182	BST2;NFKBIA;BID;SAMHD1;TNF
Ovarian steroidogenesis	2/49	0.12180422212146219	0.3714425783505976	0	0	3.3184005309440847	6.98636223636076	PTGS2;PRKACB
HIF-1 signaling pathway	3/100	0.12558750975959584	0.3792250294701522	0	0	2.4390243902439024	5.060371888980939	IL6;EDN1;IL6R
Melanogenesis	3/101	0.128325527860526	0.3837307046703108	0	0	2.414875633904854	4.958186566235736	EDN1;WNT7A;PRKACB
Amyotrophic lateral sclerosis (ALS)	2/51	0.13002268457226238	0.3850671812332386	0	0	3.188267176789415	6.5042128073955805	BID;TNF
Glucagon signaling pathway	3/103	0.13386478291303694	0.3926700298782417	0	0	2.3679848448969927	4.76184009291144	PRKACB;PPARGC1A;FOXO1
Serotonergic synapse	3/113	0.16272444341973283	0.47282196767243123	0	0	2.158428663932657	3.9190525359442487	PTGS2;PRKACB;ALOX15B
Neurotrophin signaling pathway	3/119	0.18085955482430632	0.5206050736998724	0	0	2.0496003279360524	3.5048872496637142	NFKBIA;IRAK2;IRAK3
Basal cell carcinoma	2/63	0.18157500389586773	0.5178250111104377	0	0	2.580978190734288	4.403371960340523	BMP2;WNT7A
Axon guidance	4/181	0.1841727282254229	0.5204146815911033	0	0	1.796703049903427	3.0398081504896264	EFNA1;EPHA4;SEMA3E;RND1
Phenylalanine metabolism	1/17	0.1898054091674659	0.5314551456689045	0	0	4.782400765184122	7.947182658587708	ALDH3A1
Cortisol synthesis and secretion	2/65	0.19044895158796193	0.528452946748579	0	0	2.5015634771732334	4.148520552827524	PRKACB;PBX1
Acute myeloid leukemia	2/66	0.19490773900640054	0.5359962822676014	0	0	2.463661000246366	4.028649829223398	STAT5A;CSF2
Platelet activation	3/124	0.19636809314474046	0.5352333866246024	0	0	1.9669551534225018	3.2017394862105086	ITGB3;PRKACB;MYLK
Glycolysis / Gluconeogenesis	2/68	0.20386385987087993	0.5507900775458862	0	0	2.391200382592061	3.802732810835858	ALDH3A1;BPGM
Steroid biosynthesis	1/19	0.20963083355998194	0.5614460585780386	0	0	4.278990158322635	6.685525163350762	CYP27B1
Vascular smooth muscle contraction	3/132	0.22180838472672473	0.588939504274407	0	0	1.8477457501847745	2.782596824989367	EDN1;PRKACB;MYLK
Arrhythmogenic right ventricular cardiomyopathy (ARVC)	2/72	0.22190323869131875	0.5841555343327024	0	0	2.2583559168925023	3.3999861198645367	ITGB3;ITGA5
Melanoma	2/72	0.22190323869131875	0.5792050637027643	0	0	2.2583559168925023	3.3999861198645367	PDGFB;FGF1
Arginine biosynthesis	1/21	0.2289730544900439	0.5926361410330547	0	0	3.8714672861014323	5.707127171248251	ASS1
PPAR signaling pathway	2/74	0.23097181463802702	0.592827657570936	0	0	2.197319270490002	3.220082598239333	MMP1;ANGPTL4
Thyroid hormone synthesis	2/74	0.23097181463802702	0.5879282554422506	0	0	2.197319270490002	3.220082598239333	PRKACB;DUOX2
Gastric acid secretion	2/75	0.23551527578219067	0.5945795486960224	0	0	2.1680216802168024	3.1349149101618874	PRKACB;MYLK
Chronic myeloid leukemia	2/76	0.24006374432128752	0.6011352296825737	0	0	2.1394950791613176	3.0527402429765487	STAT5A;NFKBIA
Signaling pathways regulating pluripotency of stem cells	3/139	0.2445762634593803	0.6074958802055576	0	0	1.7546938059308652	2.471009129169335	LIF;WNT7A;INHBA
Histidine metabolism	1/23	0.24784380199262754	0.6106871281098343	0	0	3.5348179568752207	4.930917504131157	ALDH3A1
Rap1 signaling pathway	4/206	0.24850727836144312	0.6074622359946388	0	0	1.5786565632646616	2.1979369242931814	EFNA1;ITGB3;PDGFB;FGF1
Chemical carcinogenesis	2/82	0.26741583568109367	0.6485360424391878	0	0	1.98294665873488	2.6154082790428057	ALDH3A1;PTGS2
Breast cancer	3/147	0.2710204109206062	0.6521428637777087	0	0	1.6592002654720424	2.166187396529642	WNT7A;FGF1;NFKB2
Peroxisome	2/83	0.27197780182644665	0.6493733562988028	0	0	1.9590557351356648	2.550758795080174	SOD2;XDH
ErbB signaling pathway	2/85	0.2810982623917568	0.6659866524358545	0	0	1.9129603060736489	2.4276441559984256	STAT5A;HBEGF
Oxytocin signaling pathway	3/153	0.2910559872011696	0.6843148401371011	0	0	1.5941335883947074	1.967542857382513	PTGS2;PRKACB;MYLK
Cushing syndrome	3/155	0.29776013518670047	0.6947736487689677	0	0	1.5735641227380017	1.9063210575546912	WNT7A;PRKACB;PBX1
Salivary secretion	2/90	0.30384927629774233	0.703650955636877	0	0	1.806684733514002	2.152165315588724	ADRB2;PRKACB
Wnt signaling pathway	3/158	0.30783243352542006	0.7075551457151446	0	0	1.5436863229391788	1.8187707487669307	FOSL1;WNT7A;PRKACB
Cellular senescence	3/160	0.3145547636797936	0.7176508682472329	0	0	1.524390243902439	1.763105318068417	IL6;CXCL8;FOXO1
Hippo signaling pathway	3/160	0.3145547636797936	0.7123740236277679	0	0	1.524390243902439	1.763105318068417	BMP2;WNT7A;FGF1
GnRH signaling pathway	2/93	0.31744160407899336	0.7136643361775908	0	0	1.748404580820002	2.006226771092166	PRKACB;HBEGF
Asthma	1/31	0.3188368749405083	0.7116069382730185	0	0	2.6226068712300026	2.99783810860535	TNF
beta-Alanine metabolism	1/31	0.3188368749405083	0.7064874638969536	0	0	2.6226068712300026	2.99783810860535	ALDH3A1
Ras signaling pathway	4/232	0.3195904753667003	0.7030990458067408	0	0	1.4017381553125876	1.5989835537781376	EFNA1;PDGFB;FGF1;PRKACB
cGMP-PKG signaling pathway	3/166	0.33473394263514367	0.7311918746923706	0	0	1.4692918013517484	1.608021251529475	PDE5A;ADRB2;MYLK
Pancreatic secretion	2/98	0.339951342331208	0.7373592495634652	0	0	1.6592002654720424	1.7901987429962185	CLCA2;PRSS3
Tight junction	3/170	0.3481763364809983	0.7499182631898426	0	0	1.4347202295552366	1.513696145649937	TUBA1C;TUBA1A;PRKACB
Inflammatory mediator regulation of TRP channels	2/100	0.34889333932203864	0.7462440868832494	0	0	1.6260162601626016	1.7121772706972889	IL1B;PRKACB
Alzheimer disease	3/171	0.35153337510430505	0.7467053760836272	0	0	1.4263300527742118	1.4911576404632974	IL1B;BID;TNF
Alanine, aspartate and glutamate metabolism	1/35	0.3517893411622836	0.7421309388902969	0	0	2.3228803716608595	2.4267659585166435	ASS1
Tyrosine metabolism	1/36	0.3597762958965895	0.7538170009261875	0	0	2.2583559168925023	2.3086559190795186	ALDH3A1
Drug metabolism	2/108	0.3842208705755043	0.7995947847111846	0	0	1.505570611261668	1.4401350616664068	ALDH3A1;XDH
Glycine, serine and threonine metabolism	1/40	0.39075585561777604	0.8077369364447988	0	0	2.032520325203252	1.9099030979811278	BPGM
Leukocyte transendothelial migration	2/112	0.40157796730467404	0.8245734261989307	0	0	1.451800232288037	1.3245551312409498	VAV3;ICAM1
Neuroactive ligand-receptor interaction	5/338	0.402308358836429	0.82060248027563	0	0	1.2026747486409775	1.0950791632059549	C3;EDN1;P2RY6;ADRB2;PRSS3
Calcium signaling pathway	3/188	0.40813298081959587	0.8270063032397075	0	0	1.2973533990659054	1.16263910781183	ADRB2;PRKACB;MYLK
Vasopressin-regulated water reabsorption	1/44	0.42024215200032505	0.8459776654647067	0	0	1.8477457501847745	1.601855472035226	PRKACB
Huntington disease	3/193	0.4245249125059857	0.8490498250119712	0	0	1.2637432073802604	1.0827557035870188	SOD2;PPARGC1A;TGM2
AMPK signaling pathway	2/120	0.43557613503746995	0.8655319328486499	0	0	1.3550135501355014	1.1261323520860709	PPARGC1A;FOXO1
Hedgehog signaling pathway	1/47	0.44142018148728657	0.8715218967825914	0	0	1.729804532087874	1.4145616064102444	PRKACB
Endocrine and other factor-regulated calcium reabsorption	1/48	0.44830688296739196	0.879481018815011	0	0	1.6937669376693765	1.3588707223127683	PRKACB
Cocaine addiction	1/49	0.4551090192885238	0.8871745439295274	0	0	1.6592002654720424	1.3061527889487976	PRKACB
Cholesterol metabolism	1/50	0.4618276248188864	0.8946094870705473	0	0	1.6260162601626016	1.2562009170317978	ANGPTL4
Vibrio cholerae infection	1/50	0.4618276248188864	0.8890181777763564	0	0	1.6260162601626016	1.2562009170317978	PRKACB
Autophagy	2/128	0.46851051296916646	0.8962809813323185	0	0	1.2703252032520325	0.9631564252033338	ATG9B;PRKACB
Purine metabolism	2/129	0.47254710251853105	0.8984228862697998	0	0	1.2604777210562803	0.9448765981558431	PDE5A;XDH
Autoimmune thyroid disease	1/53	0.4814924102290312	0.9098138794511755	0	0	1.5339776039269826	1.1211302510084429	CD86
Ubiquitin mediated proteolysis	2/137	0.5041642684444892	0.9468450895176993	0	0	1.186873182600439	0.8128338194301616	SOCS3;BIRC3
Lysine degradation	1/59	0.5187007160706434	0.968241336665201	0	0	1.37797988149373	0.9045448768299991	BBOX1
VEGF signaling pathway	1/59	0.5187007160706434	0.9624085575286636	0	0	1.37797988149373	0.9045448768299991	PTGS2
Steroid hormone biosynthesis	1/60	0.524638198101331	0.967596197695868	0	0	1.3550135501355014	0.8740466130552209	HSD17B3
Adrenergic signaling in cardiomyocytes	2/145	0.5345347537461622	0.979980381867964	0	0	1.1213905242500701	0.7023925198657531	ADRB2;PRKACB
Phospholipase D signaling pathway	2/148	0.5455920820786032	0.9943334986994663	0	0	1.098659635245001	0.6656599482283729	CXCL8;PDGFB
Retrograde endocannabinoid signaling	2/148	0.5455920820786032	0.9884844781188812	0	0	1.098659635245001	0.6656599482283729	PTGS2;PRKACB
Gastric cancer	2/149	0.5492370911623494	0.989269146654992	0	0	1.0912860806460414	0.6539259787816942	WNT7A;FGF1
Mitophagy	1/65	0.55324900473847	0.9907017061595859	0	0	1.2507817385866167	0.7403966216246852	ATG9B
Non-small cell lung cancer	1/66	0.5587619439252943	0.9947900504565933	0	0	1.231830500123183	0.7169644704732361	STAT5A
mTOR signaling pathway	2/152	0.5600490612045601	0.9913512117873823	0	0	1.0697475395806588	0.6201656929787707	WNT7A;TNF
Long-term potentiation	1/67	0.5642071259957374	0.9930045417524979	0	0	1.2134449702705983	0.694495631875506	PRKACB
Amphetamine addiction	1/68	0.5695853802880304	0.9967744155040532	0	0	1.1956001912960306	0.6729394857041184	PRKACB
Renal cell carcinoma	1/69	0.5748975260916998	1.0	0	0	1.1782726522917404	0.6522486974899855	PDGFB
Bile secretion	1/72	0.5904453567960894	1.0	0	0	1.1291779584462511	0.5949392330680437	PRKACB
p53 signaling pathway	1/72	0.5904453567960894	1.0	0	0	1.1291779584462511	0.5949392330680437	BID
Bacterial invasion of epithelial cells	1/74	0.6004946116129282	1.0	0	0	1.098659635245001	0.5603181835528873	ITGA5
Metabolism of xenobiotics by cytochrome P450	1/74	0.6004946116129282	1.0	0	0	1.098659635245001	0.5603181835528873	ALDH3A1
Glioma	1/75	0.6054267611922671	1.0	0	0	1.0840108401084012	0.5439801400777555	PDGFB
Pancreatic cancer	1/75	0.6054267611922671	1.0	0	0	1.0840108401084012	0.5439801400777555	STAT1
Antigen processing and presentation	1/77	0.6151098640355898	1.0	0	0	1.0558547143912997	0.5130972298824775	TNF
Taste transduction	1/83	0.642761949708273	1.0	0	0	0.9795278675678324	0.4329325511561155	PRKACB
Insulin secretion	1/86	0.6558367463353773	1.0	0	0	0.9453582907922102	0.39879313982136444	PRKACB
GABAergic synapse	1/89	0.6684348814364973	1.0	0	0	0.9134922809902256	0.3679695781060022	PRKACB
Protein digestion and absorption	1/90	0.6725313448910448	1.0	0	0	0.903342366757001	0.35836184199541077	PRSS3
Fc gamma R-mediated phagocytosis	1/91	0.6765773998076463	1.0	0	0	0.893415527561869	0.3490649743440975	VAV3
Morphine addiction	1/91	0.6765773998076463	1.0	0	0	0.893415527561869	0.3490649743440975	PRKACB
Circadian entrainment	1/97	0.6998292228189202	1.0	0	0	0.8381527114240215	0.29915257824588265	PRKACB
Aldosterone synthesis and secretion	1/98	0.7035392999563793	1.0	0	0	0.8296001327360212	0.2917135726817312	PRKACB
Choline metabolism in cancer	1/99	0.707203704841389	1.0	0	0	0.8212203334154554	0.2845007217919994	PDGFB
Progesterone-mediated oocyte maturation	1/99	0.707203704841389	1.0	0	0	0.8212203334154554	0.2845007217919994	PRKACB
Cholinergic synapse	1/112	0.7509304868193316	1.0	0	0	0.7259001161440185	0.20792842067978795	PRKACB
Glutamatergic synapse	1/114	0.757054110843268	1.0	0	0	0.7131650263871059	0.19848848057403248	PRKACB
Thermogenesis	2/231	0.7795090174496506	1.0	0	0	0.7039031429275332	0.1753359534739649	PRKACB;PPARGC1A
Lysosome	1/123	0.7828066803482904	1.0	0	0	0.6609822195782934	0.16185439195062745	CTSH
Oocyte meiosis	1/125	0.7881495266534242	1.0	0	0	0.6504065040650406	0.15484061950508402	PRKACB
Dopaminergic synapse	1/131	0.8034052988989109	1.0	0	0	0.6206168931918327	0.1358505315498883	PRKACB
Parkinson disease	1/142	0.8285882473071918	1.0	0	0	0.5725409366769724	0.1076559791794079	PRKACB
Hepatocellular carcinoma	1/168	0.8760635982242497	1.0	0	0	0.48393341076267904	0.06403241868391209	WNT7A
Endocytosis	1/244	0.9520877909722305	1.0	0	0	0.3332000533120085	0.0163594665582868	EHD1
Olfactory transduction	1/444	0.9961379840348923	1.0	0	0	0.18310993920750018	7.085425923651315E-4	PRKACB

## Sheet: S1 Fig lower
Term	Overlap	P-value	Adjusted P-value	Old P-value	Old Adjusted P-value	Odds Ratio	Combined Score	Genes
cytokine-mediated signaling pathway (GO:0019221)	45/633	8.520993253851048E-22	4.34826285744019E-18	0	0	5.779678649867067	280.3972900978621	IFITM3;CD86;CXCL6;IFITM1;CSF3;CSF2;CXCL8;PDGFB;CXCL1;IFI35;PTGS2;SAMHD1;TNF;CXCL2;FOXO1;CXCL5;ICAM1;SOCS3;PTPRZ1;IRAK2;MAP3K8;IL6R;DUOX2;STAT5A;IL32;TNFSF14;CCL20;STAT1;MMP1;LIF;IL36G;IRAK3;SOD2;BST2;NFKBIA;IL6;OAS1;OAS2;IL1B;OAS3;IRF7;LTB;IL7R;IRF9;BIRC3
positive regulation of leukocyte migration (GO:0002687)	11/34	1.7369252562454414E-13	4.431764791310244E-10	0	0	26.303204208512675	772.8273249224435	CXCL6;IL6;CXCL8;CXCL1;ADAM8;ZP3;CXCL2;TNF;IL6R;CXCL5;ICAM1
cellular response to cytokine stimulus (GO:0071345)	28/456	2.8003483272755223E-12	4.763392504695663E-9	0	0	4.992155184709741	132.7977044124978	CD86;CSF3;CSF2;CXCL8;CXCL1;PTGS2;TNF;CXCL2;FOXO1;ICAM1;SOCS3;SBNO2;PTPRZ1;IRAK2;ZC3H12A;LGALS9;IL6R;DUOX2;STAT5A;IL32;CCL20;STAT1;MMP1;LIF;IL36G;IRAK3;IL6;IL1B
response to lipopolysaccharide (GO:0032496)	17/155	8.35715051871951E-12	1.0661634774256415E-8	0	0	8.916863362182008	227.45049100320085	CD86;NANOS1;CXCL6;CXCL8;TNFAIP3;CXCL1;IRAK3;CXCL2;CXCL5;CYP27B1;SBNO2;IL6;SLPI;TNIP1;ZC3H12A;LGALS9;S100A7
negative regulation of viral genome replication (GO:0045071)	11/50	1.9073731797641373E-11	1.9466650672672783E-8	0	0	17.88617886178862	441.4793484328749	IFITM3;BST2;IFITM1;PLSCR1;OAS1;SLPI;TNIP1;OAS2;OAS3;ZC3H12A;TNF
response to cytokine (GO:0034097)	15/138	1.6541527258143003E-10	1.4068568933050625E-7	0	0	8.837044892188052	199.03289148418244	IFITM3;CSF3;IFITM1;STAT1;IRAK3;CXCL16;NFKB2;RELB;BST2;CYP27B1;PLSCR1;IRAK2;LGALS9;IL6R;IKBKE
response to molecule of bacterial origin (GO:0002237)	13/98	2.2854139866695132E-10	1.6660667962820752E-7	0	0	10.784801725568277	239.41508934864015	NANOS1;CXCL6;CXCL8;TNFAIP3;CXCL1;IRAK3;CXCL2;CXCL5;CYP27B1;IL6;SLPI;LGALS9;S100A7
regulation of viral genome replication (GO:0045069)	11/63	2.731976125290576E-10	1.742659270919726E-7	0	0	14.195380049038585	312.5939901910059	IFITM3;BST2;IFITM1;PLSCR1;CXCL8;OAS1;SLPI;TNIP1;OAS2;OAS3;TNF
cellular response to type I interferon (GO:0071357)	11/65	3.8860549452498456E-10	2.2033931539566622E-7	0	0	13.758599124452784	298.1276058009192	IFITM3;BST2;IFITM1;OAS1;OAS2;STAT1;OAS3;IRF7;IFI35;SAMHD1;IRF9
type I interferon signaling pathway (GO:0060337)	11/65	3.8860549452498456E-10	1.983053838560996E-7	0	0	13.758599124452784	298.1276058009192	IFITM3;BST2;IFITM1;OAS1;OAS2;STAT1;OAS3;IRF7;IFI35;SAMHD1;IRF9
regulation of cell migration (GO:0030334)	21/316	4.0886676125305393E-10	1.8967700751584858E-7	0	0	5.402902130287125	116.79794879628571	IFITM1;EDN1;PDGFB;STC1;SEMA3E;RHOF;FGF1;SOD2;ALOX15B;MYLK;CXCL16;RND1;BST2;BMP2;DUSP10;GPNMB;PLAU;IL1B;TP53INP1;CTSH;HBEGF
inflammatory response (GO:0006954)	18/252	2.4393557314161125E-9	1.0373360247847017E-6	0	0	5.807200929152148	115.16569034267584	CXCL6;CXCL8;CCL20;CXCL1;TNF;CXCL2;CXCL5;RELB;NFKB2;BMP2;IL6;VNN1;IL1B;BLNK;ADAM8;LGALS9;S100A9;S100A8
negative regulation of viral life cycle (GO:1903901)	10/61	3.434303683741718E-9	1.3480962844718451E-6	0	0	13.32800213248034	259.75545307180715	IFITM3;BST2;IFITM1;PLSCR1;OAS1;SLPI;TNIP1;OAS2;OAS3;TNF
response to lipid (GO:0033993)	13/140	1.9335940101233393E-8	7.047950166899572E-6	0	0	7.549361207897793	134.0864714212268	NANOS1;CXCL6;CXCL8;NR1D2;CXCL1;IRAK3;CXCL2;CXCL5;CYP27B1;SLPI;CTSH;LGALS9;S100A7
positive regulation of peptidyl-tyrosine phosphorylation (GO:0050731)	12/116	2.0376484574661898E-8	6.932080052299978E-6	0	0	8.410428931875526	148.9393130186185	EFNA1;EPHA4;SOCS3;CSF3;IL6;CSF2;ITGB3;PDGFB;LIF;ITGA5;PARP9;IL6R
neutrophil mediated immunity (GO:0002446)	23/487	4.0105512613523935E-8	1.279115192917579E-5	0	0	3.8396687868316053	65.39628669466885	CXCL6;SERPINB1;PLAUR;CXCL1;LRMP;RHOF;CXCL5;C3;BST2;IL6;VNN1;SLPI;TCN1;PLAU;S100A12;CTSH;ADAM8;S100P;METTL7A;PRSS3;S100A9;S100A8;S100A7
positive regulation of leukocyte chemotaxis (GO:0002690)	9/61	5.531240039771767E-8	1.6603481131150193E-5	0	0	11.995201919232306	200.4430473598454	CXCL6;IL6;CXCL8;CXCL1;LGALS9;CXCL2;IL6R;CXCL5;S100A7
regulation of leukocyte chemotaxis (GO:0002688)	7/30	6.254292042978975E-8	1.7730917941845394E-5	0	0	18.97018970189702	314.66636727131436	CXCL6;IL6;CXCL8;CXCL1;CXCL2;IL6R;CXCL5
response to interferon-beta (GO:0035456)	6/19	7.72987945195581E-8	2.076082886491079E-5	0	0	25.67394094993581	420.42586588718115	IFITM3;BST2;IFITM1;PLSCR1;STAT1;IKBKE
positive regulation of chemotaxis (GO:0050921)	8/48	1.1537754525331114E-7	2.9438580671382338E-5	0	0	13.550135501355012	216.46417457542418	CXCL6;IL6;CXCL8;PDGFB;CXCL1;CXCL2;IL6R;CXCL5
positive regulation of transcription, DNA-templated (GO:0045893)	36/1120	1.2189242451272119E-7	2.961985915659125E-5	0	0	2.6132404181184667	41.60311920074974	CD86;CSF3;PDGFB;EFCAB7;FGF1;TNF;FOXO1;RELB;IRF2BPL;HELZ2;SBNO2;DBP;ZC3H12A;TP53INP1;PPARGC1A;NANOS1;EDN1;STAT1;LIF;WNT7A;NR1D2;INHBA;PARP9;NFKB2;FOSL1;NFKBIA;PLSCR1;BMP2;IL6;TNIP1;IL1B;BCL3;MAFF;IRF7;TCF4;ZP3
regulation of innate immune response (GO:0045088)	9/69	1.659508396344868E-7	3.849305157521755E-5	0	0	10.604453870625662	165.5522188677644	GBP5;PLSCR1;STAT1;TNFAIP3;IRAK3;ADAM8;PARP9;SAMHD1;BIRC3
cellular response to lipopolysaccharide (GO:0071222)	10/91	1.7727368766679014E-7	3.933163600711435E-5	0	0	8.93415527561869	138.88654552482916	CD86;CXCL6;SBNO2;IL6;CXCL8;TNIP1;IL1B;ZC3H12A;TNFAIP3;TNF
positive regulation of transcription from RNA polymerase II promoter (GO:0045944)	30/848	2.0715943266578072E-7	4.404727437056163E-5	0	0	2.8762080073630925	44.26420022440945	CSF3;PDGFB;EFCAB7;FGF1;TNF;FOXO1;RELB;IRF2BPL;HELZ2;SBNO2;DBP;ZC3H12A;PPARGC1A;NANOS1;EDN1;STAT1;LIF;WNT7A;NR1D2;INHBA;PBX1;NFKB2;NFKBIA;PLSCR1;BMP2;IL6;TNIP1;MAFF;IRF7;TCF4
negative regulation of blood coagulation (GO:0030195)	7/36	2.408283536189302E-7	4.915788354069603E-5	0	0	15.808491418247517	240.90846811200475	THBD;EDN1;C1QTNF1;PLAU;PDGFB;PLAUR;PLAT
positive regulation of inflammatory response (GO:0050729)	9/73	2.723940870455306E-7	5.346257793051317E-5	0	0	10.023387905111926	151.5136916450514	NFKBIA;GBP5;IL6;TNIP1;S100A12;ADAM8;ZP3;S100A9;S100A8
positive regulation of defense response (GO:0031349)	9/74	3.068167184925093E-7	5.7988359795084264E-5	0	0	9.88793671720501	148.28953799413915	NFKBIA;GBP5;PLSCR1;TNIP1;S100A12;ADAM8;ZP3;S100A9;S100A8
positive regulation of cell motility (GO:2000147)	13/179	3.512280903109845E-7	6.401131945917692E-5	0	0	5.904528319026207	87.7520960755671	EDN1;PDGFB;SEMA3E;FGF1;SOD2;CXCL16;MYLK;BMP2;GPNMB;PLAU;IL1B;CTSH;HBEGF
positive regulation of sequence-specific DNA binding transcription factor activity (GO:0051091)	14/215	4.7055283634206997E-7	8.280107323633045E-5	0	0	5.2940064284363775	77.13027271817124	EDN1;IRAK3;TNF;NFKB2;NFKBIA;IL6;IRAK2;IL1B;S100A12;ADAM8;LGALS9;PPARGC1A;S100A9;S100A8
positive regulation of neutrophil migration (GO:1902624)	6/25	4.7429207426892735E-7	8.067708183314455E-5	0	0	19.51219512195122	284.12570760152073	CXCL6;CXCL8;CXCL1;ADAM8;CXCL2;CXCL5
regulation of cell proliferation (GO:0042127)	27/740	4.859301813104464E-7	7.99903779105551E-5	0	0	2.966381015161503	43.1228767135759	CD86;CXCL6;IFITM1;CSF3;CXCL8;PDGFB;CXCL1;FGF1;CXCL2;CXCL5;CYP27B1;GPNMB;TP53INP1;CTSH;IL6R;EDN1;LIF;INHBA;NCCRP1;SOD2;ALOX15B;FOSL1;BMP2;IL6;IL1B;IL7R;HBEGF
positive regulation of NF-kappaB transcription factor activity (GO:0051092)	11/128	5.350263755041806E-7	8.53199873186823E-5	0	0	6.986788617886178	100.89586363302574	NFKBIA;IRAK2;IL1B;S100A12;ADAM8;IRAK3;LGALS9;TNF;S100A9;S100A8;NFKB2
positive regulation of intracellular signal transduction (GO:1902533)	21/479	5.446856703816867E-7	8.4228211392659E-5	0	0	3.5643362696674985	51.40862504294061	CD86;EPHA4;CSF3;PDGFB;LIF;ADRB2;FGF1;TNF;BST2;BMP2;IL6;S100A12;ADAM8;LGALS9;BID;IL7R;IKBKE;S100A9;S100A8;HBEGF;BIRC3
regulation of NF-kappaB import into nucleus (GO:0042345)	6/26	6.102592622450592E-7	9.159273574225109E-5	0	0	18.76172607879925	268.46870450282614	NFKBIA;IL1B;ZC3H12A;BCL3;LGALS9;TNF
positive regulation of granulocyte chemotaxis (GO:0071624)	6/26	6.102592622450592E-7	8.897580043532962E-5	0	0	18.76172607879925	268.46870450282614	CXCL6;CXCL8;CXCL1;CXCL2;CXCL5;S100A7
positive regulation of MAPK cascade (GO:0043410)	16/289	6.347770087599476E-7	8.997964099172256E-5	0	0	4.501083073114469	64.23041974640704	EPHA4;EDN1;CCL20;PDGFB;LIF;ADRB2;FGF1;TNF;ICAM1;BMP2;IL6;GPNMB;S100A12;ADAM8;LGALS9;S100A7
positive regulation of cell migration (GO:0030335)	14/221	6.559056720905958E-7	9.04618012075219E-5	0	0	5.150277747121362	73.32578593694882	EDN1;PDGFB;SEMA3E;FGF1;SOD2;MYLK;CXCL16;BMP2;GPNMB;PLAU;IL1B;CTSH;ZP3;HBEGF
regulation of interleukin-6 production (GO:0032675)	7/42	7.309295721552471E-7	9.815614754495332E-5	0	0	13.550135501355012	191.4491697338608	IL6;IL1B;ZC3H12A;TNFAIP3;IRAK3;TNF;IL6R
positive regulation of acute inflammatory response (GO:0002675)	5/15	7.340078195379401E-7	9.604210007954124E-5	0	0	27.100271002710024	382.7844486468075	IL6;IL1B;ADAM8;PTGS2;TNF
regulation of smooth muscle cell proliferation (GO:0048660)	7/44	1.0167244835547425E-6	1.2970862598949627E-4	0	0	12.934220251293421	178.478327272577	EDN1;IL6;STAT1;PDGFB;TNFAIP3;TNF;IL6R
regulation of MAP kinase activity (GO:0043405)	9/87	1.2394224831658241E-6	1.5426275442915124E-4	0	0	8.410428931875526	114.38910871505468	EDN1;IL1B;SPRY4;PDGFB;S100A12;IRAK3;ADAM8;FGF1;TNF
regulation of I-kappaB kinase/NF-kappaB signaling (GO:0043122)	13/204	1.5493833270520706E-6	1.882500742368266E-4	0	0	5.1809341622827985	69.3087423386992	STAT1;TNFAIP3;TNF;BST2;NFKBIA;TNIP1;IL1B;ZC3H12A;BCL3;S100A12;LGALS9;IKBKE;BIRC3
response to interferon-gamma (GO:0034341)	8/68	1.8289049354872178E-6	2.1704422990212263E-4	0	0	9.564801530368245	126.36817949430757	IFITM3;BST2;CYP27B1;IFITM1;CCL20;STAT1;LGALS9;CXCL16
positive regulation of cellular process (GO:0048522)	21/519	1.964561565818069E-6	2.2784449250840016E-4	0	0	3.289628272005263	43.22650980535571	CD86;EDN1;CSF3;PDGFB;LIF;FGF1;NCCRP1;CXCL5;CXCL16;FOSL1;EHD1;TGM1;IL6;IL1B;ZC3H12A;CTSH;IL7R;IL6R;S100A9;S100A8;HBEGF
neutrophil degranulation (GO:0043312)	20/479	2.163714350669963E-6	2.4536520736597383E-4	0	0	3.394605971111903	44.27816829202949	SERPINB1;PLAUR;CXCL1;LRMP;RHOF;C3;BST2;VNN1;SLPI;TCN1;PLAU;S100A12;CTSH;ADAM8;S100P;METTL7A;PRSS3;S100A9;S100A8;S100A7
regulation of nitric oxide biosynthetic process (GO:0045428)	6/32	2.258080107761847E-6	2.5049962586758053E-4	0	0	15.24390243902439	198.18590877374908	EDN1;IL1B;ZC3H12A;PTGS2;TNF;ASS1
neutrophil activation involved in immune response (GO:0002283)	20/483	2.4544123822878976E-6	2.6648651886840725E-4	0	0	3.366493292262115	43.487091790305946	SERPINB1;PLAUR;CXCL1;LRMP;RHOF;C3;BST2;VNN1;SLPI;TCN1;PLAU;S100A12;CTSH;ADAM8;S100P;METTL7A;PRSS3;S100A9;S100A8;S100A7
negative regulation of lipid localization (GO:1905953)	4/9	2.6812217633213945E-6	2.850473887131058E-4	0	0	36.133694670280036	463.56776821997187	NFKBIA;IL6;ITGB3;TNF
positive regulation of chemokine production (GO:0032722)	6/34	3.283009452818742E-6	3.419019844435519E-4	0	0	14.347202295552368	181.15853716105534	IL6;IL1B;LGALS9;TNF;IL6R;ALOX15B
positive regulation of gene expression (GO:0010628)	26/771	3.417275696638159E-6	3.487671575988905E-4	0	0	2.7416616578617146	34.508382051682545	CD86;CSF2;PDGFB;TNF;FOXO1;C1QTNF1;ZC3H12A;TP53INP1;CTSH;LGALS9;PPARGC1A;NANOS1;STAT1;WNT7A;NR1D2;INHBA;PARP9;PLSCR1;BMP2;IL6;IL1B;BCL3;IRF7;RBM20;TCF4;ZP3
positive regulation of apoptotic signaling pathway (GO:2001235)	8/76	4.286940618338655E-6	4.289462348114148E-4	0	0	8.55798031664527	105.77609946093177	BIK;PLAUR;CTSH;G0S2;LGALS9;BID;S100A9;S100A8
positive regulation of smooth muscle cell proliferation (GO:0048661)	6/37	5.5025248378132436E-6	5.399881586030958E-4	0	0	13.183915622940013	159.6612196393107	EDN1;IL6;STAT1;PDGFB;TNF;IL6R
positive regulation of cell proliferation (GO:0008284)	18/424	5.63878395624931E-6	5.429191420517024E-4	0	0	3.451449608835711	41.71367507925347	CD86;EDN1;CSF3;STAT1;PDGFB;LIF;FGF1;NCCRP1;TNF;CXCL5;FOSL1;BMP2;IL6;IL1B;CTSH;IL7R;IL6R;HBEGF
I-kappaB kinase/NF-kappaB signaling (GO:0007249)	7/57	6.123345181213364E-6	5.786561196246629E-4	0	0	9.984310369419482	119.84569118204355	NFKBIA;IRAK2;BCL3;TNF;BIRC3;RELB;NFKB2
regulation of inflammatory response (GO:0050727)	11/166	6.8756469251749E-6	6.379350228939549E-4	0	0	5.387403271623078	64.04289011016982	NFKBIA;SBNO2;TNIP1;S100A12;TNFAIP3;NR1D2;ZP3;PTGS2;S100A9;S100A8;BIRC3
cellular response to interleukin-6 (GO:0071354)	5/23	7.588849489684245E-6	6.915339097474767E-4	0	0	17.674089784376104	208.35684977789498	SOCS3;SBNO2;IL6;STAT1;IL6R
cellular response to molecule of bacterial origin (GO:0071219)	8/84	9.108393374796648E-6	8.154409016067946E-4	0	0	7.742934572202865	89.86693163503732	CD86;CXCL6;SBNO2;IL6;CXCL8;TNIP1;ZC3H12A;TNFAIP3
positive regulation of neutrophil chemotaxis (GO:0090023)	5/24	9.49009357216074E-6	8.349646120471769E-4	0	0	16.93766937669377	195.8885854558077	CXCL6;CXCL8;CXCL1;CXCL2;CXCL5
regulation of peptidyl-tyrosine phosphorylation (GO:0050730)	8/85	9.949129705859667E-6	8.60515404898337E-4	0	0	7.6518412242945955	88.13410217019214	EFNA1;CSF3;IL6;ITGB3;PDGFB;LIF;ITGA5;IL6R
positive regulation of nitric oxide biosynthetic process (GO:0045429)	5/25	1.1744066294341315E-5	9.988328383337289E-4	0	0	16.260162601626018	184.58800717323444	EDN1;IL1B;PTGS2;TNF;ASS1
positive regulation of nitric oxide metabolic process (GO:1904407)	5/25	1.1744066294341315E-5	9.824585295085857E-4	0	0	16.260162601626018	184.58800717323444	EDN1;IL1B;PTGS2;TNF;ASS1
regulation of ERK1 and ERK2 cascade (GO:0070372)	13/247	1.2521471543003389E-5	0.0010305978916765532	0	0	4.278990158322635	48.30152188196578	DUSP4;EPHA4;CCL20;PDGFB;TNF;ICAM1;BMP2;DUSP10;GPNMB;TNIP1;IL1B;LGALS9;S100A7
regulation of angiogenesis (GO:0045765)	11/177	1.263971475539322E-5	0.001023816895186851	0	0	5.052592898810344	56.986511459980655	IL6;CXCL8;GPNMB;STAT1;IL1B;ZC3H12A;TNFAIP3;CTSH;SEMA3E;ANGPTL4;FGF1
positive regulation of protein complex assembly (GO:0031334)	8/88	1.287425603273686E-5	0.001026520758360253	0	0	7.390983000739098	83.22454469289818	FOSL1;GBP5;CSF2;SLF2;MMP1;CDC42EP2;BID;TNF
cellular response to interferon-gamma (GO:0071346)	9/116	1.3525567707645578E-5	0.001061861107878698	0	0	6.307821698906644	70.7165396935998	OAS1;OAS2;CCL20;STAT1;OAS3;IRF7;LGALS9;IRF9;ICAM1
regulation of p38MAPK cascade (GO:1900744)	5/26	1.4394998232844497E-5	0.001112995090639477	0	0	15.634771732332709	174.30628137370078	BMP2;DUSP10;IL1B;ZC3H12A;XDH
positive regulation of protein phosphorylation (GO:0001934)	17/412	1.4895105771073556E-5	0.0011344735037281844	0	0	3.3546451969374065	37.285129805449586	EPHA4;CSF3;ITGB3;PDGFB;LIF;PLAUR;ADRB2;INHBA;TNF;C3;EFNA1;BMP2;IL6;GPNMB;IL1B;ITGA5;IL6R
positive regulation of response to external stimulus (GO:0032103)	8/90	1.5201643746422085E-5	0.001140793941735175	0	0	7.226738934056008	80.17421495752053	NFKBIA;THBD;TNIP1;PDGFB;S100A12;ZP3;S100A9;S100A8
positive regulation of nucleic acid-templated transcription (GO:1903508)	19/502	1.5715056366982677E-5	0.0011622309078364145	0	0	3.0771224046901824	34.03571643782492	CD86;NANOS1;STAT1;PDGFB;WNT7A;NR1D2;INHBA;PARP9;TNF;FOXO1;BMP2;IL6;IL1B;BCL3;TP53INP1;IRF7;TCF4;ZP3;PPARGC1A
positive regulation of cytokine production (GO:0001819)	12/220	1.9018704143401427E-5	0.0013864635320539641	0	0	4.434589800443459	48.204379753569064	C3;GBP5;IL6;CSF2;IL1B;IRF7;LGALS9;PTGS2;ZP3;TNF;IL6R;NFKB2
interleukin-6-mediated signaling pathway (GO:0070102)	4/14	2.0292440412024546E-5	0.0014584834284867782	0	0	23.228803716608592	250.99331323504148	SOCS3;IL6;STAT1;IL6R
peptide cross-linking (GO:0018149)	6/47	2.2933338147361212E-5	0.0016254003411942258	0	0	10.378827192527243	110.87616908955994	SPRR2E;TGM1;PI3;SPRR2A;SPRR1A;SPRR2D
interferon-gamma-mediated signaling pathway (GO:0060333)	7/70	2.424228651418572E-5	0.0016946354531765717	0	0	8.130081300813009	86.4017241712911	OAS1;OAS2;STAT1;OAS3;IRF7;IRF9;ICAM1
regulation of neutrophil chemotaxis (GO:0090022)	5/29	2.521700089105091E-5	0.0017389507506355784	0	0	14.017381553125876	148.41592588140463	CXCL6;CXCL8;CXCL1;CXCL2;CXCL5
extracellular matrix organization (GO:0030198)	12/229	2.8264919268981062E-5	0.0019231451070614713	0	0	4.260304611779742	44.62195813850125	CSGALNACT1;MMP13;MMP1;ITGB3;PDGFB;TNC;COL8A1;ADAM8;ITGA5;NID1;MMP10;ICAM1
positive regulation of cellular biosynthetic process (GO:0031328)	10/159	2.8363972695803734E-5	0.0019044914824564007	0	0	5.113258679756608	53.53781656265578	IL6;EDN1;CSF2;IL1B;BCL3;PDGFB;PTGS2;TNF;PPARGC1A;ASS1
positive regulation of reactive oxygen species biosynthetic process (GO:1903428)	5/30	2.995836849323842E-5	0.001985422784688255	0	0	13.550135501355012	141.1341715035906	EDN1;IL1B;PTGS2;TNF;ASS1
regulation of nuclease activity (GO:0032069)	3/6	3.577275004013172E-5	0.0023403633776255405	0	0	40.65040650406504	416.1920376609562	OAS1;OAS2;OAS3
positive regulation of fever generation (GO:0031622)	3/6	3.577275004013172E-5	0.0023107385247442044	0	0	40.65040650406504	416.1920376609562	IL1B;PTGS2;TNF
negative regulation of lipid storage (GO:0010888)	4/16	3.618732375987177E-5	0.0023082989143328207	0	0	20.32520325203252	207.86182261862695	NFKBIA;IL6;ITGB3;TNF
positive regulation of proteolysis (GO:0045862)	6/52	4.130758344314466E-5	0.002602377756918113	0	0	9.380863039399625	94.69478852134164	TNIP1;IL1B;ZC3H12A;CTSH;ADAM8;TNF
chemokine-mediated signaling pathway (GO:0070098)	6/52	4.130758344314466E-5	0.002570641442809356	0	0	9.380863039399625	94.69478852134164	CXCL6;CXCL8;CCL20;CXCL1;CXCL2;CXCL5
neutrophil chemotaxis (GO:0030593)	6/53	4.61057262827736E-5	0.002834668930373418	0	0	9.203865623561896	91.89667189414423	CXCL6;CXCL8;CCL20;S100A12;S100A9;S100A8
positive regulation of tyrosine phosphorylation of STAT protein (GO:0042531)	6/53	4.61057262827736E-5	0.0028009228716784963	0	0	9.203865623561896	91.89667189414423	SOCS3;IL6;CSF2;LIF;PARP9;IL6R
negative regulation of MAPK cascade (GO:0043409)	7/80	5.7885675517715284E-5	0.0034751835549047187	0	0	7.113821138211382	69.40984169781618	DUSP4;DUSP10;TNIP1;IL1B;SPRY4;IRAK3;FOXO1
regulation of chemokine production (GO:0032642)	4/18	5.9675672710683443E-5	0.0035409878818909025	0	0	18.066847335140018	175.7287463937962	IL6;LGALS9;TNF;IL6R
positive regulation of p38MAPK cascade (GO:1900745)	4/18	5.9675672710683443E-5	0.0035002868717542257	0	0	18.066847335140018	175.7287463937962	BMP2;IL1B;ZC3H12A;XDH
acute-phase response (GO:0006953)	4/18	5.9675672710683443E-5	0.0034605108845752004	0	0	18.066847335140018	175.7287463937962	IL6;PLSCR1;IL1B;IL6R
leukocyte aggregation (GO:0070486)	3/7	6.203306399548623E-5	0.0035567946693142276	0	0	34.843205574912886	337.55550609122344	IL1B;S100A9;S100A8
regulation of calcidiol 1-monooxygenase activity (GO:0060558)	3/7	6.203306399548623E-5	0.003517274728544069	0	0	34.843205574912886	337.55550609122344	CYP27B1;IL1B;TNF
granulocyte chemotaxis (GO:0071621)	6/56	6.323222102052233E-5	0.003545868394150829	0	0	8.710801393728222	84.22209547434349	CXCL6;CXCL8;CCL20;S100A12;S100A9;S100A8
regulation of transcription from RNA polymerase II promoter (GO:0006357)	36/1478	6.393135892118586E-5	0.0035461057019001243	0	0	1.9802633750288787	19.124790719863054	CSF3;TFCP2L1;PRDM1;EFCAB7;FGF1;TNF;FOXO1;RELB;IRF2BPL;HELZ2;SBNO2;DBP;ZC3H12A;NFKBIZ;PPARGC1A;STAT5A;NANOS1;EDN1;STAT1;LIF;WNT7A;NR1D2;INHBA;PARP9;SOD2;NFKB2;FOSL1;EFNA1;NFKBIA;PLSCR1;BMP2;IL6;TNIP1;MAFF;IRF7;TCF4
negative regulation of cytokine production (GO:0001818)	8/110	6.507821361631698E-5	0.003570904560043715	0	0	5.912786400591278	56.99879216575091	IFIH1;GPNMB;ZC3H12A;TNFAIP3;IRAK3;LGALS9;TNF;IKBKE
zymogen activation (GO:0031638)	5/36	7.46279885494407E-5	0.004051347080508467	0	0	11.291779584462512	107.30572424898031	C1R;PLAU;CTSH;PLAT;PRSS3
positive regulation of lipid storage (GO:0010884)	4/19	7.486129781594419E-5	0.004021233713208033	0	0	17.11596063329054	162.59946117353996	EHD1;C3;ZC3H12A;IKBKE
neutrophil migration (GO:1990266)	6/58	7.72271039330262E-5	0.004105103243439924	0	0	8.410428931875526	79.63633368658431	CXCL6;CXCL8;CCL20;S100A12;S100A9;S100A8
keratinocyte differentiation (GO:0030216)	6/59	8.509385575528451E-5	0.004476638617723886	0	0	8.267879288962382	77.48454506227318	TGM1;SPRR2E;SPRR2A;SPRR1A;S100A7;SPRR2D
regulation of tyrosine phosphorylation of STAT protein (GO:0042509)	6/61	1.0273776596914289E-4	0.005349702242250369	0	0	7.996801279488205	73.43727131283958	SOCS3;IL6;CSF2;LIF;PARP9;IL6R
positive regulation of protein serine/threonine kinase activity (GO:0071902)	8/118	1.0681587692830632E-4	0.00550587292894088	0	0	5.51191952597492	50.40321886239293	EDN1;IL1B;PDGFB;S100A12;ADAM8;ADRB2;FGF1;TNF
regulation of T cell proliferation (GO:0042129)	6/62	1.1258713111923865E-4	0.005745321301014749	0	0	7.867820613690007	71.53251878246716	CD86;IL6;GPNMB;IL1B;VTCN1;ZP3
negative regulation of apoptotic process (GO:0043066)	17/485	1.1328577334641638E-4	0.00572373565729468	0	0	2.849719218841673	25.891400283079992	EPHA4;PLAUR;VTCN1;SOD2;FOXO1;NFKBIA;IL6;ZC3H12A;BCL3;PDK4;CTSH;ADAM8;ANGPTL4;ITGA5;BID;PPARGC1A;BIRC3
positive regulation of histone acetylation (GO:0035066)	4/21	1.1338033577169809E-4	0.0056723515043428955	0	0	15.48586914440573	140.6854446395738	NANOS1;IL1B;LIF;PPARGC1A
regulation of cytokine-mediated signaling pathway (GO:0001959)	7/90	1.2269246739193268E-4	0.006078637486417791	0	0	6.323396567299007	56.947431969344834	SOCS3;IRAK2;STAT1;TNFAIP3;IRAK3;TNF;BIRC3
positive regulation of JAK-STAT cascade (GO:0046427)	6/64	1.345299720905506E-4	0.006601023534404612	0	0	7.621951219512195	67.93996602839765	SOCS3;IL6;CSF2;LIF;PARP9;IL6R
regulation of bone resorption (GO:0045124)	4/22	1.3724301575791597E-4	0.006670010565834716	0	0	14.781966001478196	131.46721900782174	IL6;ITGB3;TNFAIP3;ADAM8
positive regulation of cellular metabolic process (GO:0031325)	7/92	1.4090363059355407E-4	0.006783313461499118	0	0	6.185931424531637	54.853340938128284	NFKBIA;EDN1;ZC3H12A;PDGFB;WNT7A;INHBA;XDH
monocyte chemotaxis (GO:0002548)	5/41	1.4110777012602184E-4	0.006729653747225135	0	0	9.9147332936744	87.90389284553272	IL6;CCL20;PDGFB;S100A12;IL6R
vasodilation (GO:0042311)	3/9	1.461860311487865E-4	0.006907289971780163	0	0	27.100271002710024	239.31248133851904	NANOS1;ADRB2;SOD2
myeloid leukocyte mediated immunity (GO:0002444)	3/9	1.461860311487865E-4	0.0068439203390115375	0	0	27.100271002710024	239.31248133851904	CXCL6;IL6;CXCL5
positive regulation of cell differentiation (GO:0045597)	10/194	1.5046145460112073E-4	0.006980043662086537	0	0	4.190763557120107	36.88627785678366	IFITM1;CSF3;BMP2;IL6;CSF2;IL1B;ZC3H12A;SOX6;ALOX15B;IL6R
positive regulation of macromolecule metabolic process (GO:0010604)	12/276	1.6830341255963472E-4	0.007737408236863207	0	0	3.5348179568752207	30.716656699633827	PLSCR1;BMP2;IL6;C1QTNF1;CSF2;IL1B;ZC3H12A;PDGFB;CTSH;LGALS9;INHBA;TNF
regulation of cytoskeleton organization (GO:0051493)	7/95	1.7227466575132512E-4	0.007849264458294751	0	0	5.990586221651689	51.916939004269956	BST2;RHOF;RHOV;S100A9;CORO1A;S100A8;RND1
negative regulation of cell proliferation (GO:0008285)	14/363	1.7263449373145382E-4	0.007796051517801848	0	0	3.1355685457681024	27.167613008275843	IFITM1;CXCL8;TNFAIP3;CXCL1;INHBA;SOD2;ALOX15B;CYP27B1;BMP2;IL6;DUSP10;GPNMB;IL1B;TP53INP1
epidermal cell differentiation (GO:0009913)	6/67	1.7365757328762353E-4	0.007773461372690727	0	0	7.280669821623589	63.03913481876696	TGM1;SPRR2E;SPRR2A;SPRR1A;S100A7;SPRR2D
positive regulation of interleukin-6 production (GO:0032755)	5/43	1.7766384806751023E-4	0.007883640145117433	0	0	9.453582907922103	81.63752398494964	IFIH1;IL6;IL1B;LGALS9;IL6R
negative regulation of interleukin-6 production (GO:0032715)	4/24	1.955487916316563E-4	0.008602461066347777	0	0	13.550135501355012	115.71410076034816	ZC3H12A;TNFAIP3;IRAK3;TNF
negative regulation of T cell proliferation (GO:0042130)	4/24	1.955487916316563E-4	0.008528935758088394	0	0	13.550135501355012	115.71410076034816	CD86;GPNMB;VTCN1;LGALS9
positive regulation of alcohol biosynthetic process (GO:1902932)	3/10	2.0694103581317156E-4	0.00894932293012385	0	0	24.390243902439025	206.9043086931902	IL1B;FGF1;TNF
negative regulation of cell activation (GO:0050866)	3/10	2.0694103581317156E-4	0.008874118535753062	0	0	24.390243902439025	206.9043086931902	THBD;C1QTNF1;PDGFB
positive regulation of lipid localization (GO:1905954)	3/10	2.0694103581317156E-4	0.00880016754795512	0	0	24.390243902439025	206.9043086931902	C3;ZC3H12A;IKBKE
positive regulation of endothelial cell migration (GO:0010595)	6/70	2.2126941559473735E-4	0.00933171758495822	0	0	6.968641114982578	58.64898622875186	STAT5A;EDN1;ITGB3;ZC3H12A;PDGFB;FGF1
negative regulation of I-kappaB kinase/NF-kappaB signaling (GO:0043124)	5/47	2.7202438740571075E-4	0.011378200401076575	0	0	8.649022660439371	71.00517934706485	NFKBIA;TNIP1;STAT1;ZC3H12A;TNFAIP3
negative regulation of leukocyte cell-cell adhesion (GO:1903038)	3/11	2.819617822207635E-4	0.011697975403841918	0	0	22.172949002217294	181.23589845344165	GPNMB;VTCN1;ASS1
positive regulation of angiogenesis (GO:0045766)	7/103	2.8428611904561367E-4	0.011699290850723923	0	0	5.5252979714263155	45.11698283894913	CXCL8;IL1B;ZC3H12A;CTSH;ITGA5;ANGPTL4;FGF1
positive regulation of vasculature development (GO:1904018)	7/104	3.016566010495742E-4	0.012314829081247817	0	0	5.472170106316447	44.358621709841636	CXCL8;IL1B;ZC3H12A;PDGFB;CTSH;ANGPTL4;FGF1
regulation of extrinsic apoptotic signaling pathway in absence of ligand (GO:2001239)	4/27	3.137534396222549E-4	0.012707014304701324	0	0	12.044564890093344	97.16233790591886	CSF2;IL1B;INHBA;TNF
regulation of vascular endothelial growth factor production (GO:0010574)	4/27	3.137534396222549E-4	0.012606959073955645	0	0	12.044564890093344	97.16233790591886	C3;IL6;IL1B;PTGS2
regulation of actin cytoskeleton organization (GO:0032956)	6/75	3.2289600605171114E-4	0.012872955616264703	0	0	6.504065040650406	52.28084714972964	BST2;SEMA3E;RHOF;RHOV;CORO1A;RND1
regulation of defense response (GO:0031347)	6/75	3.2289600605171114E-4	0.012773165262650248	0	0	6.504065040650406	52.28084714972964	SBNO2;TNFAIP3;NR1D2;PTGS2;SAMHD1;BIRC3
antimicrobial humoral immune response mediated by antimicrobial peptide (GO:0061844)	5/49	3.314774734538698E-4	0.013011765746423827	0	0	8.296001327360212	66.46715367537152	CXCL6;PGLYRP4;S100A12;S100A9;S100A7
response to interleukin-1 (GO:0070555)	6/76	3.470131514030235E-4	0.013517619172592586	0	0	6.418485237483953	51.130602557373	CXCL8;IRAK2;CCL20;ZC3H12A;IRAK3;LGALS9
negative regulation of cellular process (GO:0048523)	17/534	3.5041239507031514E-4	0.013546624636695592	0	0	2.588228129472306	20.59297783760629	NANOS1;IFITM1;CSF2;CXCL8;CXCL1;INHBA;SOD2;ALOX15B;RND1;BST2;CYP27B1;BMP2;IL6;GPNMB;IL1B;TP53INP1;ZP3
positive regulation of MAP kinase activity (GO:0043406)	9/177	3.5490854902196577E-4	0.013617280644053318	0	0	4.133939644481191	32.838571352064605	BMP2;EDN1;IRAK2;IL1B;PDGFB;S100A12;ADAM8;FGF1;TNF
negative regulation of homeostatic process (GO:0032845)	4/28	3.625326988832567E-4	0.013806002704487008	0	0	11.614401858304296	92.01388947644347	NANOS1;IL6;TSC22D3;TNFAIP3
acute inflammatory response (GO:0002526)	4/28	3.625326988832567E-4	0.013703736017787103	0	0	11.614401858304296	92.01388947644347	IL6;PLSCR1;VNN1;IL6R
cellular response to lipid (GO:0071396)	9/178	3.6987560982876667E-4	0.013878494389383796	0	0	4.110715264456015	32.48428527748313	CD86;CXCL6;SBNO2;IL6;CXCL8;TNIP1;ZC3H12A;PDK4;TNFAIP3
positive regulation of vascular endothelial growth factor receptor signaling pathway (GO:0030949)	3/12	3.72539309175394E-4	0.013876409450525809	0	0	20.32520325203252	160.47089426269739	ITGB3;IL1B;ITGA5
regulation of protein phosphorylation (GO:0001932)	11/261	4.078006906039024E-4	0.015079760319939954	0	0	3.4264710463196586	26.742688244003514	C3;EFNA1;BMP2;GPNMB;IL1B;ITGB3;ZC3H12A;PLAUR;INHBA;XDH;TNF
regulation of macrophage derived foam cell differentiation (GO:0010743)	4/29	4.16503534818276E-4	0.015290773655954408	0	0	11.2139052425007	87.28472788825057	NFKBIA;CSF2;ITGB3;ALOX15B
regulation of endothelial cell proliferation (GO:0001936)	6/79	4.2791091239153075E-4	0.015597352756671297	0	0	6.174745291756715	47.89500174539257	STAT5A;BMP2;STAT1;ITGB3;PDGFB;XDH
regulation of defense response to virus by host (GO:0050691)	4/30	4.759723691983385E-4	0.017226148936305825	0	0	10.840108401084011	82.92846345062709	STAT1;ZC3H12A;TNFAIP3;PARP9
epidermis development (GO:0008544)	6/81	4.895298831909303E-4	0.017592049252981107	0	0	6.022282445046672	45.90222854235991	SPRR2E;KRT15;SPRR2A;SPRR1A;S100A7;SPRR2D
positive regulation of immune response (GO:0050778)	5/54	5.230073528526149E-4	0.018663681969278978	0	0	7.527853056308341	56.879818089480295	GBP5;PLSCR1;ADAM8;LGALS9;ZP3
negative regulation of tumor necrosis factor superfamily cytokine production (GO:1903556)	4/31	5.412481777456293E-4	0.01918048229886074	0	0	10.49042748492001	78.90514183482786	ZC3H12A;TNFAIP3;IRAK3;LGALS9
cellular response to interleukin-1 (GO:0071347)	8/150	5.48661927714723E-4	0.019309115980194698	0	0	4.336043360433605	32.55513540443419	NFKBIA;CXCL8;IRAK2;CCL20;IL1B;ZC3H12A;MAP3K8;IRAK3
regulation of response to interferon-gamma (GO:0060330)	3/14	6.052624731487817E-4	0.02115516712656324	0	0	17.421602787456443	129.09143474040795	SOCS3;STAT1;PARP9
positive regulation of transcription factor import into nucleus (GO:0042993)	4/32	6.126420569399489E-4	0.021267431405201084	0	0	10.16260162601626	75.18018000751067	CSF3;IL1B;LGALS9;TNF
activation of protein kinase activity (GO:0032147)	10/233	6.45543175020657E-4	0.022258154203583867	0	0	3.4893052793188875	25.630407424360847	BMP2;IRAK2;IL1B;ITGB3;PDGFB;MAP3K8;ADRB2;FGF1;PRKACB;TNF
toll-like receptor signaling pathway (GO:0002224)	6/86	6.739503641227572E-4	0.023081669182002888	0	0	5.672149744753261	41.42004590753591	TNIP1;IRAK2;IRAK3;S100A9;S100A8;BIRC3
cellular response to tumor necrosis factor (GO:0071356)	9/194	6.894861884497528E-4	0.02345632013106059	0	0	3.7716872014080964	27.45623796399209	NFKBIA;CXCL8;TNFSF14;CCL20;STAT1;ZC3H12A;LTB;TNF;BIRC3
positive regulation of peptidyl-lysine acetylation (GO:2000758)	3/15	7.497278203549259E-4	0.025336828260074083	0	0	16.260162601626018	117.00488330884129	NANOS1;IL1B;PPARGC1A
regulation of tumor necrosis factor secretion (GO:1904467)	3/15	7.497278203549259E-4	0.025170138600468333	0	0	16.260162601626018	117.00488330884129	IFIH1;ZC3H12A;LGALS9
positive regulation of membrane protein ectodomain proteolysis (GO:0051044)	3/15	7.497278203549259E-4	0.02500562789066135	0	0	16.260162601626018	117.00488330884129	IL1B;ADAM8;TNF
negative regulation of platelet activation (GO:0010544)	3/15	7.497278203549259E-4	0.024843253683579133	0	0	16.260162601626018	117.00488330884129	THBD;C1QTNF1;PDGFB
positive regulation of interleukin-4 production (GO:0032753)	3/15	7.497278203549259E-4	0.024682974627556042	0	0	16.260162601626018	117.00488330884129	CD86;LGALS9;ZP3
positive regulation of NF-kappaB import into nucleus (GO:0042346)	3/15	7.497278203549259E-4	0.024524750431225557	0	0	16.260162601626018	117.00488330884129	IL1B;LGALS9;TNF
regulation of acute inflammatory response (GO:0002673)	7/121	7.518557795778015E-4	0.02443770728143644	0	0	4.703352818652154	33.83105707463792	C3;IL6;C1S;C1R;PROS1;ADAM8;CFB
regulation of wound healing (GO:0061041)	4/34	7.750365298439412E-4	0.02503171779616223	0	0	9.564801530368245	68.50885121414878	PLAU;TNFAIP3;MYLK;HBEGF
cell chemotaxis (GO:0060326)	5/60	8.508334526321711E-4	0.027306937791081565	0	0	6.775067750677506	47.894946858939456	CCL20;PDGFB;SAA2;CXCL14;HBEGF
negative regulation of tumor necrosis factor production (GO:0032720)	4/35	8.666662456417559E-4	0.027641236571936754	0	0	9.291521486643438	65.5131856763847	ZC3H12A;TNFAIP3;IRAK3;LGALS9
positive regulation of osteoblast differentiation (GO:0045669)	4/35	8.666662456417559E-4	0.02746955187273218	0	0	9.291521486643438	65.5131856763847	IFITM1;BMP2;IL6;IL6R
positive regulation of ERK1 and ERK2 cascade (GO:0070374)	9/201	8.86900791312136E-4	0.027937374926332283	0	0	3.6403349108117946	25.583463521513522	EPHA4;BMP2;GPNMB;CCL20;PDGFB;LGALS9;TNF;ICAM1;S100A7
negative regulation of multicellular organismal process (GO:0051241)	7/125	9.110622133385953E-4	0.02852239555010339	0	0	4.5528455284552845	31.87401339995236	EFNA1;BMP2;DUSP10;GPNMB;IL1B;STC1;TNF
fibrinolysis (GO:0042730)	3/16	9.143919844802668E-4	0.02845208717562684	0	0	15.24390243902439	106.6654148079431	PLAU;PLAUR;PLAT
regulation of energy homeostasis (GO:2000505)	3/16	9.143919844802668E-4	0.028279650283653344	0	0	15.24390243902439	106.6654148079431	NR1D2;PPARGC1A;FOXO1
regulation of interferon-alpha production (GO:0032647)	3/16	9.143919844802668E-4	0.028109290944595192	0	0	15.24390243902439	106.6654148079431	IFIH1;STAT1;IRF7
negative regulation of MAP kinase activity (GO:0043407)	5/61	9.176280113950586E-4	0.02803985474340709	0	0	6.66400106624017	46.6061473131505	DUSP4;DUSP10;IL1B;SPRY4;IRAK3
positive regulation of cellular amide metabolic process (GO:0034250)	5/61	9.176280113950586E-4	0.027872950846124903	0	0	6.66400106624017	46.6061473131505	EFNA1;EPHA4;IL6;BCL3;TNF
positive regulation of multicellular organismal process (GO:0051240)	9/202	9.1851646309565E-4	0.027734849178562733	0	0	3.6223134508572805	25.32993502623811	CYP27B1;BMP2;IL1B;PDGFB;CTSH;INHBA;SOX6;PPARGC1A;TNF
positive regulation of protein modification process (GO:0031401)	8/163	9.455282361983991E-4	0.028382532878355474	0	0	3.9902239513192677	27.786989102848374	C3;EFNA1;BMP2;GPNMB;ITGB3;IL1B;PLAUR;TNF
endoderm formation (GO:0001706)	4/36	9.656715201493261E-4	0.02881767115392989	0	0	9.033423667570009	62.71623146189862	DUSP4;COL8A1;INHBA;ITGA5
regulation of actin filament-based process (GO:0032970)	5/62	9.882459452641248E-4	0.02931987824815598	0	0	6.556517178075007	45.36833830803423	BST2;RHOF;RHOV;CORO1A;RND1
positive regulation of signal transduction (GO:0009967)	9/206	0.0010542706223565625	0.031097936334598487	0	0	3.5519772673454892	24.348470652493997	C3;CYP27B1;BMP2;IL1B;ITGB3;CTSH;WNT7A;ITGA5;FGF1
skin development (GO:0043588)	6/94	0.0010759160225235196	0.031554019901939775	0	0	5.189413596263622	35.46747725101271	TGM1;SPRR2E;SPRR2A;SPRR1A;S100A7;SPRR2D
response to interferon-alpha (GO:0035455)	3/17	0.00110029148524434	0.032084499709724955	0	0	14.347202295552368	97.735726652723	IFITM3;BST2;IFITM1
defense response to fungus (GO:0050832)	3/17	0.00110029148524434	0.0319022014159197	0	0	14.347202295552368	97.735726652723	S100A12;S100A9;S100A8
positive regulation of phosphorylation (GO:0042327)	9/208	0.0011279994308278168	0.03252079714979858	0	0	3.5178236397748592	23.87655826861515	C3;EFNA1;EPHA4;BMP2;GPNMB;IL1B;ITGB3;PLAUR;TNF
positive regulation of protein metabolic process (GO:0051247)	6/96	0.001200364907179805	0.034412708546845756	0	0	5.08130081300813	34.172406905983046	NFKBIA;TNFAIP3;WNT7A;INHBA;TNF;FOXO1
negative regulation of cell motility (GO:2000146)	6/97	0.0012665764204190888	0.036108041750830225	0	0	5.028916268544129	33.55010183803701	BST2;IFITM1;DUSP10;TP53INP1;STC1;ALOX15B
extrinsic apoptotic signaling pathway (GO:0097191)	5/67	0.0014034322018987634	0.03978730292382994	0	0	6.06722485135299	39.8545957394623	G0S2;INHBA;BID;TNF;IL6R
positive regulation of mitotic nuclear division (GO:0045840)	4/40	0.001441759131814848	0.040648048893100384	0	0	8.130081300813009	53.186108062179656	EDN1;SLF2;IL1B;PDGFB
positive regulation of cytokine biosynthetic process (GO:0042108)	4/40	0.001441759131814848	0.04042470796511632	0	0	8.130081300813009	53.186108062179656	CD86;IL1B;LTB;TNF
positive regulation of T cell activation (GO:0050870)	5/68	0.0014998537123500754	0.0418237895853685	0	0	5.9780009564801535	38.87127989436756	CD86;IL6;IL1B;LGALS9;ZP3
negative regulation of lymphocyte activation (GO:0051250)	3/19	0.001539708428126195	0.042701804938738985	0	0	12.836970474967906	83.1343031176871	GPNMB;TNFAIP3;VTCN1
positive regulation of oxidoreductase activity (GO:0051353)	3/19	0.001539708428126195	0.04247098437150256	0	0	12.836970474967906	83.1343031176871	CYP27B1;EDN1;TNF
regulation of transcription factor import into nucleus (GO:0042990)	3/19	0.001539708428126195	0.04224264574584932	0	0	12.836970474967906	83.1343031176871	NFKBIA;CSF3;BCL3
positive regulation of interferon-alpha production (GO:0032727)	3/19	0.001539708428126195	0.042016749244534614	0	0	12.836970474967906	83.1343031176871	IFIH1;STAT1;IRF7
regulation of platelet activation (GO:0010543)	3/19	0.001539708428126195	0.041793255897489216	0	0	12.836970474967906	83.1343031176871	THBD;C1QTNF1;PDGFB
regulation of endothelial cell migration (GO:0010594)	5/69	0.0016010628930898682	0.043228698113426445	0	0	5.891363261458702	37.92322117420903	EDN1;ITGB3;ZC3H12A;STC1;FGF1
cellular response to growth factor stimulus (GO:0071363)	7/139	0.001687023913328443	0.045309910682710765	0	0	4.094285547172018	26.14115055460149	NANOS1;EHD1;BMP2;CXCL8;PDGFB;WNT7A;SOX6
positive regulation of protein localization to nucleus (GO:1900182)	4/42	0.0017322437762537658	0.04628083764514642	0	0	7.742934572202865	49.23219303392651	ZC3H12A;LIF;EFCAB7;PARP9
regulation of response to cytokine stimulus (GO:0060759)	3/20	0.0017950683835049228	0.04770955188034178	0	0	12.195121951219512	77.10624586716378	IFIH1;IRAK2;PARP9
regulation of toll-like receptor signaling pathway (GO:0034121)	3/20	0.0017950683835049228	0.04746235212966643	0	0	12.195121951219512	77.10624586716378	IRF7;IRAK3;BIRC3
negative regulation of interferon-gamma production (GO:0032689)	3/20	0.0017950683835049228	0.04721770083002898	0	0	12.195121951219512	77.10624586716378	ZC3H12A;INHBA;LGALS9
positive regulation of lymphocyte proliferation (GO:0050671)	5/71	0.0018184110531543783	0.047586418483316885	0	0	5.725409366769724	36.126143403978745	CD86;VAV3;IL6;IL1B;ZP3
regulation of fat cell differentiation (GO:0045598)	5/72	0.0019348351274662858	0.0503748145686758	0	0	5.645889792231256	35.27401288151741	BMP2;IL6;ZC3H12A;TNF;FOXO1
positive regulation of cellular catabolic process (GO:0031331)	6/106	0.0019956663151440607	0.051694848762335745	0	0	4.601932811780948	28.60919140289919	IL1B;ZC3H12A;TP53INP1;ADAM8;TNF;FOXO1
negative regulation of type I interferon production (GO:0032480)	4/44	0.002061013288211764	0.05311793338254864	0	0	7.390983000739098	45.70995956863413	IFIH1;TNFAIP3;IKBKE;RELB
negative regulation of cytokine biosynthetic process (GO:0042036)	3/21	0.0020753510596554915	0.05321867566543705	0	0	11.614401858304296	71.74941874835733	IL6;BCL3;INHBA
positive regulation of defense response to virus by host (GO:0002230)	3/21	0.0020753510596554915	0.05295258228710987	0	0	11.614401858304296	71.74941874835733	STAT1;ZC3H12A;PARP9
positive regulation of epithelial cell proliferation (GO:0050679)	6/107	0.0020928979204849337	0.05313461735440108	0	0	4.558924093913836	28.124940089233803	TGM1;STAT5A;BMP2;ITGB3;PDGFB;WNT7A
cellular response to oxygen-containing compound (GO:1901701)	10/274	0.0021764434085314024	0.05498213224621657	0	0	2.9671829565010976	18.189019044698124	CD86;CXCL6;SBNO2;IL6;CXCL8;TNIP1;ZC3H12A;PDK4;PDGFB;TNFAIP3
positive regulation of epithelial cell migration (GO:0010634)	5/74	0.002183900320447794	0.05489873564160144	0	0	5.4932981762250055	33.65547606548923	EDN1;ITGB3;ZC3H12A;CTSH;FGF1
positive regulation of cellular extravasation (GO:0002693)	2/6	0.0021876559532571288	0.05472357024250553	0	0	27.100271002710024	165.98711786873113	ADAM8;ICAM1
regulation of endothelial cell development (GO:1901550)	2/6	0.0021876559532571288	0.054456625997420134	0	0	27.100271002710024	165.98711786873113	IL1B;TNF
positive regulation of aspartic-type peptidase activity (GO:1905247)	2/6	0.0021876559532571288	0.0541922734440346	0	0	27.100271002710024	165.98711786873113	EFNA1;EPHA4
negative regulation of bone resorption (GO:0045779)	2/6	0.0021876559532571288	0.05393047502159965	0	0	27.100271002710024	165.98711786873113	IL6;TNFAIP3
positive regulation of podosome assembly (GO:0071803)	2/6	0.0021876559532571288	0.05367119389168811	0	0	27.100271002710024	165.98711786873113	CSF2;TNF
regulation of phosphatidylinositol biosynthetic process (GO:0010511)	2/6	0.0021876559532571288	0.05341439392091449	0	0	27.100271002710024	165.98711786873113	PDGFB;ZP3
positive regulation of T cell differentiation in thymus (GO:0033089)	2/6	0.0021876559532571288	0.05316003966414823	0	0	27.100271002710024	165.98711786873113	VNN1;ADAM8
negative regulation of systemic arterial blood pressure (GO:0003085)	2/6	0.0021876559532571288	0.0529080963482044	0	0	27.100271002710024	165.98711786873113	ADRB2;SOD2
cellular response to cold (GO:0070417)	2/6	0.0021876559532571288	0.05265852985599589	0	0	27.100271002710024	165.98711786873113	NFKBIA;FOXO1
positive regulation of aspartic-type endopeptidase activity involved in amyloid precursor protein catabolic process (GO:1902961)	2/6	0.0021876559532571288	0.052411306711132054	0	0	27.100271002710024	165.98711786873113	EFNA1;EPHA4
regulation of cytokine production (GO:0001817)	6/108	0.002193665246621285	0.05230969043695522	0	0	4.5167118337850045	27.652129654540193	IFIH1;IL6;GPNMB;IRF7;VTCN1;TNF
regulation of interferon-gamma-mediated signaling pathway (GO:0060334)	3/22	0.002381369521430337	0.05652152868771632	0	0	11.086474501108647	66.96318766765215	SOCS3;STAT1;PARP9
regulation of vascular endothelial growth factor receptor signaling pathway (GO:0030947)	3/22	0.002381369521430337	0.056259854943791716	0	0	11.086474501108647	66.96318766765215	ITGB3;IL1B;ITGA5
regulation of membrane protein ectodomain proteolysis (GO:0051043)	3/22	0.002381369521430337	0.05600059293944244	0	0	11.086474501108647	66.96318766765215	IL1B;ADAM8;TNF
negative regulation of extrinsic apoptotic signaling pathway (GO:2001237)	5/76	0.002455549633882015	0.057480136613302396	0	0	5.348737697903294	32.14272924336124	CSF2;IL1B;TNFAIP3;TNF;ICAM1
negative regulation of cell differentiation (GO:0045596)	7/150	0.0025966632734495568	0.060505811344352	0	0	3.794037940379404	22.58791116622816	EFNA1;NFKBIA;IL6;ITGB3;TNF;XDH;FOXO1
regulation of intrinsic apoptotic signaling pathway (GO:2001242)	4/47	0.0026313162796014395	0.06103457715820976	0	0	6.919218128351496	41.102031284923775	PLAUR;BID;S100A9;S100A8
positive regulation of protein oligomerization (GO:0032461)	3/23	0.002713895593200053	0.06266520005475054	0	0	10.604453870625662	62.66564356333001	BIK;MMP1;BID
negative regulation of signal transduction in absence of ligand (GO:1901099)	3/23	0.002713895593200053	0.062382924378828246	0	0	10.604453870625662	62.66564356333001	CSF2;IL1B;TNF
negative regulation of extrinsic apoptotic signaling pathway in absence of ligand (GO:2001240)	3/23	0.002713895593200053	0.062103180323317804	0	0	10.604453870625662	62.66564356333001	CSF2;IL1B;TNF
negative regulation of signal transduction (GO:0009968)	10/283	0.002748149878670639	0.0626062894234655	0	0	2.8728202476371054	16.940525051303915	EPHA4;SOCS3;BMP2;CXCL8;IL1B;SPRY4;TNFAIP3;IRAK3;XDH;HBEGF
extracellular matrix disassembly (GO:0022617)	5/78	0.002750941270095551	0.0623913480057671	0	0	5.211590577444236	30.726559025606413	MMP13;MMP1;ADAM8;NID1;MMP10
regulation of humoral immune response (GO:0002920)	6/113	0.002753393790240163	0.062170657130953766	0	0	4.316857327865314	25.447533013788398	C3;C1S;C1R;PROS1;ZP3;CFB
pattern recognition receptor signaling pathway (GO:0002221)	4/48	0.00284319684589978	0.06391556609967655	0	0	6.775067750677506	39.72104478260976	IRAK2;IRAK3;S100A9;S100A8
smooth muscle cell migration (GO:0014909)	2/7	0.0030379098552341284	0.06799321925991123	0	0	23.228803716608592	134.64774791297606	ITGB3;PLAT
regulation of monocyte chemotactic protein-1 production (GO:0071637)	2/7	0.0030379098552341284	0.0676963056386889	0	0	23.228803716608592	134.64774791297606	IL1B;LGALS9
negative regulation of cardiac muscle cell differentiation (GO:2000726)	2/7	0.0030379098552341284	0.06740197387504243	0	0	23.228803716608592	134.64774791297606	BMP2;SOX6
regulation of chemokine biosynthetic process (GO:0045073)	2/7	0.0030379098552341284	0.06711019043835394	0	0	23.228803716608592	134.64774791297606	IL6;TNF
positive regulation of protein deubiquitination (GO:1903003)	2/7	0.0030379098552341284	0.06682092237611964	0	0	23.228803716608592	134.64774791297606	TNIP1;ZC3H12A
negative regulation of cardiocyte differentiation (GO:1905208)	2/7	0.0030379098552341284	0.06653413730154402	0	0	23.228803716608592	134.64774791297606	BMP2;SOX6
wound healing, spreading of epidermal cells (GO:0035313)	2/7	0.0030379098552341284	0.06624980338145196	0	0	23.228803716608592	134.64774791297606	WNT7A;ITGA5
lens fiber cell differentiation (GO:0070306)	2/7	0.0030379098552341284	0.0659678893245096	0	0	23.228803716608592	134.64774791297606	MAF;WNT7A
regulation of protein deubiquitination (GO:0090085)	2/7	0.0030379098552341284	0.06568836436974473	0	0	23.228803716608592	134.64774791297606	TNIP1;ZC3H12A
negative regulation of cardiac muscle tissue development (GO:0055026)	2/7	0.0030379098552341284	0.06541119827535763	0	0	23.228803716608592	134.64774791297606	BMP2;SOX6
cellular protein modification process (GO:0006464)	23/1001	0.0030420846682681613	0.06522587421080853	0	0	1.8680506485384534	10.825750006587812	SPRR2E;DUSP4;PDGFB;TNC;PLAUR;PLAT;IRAK3;SGPP2;C3;TGM1;SOCS3;BMP2;IL6;DUSP10;PTPRZ1;IRAK2;MAP3K8;PI3;SPRR2A;PRKACB;SPRR1A;IKBKE;SPRR2D
positive regulation of stress-activated MAPK cascade (GO:0032874)	5/80	0.003071236523008526	0.06557539739293937	0	0	5.08130081300813	29.398755194366487	BMP2;IL1B;ZC3H12A;WNT7A;XDH
positive regulation of vascular endothelial growth factor production (GO:0010575)	3/24	0.003073660952919298	0.06535371601144657	0	0	10.16260162601626	58.78949120965689	C3;IL1B;PTGS2
positive regulation of protein catabolic process (GO:0045732)	5/81	0.003241086194113645	0.06862764667453083	0	0	5.01856870420556	28.765666768358802	IL1B;TNFAIP3;ADAM8;TNF;FOXO1
regulation of cellular protein metabolic process (GO:0032268)	4/50	0.0033014024401746434	0.06961593657938514	0	0	6.504065040650406	37.16037670840856	NFKBIA;EDN1;WNT7A;INHBA
negative regulation of NF-kappaB transcription factor activity (GO:0032088)	5/82	0.0034175975021684757	0.07176954754553799	0	0	4.9573666468372	28.151980267260104	NFKBIA;IRAK2;ZC3H12A;TNFAIP3;IRAK3
negative regulation of wound healing (GO:0061045)	3/25	0.0034613582040124813	0.07239061850440857	0	0	9.75609756097561	55.27896802366504	THBD;EDN1;DUSP10
positive regulation of nuclear division (GO:0051785)	3/25	0.0034613582040124813	0.07209514659214568	0	0	9.75609756097561	55.27896802366504	EDN1;IL1B;PDGFB
peptidyl-tyrosine dephosphorylation (GO:0035335)	3/25	0.0034613582040124813	0.07180207689055158	0	0	9.75609756097561	55.27896802366504	DUSP4;DUSP10;PTPRZ1
positive regulation of homeostatic process (GO:0032846)	5/83	0.0036009154727638837	0.07439462209519877	0	0	4.897639337839162	27.556896698297376	STAT1;ADAM8;LGALS9;INHBA;PPARGC1A
regulation of MAPK cascade (GO:0043408)	8/203	0.0037338123859426827	0.07682921211881254	0	0	3.2039729264287717	17.91125148758216	EPHA4;BMP2;IL6;IL1B;PDGFB;LIF;ADRB2;INHBA
positive regulation of ossification (GO:0045778)	4/52	0.0038074623396733517	0.0780300414431852	0	0	6.253908692933083	34.83922679383528	IFITM1;BMP2;IL6;IL6R
transmembrane receptor protein tyrosine kinase signaling pathway (GO:0007169)	12/396	0.0038078466701956695	0.077725766232034	0	0	2.463661000246366	13.72429521567724	VAV3;EFNA1;EPHA4;ITGB3;PDK4;PDGFB;BLNK;NEDD9;PLAT;ADRB2;FGF1;FOXO1
negative regulation of cell migration (GO:0030336)	6/121	0.0038628955465808863	0.07853528276574608	0	0	4.031445273130418	22.40007351388719	BST2;IFITM1;DUSP10;TP53INP1;STC1;ALOX15B
regulation of histone acetylation (GO:0035065)	3/26	0.003877641924210517	0.07852224896526297	0	0	9.380863039399625	52.08750526824473	NANOS1;IL1B;PPARGC1A
regulation of viral entry into host cell (GO:0046596)	3/26	0.003877641924210517	0.07821188434484691	0	0	9.380863039399625	52.08750526824473	IFITM3;IFITM1;LGALS9
positive regulation of release of cytochrome c from mitochondria (GO:0090200)	3/26	0.003877641924210517	0.07790396354033964	0	0	9.380863039399625	52.08750526824473	BIK;PLAUR;BID
regulation of type I interferon production (GO:0032479)	5/85	0.00398855032298068	0.07981793058106043	0	0	4.782400765184122	26.419547784187394	IFIH1;IRF7;TNFAIP3;IKBKE;NFKB2
regulation of immune response (GO:0050776)	9/251	0.004014411143092281	0.08002164087187465	0	0	2.915168593917015	16.08550560657577	C3;IFITM1;PLSCR1;IRF7;SLAMF7;VTCN1;SAMHD1;ICAM1;BIRC3
peptidyl-cysteine modification (GO:0018198)	2/8	0.004017767829246238	0.07977692308421615	0	0	20.32520325203252	112.13473164482355	NANOS1;S100A8
positive regulation of steroid biosynthetic process (GO:0010893)	2/8	0.004017767829246238	0.07946771020404478	0	0	20.32520325203252	112.13473164482355	FGF1;TNF
positive regulation of transforming growth factor beta production (GO:0071636)	2/8	0.004017767829246238	0.07916088506812181	0	0	20.32520325203252	112.13473164482355	LGALS9;PTGS2
negative regulation of protein complex disassembly (GO:0043242)	2/8	0.004017767829246238	0.07885642012555212	0	0	20.32520325203252	112.13473164482355	IRAK3;TNF
positive regulation of metanephros development (GO:0072216)	2/8	0.004017767829246238	0.07855428824767645	0	0	20.32520325203252	112.13473164482355	LIF;PDGFB
regulation of aspartic-type endopeptidase activity involved in amyloid precursor protein catabolic process (GO:1902959)	2/8	0.004017767829246238	0.07825446272001356	0	0	20.32520325203252	112.13473164482355	EFNA1;EPHA4
positive regulation of interleukin-2 biosynthetic process (GO:0045086)	2/8	0.004017767829246238	0.07795691723438612	0	0	20.32520325203252	112.13473164482355	CD86;IL1B
negative regulation of bone remodeling (GO:0046851)	2/8	0.004017767829246238	0.07766162588122558	0	0	20.32520325203252	112.13473164482355	IL6;TNFAIP3
pantothenate metabolic process (GO:0015939)	2/8	0.004017767829246238	0.07736856314205114	0	0	20.32520325203252	112.13473164482355	VNN1;VNN3
positive regulation of protein import into nucleus (GO:0042307)	4/53	0.004079147181625662	0.07825521830013442	0	0	6.13591041570793	33.75896509603318	CSF3;IL6;ZC3H12A;EFCAB7
regulation of protein kinase B signaling (GO:0051896)	7/163	0.004112053040570791	0.07859103620236983	0	0	3.4914459574043595	19.18142050156456	CD86;CSF3;PDGFB;ADAM8;FGF1;XDH;HBEGF
positive regulation of I-kappaB kinase/NF-kappaB signaling (GO:0043123)	7/163	0.004112053040570791	0.07829778606728637	0	0	3.4914459574043595	19.18142050156456	BST2;IL1B;S100A12;LGALS9;TNF;IKBKE;BIRC3
tumor necrosis factor-mediated signaling pathway (GO:0033209)	6/123	0.004185635021576039	0.07940258555800196	0	0	3.96589331746976	21.717615899339958	NFKBIA;TNFSF14;STAT1;LTB;TNF;BIRC3
platelet degranulation (GO:0002576)	6/124	0.004354279060825998	0.08229587424961136	0	0	3.9339103068450036	21.38708192464869	PROS1;ITGB3;PCDH7;SELENOP;PDGFB;SGPP2
negative regulation of macromolecule metabolic process (GO:0010605)	6/124	0.004354279060825998	0.08199219943688217	0	0	3.9339103068450036	21.38708192464869	ZC3H12A;PDGFB;LGALS9;PARP9;TNF;XDH
positive regulation of sprouting angiogenesis (GO:1903672)	3/28	0.004798403093444558	0.0900229815656161	0	0	8.710801393728222	46.511081056508935	ITGA5;FGF1;PTGS2
positive regulation of protein tyrosine kinase activity (GO:0061098)	3/28	0.004798403093444558	0.08969322705438675	0	0	8.710801393728222	46.511081056508935	EFNA1;EPHA4;PDGFB
positive regulation of extrinsic apoptotic signaling pathway (GO:2001238)	3/28	0.004798403093444558	0.08936587951039263	0	0	8.710801393728222	46.511081056508935	G0S2;INHBA;BID
positive regulation of protein kinase B signaling (GO:0051897)	6/127	0.004890339023495655	0.09074690922508481	0	0	3.8409832917226807	20.43592720545556	CD86;CSF3;PDGFB;ADAM8;FGF1;HBEGF
regulation of protein processing (GO:0070613)	6/128	0.005079354940273057	0.09391285601526597	0	0	3.8109756097560976	20.13174925958701	C3;C1S;C1R;PROS1;ADAM8;CFB
regulation of interferon-gamma secretion (GO:1902713)	2/9	0.005123939186730995	0.09439516848335115	0	0	18.066847335140018	95.28151333943191	ZC3H12A;LGALS9
regulation of cysteine-type endopeptidase activity involved in apoptotic signaling pathway (GO:2001267)	2/9	0.005123939186730995	0.0940556175175837	0	0	18.066847335140018	95.28151333943191	PLAUR;LGALS9
granulocyte activation (GO:0036230)	2/9	0.005123939186730995	0.09371850060891852	0	0	18.066847335140018	95.28151333943191	CXCL6;CXCL8
positive regulation of protein homooligomerization (GO:0032464)	2/9	0.005123939186730995	0.09338379167817239	0	0	18.066847335140018	95.28151333943191	BIK;BID
TRIF-dependent toll-like receptor signaling pathway (GO:0035666)	3/29	0.005304008702426684	0.09632155305510096	0	0	8.410428931875526	44.06469626047863	IRF7;IKBKE;BIRC3
positive regulation of myeloid cell differentiation (GO:0045639)	3/29	0.005304008702426684	0.09597998726412542	0	0	8.410428931875526	44.06469626047863	CSF3;STAT1;INHBA
positive regulation of histone modification (GO:0031058)	3/29	0.005304008702426684	0.09564083536566562	0	0	8.410428931875526	44.06469626047863	NANOS1;IL1B;PPARGC1A
negative regulation of lymphocyte proliferation (GO:0050672)	3/29	0.005304008702426684	0.09530407186085693	0	0	8.410428931875526	44.06469626047863	CD86;GPNMB;VTCN1
MyD88-dependent toll-like receptor signaling pathway (GO:0002755)	3/29	0.005304008702426684	0.09496967160871357	0	0	8.410428931875526	44.06469626047863	TNIP1;IRAK2;IRAK3
positive regulation of cellular protein metabolic process (GO:0032270)	5/91	0.005329798203865116	0.09509776305707583	0	0	4.467077637809345	23.382658366654034	NFKBIA;IL6;BCL3;WNT7A;INHBA
positive regulation of protein kinase activity (GO:0045860)	7/172	0.005500054089374047	0.09779364466228489	0	0	3.308754017772736	17.215438394083463	EFNA1;EPHA4;ITGB3;PDGFB;MAP3K8;ADRB2;TNF
MyD88-independent toll-like receptor signaling pathway (GO:0002756)	3/30	0.005840459047820141	0.10348563375356312	0	0	8.130081300813009	41.81256813944999	IRF7;IKBKE;BIRC3
regulation of apoptotic process (GO:0042981)	19/815	0.005914182097788472	0.10442931226648641	0	0	1.8953563768766521	9.723940273738126	VAV3;EPHA4;STAT1;PLAUR;VTCN1;INHBA;TNF;FOXO1;NFKBIA;BMP2;IL6;BCL3;TP53INP1;CTSH;MAP3K8;ANGPTL4;BID;TGM2;BIRC3
regulation of programmed cell death (GO:0043067)	9/268	0.00611590348129141	0.10761881194837954	0	0	2.730251183108846	13.915715614448311	BMP2;STAT1;BCL3;TP53INP1;MAP3K8;INHBA;BID;TNF;BIRC3
negative regulation of cellular protein catabolic process (GO:1903363)	2/10	0.00635319399326557	0.11141013384066736	0	0	16.260162601626018	82.25687156861294	EFNA1;EPHA4
positive regulation of calcium ion import (GO:0090280)	2/10	0.00635319399326557	0.11102859228641851	0	0	16.260162601626018	82.25687156861294	PDGFB;STC1
amino sugar metabolic process (GO:0006040)	2/10	0.00635319399326557	0.11064965511137953	0	0	16.260162601626018	82.25687156861294	CSGALNACT1;EXTL2
protein K11-linked deubiquitination (GO:0035871)	2/10	0.00635319399326557	0.1102732957402524	0	0	16.260162601626018	82.25687156861294	OTUB2;TNFAIP3
positive regulation of amyloid-beta formation (GO:1902004)	2/10	0.00635319399326557	0.10989948795808205	0	0	16.260162601626018	82.25687156861294	EFNA1;EPHA4
muscle cell migration (GO:0014812)	2/10	0.00635319399326557	0.1095282059041696	0	0	16.260162601626018	82.25687156861294	ITGB3;PLAT
regulation of transforming growth factor beta production (GO:0071634)	2/10	0.00635319399326557	0.10915942406610843	0	0	16.260162601626018	82.25687156861294	LGALS9;PTGS2
positive regulation of T cell apoptotic process (GO:0070234)	2/10	0.00635319399326557	0.10879311727394028	0	0	16.260162601626018	82.25687156861294	ADAM8;LGALS9
regulation of podosome assembly (GO:0071801)	2/10	0.00635319399326557	0.10842926069442878	0	0	16.260162601626018	82.25687156861294	CSF2;TNF
neuron projection fasciculation (GO:0106030)	2/10	0.00635319399326557	0.10806782982544734	0	0	16.260162601626018	82.25687156861294	EPHA4;NRCAM
regulation of astrocyte differentiation (GO:0048710)	2/10	0.00635319399326557	0.10770880049047908	0	0	16.260162601626018	82.25687156861294	EPHA4;BMP2
positive regulation of type 2 immune response (GO:0002830)	2/10	0.00635319399326557	0.10735214883322584	0	0	16.260162601626018	82.25687156861294	CD86;IL6
interleukin-1-mediated signaling pathway (GO:0070498)	5/95	0.00638394062040444	0.10751567322087083	0	0	4.278990158322635	21.62588669316637	NFKBIA;IRAK2;IL1B;MAP3K8;IRAK3
negative regulation of cell-cell adhesion (GO:0022408)	3/31	0.0064082335520954945	0.10756978886955035	0	0	7.867820613690007	39.733844397513984	BMP2;ASS1;MUC21
regulation of protein tyrosine kinase activity (GO:0061097)	3/31	0.0064082335520954945	0.10721710103719118	0	0	7.867820613690007	39.733844397513984	EFNA1;EPHA4;PDGFB
positive regulation of T cell proliferation (GO:0042102)	4/61	0.006736060846596419	0.11233372058882851	0	0	5.331200852992136	26.6574968361302	CD86;IL6;IL1B;ZP3
regulation of tumor necrosis factor production (GO:0032680)	4/61	0.006736060846596419	0.11196781270417434	0	0	5.331200852992136	26.6574968361302	ZC3H12A;TNFAIP3;IRAK3;LGALS9
endodermal cell differentiation (GO:0035987)	3/32	0.007007779455836217	0.11610616416601369	0	0	7.621951219512195	37.810475580687914	COL8A1;INHBA;ITGA5
negative regulation of fat cell differentiation (GO:0045599)	3/32	0.007007779455836217	0.11573041606191656	0	0	7.621951219512195	37.810475580687914	IL6;TNF;FOXO1
positive regulation of T cell differentiation (GO:0045582)	3/32	0.007007779455836217	0.11535709213913618	0	0	7.621951219512195	37.810475580687914	DUSP10;VNN1;ADAM8
positive regulation of type I interferon production (GO:0032481)	4/62	0.007132462984969661	0.11703202126141538	0	0	5.245213742460005	25.927609045472302	IFIH1;STAT1;IRF7;NFKB2
positive regulation of catabolic process (GO:0009896)	4/62	0.007132462984969661	0.11665691862916724	0	0	5.245213742460005	25.927609045472302	IL1B;TNFAIP3;TNF;FOXO1
positive regulation of calcium ion transport (GO:0051928)	3/33	0.007639512719359527	0.12455090545332802	0	0	7.390983000739098	36.02676613471023	PDGFB;STC1;MYLK
positive regulation of intrinsic apoptotic signaling pathway (GO:2001244)	3/33	0.007639512719359527	0.12415424651876328	0	0	7.390983000739098	36.02676613471023	BID;S100A9;S100A8
positive regulation of nucleocytoplasmic transport (GO:0046824)	3/33	0.007639512719359527	0.12376010605362435	0	0	7.390983000739098	36.02676613471023	IL1B;ZC3H12A;EFCAB7
MAPK cascade (GO:0000165)	9/278	0.007697950824871634	0.12431216158012641	0	0	2.6320407088962976	12.80961864936092	CSF2;IL1B;PDGFB;CTSH;MAP3K8;LGALS9;FGF1;TNF;HBEGF
negative regulation of morphogenesis of an epithelium (GO:1905331)	2/11	0.007702362085675535	0.12399102120883991	0	0	14.781966001478196	71.93242029255909	STAT1;TNF
positive regulation of tumor necrosis factor secretion (GO:1904469)	2/11	0.007702362085675535	0.123601112337114	0	0	14.781966001478196	71.93242029255909	IFIH1;LGALS9
positive regulation of heterotypic cell-cell adhesion (GO:0034116)	2/11	0.007702362085675535	0.12321364803511678	0	0	14.781966001478196	71.93242029255909	IL1B;TNF
arginine metabolic process (GO:0006525)	2/11	0.007702362085675535	0.12282860538500703	0	0	14.781966001478196	71.93242029255909	NANOS1;ASS1
regulation of cardiac muscle cell differentiation (GO:2000725)	2/11	0.007702362085675535	0.12244596175452416	0	0	14.781966001478196	71.93242029255909	BMP2;SOX6
response to corticosteroid (GO:0031960)	2/11	0.007702362085675535	0.12206569479255358	0	0	14.781966001478196	71.93242029255909	IL6;TNF
regulation of lipid metabolic process (GO:0019216)	5/100	0.007897196892320752	0.12476593108827491	0	0	4.065040650406504	19.679867505003546	HELZ2;IL1B;G0S2;NR1D2;ANGPTL4
apoptotic process (GO:0006915)	8/231	0.007987142955991284	0.1257975015568627	0	0	2.815612571710133	13.599189555831353	NFKBIA;PLSCR1;TNFSF14;BIK;IL1B;BID;ALOX15B;IER3
apoptotic mitochondrial changes (GO:0008637)	3/34	0.00830381890694569	0.13038273194505803	0	0	7.173601147776184	34.36900832659134	BIK;BID;SOD2
regulation of JUN kinase activity (GO:0043506)	3/34	0.00830381890694569	0.1299827849145517	0	0	7.173601147776184	34.36900832659134	EDN1;DUSP10;TNF
negative regulation of T cell activation (GO:0050868)	3/34	0.00830381890694569	0.1295852840432534	0	0	7.173601147776184	34.36900832659134	CD86;GPNMB;VTCN1
regulation of interferon-beta production (GO:0032648)	3/34	0.00830381890694569	0.12919020695775565	0	0	7.173601147776184	34.36900832659134	IFIH1;IRF7;RELB
positive regulation of protein modification by small protein conjugation or removal (GO:1903322)	4/65	0.008413186573151892	0.13049389386867508	0	0	5.003126954346467	23.904715316528026	TNIP1;ZC3H12A;ADRB2;BIRC3
regulation of cardiac muscle contraction (GO:0055117)	3/35	0.00900105404644662	0.13918902666368818	0	0	6.968641114982578	32.825181827398225	NANOS1;ZC3H12A;STC1
actin filament bundle organization (GO:0061572)	3/35	0.00900105404644662	0.1387685160091151	0	0	6.968641114982578	32.825181827398225	NEDD9;RHOF;RND1
protein kinase B signaling (GO:0043491)	3/35	0.00900105404644662	0.13835053855125634	0	0	6.968641114982578	32.825181827398225	IL1B;TNF;FOXO1
axonal fasciculation (GO:0007413)	2/12	0.00916833210302752	0.1404984946599082	0	0	13.550135501355012	63.57723435655304	EPHA4;NRCAM
regulation of interleukin-2 biosynthetic process (GO:0045076)	2/12	0.00916833210302752	0.14007784048427974	0	0	13.550135501355012	63.57723435655304	CD86;IL1B
positive regulation of amyloid precursor protein catabolic process (GO:1902993)	2/12	0.00916833210302752	0.13965969767686398	0	0	13.550135501355012	63.57723435655304	EFNA1;EPHA4
plasminogen activation (GO:0031639)	2/12	0.00916833210302752	0.13924404381473046	0	0	13.550135501355012	63.57723435655304	PLAU;PLAT
regulation of interleukin-8 biosynthetic process (GO:0045414)	2/12	0.00916833210302752	0.13883085674109624	0	0	13.550135501355012	63.57723435655304	BCL3;TNF
regulation of establishment of endothelial barrier (GO:1903140)	2/12	0.00916833210302752	0.13842011456138886	0	0	13.550135501355012	63.57723435655304	IL1B;TNF
cellular response to fatty acid (GO:0071398)	2/12	0.00916833210302752	0.13801179563937888	0	0	13.550135501355012	63.57723435655304	ZC3H12A;PDK4
regulation of hormone secretion (GO:0046883)	2/12	0.00916833210302752	0.1376058785933807	0	0	13.550135501355012	63.57723435655304	EDN1;LIF
regulation of T cell differentiation in thymus (GO:0033081)	2/12	0.00916833210302752	0.13720234229252035	0	0	13.550135501355012	63.57723435655304	VNN1;ADAM8
positive regulation of endothelial cell proliferation (GO:0001938)	4/67	0.009345505690783516	0.1394447822809014	0	0	4.853779881082393	22.681032525301347	STAT5A;BMP2;ITGB3;PDGFB
epithelial cell migration (GO:0010631)	3/36	0.009731545480958026	0.14478156440037554	0	0	6.775067750677506	31.384705682324523	NANOS1;S100P;PRSS3
regulated exocytosis (GO:0045055)	6/148	0.010087930663927705	0.14964741330820663	0	0	3.2959789057350033	15.149688706219113	PROS1;ITGB3;PCDH7;SELENOP;PDGFB;SGPP2
defense response to bacterium (GO:0042742)	8/241	0.010161539962945918	0.1503024302345305	0	0	2.6987821745437373	12.385103470394911	PGLYRP4;IL6;SLPI;S100A12;IL6R;S100A9;S100A8;S100A7
regulation of osteoblast differentiation (GO:0045667)	4/69	0.010342618153949592	0.15253867179076522	0	0	4.7130906091669615	21.54580999446247	IFITM1;BMP2;IL6;IL6R
regulation of response to external stimulus (GO:0032101)	5/107	0.010410633618033089	0.1530993180196624	0	0	3.799103411594863	17.34263176020795	SBNO2;TNFAIP3;NR1D2;PTGS2;BIRC3
actin filament bundle assembly (GO:0051017)	3/37	0.010495592690177042	0.15390519970682026	0	0	6.591957811470007	30.03823239109035	NEDD9;RHOF;RND1
negative regulation of macrophage derived foam cell differentiation (GO:0010745)	2/13	0.010748050535374152	0.15715559278514124	0	0	12.507817385866167	56.69832253158409	NFKBIA;ITGB3
negative regulation of hemostasis (GO:1900047)	2/13	0.010748050535374152	0.15670657680575512	0	0	12.507817385866167	56.69832253158409	THBD;EDN1
nucleotide-sugar metabolic process (GO:0009225)	2/13	0.010748050535374152	0.15626011932197803	0	0	12.507817385866167	56.69832253158409	CSGALNACT1;EXTL2
glucosamine-containing compound metabolic process (GO:1901071)	2/13	0.010748050535374152	0.1558161985284497	0	0	12.507817385866167	56.69832253158409	EXTL2;CHST2
tricarboxylic acid metabolic process (GO:0072350)	2/13	0.010748050535374152	0.155374792866896	0	0	12.507817385866167	56.69832253158409	STAT5A;ASS1
positive regulation of protein complex disassembly (GO:0043243)	2/13	0.010748050535374152	0.15493588102263925	0	0	12.507817385866167	56.69832253158409	ADRB2;TNF
regulation of macrophage differentiation (GO:0045649)	2/13	0.010748050535374152	0.15449944192116702	0	0	12.507817385866167	56.69832253158409	LIF;INHBA
leukocyte differentiation (GO:0002521)	2/13	0.010748050535374152	0.15406545472475924	0	0	12.507817385866167	56.69832253158409	CSF2;RELB
prostanoid biosynthetic process (GO:0046457)	2/13	0.010748050535374152	0.1536338988291717	0	0	12.507817385866167	56.69832253158409	EDN1;PTGS2
negative regulation of hormone secretion (GO:0046888)	2/13	0.010748050535374152	0.15320475386037513	0	0	12.507817385866167	56.69832253158409	IL1B;LIF
regulation of fatty acid oxidation (GO:0046320)	2/13	0.010748050535374152	0.152777999671349	0	0	12.507817385866167	56.69832253158409	PDK4;PPARGC1A
negative regulation of chemokine production (GO:0032682)	2/13	0.010748050535374152	0.15235361633892858	0	0	12.507817385866167	56.69832253158409	IL6;LGALS9
regulation of protein activation cascade (GO:2000257)	5/108	0.010809516438646482	0.1528004498238587	0	0	3.7639265281541703	17.040531395331676	C3;C1S;C1R;PROS1;CFB
positive regulation of cysteine-type endopeptidase activity involved in apoptotic process (GO:0043280)	5/109	0.01121872245230666	0.15814679744232288	0	0	3.729395092116059	16.745622618040198	LGALS9;TNF;S100A9;XDH;S100A8
regulation of complement activation (GO:0030449)	5/109	0.01121872245230666	0.15771113133366635	0	0	3.729395092116059	16.745622618040198	C3;C1S;C1R;PROS1;CFB
positive regulation of innate immune response (GO:0045089)	3/38	0.011293468103027119	0.15832573552128404	0	0	6.418485237483953	28.777476022949763	GBP5;PLSCR1;ADAM8
Rho protein signal transduction (GO:0007266)	4/72	0.011963268957730536	0.16725633285287378	0	0	4.5167118337850045	19.99057923929969	CDC42EP2;RHOF;RHOV;RND1
negative regulation of transcription, DNA-templated (GO:0045892)	18/813	0.011992254622735996	0.1672034845350322	0	0	1.8000180001800017	7.962369337936772	EDN1;CSF2;STAT1;PDGFB;NR1D2;PRDM1;PARP9;TNF;FOXO1;RELB;NFKB2;IRF2BPL;EFNA1;SBNO2;BMP2;BCL3;IRF7;ZP3
positive regulation of phagocytosis (GO:0050766)	3/39	0.012125417888224728	0.16859947543218198	0	0	6.253908692933083	27.595068028419448	C3;IL1B;TNF
positive regulation of fat cell differentiation (GO:0045600)	3/39	0.012125417888224728	0.16814132468372495	0	0	6.253908692933083	27.595068028419448	BMP2;ZC3H12A;PTGS2
positive regulation of reactive oxygen species metabolic process (GO:2000379)	3/39	0.012125417888224728	0.1676856571371566	0	0	6.253908692933083	27.595068028419448	ZC3H12A;PDGFB;XDH
regulation of RNA metabolic process (GO:0051252)	3/39	0.012125417888224728	0.16723245265840753	0	0	6.253908692933083	27.595068028419448	OAS1;OAS2;OAS3
establishment or maintenance of actin cytoskeleton polarity (GO:0030950)	2/14	0.012438520777694393	0.17108833296111722	0	0	11.614401858304296	50.951882779172486	RHOF;RND1
N-acetylglucosamine metabolic process (GO:0006044)	2/14	0.012438520777694393	0.17062841808756582	0	0	11.614401858304296	50.951882779172486	EXTL2;CHST2
oligodendrocyte differentiation (GO:0048709)	2/14	0.012438520777694393	0.170170969245508	0	0	11.614401858304296	50.951882779172486	PTPRZ1;ZNF488
neutrophil activation (GO:0042119)	2/14	0.012438520777694393	0.16971596665394248	0	0	11.614401858304296	50.951882779172486	CXCL6;CXCL8
positive regulation of cytokine secretion (GO:0050715)	4/73	0.012537568927304007	0.17061123796275293	0	0	4.454839068938634	19.507854451577895	IFIH1;LGALS9;TNF;ALOX15B
negative regulation of programmed cell death (GO:0043069)	11/408	0.012563350302008574	0.1705073845509302	0	0	2.191933684042723	9.594031067060284	NFKBIA;EPHA4;IL6;BCL3;PLAUR;CTSH;ANGPTL4;VTCN1;BID;FOXO1;BIRC3
negative regulation of transport (GO:0051051)	3/40	0.012991662724664916	0.1758526654747084	0	0	6.097560975609756	26.484435708121097	BST2;ITGB3;IL1B
negative regulation of ERK1 and ERK2 cascade (GO:0070373)	3/40	0.012991662724664916	0.17538744678297638	0	0	6.097560975609756	26.484435708121097	DUSP4;DUSP10;TNIP1
regulation of release of cytochrome c from mitochondria (GO:0090199)	3/40	0.012991662724664916	0.17492468307114795	0	0	6.097560975609756	26.484435708121097	BIK;PLAUR;BID
negative regulation of catabolic process (GO:0009895)	3/40	0.012991662724664916	0.17446435495780283	0	0	6.097560975609756	26.484435708121097	IL1B;IRAK3;TNF
glucose homeostasis (GO:0042593)	4/74	0.013129208447048096	0.1758486895151875	0	0	4.394638540980004	19.04159911366733	OAS1;PDK4;PPARGC1A;FOXO1
regulation of immune effector process (GO:0002697)	5/114	0.01342370174389696	0.17932238219661306	0	0	3.5658251319355294	15.37132130804662	C3;C1S;C1R;PROS1;CFB
regulation of transcription, DNA-templated (GO:0006355)	30/1598	0.013436138563332591	0.1790198827380841	0	0	1.5262981165481242	6.578050756195549	CD86;CSF2;PDGFB;TFCP2L1;TNF;FOXO1;SBNO2;DBP;NFKBIZ;TP53INP1;SOX6;PPARGC1A;STAT5A;NANOS1;STAT1;TSC22D3;WNT7A;NR1D2;INHBA;PARP9;SOD2;NFKB2;FOSL1;BMP2;IL6;IL1B;BCL3;IRF7;TCF4;ZP3
negative regulation of proteolysis (GO:0045861)	3/41	0.013892398564864024	0.1846169528033883	0	0	5.948839976204639	25.439699311530465	EFNA1;EPHA4;PLAT
positive regulation of apoptotic process (GO:0043065)	9/307	0.014069553209520134	0.18648553254073053	0	0	2.3834114562643998	10.16225191830837	VAV3;BMP2;IL6;ZC3H12A;CTSH;BID;TNF;FOXO1;TGM2
atrioventricular valve morphogenesis (GO:0003181)	2/15	0.01423680220623725	0.18821347579903802	0	0	10.840108401084011	46.09132750553223	EFNA1;BMP2
NAD biosynthesis via nicotinamide riboside salvage pathway (GO:0034356)	2/15	0.01423680220623725	0.18772713606829117	0	0	10.840108401084011	46.09132750553223	PARP9;PTGS2
positive regulation of response to wounding (GO:1903036)	2/15	0.01423680220623725	0.18724330324337288	0	0	10.840108401084011	46.09132750553223	MYLK;HBEGF
regulation of protein homooligomerization (GO:0032462)	2/15	0.01423680220623725	0.1867619579908192	0	0	10.840108401084011	46.09132750553223	BIK;BID
positive regulation of protein import (GO:1904591)	2/15	0.01423680220623725	0.18628308117545814	0	0	10.840108401084011	46.09132750553223	ZC3H12A;EFCAB7
lipoxygenase pathway (GO:0019372)	2/15	0.01423680220623725	0.18580665385787384	0	0	10.840108401084011	46.09132750553223	PTGS2;ALOX15B
regulation of interleukin-4 production (GO:0032673)	2/15	0.01423680220623725	0.1853326572919099	0	0	10.840108401084011	46.09132750553223	LGALS9;ZP3
negative regulation of coagulation (GO:0050819)	2/15	0.01423680220623725	0.18486107292221038	0	0	10.840108401084011	46.09132750553223	THBD;EDN1
negative regulation of lipid catabolic process (GO:0050995)	2/15	0.01423680220623725	0.18439188238179868	0	0	10.840108401084011	46.09132750553223	IL1B;TNF
cellular response to virus (GO:0098586)	2/15	0.01423680220623725	0.18392506748969287	0	0	10.840108401084011	46.09132750553223	ZC3H12A;LGALS9
negative regulation of viral entry into host cell (GO:0046597)	2/15	0.01423680220623725	0.18346061024855725	0	0	10.840108401084011	46.09132750553223	IFITM3;IFITM1
negative regulation of cytokine production involved in immune response (GO:0002719)	2/15	0.01423680220623725	0.18299849284238962	0	0	10.840108401084011	46.09132750553223	IRAK3;TNF
positive regulation of double-strand break repair (GO:2000781)	2/15	0.01423680220623725	0.1825386976342429	0	0	10.840108401084011	46.09132750553223	SLF2;PARP9
regulation of protein complex disassembly (GO:0043244)	2/15	0.01423680220623725	0.18208120716398166	0	0	10.840108401084011	46.09132750553223	IRAK3;TNF
negative regulation of anoikis (GO:2000811)	2/15	0.01423680220623725	0.1816260041460717	0	0	10.840108401084011	46.09132750553223	PDK4;ITGA5
regulation of cartilage development (GO:0061035)	2/15	0.01423680220623725	0.1811730714674032	0	0	10.840108401084011	46.09132750553223	BMP2;SOX6
positive regulation of JNK cascade (GO:0046330)	4/76	0.014365181895072306	0.18235204778744768	0	0	4.278990158322635	18.155532410150588	EDN1;IL1B;WNT7A;TNF
protein deubiquitination (GO:0016579)	8/257	0.014514664252544851	0.18379238630455677	0	0	2.5307646072569674	10.711703679962763	IFIH1;NFKBIA;OTUB2;TNIP1;ZC3H12A;TNFAIP3;ADRB2;BIRC3
negative regulation of intracellular signal transduction (GO:1902532)	6/161	0.014800177492616232	0.18694382610104116	0	0	3.0298439630359035	12.765084397938617	TNIP1;STAT1;ZC3H12A;PLAUR;TNFAIP3;XDH
activation of MAPK activity (GO:0000187)	5/117	0.014877914297266724	0.18746172014556073	0	0	3.4743937182961573	14.619822901800122	BMP2;IRAK2;IL1B;FGF1;TNF
water-soluble vitamin metabolic process (GO:0006767)	4/77	0.015009839509525214	0.1886581552145497	0	0	4.223418857565199	17.73434410571537	VNN1;VNN3;TCN1;PRSS3
regulation of intracellular signal transduction (GO:1902531)	11/422	0.01577815087808719	0.19782777378594332	0	0	2.1192155049512578	8.792898830527056	VAV3;BMP2;IL1B;TP53INP1;RHOF;RHOV;INHBA;FGF1;TNF;IER3;BIRC3
protein modification by small protein removal (GO:0070646)	8/261	0.015787566609329895	0.1974606676652217	0	0	2.4919789427779335	10.338055813341171	IFIH1;NFKBIA;OTUB2;TNIP1;ZC3H12A;TNFAIP3;ADRB2;BIRC3
positive regulation of interferon-gamma production (GO:0032729)	3/43	0.015798007836125512	0.19710815155928726	0	0	5.672149744753261	23.527347891207796	IL1B;LGALS9;ZP3
negative regulation of protein metabolic process (GO:0051248)	3/43	0.015798007836125512	0.19662739997011827	0	0	5.672149744753261	23.527347891207796	EDN1;ITGB3;IRAK3
regulation of multicellular organismal development (GO:2000026)	3/43	0.015798007836125512	0.19614898780474085	0	0	5.672149744753261	23.527347891207796	OAS2;FGF1;ALOX15B
regulation of interferon-gamma production (GO:0032649)	3/43	0.015798007836125512	0.19567289802851576	0	0	5.672149744753261	23.527347891207796	IL1B;LGALS9;ZP3
peptidyl-threonine dephosphorylation (GO:0035970)	2/16	0.016140009264521377	0.1994248602345099	0	0	10.16260162601626	41.93550855823679	DUSP4;DUSP10
negative regulation of NF-kappaB import into nucleus (GO:0042347)	2/16	0.016140009264521377	0.19894315767355697	0	0	10.16260162601626	41.93550855823679	NFKBIA;ZC3H12A
lipopolysaccharide-mediated signaling pathway (GO:0031663)	2/16	0.016140009264521377	0.1984637765707291	0	0	10.16260162601626	41.93550855823679	IL1B;TNF
negative regulation of striated muscle cell differentiation (GO:0051154)	2/16	0.016140009264521377	0.1979867001847418	0	0	10.16260162601626	41.93550855823679	BMP2;SOX6
positive regulation of immune system process (GO:0002684)	2/16	0.016140009264521377	0.19751191193489828	0	0	10.16260162601626	41.93550855823679	LGALS9;ZP3
positive regulation of macrophage derived foam cell differentiation (GO:0010744)	2/16	0.016140009264521377	0.19703939539916887	0	0	10.16260162601626	41.93550855823679	CSF2;ALOX15B
T cell migration (GO:0072678)	2/16	0.016140009264521377	0.19656913431229733	0	0	10.16260162601626	41.93550855823679	CCL20;CXCL16
regulation of glucose transport (GO:0010827)	2/16	0.016140009264521377	0.19610111256393473	0	0	10.16260162601626	41.93550855823679	C3;IL1B
activation of cysteine-type endopeptidase activity involved in apoptotic process (GO:0006919)	4/79	0.016353263038782203	0.19822019308053582	0	0	4.116496861171143	16.932501090104843	TNF;S100A9;XDH;S100A8
actin filament organization (GO:0007015)	5/120	0.016434095936415753	0.198727942093672	0	0	3.387533875338753	13.917334287978443	CDC42EP2;NEDD9;RHOF;RHOV;RND1
lymphocyte chemotaxis (GO:0048247)	3/44	0.01680315610084893	0.20271041508896473	0	0	5.5432372505543235	22.650712566913665	CCL20;ADAM8;CXCL16
positive regulation of interleukin-8 production (GO:0032757)	3/44	0.01680315610084893	0.20223232448733983	0	0	5.5432372505543235	22.650712566913665	IL1B;LGALS9;TNF
regulation of gene expression (GO:0010468)	21/1037	0.01748004554414129	0.20988393508647765	0	0	1.646400263424042	6.662480213280917	NANOS1;CSF2;TSC22D3;PDGFB;NR1D2;INHBA;PARP9;TNF;NFKB2;PLSCR1;SBNO2;BMP2;IL6;C1QTNF1;IL1B;ZC3H12A;CTSH;LGALS9;SOX6;PPARGC1A;XDH
positive regulation of binding (GO:0051099)	4/81	0.017769786463476676	0.21286201953784387	0	0	4.014854963364448	16.180891914381274	CSF3;BMP2;PLAUR;PARP9
positive regulation of blood vessel endothelial cell migration (GO:0043536)	3/45	0.01784334643867994	0.21324261563602748	0	0	5.420054200542006	21.821813489310724	STAT5A;PDGFB;PTGS2
positive regulation of interleukin-6 secretion (GO:2000778)	2/17	0.01814531055835233	0.2163446723814765	0	0	9.564801530368245	38.348571239555916	IFIH1;LGALS9
regulation of lipid catabolic process (GO:0050994)	2/17	0.01814531055835233	0.21584037244585533	0	0	9.564801530368245	38.348571239555916	IL1B;TNF
negative regulation of B cell activation (GO:0050869)	2/17	0.01814531055835233	0.21533841809133009	0	0	9.564801530368245	38.348571239555916	TNFAIP3;INHBA
response to purine-containing compound (GO:0014074)	2/17	0.01814531055835233	0.2148387929913502	0	0	9.564801530368245	38.348571239555916	STAT1;DUOX2
nucleotide catabolic process (GO:0009166)	2/17	0.01814531055835233	0.2143414809705369	0	0	9.564801530368245	38.348571239555916	SAMHD1;XDH
positive chemotaxis (GO:0050918)	2/17	0.01814531055835233	0.2138464660029375	0	0	9.564801530368245	38.348571239555916	GPNMB;CORO1A
positive regulation of cartilage development (GO:0061036)	2/17	0.01814531055835233	0.21335373221030401	0	0	9.564801530368245	38.348571239555916	BMP2;SOX6
platelet-derived growth factor receptor signaling pathway (GO:0048008)	2/17	0.01814531055835233	0.21286326386039525	0	0	9.564801530368245	38.348571239555916	PDGFB;PLAT
positive regulation of transcription of Notch receptor target (GO:0007221)	2/17	0.01814531055835233	0.2123750453653026	0	0	9.564801530368245	38.348571239555916	STAT1;PBX1
icosanoid metabolic process (GO:0006690)	3/46	0.018918661932754724	0.22091975250079487	0	0	5.302226935312831	21.03714973610608	CYP4F3;PTGS2;ALOX15B
negative regulation of neuron death (GO:1901215)	4/83	0.01926047655118236	0.22439774392850131	0	0	3.9181114702713296	15.47536538296099	GPNMB;ADAM8;SOD2;PPARGC1A
positive regulation of peptidyl-serine phosphorylation (GO:0033138)	4/83	0.01926047655118236	0.22388658733640907	0	0	3.9181114702713296	15.47536538296099	CSF3;IL6;LIF;TNF
positive regulation of organelle assembly (GO:1902117)	3/47	0.020029165138670552	0.23229279477871778	0	0	5.189413596263622	20.29354338722741	EDN1;CSF2;TNF
regulation of amyloid-beta formation (GO:1902003)	2/18	0.020249927978736693	0.2343205951825246	0	0	9.033423667570009	35.22677544752944	EFNA1;EPHA4
release of cytochrome c from mitochondria (GO:0001836)	2/18	0.020249927978736693	0.23379045808935148	0	0	9.033423667570009	35.22677544752944	SOD2;BID
regulation of oxidative stress-induced intrinsic apoptotic signaling pathway (GO:1902175)	2/18	0.020249927978736693	0.23326271439163285	0	0	9.033423667570009	35.22677544752944	VNN1;SOD2
prostaglandin biosynthetic process (GO:0001516)	2/18	0.020249927978736693	0.2327373479177778	0	0	9.033423667570009	35.22677544752944	EDN1;PTGS2
negative regulation of oxidative stress-induced intrinsic apoptotic signaling pathway (GO:1902176)	2/18	0.020249927978736693	0.23221434264155807	0	0	9.033423667570009	35.22677544752944	VNN1;SOD2
regulation of smooth muscle cell migration (GO:0014910)	2/18	0.020249927978736693	0.23169368268047835	0	0	9.033423667570009	35.22677544752944	PLAU;PDGFB
response to organophosphorus (GO:0046683)	2/18	0.020249927978736693	0.23117535229416855	0	0	9.033423667570009	35.22677544752944	STAT1;DUOX2
negative regulation of gene expression (GO:0010629)	14/618	0.021183112021613756	0.24128888537119417	0	0	1.8417659904754389	7.099180972611284	NANOS1;CSF2;PDGFB;NR1D2;PARP9;TNF;FOXO1;SBNO2;BMP2;ZC3H12A;BCL3;LGALS9;ZP3;XDH
regulation of peptidyl-serine phosphorylation (GO:0033135)	4/86	0.021637683807787734	0.245917818421249	0	0	3.781433163168841	14.495439075984606	CSF3;IL6;LIF;TNF
regulation of reactive oxygen species metabolic process (GO:2000377)	3/49	0.022355886156743845	0.2535157490174752	0	0	4.9776007964161275	18.918196266195057	ZC3H12A;PDGFB;XDH
regulation of sprouting angiogenesis (GO:1903670)	2/19	0.022451135822259684	0.25403136607758575	0	0	8.55798031664527	32.48963690761264	ITGA5;FGF1
positive regulation of STAT cascade (GO:1904894)	2/19	0.022451135822259684	0.2534693497809539	0	0	8.55798031664527	32.48963690761264	IL6;IL7R
negative regulation of proteolysis involved in cellular protein catabolic process (GO:1903051)	2/19	0.022451135822259684	0.252909814792475	0	0	8.55798031664527	32.48963690761264	EFNA1;EPHA4
endothelial cell development (GO:0001885)	2/19	0.022451135822259684	0.25235274471583957	0	0	8.55798031664527	32.48963690761264	STC1;ICAM1
regulation of heterotypic cell-cell adhesion (GO:0034114)	2/19	0.022451135822259684	0.2517981232988817	0	0	8.55798031664527	32.48963690761264	IL1B;TNF
muscle tissue morphogenesis (GO:0060415)	2/19	0.022451135822259684	0.25124593443199816	0	0	8.55798031664527	32.48963690761264	BMP2;MYLK
positive regulation of mononuclear cell migration (GO:0071677)	2/19	0.022451135822259684	0.250696162146589	0	0	8.55798031664527	32.48963690761264	TNF;S100A7
negative regulation of lipid metabolic process (GO:0045833)	2/19	0.022451135822259684	0.25014879061351786	0	0	8.55798031664527	32.48963690761264	IL1B;TNF
cellular response to interleukin-7 (GO:0098761)	2/19	0.022451135822259684	0.24960380414159297	0	0	8.55798031664527	32.48963690761264	STAT5A;IL7R
interleukin-7-mediated signaling pathway (GO:0038111)	2/19	0.022451135822259684	0.24906118717606776	0	0	8.55798031664527	32.48963690761264	STAT5A;IL7R
negative regulation of calcium ion transport (GO:0051926)	2/19	0.022451135822259684	0.24852092429716088	0	0	8.55798031664527	32.48963690761264	NANOS1;STC1
positive regulation of cellular component biogenesis (GO:0044089)	4/87	0.0224681690413291	0.24817113986558959	0	0	3.7379684141669003	14.188041045479837	SLF2;CDC42EP2;WNT7A;TNF
negative regulation of transcription from RNA polymerase II promoter (GO:0000122)	13/565	0.023129412725925377	0.2549230953356311	0	0	1.8706381754083028	7.046039644822116	EDN1;STAT1;PDGFB;NR1D2;PRDM1;PARP9;TNF;RELB;NFKB2;IRF2BPL;EFNA1;BMP2;IRF7
myeloid leukocyte differentiation (GO:0002573)	3/50	0.023572132192873366	0.25924265211257064	0	0	4.878048780487805	18.281415141344592	CSF3;SBNO2;CSF2
cellular response to organic substance (GO:0071310)	5/133	0.024419140155812716	0.2679803703550802	0	0	3.0564215416590255	11.346622720136217	NANOS1;CSF3;IL1B;PDGFB;TNF
negative regulation of innate immune response (GO:0045824)	2/20	0.024746259926882515	0.270987477267986	0	0	8.130081300813009	30.0738285809079	TNFAIP3;IRAK3
positive regulation of interleukin-2 production (GO:0032743)	2/20	0.024746259926882515	0.27040720429739074	0	0	8.130081300813009	30.0738285809079	CD86;IL1B
negative regulation of macromolecule biosynthetic process (GO:0010558)	2/20	0.024746259926882515	0.2698294111258151	0	0	8.130081300813009	30.0738285809079	EDN1;IL6
negative regulation of ion transport (GO:0043271)	2/20	0.024746259926882515	0.26925408189100525	0	0	8.130081300813009	30.0738285809079	NANOS1;STC1
embryonic digestive tract development (GO:0048566)	2/20	0.024746259926882515	0.26868120086570524	0	0	8.130081300813009	30.0738285809079	CXCL8;TNF
regulation of anoikis (GO:2000209)	2/20	0.024746259926882515	0.2681107524562239	0	0	8.130081300813009	30.0738285809079	PDK4;ITGA5
branching involved in ureteric bud morphogenesis (GO:0001658)	2/20	0.024746259926882515	0.2675427212010201	0	0	8.130081300813009	30.0738285809079	BMP2;FGF1
positive regulation of T cell migration (GO:2000406)	2/20	0.024746259926882515	0.26697709176930545	0	0	8.130081300813009	30.0738285809079	CCL20;S100A7
inactivation of MAPK activity (GO:0000188)	2/20	0.024746259926882515	0.2664138489596655	0	0	8.130081300813009	30.0738285809079	DUSP4;DUSP10
phagocytosis (GO:0006909)	5/135	0.025834369350519137	0.27754270904357714	0	0	3.011141222523336	11.008881445962125	C3;ITGB3;CORO1A;TGM2;GULP1
regulation of protein catabolic process (GO:0042176)	4/91	0.025983062634584966	0.27855371559724174	0	0	3.573662110247476	13.044975932705677	TNFAIP3;IRAK3;TNF;FOXO1
regulation of calcium ion transport (GO:0051924)	3/52	0.026110329777603577	0.279331263847193	0	0	4.690431519699812	17.09861288007898	NANOS1;STC1;MYLK
positive regulation of mitotic cell cycle (GO:0045931)	3/52	0.026110329777603577	0.27874688881822396	0	0	4.690431519699812	17.09861288007898	EDN1;IL1B;PDGFB
regulation of DNA binding (GO:0051101)	3/52	0.026110329777603577	0.2781649537684991	0	0	4.690431519699812	17.09861288007898	NFKBIA;BCL3;PLAUR
cobalamin metabolic process (GO:0009235)	2/21	0.027132676844984754	0.28845427070824414	0	0	7.742934572202865	27.92889268166268	TCN1;PRSS3
tetrapyrrole metabolic process (GO:0033013)	2/21	0.027132676844984754	0.2878545736797447	0	0	7.742934572202865	27.92889268166268	TCN1;PRSS3
positive regulation of T cell mediated immunity (GO:0002711)	2/21	0.027132676844984754	0.2872573650206581	0	0	7.742934572202865	27.92889268166268	IL1B;ZP3
negative regulation of viral process (GO:0048525)	2/21	0.027132676844984754	0.2866626292752737	0	0	7.742934572202865	27.92889268166268	IFITM3;STAT1
ERK1 and ERK2 cascade (GO:0070371)	2/21	0.027132676844984754	0.286070351115614	0	0	7.742934572202865	27.92889268166268	CTSH;LGALS9
negative regulation of sequence-specific DNA binding transcription factor activity (GO:0043433)	5/140	0.029598868635271152	0.311428920919152	0	0	2.903600464576074	10.220729210696785	NFKBIA;IRAK2;ZC3H12A;TNFAIP3;IRAK3
regulation of calcium ion import (GO:0090279)	2/22	0.0296078129745657	0.31088203623293986	0	0	7.390983000739098	26.014168519126724	PDGFB;STC1
positive regulation of protein autophosphorylation (GO:0031954)	2/22	0.0296078129745657	0.3102436747622357	0	0	7.390983000739098	26.014168519126724	GPNMB;PDGFB
NAD biosynthetic process (GO:0009435)	2/22	0.0296078129745657	0.30960792952706717	0	0	7.390983000739098	26.014168519126724	PTGS2;PARP9
positive regulation of erythrocyte differentiation (GO:0045648)	2/22	0.0296078129745657	0.30897478447690957	0	0	7.390983000739098	26.014168519126724	STAT1;INHBA
regulation of cytokine production involved in inflammatory response (GO:1900015)	2/22	0.0296078129745657	0.30834422369226283	0	0	7.390983000739098	26.014168519126724	GBP5;ZC3H12A
STAT cascade (GO:0097696)	2/22	0.0296078129745657	0.3077162313833173	0	0	7.390983000739098	26.014168519126724	STAT5A;STAT1
regulation of axonogenesis (GO:0050770)	3/55	0.030181180474377622	0.3130377316275386	0	0	4.434589800443459	15.523444398883454	EPHA4;NRCAM;ZSWIM4
Notch signaling pathway (GO:0007219)	3/55	0.030181180474377622	0.31240276665466327	0	0	4.434589800443459	15.523444398883454	BMP2;STAT1;PBX1
positive regulation of macromolecule biosynthetic process (GO:0010557)	5/142	0.03119652361276348	0.32225882590269644	0	0	2.862704683384862	9.926281383953121	IL6;EDN1;CSF2;BCL3;PDGFB
regulation of tumor necrosis factor-mediated signaling pathway (GO:0010803)	3/56	0.03160811011082501	0.32585088059705053	0	0	4.355400696864111	15.045041560284275	TNFAIP3;TNF;BIRC3
response to tumor necrosis factor (GO:0034612)	4/97	0.03184260643301652	0.3276064932009744	0	0	3.352610845696086	11.556282159158146	CXCL8;CCL20;ZC3H12A;CXCL16
regulation of protein oligomerization (GO:0032459)	2/23	0.03216914377794327	0.33030008188902316	0	0	7.069635913750441	24.296553931633767	MMP1;BID
regulation of proteolysis involved in cellular protein catabolic process (GO:1903050)	2/23	0.03216914377794327	0.3296368287125392	0	0	7.069635913750441	24.296553931633767	EFNA1;EPHA4
positive regulation of mRNA catabolic process (GO:0061014)	2/23	0.03216914377794327	0.32897623386541985	0	0	7.069635913750441	24.296553931633767	NANOS1;ZC3H12A
protein K48-linked deubiquitination (GO:0071108)	2/23	0.03216914377794327	0.32831828139768904	0	0	7.069635913750441	24.296553931633767	OTUB2;TNFAIP3
regulation of dendritic spine morphogenesis (GO:0061001)	2/23	0.03216914377794327	0.3276629554867156	0	0	7.069635913750441	24.296553931633767	EFNA1;EPHA4
negative regulation of transcription factor import into nucleus (GO:0042992)	2/23	0.03216914377794327	0.32701024043594523	0	0	7.069635913750441	24.296553931633767	NFKBIA;ZC3H12A
cellular response to amyloid-beta (GO:1904646)	2/23	0.03216914377794327	0.3263601206736471	0	0	7.069635913750441	24.296553931633767	EPHA4;ADRB2
positive regulation of monooxygenase activity (GO:0032770)	2/23	0.03216914377794327	0.32571258075167564	0	0	7.069635913750441	24.296553931633767	IL1B;TNF
regulation of cell size (GO:0008361)	2/23	0.03216914377794327	0.32506760534424656	0	0	7.069635913750441	24.296553931633767	VAV3;EDN1
negative regulation of axon extension (GO:0030517)	2/23	0.03216914377794327	0.32442517924672826	0	0	7.069635913750441	24.296553931633767	EPHA4;SEMA3E
positive regulation of neuron differentiation (GO:0045666)	4/98	0.03288846914816082	0.3310253610711335	0	0	3.3184005309440847	11.33112050593243	BMP2;NRCAM;TCF4;S100A9
positive regulation of cell growth (GO:0030307)	4/98	0.03288846914816082	0.33037373634461553	0	0	3.3184005309440847	11.33112050593243	EDN1;S100A9;S100A8;CXCL16
protein homotetramerization (GO:0051289)	3/57	0.03306985934561874	0.3315432067597101	0	0	4.278990158322635	14.58764657778969	GBP5;SAMHD1;SOD2
response to glucocorticoid (GO:0051384)	2/24	0.034814192942027374	0.348346718790521	0	0	6.775067750677506	22.748849134047546	IL6;TNF
negative regulation of developmental growth (GO:0048640)	2/24	0.034814192942027374	0.34766502266764326	0	0	6.775067750677506	22.748849134047546	EPHA4;DUSP10
positive regulation of endopeptidase activity (GO:0010950)	2/24	0.034814192942027374	0.3469859894202455	0	0	6.775067750677506	22.748849134047546	EFNA1;EPHA4
regulation of chemotaxis (GO:0050920)	2/24	0.034814192942027374	0.3463096034759565	0	0	6.775067750677506	22.748849134047546	PDGFB;ZSWIM4
negative regulation of oxidative stress-induced cell death (GO:1903202)	2/24	0.034814192942027374	0.3456358493835908	0	0	6.775067750677506	22.748849134047546	VNN1;SOD2
negative regulation of endothelial cell apoptotic process (GO:2000352)	2/24	0.034814192942027374	0.34496471181197225	0	0	6.775067750677506	22.748849134047546	TNFAIP3;ICAM1
cytoplasmic pattern recognition receptor signaling pathway (GO:0002753)	2/24	0.034814192942027374	0.34429617554877073	0	0	6.775067750677506	22.748849134047546	IRAK2;TNFAIP3
protein processing (GO:0016485)	4/101	0.03614563092916781	0.35677205924863314	0	0	3.2198341785398052	10.690490854637025	C1R;PROS1;CTSH;PRSS3
heterotypic cell-cell adhesion (GO:0034113)	2/25	0.0375405315899198	0.36982496660880454	0	0	6.504065040650406	21.348514388926883	ITGB3;ITGA5
protein import into nucleus, translocation (GO:0000060)	2/25	0.0375405315899198	0.36911239441880683	0	0	6.504065040650406	21.348514388926883	BCL3;TNF
nucleotide-binding domain, leucine rich repeat containing receptor signaling pathway (GO:0035872)	2/25	0.0375405315899198	0.36840256289107837	0	0	6.504065040650406	21.348514388926883	IRAK2;TNFAIP3
positive regulation of interleukin-12 production (GO:0032735)	2/25	0.0375405315899198	0.3676954562444544	0	0	6.504065040650406	21.348514388926883	LGALS9;LTB
prostaglandin metabolic process (GO:0006693)	2/25	0.0375405315899198	0.36699105881869876	0	0	6.504065040650406	21.348514388926883	EDN1;PTGS2
response to amyloid-beta (GO:1904645)	2/25	0.0375405315899198	0.3662893550733475	0	0	6.504065040650406	21.348514388926883	EPHA4;ADRB2
negative regulation of insulin receptor signaling pathway (GO:0046627)	2/25	0.0375405315899198	0.3655903295865663	0	0	6.504065040650406	21.348514388926883	SOCS3;IL1B
peptide hormone secretion (GO:0030072)	2/25	0.0375405315899198	0.36489396705402044	0	0	6.504065040650406	21.348514388926883	EDN1;IL6
signal transduction in response to DNA damage (GO:0042770)	2/25	0.0375405315899198	0.36420025228775804	0	0	6.504065040650406	21.348514388926883	BCL3;BID
regulation of protein import into nucleus (GO:0042306)	2/25	0.0375405315899198	0.36350917021510576	0	0	6.504065040650406	21.348514388926883	ZC3H12A;EFCAB7
regulation of cell growth (GO:0001558)	6/201	0.03836411615999419	0.3707804635690347	0	0	2.4268899405411966	7.913196775349033	BST2;CYP27B1;INHBA;S100A9;S100A8;CXCL16
positive regulation of programmed cell death (GO:0043068)	7/257	0.04020188575664179	0.38780760494545	0	0	2.2144190313498466	7.116791504734811	VAV3;BMP2;IL6;BID;TNF;FOXO1;TGM2
apoptotic cell clearance (GO:0043277)	2/26	0.0403457775115726	0.388461325738783	0	0	6.253908692933083	20.076726305787087	ITGB3;TGM2
cytoskeleton-dependent intracellular transport (GO:0030705)	2/26	0.0403457775115726	0.38772976015358757	0	0	6.253908692933083	20.076726305787087	TUBA1C;TUBA1A
response to growth factor (GO:0070848)	2/26	0.0403457775115726	0.387000944814953	0	0	6.253908692933083	20.076726305787087	NANOS1;PDGFB
positive regulation of interferon-beta production (GO:0032728)	2/26	0.0403457775115726	0.38627486424306756	0	0	6.253908692933083	20.076726305787087	IFIH1;IRF7
positive regulation of wound healing (GO:0090303)	2/26	0.0403457775115726	0.38555150307407304	0	0	6.253908692933083	20.076726305787087	MYLK;HBEGF
negative chemotaxis (GO:0050919)	2/26	0.0403457775115726	0.3848308460589813	0	0	6.253908692933083	20.076726305787087	ITGB3;SEMA3E
negative regulation of catalytic activity (GO:0043086)	2/26	0.0403457775115726	0.38411287806260264	0	0	6.253908692933083	20.076726305787087	NANOS1;PARP9
negative regulation of cellular response to insulin stimulus (GO:1900077)	2/26	0.0403457775115726	0.38339758406248603	0	0	6.253908692933083	20.076726305787087	SOCS3;IL1B
negative regulation of intrinsic apoptotic signaling pathway (GO:2001243)	3/62	0.04089610465475408	0.38790487370485144	0	0	3.9339103068450036	12.575611570354543	VNN1;PLAUR;SOD2
cellular amide metabolic process (GO:0043603)	3/62	0.04089610465475408	0.38718519861448997	0	0	3.9339103068450036	12.575611570354543	STAT5A;VNN1;VNN3
stress-activated MAPK cascade (GO:0051403)	3/62	0.04089610465475408	0.3864681889874261	0	0	3.9339103068450036	12.575611570354543	IRAK2;MAP3K8;LGALS9
second-messenger-mediated signaling (GO:0019932)	3/62	0.04089610465475408	0.3857538300429022	0	0	3.9339103068450036	12.575611570354543	NANOS1;EDN1;CXCL8
fatty acid metabolic process (GO:0006631)	4/106	0.04197412555475037	0.3951918131105003	0	0	3.067955207853965	9.727571433535317	STAT5A;PTGS2;PPARGC1A;ALOX15B
positive regulation of cellular component organization (GO:0051130)	4/106	0.04197412555475037	0.39446401971619	0	0	3.067955207853965	9.727571433535317	SLF2;CDC42EP2;WNT7A;TNF
synapse assembly (GO:0007416)	3/63	0.04256371398408334	0.3992695449646641	0	0	3.8714672861014323	12.22126663992441	SLITRK6;WNT7A;NRCAM
negative regulation of neuron apoptotic process (GO:0043524)	3/63	0.04256371398408334	0.39853694029500414	0	0	3.8714672861014323	12.22126663992441	ADAM8;SOD2;PPARGC1A
leukocyte cell-cell adhesion (GO:0007159)	2/27	0.04322759437406479	0.404011747419144	0	0	6.022282445046672	18.917652688904816	TNIP1;ICAM1
regulation of protein localization to nucleus (GO:1900180)	2/27	0.04322759437406479	0.4032731519028384	0	0	6.022282445046672	18.917652688904816	LIF;PARP9
extrinsic apoptotic signaling pathway via death domain receptors (GO:0008625)	2/27	0.04322759437406479	0.40253725199060697	0	0	6.022282445046672	18.917652688904816	BID;TNF
protein localization to chromosome (GO:0034502)	2/27	0.04322759437406479	0.4018040329523727	0	0	6.022282445046672	18.917652688904816	SLF2;CENPA
glucose metabolic process (GO:0006006)	3/64	0.04426500727932177	0.4106987857206891	0	0	3.8109756097560976	11.880948237311117	OAS1;BPGM;PPARGC1A
positive regulation of cell adhesion (GO:0045785)	3/64	0.04426500727932177	0.4099534158736461	0	0	3.8109756097560976	11.880948237311117	ADAM8;TNF;TGM2
regulation of JAK-STAT cascade (GO:0046425)	3/65	0.04599977513087055	0.4252479211826674	0	0	3.75234521575985	11.55391658898434	SOCS3;IL6;BCL3
cellular response to reactive oxygen species (GO:0034614)	3/65	0.04599977513087055	0.4244789376000586	0	0	3.75234521575985	11.55391658898434	IL6;TNFAIP3;FOXO1
negative regulation of blood vessel morphogenesis (GO:2000181)	3/65	0.04599977513087055	0.42371273013146643	0	0	3.75234521575985	11.55391658898434	STAT1;SEMA3E;XDH
regulation of vasculature development (GO:1901342)	2/28	0.04618369095425794	0.42464031520644735	0	0	5.807200929152148	17.85788938946059	IL6;GPNMB
cellular response to hydrogen peroxide (GO:0070301)	2/28	0.04618369095425794	0.42387657363233505	0	0	5.807200929152148	17.85788938946059	IL6;TNFAIP3
chondrocyte differentiation (GO:0002062)	2/28	0.04618369095425794	0.4231155743978066	0	0	5.807200929152148	17.85788938946059	BMP2;WNT7A
regulation of lipid biosynthetic process (GO:0046890)	2/28	0.04618369095425794	0.4223573027591009	0	0	5.807200929152148	17.85788938946059	C3;PDK4
nucleotide-binding oligomerization domain containing signaling pathway (GO:0070423)	2/28	0.04618369095425794	0.4216017440779576	0	0	5.807200929152148	17.85788938946059	IRAK2;TNFAIP3
protein K63-linked deubiquitination (GO:0070536)	2/28	0.04618369095425794	0.42084888382067553	0	0	5.807200929152148	17.85788938946059	OTUB2;TNFAIP3
negative regulation of epithelial cell proliferation (GO:0050680)	3/66	0.047767797650090406	0.43450814867809506	0	0	3.695491500369549	11.239480989815249	DUSP10;STAT1;XDH
positive regulation of cellular protein localization (GO:1903829)	3/66	0.047767797650090406	0.43373500250607	0	0	3.695491500369549	11.239480989815249	LIF;PARP9;TNF
regulation of protein binding (GO:0043393)	4/111	0.04830299415704571	0.43781559357620653	0	0	2.929759027320003	8.877936656898434	CSF3;BMP2;SLPI;PDGFB
cortical cytoskeleton organization (GO:0030865)	2/29	0.049211820428061895	0.44526226887304937	0	0	5.60695262125035	16.88601868089165	RHOV;TNF
negative regulation of epithelial cell apoptotic process (GO:1904036)	2/29	0.049211820428061895	0.4444741940608847	0	0	5.60695262125035	16.88601868089165	TNFAIP3;ICAM1
regulation of cellular biosynthetic process (GO:0031326)	2/29	0.049211820428061895	0.44368890396537075	0	0	5.60695262125035	16.88601868089165	C3;PDK4
negative regulation of protein serine/threonine kinase activity (GO:0071901)	3/67	0.04956884488666631	0.4461196039799968	0	0	3.6403349108117946	10.93699588602402	IL1B;SPRY4;IRAK3
negative regulation of protein binding (GO:0032091)	3/67	0.04956884488666631	0.4453341821420038	0	0	3.6403349108117946	10.93699588602402	SLPI;PDGFB;ADRB2
positive regulation of autophagy (GO:0010508)	3/67	0.04956884488666631	0.444551521013459	0	0	3.6403349108117946	10.93699588602402	ZC3H12A;TP53INP1;FOXO1
positive regulation of developmental process (GO:0051094)	4/113	0.050974281762193645	0.4563539646183758	0	0	2.8779048852435425	8.565894100646057	BMP2;PDGFB;SOX6;TNF
cellular response to DNA damage stimulus (GO:0006974)	8/329	0.0513437351270779	0.45885653301835116	0	0	1.9769194652432847	5.869893697913075	VAV3;SLF2;ZC3H12A;BCL3;IRF7;BID;IKBKE;FOXO1
regulation of epithelial to mesenchymal transition (GO:0010717)	3/68	0.051402677234854956	0.45858017819836505	0	0	3.586800573888092	10.645857322798552	EFNA1;BMP2;IL1B
regulation of actin cytoskeleton reorganization (GO:2000249)	2/30	0.05230977958026773	0.4658582987750545	0	0	5.420054200542006	15.992259812082613	CSF3;SEMA3E
negative regulation of stress-activated MAPK cascade (GO:0032873)	2/30	0.05230977958026773	0.4650466989514046	0	0	5.420054200542006	15.992259812082613	DUSP10;FOXO1
negative regulation of endothelial cell proliferation (GO:0001937)	2/30	0.05230977958026773	0.46423792208366305	0	0	5.420054200542006	15.992259812082613	STAT1;XDH
activation of protein kinase B activity (GO:0032148)	2/30	0.05230977958026773	0.46343195346893445	0	0	5.420054200542006	15.992259812082613	PDGFB;FGF1
regulation of cell adhesion mediated by integrin (GO:0033628)	2/30	0.05230977958026773	0.46262877850625	0	0	5.420054200542006	15.992259812082613	EFNA1;PLAU
regulation of developmental growth (GO:0048638)	2/30	0.05230977958026773	0.46182838269568555	0	0	5.420054200542006	15.992259812082613	STAT5A;NRCAM
regulation of blood coagulation (GO:0030193)	2/30	0.05230977958026773	0.4610307516374892	0	0	5.420054200542006	15.992259812082613	THBD;EDN1
positive regulation of neurogenesis (GO:0050769)	3/69	0.053269045827141884	0.468675760096388	0	0	3.5348179568752207	10.365499718010797	BMP2;NRCAM;TCF4
response to organic cyclic compound (GO:0014070)	3/69	0.053269045827141884	0.4678690892528486	0	0	3.5348179568752207	10.365499718010797	CYP27B1;IL1B;TNF
negative regulation of cell growth (GO:0030308)	4/115	0.05372507470031158	0.47106367043932984	0	0	2.8278543655001767	8.268293944247674	BST2;EPHA4;CYP27B1;INHBA
cellular response to oxidative stress (GO:0034599)	4/115	0.05372507470031158	0.470255671004614	0	0	2.8278543655001767	8.268293944247674	ZC3H12A;SOD2;PPARGC1A;FOXO1
calcium-mediated signaling (GO:0019722)	3/70	0.055167692904925895	0.4820560563250631	0	0	3.484320557491289	10.095392928571233	EDN1;CXCL8;CCL20
negative regulation of toll-like receptor signaling pathway (GO:0034122)	2/31	0.05547540811203006	0.48391625230032376	0	0	5.245213742460005	15.168190157392116	TNFAIP3;IRAK3
alpha-amino acid metabolic process (GO:1901605)	2/31	0.05547540811203006	0.48309045664793415	0	0	5.245213742460005	15.168190157392116	STAT5A;ASS1
negative regulation of extrinsic apoptotic signaling pathway via death domain receptors (GO:1902042)	2/31	0.05547540811203006	0.48226747460935165	0	0	5.245213742460005	15.168190157392116	TNFAIP3;ICAM1
regulation of protein autophosphorylation (GO:0031952)	2/31	0.05547540811203006	0.48144729182940377	0	0	5.245213742460005	15.168190157392116	GPNMB;PDGFB
cellular zinc ion homeostasis (GO:0006882)	2/31	0.05547540811203006	0.48062989405040646	0	0	5.245213742460005	15.168190157392116	S100A9;S100A8
defense response to Gram-negative bacterium (GO:0050829)	3/71	0.05709835221449002	0.49385235822125867	0	0	3.4352456200618344	9.83503957618142	IL6;IL6R;S100A7
positive regulation of growth (GO:0045927)	3/71	0.05709835221449002	0.49301673663374385	0	0	3.4352456200618344	9.83503957618142	S100A9;S100A8;CXCL16
Ras protein signal transduction (GO:0007265)	6/223	0.05803016869864774	0.500216133224999	0	0	2.1874658208465494	6.227260753997901	RAB30;RAB15;CDC42EP2;RHOF;RHOV;RND1
axonogenesis (GO:0007409)	6/223	0.05803016869864774	0.49937259843035314	0	0	2.1874658208465494	6.227260753997901	EFNA1;TUBB3;FEZ1;SLITRK6;WNT7A;NRCAM
regulation of cell-cell adhesion (GO:0022407)	2/32	0.058706587931243746	0.5043429599547758	0	0	5.08130081300813	14.406520975255251	ADAM8;MUC21
substrate adhesion-dependent cell spreading (GO:0034446)	2/32	0.058706587931243746	0.5034953247279611	0	0	5.08130081300813	14.406520975255251	EFNA1;ITGB3
regulation of erythrocyte differentiation (GO:0045646)	2/32	0.058706587931243746	0.5026505339146592	0	0	5.08130081300813	14.406520975255251	STAT1;INHBA
positive regulation of myeloid leukocyte differentiation (GO:0002763)	2/32	0.058706587931243746	0.5018085732213348	0	0	5.08130081300813	14.406520975255251	LIF;TNF
negative regulation of cell cycle (GO:0045786)	3/72	0.05906074934968868	0.5039916453703368	0	0	3.387533875338753	9.583972611137057	BMP2;INHBA;ALOX15B
negative regulation of growth (GO:0045926)	4/120	0.06094759100157345	0.5192246358614847	0	0	2.710027100271003	7.581953788645816	BST2;CYP27B1;INHBA;ALOX15B
regulation of protein complex assembly (GO:0043254)	3/73	0.061054602131505355	0.519269391128453	0	0	3.3411293017039756	9.341753084788296	SLF2;CDC42EP2;TNF
positive regulation of cell-cell adhesion (GO:0022409)	2/33	0.06200124242517812	0.5264431615568784	0	0	4.927322000492732	13.700915767539048	IL1B;TNF
positive regulation of cytokine-mediated signaling pathway (GO:0001961)	2/33	0.06200124242517812	0.5255686712552889	0	0	4.927322000492732	13.700915767539048	EDN1;PARP9
response to exogenous dsRNA (GO:0043330)	2/33	0.06200124242517812	0.5246970814190447	0	0	4.927322000492732	13.700915767539048	IFIH1;IRAK3
carboxylic acid metabolic process (GO:0019752)	2/33	0.06200124242517812	0.5238283776418609	0	0	4.927322000492732	13.700915767539048	CSGALNACT1;CYP4F3
cellular glucose homeostasis (GO:0001678)	2/33	0.06200124242517812	0.5229625456127007	0	0	4.927322000492732	13.700915767539048	PPARGC1A;FOXO1
positive regulation of organelle organization (GO:0010638)	2/33	0.06200124242517812	0.5220995711149901	0	0	4.927322000492732	13.700915767539048	ADRB2;PPARGC1A
stimulatory C-type lectin receptor signaling pathway (GO:0002223)	4/121	0.06245089605648857	0.5250196418060316	0	0	2.687630182086945	7.453805534182529	NFKBIA;PRKACB;MUC21;RELB
regulation of G-protein coupled receptor protein signaling pathway (GO:0008277)	3/74	0.0630796209377053	0.529433068495247	0	0	3.2959789057350033	9.107968115149657	C3;EDN1;CXCL8
nitrogen compound transport (GO:0071705)	3/74	0.0630796209377053	0.5285637202711169	0	0	3.2959789057350033	9.107968115149657	EDN1;SLC6A14;RHCG
negative regulation of phosphorylation (GO:0042326)	3/75	0.06513550904668619	0.5448959060085895	0	0	3.252032520325203	8.882229023113346	ZC3H12A;INHBA;XDH
C-terminal protein lipidation (GO:0006501)	3/75	0.06513550904668619	0.5440040960151221	0	0	3.252032520325203	8.882229023113346	VNN1;VNN3;LY6D
regulation of interleukin-8 production (GO:0032677)	2/34	0.06535733577982161	0.5449648439288066	0	0	4.782400765184122	13.045842140142629	IL1B;TNF
negative regulation of cellular metabolic process (GO:0031324)	2/34	0.06535733577982161	0.544075831132838	0	0	4.782400765184122	13.045842140142629	EDN1;ITGB3
bone development (GO:0060348)	2/34	0.06535733577982161	0.5431897141440223	0	0	4.782400765184122	13.045842140142629	MMP13;STC1
regulation of axon extension (GO:0030516)	2/34	0.06535733577982161	0.542306478836471	0	0	4.782400765184122	13.045842140142629	EPHA4;NRCAM
regulation of insulin receptor signaling pathway (GO:0046626)	2/34	0.06535733577982161	0.5414261111760222	0	0	4.782400765184122	13.045842140142629	SOCS3;IL1B
regulation of interleukin-1 beta secretion (GO:0050706)	2/34	0.06535733577982161	0.540548597219497	0	0	4.782400765184122	13.045842140142629	ZC3H12A;LGALS9
innate immune response activating cell surface receptor signaling pathway (GO:0002220)	4/124	0.06707724744340206	0.5538757179671209	0	0	2.6226068712300026	7.086048719663242	NFKBIA;PRKACB;MUC21;RELB
regulation of endothelial cell apoptotic process (GO:2000351)	2/35	0.0687728722813202	0.5669595593724992	0	0	4.645760743321719	12.436450220838344	TNFAIP3;ICAM1
positive regulation of DNA replication (GO:0045740)	2/35	0.0687728722813202	0.5660451084702854	0	0	4.645760743321719	12.436450220838344	CSF2;PDGFB
endothelial cell migration (GO:0043542)	2/35	0.0687728722813202	0.5651336026595443	0	0	4.645760743321719	12.436450220838344	S100P;PRSS3
negative regulation of epithelial cell migration (GO:0010633)	2/35	0.0687728722813202	0.5642250277356543	0	0	4.645760743321719	12.436450220838344	DUSP10;STC1
positive regulation of cytoskeleton organization (GO:0051495)	3/77	0.06933867278260025	0.5679538478484897	0	0	3.167564143173899	8.453444661471783	CSF3;EDN1;CDC42EP2
negative regulation of cell communication (GO:0010648)	3/78	0.0714853224124765	0.5845987183828006	0	0	3.1269543464665417	8.24972836553964	EPHA4;IL1B;LIF
regulation of glomerular filtration (GO:0003093)	1/6	0.0715759226611596	0.5844030933438359	0	0	13.550135501355012	35.73166039635517	PDGFB
hindlimb morphogenesis (GO:0035137)	1/6	0.0715759226611596	0.5834695420765135	0	0	13.550135501355012	35.73166039635517	WNT7A
smooth muscle tissue development (GO:0048745)	1/6	0.0715759226611596	0.5825389686441745	0	0	13.550135501355012	35.73166039635517	MYLK
positive regulation of interferon-gamma secretion (GO:1902715)	1/6	0.0715759226611596	0.5816113588214927	0	0	13.550135501355012	35.73166039635517	LGALS9
response to chemokine (GO:1990868)	1/6	0.0715759226611596	0.5806866984736049	0	0	13.550135501355012	35.73166039635517	ZC3H12A
regulation of macrophage apoptotic process (GO:2000109)	1/6	0.0715759226611596	0.5797649735553928	0	0	13.550135501355012	35.73166039635517	IRF7
arginine biosynthetic process (GO:0006526)	1/6	0.0715759226611596	0.5788461701107726	0	0	13.550135501355012	35.73166039635517	ASS1
cellular response to chemokine (GO:1990869)	1/6	0.0715759226611596	0.5779302742719896	0	0	13.550135501355012	35.73166039635517	ZC3H12A
response to granulocyte macrophage colony-stimulating factor (GO:0097012)	1/6	0.0715759226611596	0.5770172722589217	0	0	13.550135501355012	35.73166039635517	CSF2
regulation of extent of cell growth (GO:0061387)	1/6	0.0715759226611596	0.5761071503783871	0	0	13.550135501355012	35.73166039635517	NRCAM
T-helper 17 cell lineage commitment (GO:0072540)	1/6	0.0715759226611596	0.5751998950234606	0	0	13.550135501355012	35.73166039635517	IL6
positive regulation of icosanoid secretion (GO:0032305)	1/6	0.0715759226611596	0.5742954926727948	0	0	13.550135501355012	35.73166039635517	IL1B
positive regulation of ATP biosynthetic process (GO:2001171)	1/6	0.0715759226611596	0.5733939298899489	0	0	13.550135501355012	35.73166039635517	PPARGC1A
negative regulation of stress-activated protein kinase signaling cascade (GO:0070303)	1/6	0.0715759226611596	0.5724951933227233	0	0	13.550135501355012	35.73166039635517	FOXO1
activation of transmembrane receptor protein tyrosine kinase activity (GO:0007171)	1/6	0.0715759226611596	0.5715992697025	0	0	13.550135501355012	35.73166039635517	ADRB2
negative regulation of receptor biosynthetic process (GO:0010871)	1/6	0.0715759226611596	0.5707061458435898	0	0	13.550135501355012	35.73166039635517	ITGB3
heparan sulfate proteoglycan biosynthetic process, polysaccharide chain biosynthetic process (GO:0015014)	1/6	0.0715759226611596	0.5698158086425857	0	0	13.550135501355012	35.73166039635517	CSGALNACT1
negative regulation of necroptotic process (GO:0060546)	1/6	0.0715759226611596	0.5689282450777219	0	0	13.550135501355012	35.73166039635517	BIRC3
negative regulation of lymphocyte differentiation (GO:0045620)	1/6	0.0715759226611596	0.5680434422082387	0	0	13.550135501355012	35.73166039635517	INHBA
regulation of thymocyte apoptotic process (GO:0070243)	1/6	0.0715759226611596	0.5671613871737538	0	0	13.550135501355012	35.73166039635517	ADAM8
positive regulation of humoral immune response (GO:0002922)	1/6	0.0715759226611596	0.5662820671936395	0	0	13.550135501355012	35.73166039635517	ZP3
regulation of adiponectin secretion (GO:0070163)	1/6	0.0715759226611596	0.5654054695664047	0	0	13.550135501355012	35.73166039635517	IL1B
negative regulation of endoplasmic reticulum calcium ion concentration (GO:0032471)	1/6	0.0715759226611596	0.5645315816690841	0	0	13.550135501355012	35.73166039635517	TGM2
protein deubiquitination involved in ubiquitin-dependent protein catabolic process (GO:0071947)	1/6	0.0715759226611596	0.5636603909566319	0	0	13.550135501355012	35.73166039635517	TNFAIP3
negative regulation of muscle cell apoptotic process (GO:0010656)	1/6	0.0715759226611596	0.5627918849613212	0	0	13.550135501355012	35.73166039635517	ZC3H12A
positive regulation of cGMP biosynthetic process (GO:0030828)	1/6	0.0715759226611596	0.5619260512921499	0	0	13.550135501355012	35.73166039635517	NANOS1
regulation of mesenchymal stem cell differentiation (GO:2000739)	1/6	0.0715759226611596	0.5610628776342511	0	0	13.550135501355012	35.73166039635517	SOX6
oxygen homeostasis (GO:0032364)	1/6	0.0715759226611596	0.560202351748309	0	0	13.550135501355012	35.73166039635517	SOD2
aortic valve development (GO:0003176)	1/6	0.0715759226611596	0.5593444614699807	0	0	13.550135501355012	35.73166039635517	EFNA1
positive regulation of osteoblast proliferation (GO:0033690)	1/6	0.0715759226611596	0.5584891947093233	0	0	13.550135501355012	35.73166039635517	BMP2
negative regulation of dendritic spine development (GO:0061000)	1/6	0.0715759226611596	0.5576365394502251	0	0	13.550135501355012	35.73166039635517	EFNA1
citrate metabolic process (GO:0006101)	1/6	0.0715759226611596	0.5567864837498436	0	0	13.550135501355012	35.73166039635517	STAT5A
citrulline metabolic process (GO:0000052)	1/6	0.0715759226611596	0.5559390157380478	0	0	13.550135501355012	35.73166039635517	ASS1
ammonium transmembrane transport (GO:0072488)	1/6	0.0715759226611596	0.5550941236168654	0	0	13.550135501355012	35.73166039635517	RHCG
positive regulation of T-helper 2 cell differentiation (GO:0045630)	1/6	0.0715759226611596	0.5542517956599354	0	0	13.550135501355012	35.73166039635517	CD86
forebrain regionalization (GO:0021871)	1/6	0.0715759226611596	0.5534120202119658	0	0	13.550135501355012	35.73166039635517	BMP2
negative regulation of vasculature development (GO:1901343)	1/6	0.0715759226611596	0.5525747856881958	0	0	13.550135501355012	35.73166039635517	PDGFB
lens fiber cell development (GO:0070307)	1/6	0.0715759226611596	0.5517400805738633	0	0	13.550135501355012	35.73166039635517	WNT7A
negative regulation of leukocyte degranulation (GO:0043301)	1/6	0.0715759226611596	0.5509078934236764	0	0	13.550135501355012	35.73166039635517	LGALS9
chemical homeostasis within a tissue (GO:0048875)	1/6	0.0715759226611596	0.5500782128612913	0	0	13.550135501355012	35.73166039635517	CTSH
regulation of chemokine-mediated signaling pathway (GO:0070099)	1/6	0.0715759226611596	0.5492510275787932	0	0	13.550135501355012	35.73166039635517	EDN1
regulation of interleukin-12 secretion (GO:2001182)	1/6	0.0715759226611596	0.5484263263361824	0	0	13.550135501355012	35.73166039635517	LGALS9
regulation of interferon-alpha secretion (GO:1902739)	1/6	0.0715759226611596	0.5476040979608657	0	0	13.550135501355012	35.73166039635517	IFIH1
aortic valve morphogenesis (GO:0003180)	1/6	0.0715759226611596	0.5467843313471519	0	0	13.550135501355012	35.73166039635517	EFNA1
regulation of hyaluronan biosynthetic process (GO:1900125)	1/6	0.0715759226611596	0.545967015455751	0	0	13.550135501355012	35.73166039635517	PDGFB
macrophage derived foam cell differentiation (GO:0010742)	1/6	0.0715759226611596	0.5451521393132798	0	0	13.550135501355012	35.73166039635517	STAT1
regulation of response to wounding (GO:1903034)	1/6	0.0715759226611596	0.5443396920117697	0	0	13.550135501355012	35.73166039635517	PLAU
regulation of glial cell differentiation (GO:0045685)	1/6	0.0715759226611596	0.5435296627081807	0	0	13.550135501355012	35.73166039635517	EPHA4
regulation of cellular carbohydrate catabolic process (GO:0043471)	1/6	0.0715759226611596	0.5427220406239189	0	0	13.550135501355012	35.73166039635517	BPGM
positive regulation of histone phosphorylation (GO:0033129)	1/6	0.0715759226611596	0.5419168150443582	0	0	13.550135501355012	35.73166039635517	IL1B
positive regulation of cholesterol storage (GO:0010886)	1/6	0.0715759226611596	0.5411139753183666	0	0	13.550135501355012	35.73166039635517	EHD1
regulation of aldosterone biosynthetic process (GO:0032347)	1/6	0.0715759226611596	0.5403135108578364	0	0	13.550135501355012	35.73166039635517	BMP2
regulation of interleukin-10 secretion (GO:2001179)	1/6	0.0715759226611596	0.5395154111372192	0	0	13.550135501355012	35.73166039635517	LGALS9
regulation of cortisol biosynthetic process (GO:2000064)	1/6	0.0715759226611596	0.5387196656930641	0	0	13.550135501355012	35.73166039635517	BMP2
positive regulation of sodium ion transmembrane transport (GO:1902307)	1/6	0.0715759226611596	0.5379262641235603	0	0	13.550135501355012	35.73166039635517	NANOS1
positive regulation of interferon-alpha secretion (GO:1902741)	1/6	0.0715759226611596	0.5371351960880845	0	0	13.550135501355012	35.73166039635517	IFIH1
regulation of cardiac muscle hypertrophy in response to stress (GO:1903242)	1/6	0.0715759226611596	0.5363464513067511	0	0	13.550135501355012	35.73166039635517	FOXO1
regulation of dendritic cell chemotaxis (GO:2000508)	1/6	0.0715759226611596	0.5355600195599669	0	0	13.550135501355012	35.73166039635517	LGALS9
positive regulation of autophagosome maturation (GO:1901098)	1/6	0.0715759226611596	0.5347758906879904	0	0	13.550135501355012	35.73166039635517	ADRB2
mesenchymal cell differentiation involved in kidney development (GO:0072161)	1/6	0.0715759226611596	0.5339940545904933	0	0	13.550135501355012	35.73166039635517	STAT1
surfactant homeostasis (GO:0043129)	1/6	0.0715759226611596	0.5332145012261277	0	0	13.550135501355012	35.73166039635517	CTSH
negative regulation of myeloid cell apoptotic process (GO:0033033)	1/6	0.0715759226611596	0.5324372206120954	0	0	13.550135501355012	35.73166039635517	IRF7
negative regulation of smooth muscle cell differentiation (GO:0051151)	1/6	0.0715759226611596	0.5316622028237227	0	0	13.550135501355012	35.73166039635517	PDGFB
cellular response to granulocyte macrophage colony-stimulating factor stimulus (GO:0097011)	1/6	0.0715759226611596	0.530889437994037	0	0	13.550135501355012	35.73166039635517	CSF2
negative regulation of interleukin-6 secretion (GO:1900165)	1/6	0.0715759226611596	0.530118916313349	0	0	13.550135501355012	35.73166039635517	ZC3H12A
regulation of interleukin-13 secretion (GO:2000665)	1/6	0.0715759226611596	0.5293506280288369	0	0	13.550135501355012	35.73166039635517	LGALS9
regulation of NFAT protein import into nucleus (GO:0051532)	1/6	0.0715759226611596	0.5285845634441353	0	0	13.550135501355012	35.73166039635517	TNF
regulation of sarcomere organization (GO:0060297)	1/6	0.0715759226611596	0.527820712918927	0	0	13.550135501355012	35.73166039635517	EDN1
foam cell differentiation (GO:0090077)	1/6	0.0715759226611596	0.5270590668685389	0	0	13.550135501355012	35.73166039635517	STAT1
neuron remodeling (GO:0016322)	1/6	0.0715759226611596	0.526299615763541	0	0	13.550135501355012	35.73166039635517	RND1
organonitrogen compound biosynthetic process (GO:1901566)	5/181	0.07326533622895637	0.5379467780954883	0	0	2.245878812379284	5.869980875636818	TNIP1;SPTLC3;INHBA;SGPP2;ASS1
positive regulation of mitochondrion organization (GO:0010822)	4/128	0.07351452771056724	0.5390009122227365	0	0	2.540650406504065	6.631789218416209	BIK;PLAUR;BID;PPARGC1A
transcription, DNA-templated (GO:0006351)	8/356	0.07389175365628381	0.5409894101980147	0	0	1.8269845619804512	4.759576222026195	FOSL1;MAF;BCL3;MAFF;IRF7;TCF4;POU2F2;IRF9
regulation of regulated secretory pathway (GO:1903305)	2/37	0.07577448849612362	0.5539788177589094	0	0	4.394638540980004	11.338139337990127	RAB15;SYTL5
organic cyclic compound biosynthetic process (GO:1901362)	2/37	0.07577448849612362	0.5531862872614003	0	0	4.394638540980004	11.338139337990127	HSD17B3;TFCP2L1
regulation of phosphatidylinositol 3-kinase signaling (GO:0014066)	3/80	0.07586714803546993	0.5530715091785757	0	0	3.048780487804878	7.862108294166763	CSF3;PDGFB;IER3
NIK/NF-kappaB signaling (GO:0038061)	3/80	0.07586714803546993	0.5522825341298189	0	0	3.048780487804878	7.862108294166763	BIRC3;RELB;NFKB2
regulation of hydrolase activity (GO:0051336)	3/80	0.07586714803546993	0.5514958068732236	0	0	3.048780487804878	7.862108294166763	VAV3;NANOS1;EPHA4
cellular protein metabolic process (GO:0044267)	10/484	0.07697198131110337	0.5587311815512952	0	0	1.6797688638043407	4.30745448233738	C3;TGM1;IL6;TNIP1;MMP1;PROS1;TNC;CTSH;PLAT;SGPP2
regulation of ossification (GO:0030278)	2/38	0.07935677139330428	0.5752238699148179	0	0	4.278990158322635	10.842111681134696	CYP27B1;BMP2
regulation of anatomical structure morphogenesis (GO:0022603)	3/82	0.08036480008602924	0.581704361473769	0	0	2.9744199881023197	7.499045236582986	IL6;GPNMB;TNFAIP3
positive regulation of protein secretion (GO:0050714)	3/82	0.08036480008602924	0.5808804176189903	0	0	2.9744199881023197	7.499045236582986	IL6;ADAM8;TNF
ephrin receptor signaling pathway (GO:0048013)	3/82	0.08036480008602924	0.5800588045813397	0	0	2.9744199881023197	7.499045236582986	VAV3;EFNA1;EPHA4
C-terminal protein amino acid modification (GO:0018410)	3/82	0.08036480008602924	0.5792395124844735	0	0	2.9744199881023197	7.499045236582986	VNN1;VNN3;LY6D
negative regulation of binding (GO:0051100)	3/82	0.08036480008602924	0.5784225315077676	0	0	2.9744199881023197	7.499045236582986	NFKBIA;SLPI;PDGFB
negative regulation of signaling (GO:0023057)	3/83	0.08265621416442775	0.5940769871564434	0	0	2.938583602703497	7.326080725944795	EPHA4;IL1B;LIF
regulation of extrinsic apoptotic signaling pathway via death domain receptors (GO:1902041)	2/39	0.08299090247419455	0.5956435658590925	0	0	4.169272461955389	10.377420412498063	TNFAIP3;ICAM1
positive regulation of keratinocyte proliferation (GO:0010838)	1/7	0.08299894420570658	0.5948646239911808	0	0	11.614401858304296	28.90740292310822	TGM1
regulation of entry of bacterium into host cell (GO:2000535)	1/7	0.08299894420570658	0.594030311755569	0	0	11.614401858304296	28.90740292310822	CXCL8
positive regulation of epithelial cell proliferation involved in wound healing (GO:0060054)	1/7	0.08299894420570658	0.5931983365290205	0	0	11.614401858304296	28.90740292310822	WNT7A
negative regulation of production of miRNAs involved in gene silencing by miRNA (GO:1903799)	1/7	0.08299894420570658	0.5923686885059031	0	0	11.614401858304296	28.90740292310822	ZC3H12A
interleukin-18-mediated signaling pathway (GO:0035655)	1/7	0.08299894420570658	0.5915413579353641	0	0	11.614401858304296	28.90740292310822	PDGFB
cellular response to interleukin-18 (GO:0071351)	1/7	0.08299894420570658	0.5907163351209493	0	0	11.614401858304296	28.90740292310822	PDGFB
bleb assembly (GO:0032060)	1/7	0.08299894420570658	0.5898936104202238	0	0	11.614401858304296	28.90740292310822	MYLK
regulation of myosin-light-chain-phosphatase activity (GO:0035507)	1/7	0.08299894420570658	0.589073174244396	0	0	11.614401858304296	28.90740292310822	TNF
positive regulation of sphingolipid biosynthetic process (GO:0090154)	1/7	0.08299894420570658	0.5882550170579454	0	0	11.614401858304296	28.90740292310822	TNF
positive regulation of glutamate receptor signaling pathway (GO:1900451)	1/7	0.08299894420570658	0.5874391293782534	0	0	11.614401858304296	28.90740292310822	ADRB2
brown fat cell differentiation (GO:0050873)	1/7	0.08299894420570658	0.5866255017752364	0	0	11.614401858304296	28.90740292310822	PPARGC1A
positive regulation of dendritic cell chemotaxis (GO:2000510)	1/7	0.08299894420570658	0.5858141248709829	0	0	11.614401858304296	28.90740292310822	LGALS9
regulation of endocytic recycling (GO:2001135)	1/7	0.08299894420570658	0.5850049893393933	0	0	11.614401858304296	28.90740292310822	EHD1
oxaloacetate metabolic process (GO:0006107)	1/7	0.08299894420570658	0.5841980859058217	0	0	11.614401858304296	28.90740292310822	STAT5A
cellular ion homeostasis (GO:0006873)	1/7	0.08299894420570658	0.5833934053467227	0	0	11.614401858304296	28.90740292310822	RHCG
mitral valve development (GO:0003174)	1/7	0.08299894420570658	0.5825909384892994	0	0	11.614401858304296	28.90740292310822	EFNA1
cellular response to laminar fluid shear stress (GO:0071499)	1/7	0.08299894420570658	0.5817906762111548	0	0	11.614401858304296	28.90740292310822	ASS1
positive regulation of epithelial cell differentiation involved in kidney development (GO:2000698)	1/7	0.08299894420570658	0.5809926094399461	0	0	11.614401858304296	28.90740292310822	LIF
regulation of endothelial cell chemotaxis to fibroblast growth factor (GO:2000544)	1/7	0.08299894420570658	0.5801967291530421	0	0	11.614401858304296	28.90740292310822	FGF1
pri-miRNA transcription from RNA polymerase II promoter (GO:0061614)	1/7	0.08299894420570658	0.5794030263771829	0	0	11.614401858304296	28.90740292310822	FOSL1
cytoplasmic sequestering of NF-kappaB (GO:0007253)	1/7	0.08299894420570658	0.578611492188143	0	0	11.614401858304296	28.90740292310822	NFKBIA
death-inducing signaling complex assembly (GO:0071550)	1/7	0.08299894420570658	0.5778221177103966	0	0	11.614401858304296	28.90740292310822	TNF
positive regulation of apoptotic cell clearance (GO:2000427)	1/7	0.08299894420570658	0.5770348941167857	0	0	11.614401858304296	28.90740292310822	C3
valine metabolic process (GO:0006573)	1/7	0.08299894420570658	0.5762498126281914	0	0	11.614401858304296	28.90740292310822	STAT5A
negative regulation of dendrite morphogenesis (GO:0050774)	1/7	0.08299894420570658	0.5754668645132075	0	0	11.614401858304296	28.90740292310822	EFNA1
gas homeostasis (GO:0033483)	1/7	0.08299894420570658	0.5746860410878164	0	0	11.614401858304296	28.90740292310822	SOD2
activation of MAPKKK activity (GO:0000185)	1/7	0.08299894420570658	0.5739073337150687	0	0	11.614401858304296	28.90740292310822	TNF
negative regulation of platelet-derived growth factor receptor-beta signaling pathway (GO:2000587)	1/7	0.08299894420570658	0.5731307338047641	0	0	11.614401858304296	28.90740292310822	PDGFB
positive regulation of phospholipid biosynthetic process (GO:0071073)	1/7	0.08299894420570658	0.5723562328131361	0	0	11.614401858304296	28.90740292310822	ZP3
positive regulation of killing of cells of other organism (GO:0051712)	1/7	0.08299894420570658	0.571583822242538	0	0	11.614401858304296	28.90740292310822	PGLYRP4
regulation of low-density lipoprotein particle receptor biosynthetic process (GO:0045714)	1/7	0.08299894420570658	0.570813493641133	0	0	11.614401858304296	28.90740292310822	ITGB3
attachment of GPI anchor to protein (GO:0016255)	1/7	0.08299894420570658	0.570045238602585	0	0	11.614401858304296	28.90740292310822	PLAUR
regulation of interleukin-23 production (GO:0032667)	1/7	0.08299894420570658	0.5692790487657536	0	0	11.614401858304296	28.90740292310822	CSF2
regulation of vitamin D biosynthetic process (GO:0060556)	1/7	0.08299894420570658	0.5685149158143902	0	0	11.614401858304296	28.90740292310822	TNF
positive regulation of protein kinase A signaling (GO:0010739)	1/7	0.08299894420570658	0.5677528314768374	0	0	11.614401858304296	28.90740292310822	ADRB2
negative regulation of nitric oxide metabolic process (GO:1904406)	1/7	0.08299894420570658	0.5669927875257306	0	0	11.614401858304296	28.90740292310822	ZC3H12A
negative regulation of macrophage activation (GO:0043031)	1/7	0.08299894420570658	0.5662347757777014	0	0	11.614401858304296	28.90740292310822	ZC3H12A
regulation of alpha-beta T cell differentiation (GO:0046637)	1/7	0.08299894420570658	0.565478788093085	0	0	11.614401858304296	28.90740292310822	PRDM1
regulation by virus of viral protein levels in host cell (GO:0046719)	1/7	0.08299894420570658	0.5647248163756275	0	0	11.614401858304296	28.90740292310822	STAT1
positive regulation of hemopoiesis (GO:1903708)	1/7	0.08299894420570658	0.563972852572198	0	0	11.614401858304296	28.90740292310822	CSF3
regulation of dendritic cell differentiation (GO:2001198)	1/7	0.08299894420570658	0.5632228886725009	0	0	11.614401858304296	28.90740292310822	LGALS9
ion homeostasis (GO:0050801)	1/7	0.08299894420570658	0.5624749167087925	0	0	11.614401858304296	28.90740292310822	RHCG
regulation of toll-like receptor 3 signaling pathway (GO:0034139)	1/7	0.08299894420570658	0.5617289287555978	0	0	11.614401858304296	28.90740292310822	TNFAIP3
negative regulation of axon regeneration (GO:0048681)	1/7	0.08299894420570658	0.5609849169294314	0	0	11.614401858304296	28.90740292310822	EPHA4
positive regulation of ceramide biosynthetic process (GO:2000304)	1/7	0.08299894420570658	0.5602428733885194	0	0	11.614401858304296	28.90740292310822	TNF
vascular smooth muscle contraction (GO:0014829)	1/7	0.08299894420570658	0.559502790332524	0	0	11.614401858304296	28.90740292310822	EDN1
regulation of NADP metabolic process (GO:1902031)	1/7	0.08299894420570658	0.5587646600022701	0	0	11.614401858304296	28.90740292310822	BPGM
hyaluronan biosynthetic process (GO:0030213)	1/7	0.08299894420570658	0.5580284746794739	0	0	11.614401858304296	28.90740292310822	IL1B
regulation of anion transport (GO:0044070)	1/7	0.08299894420570658	0.5572942266864745	0	0	11.614401858304296	28.90740292310822	STC1
forebrain neuron differentiation (GO:0021879)	1/7	0.08299894420570658	0.5565619083859668	0	0	11.614401858304296	28.90740292310822	INHBA
negative regulation of nitric oxide biosynthetic process (GO:0045019)	1/7	0.08299894420570658	0.5558315121807358	0	0	11.614401858304296	28.90740292310822	ZC3H12A
positive regulation of isomerase activity (GO:0010912)	1/7	0.08299894420570658	0.5551030305133954	0	0	11.614401858304296	28.90740292310822	PLSCR1
kidney epithelium development (GO:0072073)	1/7	0.08299894420570658	0.5543764558661266	0	0	11.614401858304296	28.90740292310822	FGF1
myoblast fusion (GO:0007520)	1/7	0.08299894420570658	0.5536517807604192	0	0	11.614401858304296	28.90740292310822	NANOS1
negative regulation of necrotic cell death (GO:0060547)	1/7	0.08299894420570658	0.5529289977568156	0	0	11.614401858304296	28.90740292310822	BIRC3
positive regulation of CD4-positive, alpha-beta T cell activation (GO:2000516)	1/7	0.08299894420570658	0.5522080994546554	0	0	11.614401858304296	28.90740292310822	LGALS9
chondroitin sulfate proteoglycan metabolic process (GO:0050654)	1/7	0.08299894420570658	0.5514890784918238	0	0	11.614401858304296	28.90740292310822	CSGALNACT1
positive regulation of supramolecular fiber organization (GO:1902905)	3/84	0.08497555948103415	0.5638885306004126	0	0	2.903600464576074	7.158512193250083	CSF3;EDN1;CDC42EP2
regulation of mitotic nuclear division (GO:0007088)	3/84	0.08497555948103415	0.563156207833399	0	0	2.903600464576074	7.158512193250083	EDN1;IL1B;PDGFB
regulation of neuron differentiation (GO:0045664)	3/84	0.08497555948103415	0.5624257847363389	0	0	2.903600464576074	7.158512193250083	BMP2;NRCAM;TCF4
cellular response to organic cyclic compound (GO:0071407)	4/135	0.08550284889011613	0.5651826915625163	0	0	2.408912978018669	5.924012245088342	IL1B;ZC3H12A;PDGFB;TNF
protein homooligomerization (GO:0051260)	5/190	0.0859397291350592	0.5673356245487802	0	0	2.1394950791613176	5.250554241402468	EHD1;GBP5;SAMHD1;SOD2;IKBKE
positive regulation of epithelial to mesenchymal transition (GO:0010718)	2/40	0.08667507675897473	0.5714507967713799	0	0	4.065040650406504	9.94141830006552	BMP2;IL1B
ameboidal-type cell migration (GO:0001667)	2/40	0.08667507675897473	0.5707134409045781	0	0	4.065040650406504	9.94141830006552	NANOS1;SEMA3E
response to cAMP (GO:0051591)	2/40	0.08667507675897473	0.569977985439495	0	0	4.065040650406504	9.94141830006552	STAT1;DUOX2
negative regulation of cytokine secretion (GO:0050710)	2/40	0.08667507675897473	0.5692444230386718	0	0	4.065040650406504	9.94141830006552	ZC3H12A;TNF
negative regulation of cytokine-mediated signaling pathway (GO:0001960)	2/40	0.08667507675897473	0.5685127464023754	0	0	4.065040650406504	9.94141830006552	IL6;IRAK3
JAK-STAT cascade (GO:0007259)	2/40	0.08667507675897473	0.5677829482683544	0	0	4.065040650406504	9.94141830006552	STAT5A;STAT1
odontogenesis (GO:0042476)	2/41	0.09040752545660527	0.5914738492372522	0	0	3.96589331746976	9.531738127493131	BMP2;INHBA
regulation of phagocytosis (GO:0050764)	2/41	0.09040752545660527	0.5907165203649893	0	0	3.96589331746976	9.531738127493131	IL1B;TNF
cellular response to peptide (GO:1901653)	2/41	0.09040752545660527	0.5899611283952132	0	0	3.96589331746976	9.531738127493131	EPHA4;ADRB2
negative regulation of STAT cascade (GO:1904893)	2/41	0.09040752545660527	0.5892076659068413	0	0	3.96589331746976	9.531738127493131	SOCS3;BCL3
gluconeogenesis (GO:0006094)	2/41	0.09040752545660527	0.5884561255166539	0	0	3.96589331746976	9.531738127493131	BPGM;PPARGC1A
regulation of primary metabolic process (GO:0080090)	4/139	0.09275503513435392	0.6029668080135134	0	0	2.3395917412411533	5.5630655478861595	HELZ2;G0S2;NR1D2;ANGPTL4
regulation of vascular associated smooth muscle cell migration (GO:1904752)	1/8	0.09428198637600053	0.6121132016243394	0	0	10.16260162601626	23.99862939263213	PDGFB
exocyst localization (GO:0051601)	1/8	0.09428198637600053	0.6113354211902551	0	0	10.16260162601626	23.99862939263213	TNFAIP2
positive regulation of macrophage differentiation (GO:0045651)	1/8	0.09428198637600053	0.6105596148181862	0	0	10.16260162601626	23.99862939263213	LIF
cellular response to nitric oxide (GO:0071732)	1/8	0.09428198637600053	0.6097857750021936	0	0	10.16260162601626	23.99862939263213	FOXO1
regulation of brown fat cell differentiation (GO:0090335)	1/8	0.09428198637600053	0.6090138942743427	0	0	10.16260162601626	23.99862939263213	PTGS2
positive regulation of mitochondrial calcium ion concentration (GO:0051561)	1/8	0.09428198637600053	0.6082439652044637	0	0	10.16260162601626	23.99862939263213	TGM2
regulation of calcium ion transmembrane transport via high voltage-gated calcium channel (GO:1902514)	1/8	0.09428198637600053	0.6074759803999126	0	0	10.16260162601626	23.99862939263213	NANOS1
cellular response to interleukin-21 (GO:0098757)	1/8	0.09428198637600053	0.6067099325053351	0	0	10.16260162601626	23.99862939263213	STAT1
negative regulation of leukocyte mediated cytotoxicity (GO:0001911)	1/8	0.09428198637600053	0.6059458142024317	0	0	10.16260162601626	23.99862939263213	LGALS9
T-helper 17 cell differentiation (GO:0072539)	1/8	0.09428198637600053	0.6051836182097242	0	0	10.16260162601626	23.99862939263213	IL6
negative regulation of toll-like receptor 4 signaling pathway (GO:0034144)	1/8	0.09428198637600053	0.604423337282325	0	0	10.16260162601626	23.99862939263213	TNFAIP3
negative regulation of platelet aggregation (GO:0090331)	1/8	0.09428198637600053	0.6036649642117073	0	0	10.16260162601626	23.99862939263213	C1QTNF1
negative regulation of lipase activity (GO:0060192)	1/8	0.09428198637600053	0.6029084918254771	0	0	10.16260162601626	23.99862939263213	ANGPTL4
positive regulation of interleukin-8 biosynthetic process (GO:0045416)	1/8	0.09428198637600053	0.6021539129871474	0	0	10.16260162601626	23.99862939263213	TNF
positive regulation of chromatin binding (GO:0035563)	1/8	0.09428198637600053	0.6014012205959134	0	0	10.16260162601626	23.99862939263213	PARP9
cellular response to reactive nitrogen species (GO:1902170)	1/8	0.09428198637600053	0.6006504075864304	0	0	10.16260162601626	23.99862939263213	FOXO1
negative regulation of activated T cell proliferation (GO:0046007)	1/8	0.09428198637600053	0.5999014669285919	0	0	10.16260162601626	23.99862939263213	LGALS9
interleukin-21-mediated signaling pathway (GO:0038114)	1/8	0.09428198637600053	0.599154391627311	0	0	10.16260162601626	23.99862939263213	STAT1
negative regulation of monooxygenase activity (GO:0032769)	1/8	0.09428198637600053	0.5984091747223019	0	0	10.16260162601626	23.99862939263213	CYP27B1
regulation of T cell mediated immunity (GO:0002709)	1/8	0.09428198637600053	0.5976658092878643	0	0	10.16260162601626	23.99862939263213	IL1B
transepithelial transport (GO:0070633)	1/8	0.09428198637600053	0.5969242884326684	0	0	10.16260162601626	23.99862939263213	RHCG
regulation of ATP biosynthetic process (GO:2001169)	1/8	0.09428198637600053	0.5961846052995424	0	0	10.16260162601626	23.99862939263213	PPARGC1A
phagolysosome assembly (GO:0001845)	1/8	0.09428198637600053	0.5954467530652608	0	0	10.16260162601626	23.99862939263213	CORO1A
regulation of MyD88-independent toll-like receptor signaling pathway (GO:0034127)	1/8	0.09428198637600053	0.5947107249403346	0	0	10.16260162601626	23.99862939263213	IRF7
excitatory synapse assembly (GO:1904861)	1/8	0.09428198637600053	0.5939765141688034	0	0	10.16260162601626	23.99862939263213	WNT7A
desensitization of G-protein coupled receptor protein signaling pathway (GO:0002029)	1/8	0.09428198637600053	0.593244114028028	0	0	10.16260162601626	23.99862939263213	ADRB2
T-helper cell lineage commitment (GO:0002295)	1/8	0.09428198637600053	0.5925135178284862	0	0	10.16260162601626	23.99862939263213	IL6
regulation of toll-like receptor 2 signaling pathway (GO:0034135)	1/8	0.09428198637600053	0.591784718913568	0	0	10.16260162601626	23.99862939263213	TNFAIP3
positive regulation of protein localization to cell surface (GO:2000010)	1/8	0.09428198637600053	0.5910577106593744	0	0	10.16260162601626	23.99862939263213	TNF
regulation of chemokine secretion (GO:0090196)	1/8	0.09428198637600053	0.5903324864745162	0	0	10.16260162601626	23.99862939263213	ALOX15B
kinetochore assembly (GO:0051382)	1/8	0.09428198637600053	0.5896090397999151	0	0	10.16260162601626	23.99862939263213	CENPA
angiogenesis involved in wound healing (GO:0060055)	1/8	0.09428198637600053	0.5888873641086055	0	0	10.16260162601626	23.99862939263213	ITGB3
positive regulation of regulatory T cell differentiation (GO:0045591)	1/8	0.09428198637600053	0.5881674529055388	0	0	10.16260162601626	23.99862939263213	DUSP10
phospholipid scrambling (GO:0017121)	1/8	0.09428198637600053	0.5874492997273879	0	0	10.16260162601626	23.99862939263213	PLSCR1
regulation of lipid transport (GO:0032368)	1/8	0.09428198637600053	0.5867328981423545	0	0	10.16260162601626	23.99862939263213	ITGB3
basement membrane organization (GO:0071711)	1/8	0.09428198637600053	0.5860182417499765	0	0	10.16260162601626	23.99862939263213	NID1
negative regulation of neuron projection regeneration (GO:0070571)	1/8	0.09428198637600053	0.5853053241809376	0	0	10.16260162601626	23.99862939263213	EPHA4
granulocyte differentiation (GO:0030851)	1/8	0.09428198637600053	0.5845941390968782	0	0	10.16260162601626	23.99862939263213	CSF3
regulation of T-helper 2 cell differentiation (GO:0045628)	1/8	0.09428198637600053	0.5838846801902072	0	0	10.16260162601626	23.99862939263213	CD86
positive regulation of chemokine secretion (GO:0090197)	1/8	0.09428198637600053	0.583176941183916	0	0	10.16260162601626	23.99862939263213	ALOX15B
positive regulation of viral entry into host cell (GO:0046598)	1/8	0.09428198637600053	0.5824709158313931	0	0	10.16260162601626	23.99862939263213	LGALS9
immunoglobulin mediated immune response (GO:0016064)	1/8	0.09428198637600053	0.5817665979162403	0	0	10.16260162601626	23.99862939263213	ZP3
interleukin-1 beta secretion (GO:0050702)	1/8	0.09428198637600053	0.5810639812520902	0	0	10.16260162601626	23.99862939263213	GBP5
regulation of T-helper 2 cell cytokine production (GO:2000551)	1/8	0.09428198637600053	0.5803630596824255	0	0	10.16260162601626	23.99862939263213	IL6
arginine catabolic process (GO:0006527)	1/8	0.09428198637600053	0.5796638270803984	0	0	10.16260162601626	23.99862939263213	NANOS1
succinate metabolic process (GO:0006105)	1/8	0.09428198637600053	0.5789662773486531	0	0	10.16260162601626	23.99862939263213	STAT5A
response to vitamin D (GO:0033280)	1/8	0.09428198637600053	0.5782704044191476	0	0	10.16260162601626	23.99862939263213	CYP27B1
polyol biosynthetic process (GO:0046173)	1/8	0.09428198637600053	0.5775762022529781	0	0	10.16260162601626	23.99862939263213	CYP27B1
regulation of apoptotic cell clearance (GO:2000425)	1/8	0.09428198637600053	0.5768836648402047	0	0	10.16260162601626	23.99862939263213	C3
negative regulation of cellular protein metabolic process (GO:0032269)	3/89	0.09697884333019653	0.5926742964239436	0	0	2.740476842970677	6.3942516696798375	NANOS1;EDN1;PLAT
regulation of neuron apoptotic process (GO:0043523)	3/89	0.09697884333019653	0.5919653558779819	0	0	2.740476842970677	6.3942516696798375	ADAM8;SOD2;PPARGC1A
male gonad development (GO:0008584)	2/43	0.09801034852971069	0.5975469636166233	0	0	3.781433163168841	8.783067531271	BIK;INHBA
development of primary male sexual characteristics (GO:0046546)	2/43	0.09801034852971069	0.5968339004142168	0	0	3.781433163168841	8.783067531271	BIK;INHBA
response to hydrogen peroxide (GO:0042542)	2/43	0.09801034852971069	0.596122537004903	0	0	3.781433163168841	8.783067531271	IL6;TNFAIP3
branching morphogenesis of an epithelial tube (GO:0048754)	2/43	0.09801034852971069	0.5954128673179925	0	0	3.781433163168841	8.783067531271	BMP2;SEMA3E
digestive tract development (GO:0048565)	2/43	0.09801034852971069	0.5947048853116691	0	0	3.781433163168841	8.783067531271	CXCL8;TNF
negative regulation of nucleic acid-templated transcription (GO:1903507)	9/444	0.09868574701017485	0.5980918847896939	0	0	1.6479894528675016	3.8164382830622405	SBNO2;BMP2;CSF2;BCL3;PDGFB;NR1D2;ZP3;TNF;FOXO1
protein tetramerization (GO:0051262)	3/90	0.0994582801815477	0.6020588419530699	0	0	2.710027100271003	6.254788665051454	GBP5;SAMHD1;SOD2
regulation of JNK cascade (GO:0046328)	3/90	0.0994582801815477	0.6013455020929359	0	0	2.710027100271003	6.254788665051454	DUSP10;IL1B;WNT7A
negative regulation of cellular macromolecule biosynthetic process (GO:2000113)	10/512	0.10183045135799436	0.614959518674373	0	0	1.5879065040650406	3.627486805040916	NANOS1;SBNO2;BMP2;CSF2;BCL3;PDGFB;NR1D2;ZP3;TNF;FOXO1
negative regulation of immune system process (GO:0002683)	2/44	0.1018773610560639	0.6145155714764705	0	0	3.695491500369549	8.440449119287608	TSC22D3;IRAK3
hexose biosynthetic process (GO:0019319)	2/44	0.1018773610560639	0.6137900513212445	0	0	3.695491500369549	8.440449119287608	BPGM;PPARGC1A
regulation of T cell activation (GO:0050863)	2/44	0.1018773610560639	0.61306624229846	0	0	3.695491500369549	8.440449119287608	GPNMB;VTCN1
positive regulation of intracellular transport (GO:0032388)	2/44	0.1018773610560639	0.6123441383617126	0	0	3.695491500369549	8.440449119287608	EHD1;BID
positive regulation of transport (GO:0051050)	2/44	0.1018773610560639	0.6116237334930519	0	0	3.695491500369549	8.440449119287608	C3;TNF
posttranscriptional regulation of gene expression (GO:0010608)	2/44	0.1018773610560639	0.6109050217028132	0	0	3.695491500369549	8.440449119287608	NANOS1;PARP9
negative regulation of immune response (GO:0050777)	2/44	0.1018773610560639	0.6101879970294531	0	0	3.695491500369549	8.440449119287608	TNFAIP3;IRAK3
myeloid cell differentiation (GO:0030099)	2/44	0.1018773610560639	0.6094726535393834	0	0	3.695491500369549	8.440449119287608	CSF3;INHBA
regulation of immunoglobulin secretion (GO:0051023)	1/9	0.10542675723978934	0.6299680821951346	0	0	9.033423667570009	20.32284382418888	IL6
removal of superoxide radicals (GO:0019430)	1/9	0.10542675723978934	0.6292312774206373	0	0	9.033423667570009	20.32284382418888	SOD2
negative regulation of cytokine production involved in inflammatory response (GO:1900016)	1/9	0.10542675723978934	0.6284961941526226	0	0	9.033423667570009	20.32284382418888	ZC3H12A
response to UV-C (GO:0010225)	1/9	0.10542675723978934	0.6277628263648133	0	0	9.033423667570009	20.32284382418888	BCL3
regulation of macrophage cytokine production (GO:0010935)	1/9	0.10542675723978934	0.6270311680590268	0	0	9.033423667570009	20.32284382418888	IRAK3
positive regulation of protein maturation (GO:1903319)	1/9	0.10542675723978934	0.6263012132650116	0	0	9.033423667570009	20.32284382418888	ADAM8
actin filament reorganization (GO:0090527)	1/9	0.10542675723978934	0.6255729560402848	0	0	9.033423667570009	20.32284382418888	NEDD9
neuronal ion channel clustering (GO:0045161)	1/9	0.10542675723978934	0.6248463904699709	0	0	9.033423667570009	20.32284382418888	NRCAM
neuron maturation (GO:0042551)	1/9	0.10542675723978934	0.6241215106666415	0	0	9.033423667570009	20.32284382418888	RND1
long-chain fatty acid biosynthetic process (GO:0042759)	1/9	0.10542675723978934	0.6233983107701564	0	0	9.033423667570009	20.32284382418888	ALOX15B
negative regulation of pri-miRNA transcription from RNA polymerase II promoter (GO:1902894)	1/9	0.10542675723978934	0.6226767849475058	0	0	9.033423667570009	20.32284382418888	PDGFB
negative regulation of T cell apoptotic process (GO:0070233)	1/9	0.10542675723978934	0.6219569273926532	0	0	9.033423667570009	20.32284382418888	TSC22D3
pericardium development (GO:0060039)	1/9	0.10542675723978934	0.6212387323263798	0	0	9.033423667570009	20.32284382418888	BMP2
regulation of mast cell activation (GO:0033003)	1/9	0.10542675723978934	0.6205221939961303	0	0	9.033423667570009	20.32284382418888	PLSCR1
regulation of endothelial cell differentiation (GO:0045601)	1/9	0.10542675723978934	0.6198073066758583	0	0	9.033423667570009	20.32284382418888	XDH
embryonic forelimb morphogenesis (GO:0035115)	1/9	0.10542675723978934	0.6190940646658746	0	0	9.033423667570009	20.32284382418888	WNT7A
regulation of morphogenesis of an epithelium (GO:1905330)	1/9	0.10542675723978934	0.6183824622926953	0	0	9.033423667570009	20.32284382418888	FGF1
regulation of leukocyte mediated cytotoxicity (GO:0001910)	1/9	0.10542675723978934	0.617672493908892	0	0	9.033423667570009	20.32284382418888	ICAM1
negative regulation of natural killer cell mediated cytotoxicity (GO:0045953)	1/9	0.10542675723978934	0.6169641538929415	0	0	9.033423667570009	20.32284382418888	LGALS9
Cdc42 protein signal transduction (GO:0032488)	1/9	0.10542675723978934	0.6162574366490778	0	0	9.033423667570009	20.32284382418888	RHOV
negative regulation of tyrosine phosphorylation of STAT protein (GO:0042532)	1/9	0.10542675723978934	0.6155523366071453	0	0	9.033423667570009	20.32284382418888	SOCS3
positive regulation of immunoglobulin secretion (GO:0051024)	1/9	0.10542675723978934	0.6148488482224513	0	0	9.033423667570009	20.32284382418888	IL6
interleukin-1 beta production (GO:0032611)	1/9	0.10542675723978934	0.6141469659756221	0	0	9.033423667570009	20.32284382418888	GBP5
regulation of platelet-derived growth factor receptor-beta signaling pathway (GO:2000586)	1/9	0.10542675723978934	0.6134466843724572	0	0	9.033423667570009	20.32284382418888	PDGFB
positive regulation of leukocyte apoptotic process (GO:2000108)	1/9	0.10542675723978934	0.612747997943787	0	0	9.033423667570009	20.32284382418888	LGALS9
sphingoid biosynthetic process (GO:0046520)	1/9	0.10542675723978934	0.6120509012453299	0	0	9.033423667570009	20.32284382418888	SPTLC3
establishment of viral latency (GO:0019043)	1/9	0.10542675723978934	0.6113553888575511	0	0	9.033423667570009	20.32284382418888	IRF7
virion attachment to host cell (GO:0019062)	1/9	0.10542675723978934	0.6106614553855221	0	0	9.033423667570009	20.32284382418888	ICAM1
regulation of skeletal muscle cell differentiation (GO:2001014)	1/9	0.10542675723978934	0.6099690954587811	0	0	9.033423667570009	20.32284382418888	NR1D2
negative regulation of fibrinolysis (GO:0051918)	1/9	0.10542675723978934	0.6092783037311947	0	0	9.033423667570009	20.32284382418888	THBD
positive regulation of T cell chemotaxis (GO:0010820)	1/9	0.10542675723978934	0.6085890748808201	0	0	9.033423667570009	20.32284382418888	S100A7
positive regulation of astrocyte differentiation (GO:0048711)	1/9	0.10542675723978934	0.6079014036097683	0	0	9.033423667570009	20.32284382418888	BMP2
interleukin-1 secretion (GO:0050701)	1/9	0.10542675723978934	0.6072152846440688	0	0	9.033423667570009	20.32284382418888	GBP5
regulation of cytokine secretion involved in immune response (GO:0002739)	1/9	0.10542675723978934	0.6065307127335343	0	0	9.033423667570009	20.32284382418888	TNF
negative regulation of alcohol biosynthetic process (GO:1902931)	1/9	0.10542675723978934	0.6058476826516273	0	0	9.033423667570009	20.32284382418888	CYP27B1
atrioventricular valve development (GO:0003171)	1/9	0.10542675723978934	0.6051661891953262	0	0	9.033423667570009	20.32284382418888	BMP2
regulation of natural killer cell activation (GO:0032814)	1/9	0.10542675723978934	0.6044862271849943	0	0	9.033423667570009	20.32284382418888	PRDM1
cellular response to superoxide (GO:0071451)	1/9	0.10542675723978934	0.603807791464248	0	0	9.033423667570009	20.32284382418888	SOD2
regulation of leukocyte activation (GO:0002694)	1/9	0.10542675723978934	0.6031308768998261	0	0	9.033423667570009	20.32284382418888	PLSCR1
negative regulation of interferon-beta production (GO:0032688)	1/9	0.10542675723978934	0.6024554783814613	0	0	9.033423667570009	20.32284382418888	RELB
positive regulation of cytokine production involved in inflammatory response (GO:1900017)	1/9	0.10542675723978934	0.6017815908217505	0	0	9.033423667570009	20.32284382418888	GBP5
B cell homeostasis (GO:0001782)	1/9	0.10542675723978934	0.6011092091560278	0	0	9.033423667570009	20.32284382418888	TNFAIP3
mitral valve morphogenesis (GO:0003183)	1/9	0.10542675723978934	0.6004383283422376	0	0	9.033423667570009	20.32284382418888	EFNA1
mesodermal cell differentiation (GO:0048333)	1/9	0.10542675723978934	0.5997689433608082	0	0	9.033423667570009	20.32284382418888	ITGB3
sphingosine metabolic process (GO:0006670)	1/9	0.10542675723978934	0.5991010492145267	0	0	9.033423667570009	20.32284382418888	SGPP2
regulation of nephron tubule epithelial cell differentiation (GO:0072182)	1/9	0.10542675723978934	0.5984346409284148	0	0	9.033423667570009	20.32284382418888	LIF
response to vitamin (GO:0033273)	1/9	0.10542675723978934	0.5977697135496055	0	0	9.033423667570009	20.32284382418888	CYP27B1
cyclic nucleotide catabolic process (GO:0009214)	1/9	0.10542675723978934	0.5971062621472197	0	0	9.033423667570009	20.32284382418888	PDE5A
vesicle fusion (GO:0006906)	3/94	0.10962630294975123	0.6202029090383375	0	0	2.594706798131811	5.736061086777055	SAMD9L;LRMP;SYTL5
axon development (GO:0061564)	3/94	0.10962630294975123	0.6195160841113848	0	0	2.594706798131811	5.736061086777055	SLITRK6;WNT7A;NRCAM
cartilage development (GO:0051216)	2/46	0.10973443816269904	0.6194411924162093	0	0	3.5348179568752207	7.810859068881814	BMP2;WNT7A
regulation of cellular component movement (GO:0051270)	2/46	0.10973443816269904	0.6187567270102245	0	0	3.5348179568752207	7.810859068881814	ZSWIM4;HBEGF
positive regulation of tumor necrosis factor production (GO:0032760)	2/47	0.11372134225524196	0.6405298118416111	0	0	3.459609064175748	7.5212045982009705	IFIH1;LGALS9
negative regulation of JAK-STAT cascade (GO:0046426)	2/47	0.11372134225524196	0.639823604772326	0	0	3.459609064175748	7.5212045982009705	SOCS3;BCL3
positive regulation of pathway-restricted SMAD protein phosphorylation (GO:0010862)	2/47	0.11372134225524196	0.6391189532252199	0	0	3.459609064175748	7.5212045982009705	BMP2;INHBA
negative regulation of response to cytokine stimulus (GO:0060761)	1/10	0.11643494417616548	0.6536496371077805	0	0	8.130081300813009	17.48311041495202	IRAK3
induction of positive chemotaxis (GO:0050930)	1/10	0.11643494417616548	0.6529313408032664	0	0	8.130081300813009	17.48311041495202	CXCL8
cellular response to thyroid hormone stimulus (GO:0097067)	1/10	0.11643494417616548	0.6522146214390476	0	0	8.130081300813009	17.48311041495202	CTSH
regulation of myeloid leukocyte differentiation (GO:0002761)	1/10	0.11643494417616548	0.6514994738278207	0	0	8.130081300813009	17.48311041495202	IRF7
3'-UTR-mediated mRNA destabilization (GO:0061158)	1/10	0.11643494417616548	0.6507858928050081	0	0	8.130081300813009	17.48311041495202	ZC3H12A
response to laminar fluid shear stress (GO:0034616)	1/10	0.11643494417616548	0.6500738732286351	0	0	8.130081300813009	17.48311041495202	ASS1
positive regulation of bone remodeling (GO:0046852)	1/10	0.11643494417616548	0.6493634099792048	0	0	8.130081300813009	17.48311041495202	ADAM8
aspartate family amino acid metabolic process (GO:0009066)	1/10	0.11643494417616548	0.6486544979595769	0	0	8.130081300813009	17.48311041495202	ASS1
regulation of NLRP3 inflammasome complex assembly (GO:1900225)	1/10	0.11643494417616548	0.6479471320948446	0	0	8.130081300813009	17.48311041495202	GBP5
regulation of actin filament-based movement (GO:1903115)	1/10	0.11643494417616548	0.647241307332214	0	0	8.130081300813009	17.48311041495202	STC1
regulation of single stranded viral RNA replication via double stranded DNA intermediate (GO:0045091)	1/10	0.11643494417616548	0.6465370186408841	0	0	8.130081300813009	17.48311041495202	CXCL8
positive regulation of glial cell differentiation (GO:0045687)	1/10	0.11643494417616548	0.6458342610119265	0	0	8.130081300813009	17.48311041495202	BMP2
positive regulation of acrosome reaction (GO:2000344)	1/10	0.11643494417616548	0.6451330294581676	0	0	8.130081300813009	17.48311041495202	ZP3
RNA phosphodiester bond hydrolysis, endonucleolytic (GO:0090502)	1/10	0.11643494417616548	0.6444333190140699	0	0	8.130081300813009	17.48311041495202	ZC3H12A
regulation of DNA-templated transcription, initiation (GO:2000142)	1/10	0.11643494417616548	0.6437351247356148	0	0	8.130081300813009	17.48311041495202	FOSL1
positive regulation of cardiac muscle cell differentiation (GO:2000727)	1/10	0.11643494417616548	0.6430384417001866	0	0	8.130081300813009	17.48311041495202	EDN1
epithelial cell morphogenesis (GO:0003382)	1/10	0.11643494417616548	0.6423432650064567	0	0	8.130081300813009	17.48311041495202	STC1
creatine metabolic process (GO:0006600)	1/10	0.11643494417616548	0.6416495897742683	0	0	8.130081300813009	17.48311041495202	STAT5A
androgen biosynthetic process (GO:0006702)	1/10	0.11643494417616548	0.6409574111445225	0	0	8.130081300813009	17.48311041495202	HSD17B3
cell differentiation involved in metanephros development (GO:0072202)	1/10	0.11643494417616548	0.6402667242790652	0	0	8.130081300813009	17.48311041495202	STAT1
negative regulation of gene silencing by miRNA (GO:0060965)	1/10	0.11643494417616548	0.6395775243605731	0	0	8.130081300813009	17.48311041495202	ZC3H12A
positive regulation of fertilization (GO:1905516)	1/10	0.11643494417616548	0.6388898065924434	0	0	8.130081300813009	17.48311041495202	ZP3
T cell chemotaxis (GO:0010818)	1/10	0.11643494417616548	0.6382035661986815	0	0	8.130081300813009	17.48311041495202	CXCL16
regulation of pH (GO:0006885)	1/10	0.11643494417616548	0.6375187984237901	0	0	8.130081300813009	17.48311041495202	PDK4
negative regulation of autophagosome assembly (GO:1902902)	1/10	0.11643494417616548	0.6368354985326607	0	0	8.130081300813009	17.48311041495202	FEZ1
negative regulation of interleukin-1 beta secretion (GO:0050713)	1/10	0.11643494417616548	0.636153661810463	0	0	8.130081300813009	17.48311041495202	ZC3H12A
regulation of histone phosphorylation (GO:0033127)	1/10	0.11643494417616548	0.6354732835625374	0	0	8.130081300813009	17.48311041495202	IL1B
endosomal vesicle fusion (GO:0034058)	1/10	0.11643494417616548	0.6347943591142868	0	0	8.130081300813009	17.48311041495202	SAMD9L
central nervous system projection neuron axonogenesis (GO:0021952)	1/10	0.11643494417616548	0.6341168838110698	0	0	8.130081300813009	17.48311041495202	EPHA4
motor neuron axon guidance (GO:0008045)	1/10	0.11643494417616548	0.6334408530180943	0	0	8.130081300813009	17.48311041495202	EPHA4
positive regulation of reproductive process (GO:2000243)	1/10	0.11643494417616548	0.6327662621203114	0	0	8.130081300813009	17.48311041495202	INHBA
myeloid dendritic cell differentiation (GO:0043011)	1/10	0.11643494417616548	0.6320931065223111	0	0	8.130081300813009	17.48311041495202	CSF2
detection of bacterium (GO:0016045)	1/10	0.11643494417616548	0.6314213816482173	0	0	8.130081300813009	17.48311041495202	PGLYRP4
ectoderm development (GO:0007398)	1/10	0.11643494417616548	0.6307510829415843	0	0	8.130081300813009	17.48311041495202	KRT6B
positive regulation of smooth muscle cell migration (GO:0014911)	1/10	0.11643494417616548	0.6300822058652942	0	0	8.130081300813009	17.48311041495202	PDGFB
positive regulation of bone resorption (GO:0045780)	1/10	0.11643494417616548	0.6294147459014539	0	0	8.130081300813009	17.48311041495202	ADAM8
negative regulation by host of viral process (GO:0044793)	1/10	0.11643494417616548	0.6287486985512936	0	0	8.130081300813009	17.48311041495202	ZC3H12A
positive regulation of interleukin-13 production (GO:0032736)	1/10	0.11643494417616548	0.628084059335066	0	0	8.130081300813009	17.48311041495202	LGALS9
T cell homeostasis (GO:0043029)	1/10	0.11643494417616548	0.6274208237919455	0	0	8.130081300813009	17.48311041495202	TNFSF14
positive regulation of execution phase of apoptosis (GO:1900119)	1/10	0.11643494417616548	0.6267589874799288	0	0	8.130081300813009	17.48311041495202	ZC3H12A
negative regulation of homotypic cell-cell adhesion (GO:0034111)	1/10	0.11643494417616548	0.6260985459757349	0	0	8.130081300813009	17.48311041495202	C1QTNF1
complement activation, lectin pathway (GO:0001867)	1/10	0.11643494417616548	0.6254394948747078	0	0	8.130081300813009	17.48311041495202	C1S
positive regulation of adaptive immune response based on somatic recombination of immune receptors built from immunoglobulin superfamily domains (GO:0002824)	1/10	0.11643494417616548	0.6247818297907176	0	0	8.130081300813009	17.48311041495202	IL1B
regulation of dendritic cell apoptotic process (GO:2000668)	1/10	0.11643494417616548	0.6241255463560634	0	0	8.130081300813009	17.48311041495202	LGALS9
forelimb morphogenesis (GO:0035136)	1/10	0.11643494417616548	0.6234706402213772	0	0	8.130081300813009	17.48311041495202	WNT7A
regulation of axon regeneration (GO:0048679)	1/10	0.11643494417616548	0.6228171070555266	0	0	8.130081300813009	17.48311041495202	EPHA4
thyroid hormone generation (GO:0006590)	1/10	0.11643494417616548	0.6221649425455209	0	0	8.130081300813009	17.48311041495202	DUOX2
negative regulation of glucose transport (GO:0010829)	1/10	0.11643494417616548	0.6215141423964147	0	0	8.130081300813009	17.48311041495202	IL1B
regulation of T cell chemotaxis (GO:0010819)	1/10	0.11643494417616548	0.6208647023312147	0	0	8.130081300813009	17.48311041495202	S100A7
cell morphogenesis involved in neuron differentiation (GO:0048667)	3/97	0.11750454242455845	0.6259140709734048	0	0	2.5144581342720644	5.384154607022249	SLITRK6;WNT7A;NRCAM
regulation of epithelial cell migration (GO:0010632)	2/48	0.11774510363286876	0.626541463856652	0	0	3.387533875338753	7.246724694057985	DUSP10;CTSH
intrinsic apoptotic signaling pathway in response to DNA damage (GO:0008630)	2/48	0.11774510363286876	0.6258888164984681	0	0	3.387533875338753	7.246724694057985	BCL3;IKBKE
cellular response to mechanical stimulus (GO:0071260)	2/48	0.11774510363286876	0.6252375274074187	0	0	3.387533875338753	7.246724694057985	TNFSF14;IL1B
gonad development (GO:0008406)	2/49	0.12180422212146219	0.6461194859519974	0	0	3.3184005309440847	6.98636223636076	BIK;INHBA
steroid metabolic process (GO:0008202)	3/99	0.12287108162489323	0.6511018998253688	0	0	2.463661000246366	5.165359916578217	CYP27B1;HSD17B3;TFCP2L1
glycosaminoglycan biosynthetic process (GO:0006024)	3/99	0.12287108162489323	0.6504264829168362	0	0	2.463661000246366	5.165359916578217	CSGALNACT1;IL1B;CHST2
regulation of bone mineralization (GO:0030500)	2/50	0.12589722864430564	0.665754982147038	0	0	3.252032520325203	6.7391523594494265	CYP27B1;BMP2
positive regulation of JUN kinase activity (GO:0043507)	2/50	0.12589722864430564	0.6650657947949189	0	0	3.252032520325203	6.7391523594494265	EDN1;TNF
blood circulation (GO:0008015)	2/50	0.12589722864430564	0.6643780328561444	0	0	3.252032520325203	6.7391523594494265	NANOS1;STAT1
regulation of blood vessel endothelial cell migration (GO:0043535)	2/50	0.12589722864430564	0.6636916919131112	0	0	3.252032520325203	6.7391523594494265	STAT5A;PDGFB
wound healing (GO:0042060)	2/50	0.12589722864430564	0.6630067675664516	0	0	3.252032520325203	6.7391523594494265	ITGB3;WNT7A
regulation of cell cycle (GO:0051726)	5/215	0.1266530393654783	0.6662994431773566	0	0	1.8907165815844205	3.9067950551600195	TGM1;BMP2;MAP3K8;INHBA;ALOX15B
interleukin-27-mediated signaling pathway (GO:0070106)	1/11	0.12730821416208352	0.6690564540361609	0	0	7.390983000739098	15.233882109996689	STAT1
negative regulation of leukocyte activation (GO:0002695)	1/11	0.12730821416208352	0.6683681243509385	0	0	7.390983000739098	15.233882109996689	ZC3H12A
nitric oxide biosynthetic process (GO:0006809)	1/11	0.12730821416208352	0.6676812095263229	0	0	7.390983000739098	15.233882109996689	NANOS1
negative regulation of blood vessel diameter (GO:0097756)	1/11	0.12730821416208352	0.6669957052044273	0	0	7.390983000739098	15.233882109996689	EDN1
postsynapse assembly (GO:0099068)	1/11	0.12730821416208352	0.6663116070452433	0	0	7.390983000739098	15.233882109996689	WNT7A
carnitine metabolic process (GO:0009437)	1/11	0.12730821416208352	0.6656289107265494	0	0	7.390983000739098	15.233882109996689	BBOX1
regulation of leukocyte cell-cell adhesion (GO:1903037)	1/11	0.12730821416208352	0.6649476119438201	0	0	7.390983000739098	15.233882109996689	ASS1
interleukin-2-mediated signaling pathway (GO:0038110)	1/11	0.12730821416208352	0.6642677064101352	0	0	7.390983000739098	15.233882109996689	STAT5A
negative regulation of JUN kinase activity (GO:0043508)	1/11	0.12730821416208352	0.6635891898560902	0	0	7.390983000739098	15.233882109996689	DUSP10
protein localization to pre-autophagosomal structure (GO:0034497)	1/11	0.12730821416208352	0.6629120580297063	0	0	7.390983000739098	15.233882109996689	ATG9B
regulation of vascular endothelial growth factor signaling pathway (GO:1900746)	1/11	0.12730821416208352	0.6622363066963427	0	0	7.390983000739098	15.233882109996689	XDH
mesonephros development (GO:0001823)	1/11	0.12730821416208352	0.6615619316386072	0	0	7.390983000739098	15.233882109996689	FGF1
positive regulation of receptor biosynthetic process (GO:0010870)	1/11	0.12730821416208352	0.6608889286562688	0	0	7.390983000739098	15.233882109996689	EDN1
positive regulation of cytolysis (GO:0045919)	1/11	0.12730821416208352	0.660217293566171	0	0	7.390983000739098	15.233882109996689	PGLYRP4
urea cycle (GO:0000050)	1/11	0.12730821416208352	0.6595470222021445	0	0	7.390983000739098	15.233882109996689	ASS1
myeloid cell activation involved in immune response (GO:0002275)	1/11	0.12730821416208352	0.6588781104149212	0	0	7.390983000739098	15.233882109996689	SBNO2
positive regulation of myoblast fusion (GO:1901741)	1/11	0.12730821416208352	0.6582105540720489	0	0	7.390983000739098	15.233882109996689	EHD1
regulation of hemopoiesis (GO:1903706)	1/11	0.12730821416208352	0.6575443490578059	0	0	7.390983000739098	15.233882109996689	CSF2
T cell proliferation (GO:0042098)	1/11	0.12730821416208352	0.6568794912731165	0	0	7.390983000739098	15.233882109996689	TNFSF14
positive regulation of mesenchymal cell proliferation (GO:0002053)	1/11	0.12730821416208352	0.6562159766354669	0	0	7.390983000739098	15.233882109996689	STAT1
regulation of ceramide biosynthetic process (GO:2000303)	1/11	0.12730821416208352	0.6555538010788217	0	0	7.390983000739098	15.233882109996689	TNF
regulation of chromatin binding (GO:0035561)	1/11	0.12730821416208352	0.6548929605535405	0	0	7.390983000739098	15.233882109996689	PARP9
cellular response to interleukin-2 (GO:0071352)	1/11	0.12730821416208352	0.6542334510262963	0	0	7.390983000739098	15.233882109996689	STAT5A
macrophage differentiation (GO:0030225)	1/11	0.12730821416208352	0.6535752684799921	0	0	7.390983000739098	15.233882109996689	CSF3
cellular response to interferon-beta (GO:0035458)	1/11	0.12730821416208352	0.6529184089136807	0	0	7.390983000739098	15.233882109996689	STAT1
protein kinase C signaling (GO:0070528)	1/11	0.12730821416208352	0.6522628683424821	0	0	7.390983000739098	15.233882109996689	PDGFB
positive regulation of chondrocyte differentiation (GO:0032332)	1/11	0.12730821416208352	0.6516086427975047	0	0	7.390983000739098	15.233882109996689	SOX6
negative regulation of potassium ion transport (GO:0043267)	1/11	0.12730821416208352	0.6509557283257638	0	0	7.390983000739098	15.233882109996689	NANOS1
metanephric mesenchyme development (GO:0072075)	1/11	0.12730821416208352	0.6503041209901024	0	0	7.390983000739098	15.233882109996689	STAT1
response to nitric oxide (GO:0071731)	1/11	0.12730821416208352	0.6496538168691123	0	0	7.390983000739098	15.233882109996689	FOXO1
negative regulation of heart contraction (GO:0045822)	1/11	0.12730821416208352	0.6490048120570552	0	0	7.390983000739098	15.233882109996689	ZC3H12A
negative regulation of cardiac muscle hypertrophy (GO:0010614)	1/11	0.12730821416208352	0.6483571026637847	0	0	7.390983000739098	15.233882109996689	FOXO1
modulation by host of viral genome replication (GO:0044827)	1/11	0.12730821416208352	0.6477106848146682	0	0	7.390983000739098	15.233882109996689	ZC3H12A
cellular response to increased oxygen levels (GO:0036295)	1/11	0.12730821416208352	0.6470655546505102	0	0	7.390983000739098	15.233882109996689	FOXO1
positive regulation of fatty acid oxidation (GO:0046321)	1/11	0.12730821416208352	0.6464217083274748	0	0	7.390983000739098	15.233882109996689	PPARGC1A
inhibition of cysteine-type endopeptidase activity involved in apoptotic process (GO:1990001)	1/11	0.12730821416208352	0.6457791420170101	0	0	7.390983000739098	15.233882109996689	BIRC3
cyclooxygenase pathway (GO:0019371)	1/11	0.12730821416208352	0.6451378519057719	0	0	7.390983000739098	15.233882109996689	PTGS2
positive regulation of glucose metabolic process (GO:0010907)	1/11	0.12730821416208352	0.6444978341955478	0	0	7.390983000739098	15.233882109996689	PPARGC1A
response to thyroid hormone (GO:0097066)	1/11	0.12730821416208352	0.6438590851031836	0	0	7.390983000739098	15.233882109996689	CTSH
carbohydrate derivative catabolic process (GO:1901136)	1/11	0.12730821416208352	0.6432216008605072	0	0	7.390983000739098	15.233882109996689	SAMHD1
regulation of autophagosome maturation (GO:1901096)	1/11	0.12730821416208352	0.6425853777142554	0	0	7.390983000739098	15.233882109996689	ADRB2
regulation of receptor biosynthetic process (GO:0010869)	1/11	0.12730821416208352	0.6419504119260002	0	0	7.390983000739098	15.233882109996689	EDN1
protein carboxylation (GO:0018214)	1/11	0.12730821416208352	0.6413166997720753	0	0	7.390983000739098	15.233882109996689	PROS1
regulation of symbiosis, encompassing mutualism through parasitism (GO:0043903)	1/11	0.12730821416208352	0.6406842375435032	0	0	7.390983000739098	15.233882109996689	CXCL8
interleukin-35-mediated signaling pathway (GO:0070757)	1/11	0.12730821416208352	0.6400530215459234	0	0	7.390983000739098	15.233882109996689	STAT1
peptidyl-glutamic acid carboxylation (GO:0017187)	1/11	0.12730821416208352	0.6394230480995199	0	0	7.390983000739098	15.233882109996689	PROS1
positive regulation of T-helper cell differentiation (GO:0045624)	1/11	0.12730821416208352	0.6387943135389501	0	0	7.390983000739098	15.233882109996689	CD86
regulation of protein ubiquitination (GO:0031396)	3/101	0.128325527860526	0.6432663739413205	0	0	2.414875633904854	4.958186566235736	TNFAIP3;ADRB2;BIRC3
peptidyl-tyrosine modification (GO:0018212)	2/51	0.13002268457226238	0.6511342093937732	0	0	3.188267176789415	6.5042128073955805	EPHA4;PDGFB
response to organonitrogen compound (GO:0010243)	2/51	0.13002268457226238	0.6504958425218186	0	0	3.188267176789415	6.5042128073955805	IL6;IRAK3
positive regulation of actin filament polymerization (GO:0030838)	2/51	0.13002268457226238	0.6498587261236581	0	0	3.188267176789415	6.5042128073955805	CSF3;CDC42EP2
arachidonic acid metabolic process (GO:0019369)	2/51	0.13002268457226238	0.6492228565286252	0	0	3.188267176789415	6.5042128073955805	PTGS2;ALOX15B
coenzyme metabolic process (GO:0006732)	2/51	0.13002268457226238	0.6485882300804056	0	0	3.188267176789415	6.5042128073955805	VNN1;VNN3
axon guidance (GO:0007411)	4/158	0.13091447825511257	0.6523990063826557	0	0	2.0582484305855715	4.184853363629867	EFNA1;EPHA4;TUBB3;FEZ1
regulation of cell-matrix adhesion (GO:0001952)	2/52	0.13417918133363516	0.6680159632639416	0	0	3.1269543464665417	6.2807354537860425	PLAU;SEMA3E
positive regulation of secretion by cell (GO:1903532)	2/52	0.13417918133363516	0.6673648755804485	0	0	3.1269543464665417	6.2807354537860425	EDN1;ADAM8
positive regulation of lyase activity (GO:0051349)	1/12	0.1380482138948374	0.6859396645621765	0	0	6.775067750677506	13.415665845480936	NANOS1
regulation of double-strand break repair via nonhomologous end joining (GO:2001032)	1/12	0.1380482138948374	0.6852724080791394	0	0	6.775067750677506	13.415665845480936	PARP9
regulation of mesenchymal cell proliferation (GO:0010464)	1/12	0.1380482138948374	0.6846064484988875	0	0	6.775067750677506	13.415665845480936	STAT1
regulation of vasculogenesis (GO:2001212)	1/12	0.1380482138948374	0.6839417820440342	0	0	6.775067750677506	13.415665845480936	XDH
regulation of myoblast fusion (GO:1901739)	1/12	0.1380482138948374	0.6832784049518479	0	0	6.775067750677506	13.415665845480936	EHD1
regulation of nitric-oxide synthase biosynthetic process (GO:0051769)	1/12	0.1380482138948374	0.6826163134741814	0	0	6.775067750677506	13.415665845480936	EDN1
peptidyl-arginine modification (GO:0018195)	1/12	0.1380482138948374	0.681955503877401	0	0	6.775067750677506	13.415665845480936	PADI3
positive regulation of establishment of protein localization (GO:1904951)	1/12	0.1380482138948374	0.6812959724423164	0	0	6.775067750677506	13.415665845480936	TNF
negative regulation of metabolic process (GO:0009892)	1/12	0.1380482138948374	0.6806377154641113	0	0	6.775067750677506	13.415665845480936	IL1B
iron ion transport (GO:0006826)	1/12	0.1380482138948374	0.6799807292522734	0	0	6.775067750677506	13.415665845480936	SLC25A37
regulation of cholesterol storage (GO:0010885)	1/12	0.1380482138948374	0.6793250101305258	0	0	6.775067750677506	13.415665845480936	EHD1
oligodendrocyte development (GO:0014003)	1/12	0.1380482138948374	0.6786705544367584	0	0	6.775067750677506	13.415665845480936	ZNF488
cellular response to arsenic-containing substance (GO:0071243)	1/12	0.1380482138948374	0.6780173585229597	0	0	6.775067750677506	13.415665845480936	ZC3H12A
positive regulation of keratinocyte differentiation (GO:0045618)	1/12	0.1380482138948374	0.6773654187551492	0	0	6.775067750677506	13.415665845480936	CYP27B1
regulation of bone remodeling (GO:0046850)	1/12	0.1380482138948374	0.6767147315133095	0	0	6.775067750677506	13.415665845480936	ITGB3
phasic smooth muscle contraction (GO:0014821)	1/12	0.1380482138948374	0.6760652931913198	0	0	6.775067750677506	13.415665845480936	EDN1
nitric oxide metabolic process (GO:0046209)	1/12	0.1380482138948374	0.6754171001968889	0	0	6.775067750677506	13.415665845480936	NANOS1
positive regulation of pseudopodium assembly (GO:0031274)	1/12	0.1380482138948374	0.6747701489514897	0	0	6.775067750677506	13.415665845480936	CDC42EP2
cellular response to fluid shear stress (GO:0071498)	1/12	0.1380482138948374	0.674124435890292	0	0	6.775067750677506	13.415665845480936	ASS1
vasoconstriction (GO:0042310)	1/12	0.1380482138948374	0.6734799574620987	0	0	6.775067750677506	13.415665845480936	EDN1
regulation of skeletal muscle tissue development (GO:0048641)	1/12	0.1380482138948374	0.6728367101292791	0	0	6.775067750677506	13.415665845480936	NR1D2
kinetochore organization (GO:0051383)	1/12	0.1380482138948374	0.6721946903677054	0	0	6.775067750677506	13.415665845480936	CENPA
regulation of mononuclear cell migration (GO:0071675)	1/12	0.1380482138948374	0.6715538946666876	0	0	6.775067750677506	13.415665845480936	TNF
regulation of pseudopodium assembly (GO:0031272)	1/12	0.1380482138948374	0.6709143195289098	0	0	6.775067750677506	13.415665845480936	CDC42EP2
positive regulation of peptidase activity (GO:0010952)	1/12	0.1380482138948374	0.6702759614703665	0	0	6.775067750677506	13.415665845480936	CTSH
response to interleukin-6 (GO:0070741)	1/12	0.1380482138948374	0.6696388170202996	0	0	6.775067750677506	13.415665845480936	SBNO2
negative regulation of epithelial cell differentiation (GO:0030857)	1/12	0.1380482138948374	0.6690028827211351	0	0	6.775067750677506	13.415665845480936	XDH
negative regulation of interleukin-1 secretion (GO:0050711)	1/12	0.1380482138948374	0.6683681551284205	0	0	6.775067750677506	13.415665845480936	ZC3H12A
regulation of blood vessel size (GO:0050880)	1/12	0.1380482138948374	0.6677346308107632	0	0	6.775067750677506	13.415665845480936	NANOS1
PERK-mediated unfolded protein response (GO:0036499)	1/12	0.1380482138948374	0.6671023063497682	0	0	6.775067750677506	13.415665845480936	CXCL8
positive regulation of cyclase activity (GO:0031281)	1/12	0.1380482138948374	0.6664711783399766	0	0	6.775067750677506	13.415665845480936	NANOS1
positive regulation of stem cell differentiation (GO:2000738)	1/12	0.1380482138948374	0.6658412433888046	0	0	6.775067750677506	13.415665845480936	SOX6
positive regulation of mRNA metabolic process (GO:1903313)	1/12	0.1380482138948374	0.6652124981164828	0	0	6.775067750677506	13.415665845480936	ZC3H12A
negative regulation of fibroblast growth factor receptor signaling pathway (GO:0040037)	1/12	0.1380482138948374	0.6645849391559955	0	0	6.775067750677506	13.415665845480936	SPRY4
negative regulation of interleukin-12 production (GO:0032695)	1/12	0.1380482138948374	0.6639585631530209	0	0	6.775067750677506	13.415665845480936	IRAK3
negative regulation of leukocyte apoptotic process (GO:2000107)	1/12	0.1380482138948374	0.6633333667658712	0	0	6.775067750677506	13.415665845480936	IRF7
positive regulation of T cell cytokine production (GO:0002726)	1/12	0.1380482138948374	0.6627093466654329	0	0	6.775067750677506	13.415665845480936	IL6
positive regulation of granulocyte macrophage colony-stimulating factor production (GO:0032725)	1/12	0.1380482138948374	0.6620864995351083	0	0	6.775067750677506	13.415665845480936	IL1B
positive regulation of phosphatidylinositol 3-kinase signaling (GO:0014068)	2/53	0.13836533981638338	0.6629843465568116	0	0	3.067955207853965	6.067978837292018	CSF3;PDGFB
embryonic organ development (GO:0048568)	2/53	0.13836533981638338	0.6623624100215801	0	0	3.067955207853965	6.067978837292018	CXCL8;TNF
cell morphogenesis involved in differentiation (GO:0000904)	2/54	0.142579809887708	0.6818976287319344	0	0	3.011141222523336	5.865261567799852	EFNA1;ITGB3
cellular response to nutrient levels (GO:0031669)	2/54	0.142579809887708	0.6812591478061554	0	0	3.011141222523336	5.865261567799852	PDK4;FOXO1
negative regulation of cellular component organization (GO:0051129)	2/54	0.142579809887708	0.6806218614190589	0	0	3.011141222523336	5.865261567799852	IRAK3;TNF
cellular response to starvation (GO:0009267)	3/107	0.14518529059633745	0.6924117176758037	0	0	2.279462046956918	4.398779316517026	ZC3H12A;PDK4;FOXO1
positive regulation of cell cycle process (GO:0090068)	3/107	0.14518529059633745	0.6917652081354901	0	0	2.279462046956918	4.398779316517026	EDN1;IL1B;PDGFB
regulation of protein secretion (GO:0050708)	3/107	0.14518529059633745	0.6911199047696921	0	0	2.279462046956918	4.398779316517026	IL1B;ADAM8;TNF
transcription from RNA polymerase II promoter (GO:0006366)	9/485	0.14535514898700683	0.6912836209512543	0	0	1.5086748805632386	2.9095930015451112	FOSL1;MAF;MAFF;IRF7;NR1D2;TCF4;POU2F2;PPARGC1A;IRF9
fat cell differentiation (GO:0045444)	2/55	0.1468212699044486	0.6976060896856622	0	0	2.956393200295639	5.671956490583995	PPARGC1A;FOXO1
monocarboxylic acid metabolic process (GO:0032787)	3/108	0.1480635664079332	0.7028543063997051	0	0	2.2583559168925023	4.313716338463467	STAT5A;VNN1;VNN3
modulation by virus of host process (GO:0019054)	1/13	0.14865657016342523	0.7050134549665046	0	0	6.253908692933083	11.92067874693781	ZC3H12A
regulation of acyl-CoA biosynthetic process (GO:0050812)	1/13	0.14865657016342523	0.704358846373221	0	0	6.253908692933083	11.92067874693781	PDK4
regulation of granulocyte chemotaxis (GO:0071622)	1/13	0.14865657016342523	0.7037054522671233	0	0	6.253908692933083	11.92067874693781	S100A7
cellular response to exogenous dsRNA (GO:0071360)	1/13	0.14865657016342523	0.7030532692715097	0	0	6.253908692933083	11.92067874693781	IFIH1
positive regulation of sodium ion transport (GO:0010765)	1/13	0.14865657016342523	0.7024022940221842	0	0	6.253908692933083	11.92067874693781	NANOS1
synaptic vesicle cycle (GO:0099504)	1/13	0.14865657016342523	0.7017525231673997	0	0	6.253908692933083	11.92067874693781	WNT7A
regulation of biomineral tissue development (GO:0070167)	1/13	0.14865657016342523	0.7011039533677994	0	0	6.253908692933083	11.92067874693781	CYP27B1
regulation of triglyceride biosynthetic process (GO:0010866)	1/13	0.14865657016342523	0.700456581296361	0	0	6.253908692933083	11.92067874693781	C3
regulation of acetyl-CoA biosynthetic process from pyruvate (GO:0010510)	1/13	0.14865657016342523	0.6998104036383386	0	0	6.253908692933083	11.92067874693781	PDK4
regulation of production of miRNAs involved in gene silencing by miRNA (GO:1903798)	1/13	0.14865657016342523	0.6991654170912064	0	0	6.253908692933083	11.92067874693781	ZC3H12A
positive regulation of cholesterol efflux (GO:0010875)	1/13	0.14865657016342523	0.6985216183646031	0	0	6.253908692933083	11.92067874693781	NFKBIA
regulation of axon guidance (GO:1902667)	1/13	0.14865657016342523	0.697879004180275	0	0	6.253908692933083	11.92067874693781	ZSWIM4
regulation of granulocyte macrophage colony-stimulating factor production (GO:0032645)	1/13	0.14865657016342523	0.6972375712720211	0	0	6.253908692933083	11.92067874693781	IL1B
pathway-restricted SMAD protein phosphorylation (GO:0060389)	1/13	0.14865657016342523	0.6965973163856373	0	0	6.253908692933083	11.92067874693781	BMP2
glutamine family amino acid biosynthetic process (GO:0009084)	1/13	0.14865657016342523	0.6959582362788614	0	0	6.253908692933083	11.92067874693781	ASS1
cardiocyte differentiation (GO:0035051)	1/13	0.14865657016342523	0.6953203277213189	0	0	6.253908692933083	11.92067874693781	BMP2
cellular response to interleukin-15 (GO:0071350)	1/13	0.14865657016342523	0.6946835874944679	0	0	6.253908692933083	11.92067874693781	STAT5A
toll-like receptor 9 signaling pathway (GO:0034162)	1/13	0.14865657016342523	0.6940480123915452	0	0	6.253908692933083	11.92067874693781	IRAK2
regulation of execution phase of apoptosis (GO:1900117)	1/13	0.14865657016342523	0.6934135992175128	0	0	6.253908692933083	11.92067874693781	ZC3H12A
negative regulation of reactive oxygen species biosynthetic process (GO:1903427)	1/13	0.14865657016342523	0.6927803447890036	0	0	6.253908692933083	11.92067874693781	ZC3H12A
regulation of endothelial cell chemotaxis (GO:2001026)	1/13	0.14865657016342523	0.6921482459342692	0	0	6.253908692933083	11.92067874693781	FGF1
regulation of necrotic cell death (GO:0010939)	1/13	0.14865657016342523	0.6915172994931258	0	0	6.253908692933083	11.92067874693781	BIRC3
regulation of fibrinolysis (GO:0051917)	1/13	0.14865657016342523	0.6908875023169025	0	0	6.253908692933083	11.92067874693781	THBD
regulation of cAMP-dependent protein kinase activity (GO:2000479)	1/13	0.14865657016342523	0.6902588512683885	0	0	6.253908692933083	11.92067874693781	ADRB2
negative regulation of blood pressure (GO:0045776)	1/13	0.14865657016342523	0.6896313432217809	0	0	6.253908692933083	11.92067874693781	NANOS1
positive regulation of alpha-beta T cell proliferation (GO:0046641)	1/13	0.14865657016342523	0.689004975062633	0	0	6.253908692933083	11.92067874693781	LGALS9
regulation of cytolysis (GO:0042268)	1/13	0.14865657016342523	0.6883797436878031	0	0	6.253908692933083	11.92067874693781	CSF2
interleukin-15-mediated signaling pathway (GO:0035723)	1/13	0.14865657016342523	0.6877556460054025	0	0	6.253908692933083	11.92067874693781	STAT5A
regulation of leukocyte migration (GO:0002685)	1/13	0.14865657016342523	0.6871326789347455	0	0	6.253908692933083	11.92067874693781	ZP3
high-density lipoprotein particle assembly (GO:0034380)	1/13	0.14865657016342523	0.6865108394062978	0	0	6.253908692933083	11.92067874693781	PRKACB
response to fatty acid (GO:0070542)	1/13	0.14865657016342523	0.6858901243616266	0	0	6.253908692933083	11.92067874693781	PDK4
regulation of cellular carbohydrate metabolic process (GO:0010675)	1/13	0.14865657016342523	0.6852705307533505	0	0	6.253908692933083	11.92067874693781	PDK4
mitochondrion organization (GO:0007005)	4/167	0.15093080068927972	0.6951262418027025	0	0	1.9473248624701818	3.6822624425053734	BIK;BID;SOD2;PPARGC1A
neuron projection development (GO:0031175)	4/167	0.15093080068927972	0.6944994372564421	0	0	1.9473248624701818	3.6822624425053734	EHD1;EPHA4;IL6;WNT7A
circulatory system development (GO:0072359)	3/109	0.15096032502959542	0.6940094942576805	0	0	2.2376370552696354	4.230785913716558	BMP2;PDGFB;RBM20
regulation of cell motility (GO:2000145)	3/109	0.15096032502959542	0.6933848232457474	0	0	2.2376370552696354	4.230785913716558	RHOF;RND1;HBEGF
positive regulation of protein transport (GO:0051222)	2/56	0.15108842618792406	0.693349135644763	0	0	2.903600464576074	5.4874855100834035	ADAM8;TNF
phosphatidylinositol-mediated signaling (GO:0048015)	2/56	0.15108842618792406	0.6927261804465198	0	0	2.903600464576074	5.4874855100834035	EDN1;ZP3
autophagosome organization (GO:1905037)	2/56	0.15108842618792406	0.6921043436597635	0	0	2.903600464576074	5.4874855100834035	ATG9B;TP53INP1
positive regulation of cell death (GO:0010942)	2/57	0.15538001254639672	0.7111248466585313	0	0	2.8526601055484235	5.311314987058421	ZC3H12A;TNF
branching involved in blood vessel morphogenesis (GO:0001569)	1/14	0.1591348899679038	0.7276571178371084	0	0	5.807200929152148	10.673653146583758	SEMA3E
regulation of nuclear-transcribed mRNA catabolic process, deadenylation-dependent decay (GO:1900151)	1/14	0.1591348899679038	0.7270056790565917	0	0	5.807200929152148	10.673653146583758	NANOS1
myeloid dendritic cell activation (GO:0001773)	1/14	0.1591348899679038	0.7263554056406198	0	0	5.807200929152148	10.673653146583758	CSF2
positive regulation of osteoclast differentiation (GO:0045672)	1/14	0.1591348899679038	0.725706294464891	0	0	5.807200929152148	10.673653146583758	TNF
establishment of mitotic spindle orientation (GO:0000132)	1/14	0.1591348899679038	0.7250583424162617	0	0	5.807200929152148	10.673653146583758	CENPA
stem cell development (GO:0048864)	1/14	0.1591348899679038	0.7244115463926967	0	0	5.807200929152148	10.673653146583758	WNT7A
regulation of platelet aggregation (GO:0090330)	1/14	0.1591348899679038	0.7237659033032202	0	0	5.807200929152148	10.673653146583758	C1QTNF1
positive regulation of response to cytokine stimulus (GO:0060760)	1/14	0.1591348899679038	0.7231214100678656	0	0	5.807200929152148	10.673653146583758	IFIH1
neurotransmitter biosynthetic process (GO:0042136)	1/14	0.1591348899679038	0.7224780636176272	0	0	5.807200929152148	10.673653146583758	NANOS1
negative regulation of interleukin-1 beta production (GO:0032691)	1/14	0.1591348899679038	0.7218358608944115	0	0	5.807200929152148	10.673653146583758	ZC3H12A
regulation of secretion (GO:0051046)	1/14	0.1591348899679038	0.7211947988509885	0	0	5.807200929152148	10.673653146583758	OAS2
regulation of monocyte differentiation (GO:0045655)	1/14	0.1591348899679038	0.7205548744509432	0	0	5.807200929152148	10.673653146583758	IRF7
regulation of lymphocyte differentiation (GO:0045619)	1/14	0.1591348899679038	0.7199160846686286	0	0	5.807200929152148	10.673653146583758	PRDM1
regulation of defense response to virus (GO:0050688)	1/14	0.1591348899679038	0.719278426489117	0	0	5.807200929152148	10.673653146583758	TNFAIP3
regulation of neural precursor cell proliferation (GO:2000177)	1/14	0.1591348899679038	0.7186418969081532	0	0	5.807200929152148	10.673653146583758	PTPRZ1
smooth muscle contraction (GO:0006939)	1/14	0.1591348899679038	0.718006492932107	0	0	5.807200929152148	10.673653146583758	MYLK
cellular response to osmotic stress (GO:0071470)	1/14	0.1591348899679038	0.7173722115779267	0	0	5.807200929152148	10.673653146583758	MYLK
regulation of fatty acid metabolic process (GO:0019217)	1/14	0.1591348899679038	0.7167390498730918	0	0	5.807200929152148	10.673653146583758	PDK4
positive regulation of vascular smooth muscle cell proliferation (GO:1904707)	1/14	0.1591348899679038	0.716107004855567	0	0	5.807200929152148	10.673653146583758	PDGFB
regulation of synapse organization (GO:0050807)	1/14	0.1591348899679038	0.715476073573756	0	0	5.807200929152148	10.673653146583758	EPHA4
purine nucleotide catabolic process (GO:0006195)	1/14	0.1591348899679038	0.7148462530864551	0	0	5.807200929152148	10.673653146583758	XDH
positive regulation of heart rate (GO:0010460)	1/14	0.1591348899679038	0.7142175404628083	0	0	5.807200929152148	10.673653146583758	EDN1
positive regulation of muscle hypertrophy (GO:0014742)	1/14	0.1591348899679038	0.713589932782261	0	0	5.807200929152148	10.673653146583758	EDN1
positive regulation of calcium ion-dependent exocytosis (GO:0045956)	1/14	0.1591348899679038	0.7129634271345154	0	0	5.807200929152148	10.673653146583758	ZP3
regulation of interferon-gamma biosynthetic process (GO:0045072)	1/14	0.1591348899679038	0.7123380206194851	0	0	5.807200929152148	10.673653146583758	INHBA
regulation of mRNA catabolic process (GO:0061013)	1/14	0.1591348899679038	0.7117137103472507	0	0	5.807200929152148	10.673653146583758	ZC3H12A
regulation of adaptive immune response (GO:0002819)	1/14	0.1591348899679038	0.7110904934380149	0	0	5.807200929152148	10.673653146583758	IRF7
positive regulation of interleukin-8 secretion (GO:2000484)	1/14	0.1591348899679038	0.7104683670220586	0	0	5.807200929152148	10.673653146583758	LGALS9
purine-containing compound catabolic process (GO:0072523)	1/14	0.1591348899679038	0.7098473282396967	0	0	5.807200929152148	10.673653146583758	XDH
positive regulation of blood vessel diameter (GO:0097755)	1/14	0.1591348899679038	0.709227374241234	0	0	5.807200929152148	10.673653146583758	NANOS1
receptor metabolic process (GO:0043112)	2/58	0.15969478985406912	0.7111016689575173	0	0	2.803476310625175	5.142951636884006	CXCL8;TNF
autophagosome assembly (GO:0000045)	2/58	0.15969478985406912	0.7104817023760372	0	0	2.803476310625175	5.142951636884006	ATG9B;TP53INP1
integrin-mediated signaling pathway (GO:0007229)	2/58	0.15969478985406912	0.7098628158757098	0	0	2.803476310625175	5.142951636884006	ITGB3;NEDD9
regulation of extrinsic apoptotic signaling pathway (GO:2001236)	2/59	0.16403154552910587	0.7285056369321387	0	0	2.75595976298746	4.981938869692017	G0S2;BID
regulation of pathway-restricted SMAD protein phosphorylation (GO:0060393)	2/59	0.16403154552910587	0.7278721537695889	0	0	2.75595976298746	4.981938869692017	BMP2;INHBA
cell morphogenesis (GO:0000902)	2/59	0.16403154552910587	0.727239771359711	0	0	2.75595976298746	4.981938869692017	CDH10;ADAM8
dicarboxylic acid metabolic process (GO:0043648)	2/59	0.16403154552910587	0.7266084868359611	0	0	2.75595976298746	4.981938869692017	STAT5A;ASS1
positive regulation of protein binding (GO:0032092)	2/60	0.16838909305612437	0.7452641299786668	0	0	2.710027100271003	4.82785351584478	CSF3;BMP2
response to reactive oxygen species (GO:0000302)	2/60	0.16838909305612437	0.7446183205072814	0	0	2.710027100271003	4.82785351584478	SOD2;S100A7
muscle organ development (GO:0007517)	2/60	0.16838909305612437	0.743973629320695	0	0	2.710027100271003	4.82785351584478	SOX6;HBEGF
membrane lipid biosynthetic process (GO:0046467)	2/60	0.16838909305612437	0.7433300535167844	0	0	2.710027100271003	4.82785351584478	SPTLC3;SGPP2
epithelium development (GO:0060429)	3/115	0.1687073529013264	0.7440912894169998	0	0	2.1208907741251326	3.7743153864627157	BMP2;STAT1;RHCG
myotube differentiation (GO:0014902)	1/15	0.1694847607774618	0.7468745546177785	0	0	5.420054200542006	9.620554271659246	NANOS1
myeloid cell development (GO:0061515)	1/15	0.1694847607774618	0.7462301417147433	0	0	5.420054200542006	9.620554271659246	CSF3
regulation of mast cell degranulation (GO:0043304)	1/15	0.1694847607774618	0.7455868398684375	0	0	5.420054200542006	9.620554271659246	LGALS9
vitamin D metabolic process (GO:0042359)	1/15	0.1694847607774618	0.7449446462079135	0	0	5.420054200542006	9.620554271659246	CYP27B1
heparan sulfate proteoglycan biosynthetic process (GO:0015012)	1/15	0.1694847607774618	0.7443035578721063	0	0	5.420054200542006	9.620554271659246	CSGALNACT1
maintenance of protein location in nucleus (GO:0051457)	1/15	0.1694847607774618	0.7436635720097915	0	0	5.420054200542006	9.620554271659246	BCL3
regulation of B cell differentiation (GO:0045577)	1/15	0.1694847607774618	0.7430246857795425	0	0	5.420054200542006	9.620554271659246	INHBA
embryonic axis specification (GO:0000578)	1/15	0.1694847607774618	0.7423868963496889	0	0	5.420054200542006	9.620554271659246	WNT7A
endocardial cushion morphogenesis (GO:0003203)	1/15	0.1694847607774618	0.741750200898274	0	0	5.420054200542006	9.620554271659246	BMP2
negative regulation of platelet-derived growth factor receptor signaling pathway (GO:0010642)	1/15	0.1694847607774618	0.7411145966130142	0	0	5.420054200542006	9.620554271659246	PDGFB
protein localization to chromosome, centromeric region (GO:0071459)	1/15	0.1694847607774618	0.7404800806912565	0	0	5.420054200542006	9.620554271659246	CENPA
unsaturated fatty acid biosynthetic process (GO:0006636)	1/15	0.1694847607774618	0.739846650339938	0	0	5.420054200542006	9.620554271659246	ALOX15B
cardiac muscle cell differentiation (GO:0055007)	1/15	0.1694847607774618	0.7392143027755449	0	0	5.420054200542006	9.620554271659246	BMP2
presynapse assembly (GO:0099054)	1/15	0.1694847607774618	0.7385830352240713	0	0	5.420054200542006	9.620554271659246	WNT7A
dermatan sulfate proteoglycan biosynthetic process (GO:0050651)	1/15	0.1694847607774618	0.7379528449209791	0	0	5.420054200542006	9.620554271659246	CSGALNACT1
negative regulation of interleukin-2 production (GO:0032703)	1/15	0.1694847607774618	0.7373237291111573	0	0	5.420054200542006	9.620554271659246	TNFAIP3
mesenchyme morphogenesis (GO:0072132)	1/15	0.1694847607774618	0.736695685048882	0	0	5.420054200542006	9.620554271659246	BMP2
nitric oxide mediated signal transduction (GO:0007263)	1/15	0.1694847607774618	0.7360687099977766	0	0	5.420054200542006	9.620554271659246	NANOS1
negative regulation of axon extension involved in axon guidance (GO:0048843)	1/15	0.1694847607774618	0.7354428012307717	0	0	5.420054200542006	9.620554271659246	SEMA3E
negative regulation of RNA metabolic process (GO:0051253)	1/15	0.1694847607774618	0.7348179560300658	0	0	5.420054200542006	9.620554271659246	ZC3H12A
positive regulation of syncytium formation by plasma membrane fusion (GO:0060143)	1/15	0.1694847607774618	0.7341941716870862	0	0	5.420054200542006	9.620554271659246	EHD1
JAK-STAT cascade involved in growth hormone signaling pathway (GO:0060397)	1/15	0.1694847607774618	0.7335714455024491	0	0	5.420054200542006	9.620554271659246	STAT5A
positive regulation of cysteine-type endopeptidase activity involved in apoptotic signaling pathway (GO:2001269)	1/15	0.1694847607774618	0.7329497747859216	0	0	5.420054200542006	9.620554271659246	LGALS9
positive regulation of protein export from nucleus (GO:0046827)	1/15	0.1694847607774618	0.7323291568563823	0	0	5.420054200542006	9.620554271659246	IL1B
cytoplasmic sequestering of protein (GO:0051220)	1/15	0.1694847607774618	0.731709589041783	0	0	5.420054200542006	9.620554271659246	NFKBIA
endoderm development (GO:0007492)	1/15	0.1694847607774618	0.7310910686791103	0	0	5.420054200542006	9.620554271659246	DUSP4
inhibition of cysteine-type endopeptidase activity (GO:0097340)	1/15	0.1694847607774618	0.7304735931143476	0	0	5.420054200542006	9.620554271659246	BIRC3
regulation of DNA replication (GO:0006275)	2/61	0.17276627160858873	0.7439884253321758	0	0	2.665600426496068	4.680302889814815	CSF2;PDGFB
positive regulation of epithelial cell apoptotic process (GO:1904037)	1/16	0.17970775081250215	0.773228206067621	0	0	5.08130081300813	8.721663384993546	IL6
regulation of actin nucleation (GO:0051125)	1/16	0.17970775081250215	0.7725767922461655	0	0	5.08130081300813	8.721663384993546	CORO1A
positive regulation of nuclear-transcribed mRNA catabolic process, deadenylation-dependent decay (GO:1900153)	1/16	0.17970775081250215	0.7719264750809751	0	0	5.08130081300813	8.721663384993546	NANOS1
regulation of systemic arterial blood pressure by hormone (GO:0001990)	1/16	0.17970775081250215	0.7712772518050449	0	0	5.08130081300813	8.721663384993546	EDN1
positive regulation of cardiac muscle tissue growth (GO:0055023)	1/16	0.17970775081250215	0.7706291196606709	0	0	5.08130081300813	8.721663384993546	EDN1
cellular response to dsRNA (GO:0071359)	1/16	0.17970775081250215	0.7699820758994109	0	0	5.08130081300813	8.721663384993546	IFIH1
regulation of toll-like receptor 4 signaling pathway (GO:0034143)	1/16	0.17970775081250215	0.7693361177820457	0	0	5.08130081300813	8.721663384993546	TNFAIP3
embryonic digit morphogenesis (GO:0042733)	1/16	0.17970775081250215	0.7686912425785402	0	0	5.08130081300813	8.721663384993546	WNT7A
positive regulation of regulated secretory pathway (GO:1903307)	1/16	0.17970775081250215	0.7680474475680054	0	0	5.08130081300813	8.721663384993546	RAB15
leukocyte tethering or rolling (GO:0050901)	1/16	0.17970775081250215	0.7674047300386598	0	0	5.08130081300813	8.721663384993546	TNF
negative regulation of response to wounding (GO:1903035)	1/16	0.17970775081250215	0.7667630872877914	0	0	5.08130081300813	8.721663384993546	EPHA4
regulation of RIG-I signaling pathway (GO:0039535)	1/16	0.17970775081250215	0.7661225166217197	0	0	5.08130081300813	8.721663384993546	BIRC3
cytoplasmic sequestering of transcription factor (GO:0042994)	1/16	0.17970775081250215	0.7654830153557584	0	0	5.08130081300813	8.721663384993546	NFKBIA
epithelial cell development (GO:0002064)	1/16	0.17970775081250215	0.7648445808141772	0	0	5.08130081300813	8.721663384993546	WNT7A
negative regulation of steroid biosynthetic process (GO:0010894)	1/16	0.17970775081250215	0.7642072103301654	0	0	5.08130081300813	8.721663384993546	BMP2
leukocyte adhesion to vascular endothelial cell (GO:0061756)	1/16	0.17970775081250215	0.7635709012457939	0	0	5.08130081300813	8.721663384993546	TNF
regulation of bicellular tight junction assembly (GO:2000810)	1/16	0.17970775081250215	0.7629356509119788	0	0	5.08130081300813	8.721663384993546	TNF
positive regulation of cardiac muscle hypertrophy (GO:0010613)	1/16	0.17970775081250215	0.7623014566884443	0	0	5.08130081300813	8.721663384993546	EDN1
glutamine family amino acid catabolic process (GO:0009065)	1/16	0.17970775081250215	0.7616683159436864	0	0	5.08130081300813	8.721663384993546	NANOS1
neuron apoptotic process (GO:0051402)	1/16	0.17970775081250215	0.7610362260549365	0	0	5.08130081300813	8.721663384993546	BID
positive regulation of myotube differentiation (GO:0010831)	1/16	0.17970775081250215	0.7604051844081248	0	0	5.08130081300813	8.721663384993546	EHD1
dendritic spine morphogenesis (GO:0060997)	1/16	0.17970775081250215	0.7597751883978446	0	0	5.08130081300813	8.721663384993546	WNT7A
regulation of osteoblast proliferation (GO:0033688)	1/16	0.17970775081250215	0.7591462354273166	0	0	5.08130081300813	8.721663384993546	BMP2
bone morphogenesis (GO:0060349)	1/16	0.17970775081250215	0.7585183229083527	0	0	5.08130081300813	8.721663384993546	MMP13
positive regulation of cell migration involved in sprouting angiogenesis (GO:0090050)	1/16	0.17970775081250215	0.757891448261321	0	0	5.08130081300813	8.721663384993546	PTGS2
cardiac epithelial to mesenchymal transition (GO:0060317)	1/16	0.17970775081250215	0.7572656089151102	0	0	5.08130081300813	8.721663384993546	BMP2
odontogenesis of dentin-containing tooth (GO:0042475)	1/16	0.17970775081250215	0.7566408023070944	0	0	5.08130081300813	8.721663384993546	BMP2
regulation of necroptotic process (GO:0060544)	1/16	0.17970775081250215	0.7560170258830985	0	0	5.08130081300813	8.721663384993546	BIRC3
regulation of acrosome reaction (GO:0060046)	1/16	0.17970775081250215	0.7553942770973628	0	0	5.08130081300813	8.721663384993546	ZP3
aorta morphogenesis (GO:0035909)	1/16	0.17970775081250215	0.754772553412509	0	0	5.08130081300813	8.721663384993546	MYLK
activation of protein kinase A activity (GO:0034199)	1/16	0.17970775081250215	0.7541518522995053	0	0	5.08130081300813	8.721663384993546	PRKACB
positive regulation of positive chemotaxis (GO:0050927)	1/16	0.17970775081250215	0.7535321712376323	0	0	5.08130081300813	8.721663384993546	CXCL8
mesenchyme development (GO:0060485)	1/16	0.17970775081250215	0.7529135077144486	0	0	5.08130081300813	8.721663384993546	BMP2
positive regulation of DNA-templated transcription, initiation (GO:2000144)	1/16	0.17970775081250215	0.7522958592257576	0	0	5.08130081300813	8.721663384993546	FOSL1
negative regulation of protein modification process (GO:0031400)	2/63	0.18157500389586773	0.759489544984109	0	0	2.580978190734288	4.403371960340523	ZC3H12A;XDH
carbohydrate homeostasis (GO:0033500)	2/63	0.18157500389586773	0.7588675224247444	0	0	2.580978190734288	4.403371960340523	OAS1;PDK4
regulation of proteolysis (GO:0030162)	2/63	0.18157500389586773	0.7582465179055753	0	0	2.580978190734288	4.403371960340523	PLAUR;PLAT
enzyme linked receptor protein signaling pathway (GO:0007167)	3/120	0.1839342213759047	0.7674704265586605	0	0	2.032520325203252	3.4414168248192962	LIF;BLNK;NEDD9
positive regulation of protein polymerization (GO:0032273)	2/64	0.1860043601453788	0.7754740603119836	0	0	2.540650406504065	4.2733362904010805	CSF3;CDC42EP2
positive regulation of endocytosis (GO:0045807)	2/64	0.1860043601453788	0.7748410202627494	0	0	2.540650406504065	4.2733362904010805	IL1B;TNF
cellular response to decreased oxygen levels (GO:0036294)	2/64	0.1860043601453788	0.7742090129052757	0	0	2.540650406504065	4.2733362904010805	ADAM8;PTGS2
regulation of cell differentiation (GO:0045595)	3/121	0.1870227812687514	0.7778135719759074	0	0	2.015722636565209	3.379409079985938	CSF2;NR1D2;ALOX15B
positive regulation of protein processing (GO:0010954)	1/17	0.1898054091674659	0.7887434877700151	0	0	4.782400765184122	7.947182658587708	ADAM8
regulation of multicellular organism growth (GO:0040014)	1/17	0.1898054091674659	0.7881017111322852	0	0	4.782400765184122	7.947182658587708	STAT5A
positive regulation of cholesterol transport (GO:0032376)	1/17	0.1898054091674659	0.7874609780338037	0	0	4.782400765184122	7.947182658587708	NFKBIA
regulation of tissue remodeling (GO:0034103)	1/17	0.1898054091674659	0.7868212859314204	0	0	4.782400765184122	7.947182658587708	GPNMB
negative regulation of axon guidance (GO:1902668)	1/17	0.1898054091674659	0.7861826322902423	0	0	4.782400765184122	7.947182658587708	SEMA3E
positive regulation of G-protein coupled receptor protein signaling pathway (GO:0045745)	1/17	0.1898054091674659	0.7855450145835998	0	0	4.782400765184122	7.947182658587708	C3
regulation of insulin-like growth factor receptor signaling pathway (GO:0043567)	1/17	0.1898054091674659	0.7849084302930134	0	0	4.782400765184122	7.947182658587708	BMP2
positive regulation of lymphocyte migration (GO:2000403)	1/17	0.1898054091674659	0.7842728769081607	0	0	4.782400765184122	7.947182658587708	CCL20
positive regulation of epidermal cell differentiation (GO:0045606)	1/17	0.1898054091674659	0.7836383519268435	0	0	4.782400765184122	7.947182658587708	CYP27B1
positive regulation of nitrogen compound metabolic process (GO:0051173)	1/17	0.1898054091674659	0.7830048528549544	0	0	4.782400765184122	7.947182658587708	PDGFB
2-oxoglutarate metabolic process (GO:0006103)	1/17	0.1898054091674659	0.7823723772064447	0	0	4.782400765184122	7.947182658587708	STAT5A
positive regulation of fatty acid metabolic process (GO:0045923)	1/17	0.1898054091674659	0.7817409225032917	0	0	4.782400765184122	7.947182658587708	PPARGC1A
positive regulation of monocyte chemotaxis (GO:0090026)	1/17	0.1898054091674659	0.7811104862754665	0	0	4.782400765184122	7.947182658587708	S100A7
regulation of mitochondrial outer membrane permeabilization involved in apoptotic signaling pathway (GO:1901028)	1/17	0.1898054091674659	0.7804810660609013	0	0	4.782400765184122	7.947182658587708	BID
positive regulation of striated muscle cell differentiation (GO:0051155)	1/17	0.1898054091674659	0.7798526594054578	0	0	4.782400765184122	7.947182658587708	EDN1
negative regulation of lipid biosynthetic process (GO:0051055)	1/17	0.1898054091674659	0.779225263862895	0	0	4.782400765184122	7.947182658587708	BMP2
negative regulation of cell development (GO:0010721)	1/17	0.1898054091674659	0.778598876994838	0	0	4.782400765184122	7.947182658587708	WNT7A
negative regulation of interleukin-8 production (GO:0032717)	1/17	0.1898054091674659	0.7779734963707458	0	0	4.782400765184122	7.947182658587708	BCL3
positive regulation of hormone secretion (GO:0046887)	1/17	0.1898054091674659	0.77734911956788	0	0	4.782400765184122	7.947182658587708	EDN1
negative regulation of intracellular transport (GO:0032387)	1/17	0.1898054091674659	0.7767257441712738	0	0	4.782400765184122	7.947182658587708	LGALS9
negative regulation of phosphoprotein phosphatase activity (GO:0032515)	1/17	0.1898054091674659	0.7761033677737007	0	0	4.782400765184122	7.947182658587708	TNF
regulation of collagen biosynthetic process (GO:0032965)	1/17	0.1898054091674659	0.7754819879756434	0	0	4.782400765184122	7.947182658587708	IL6
macrophage activation (GO:0042116)	1/17	0.1898054091674659	0.7748616023852628	0	0	4.782400765184122	7.947182658587708	SBNO2
regulation of T cell migration (GO:2000404)	1/17	0.1898054091674659	0.7742422086183681	0	0	4.782400765184122	7.947182658587708	CCL20
synaptic vesicle transport (GO:0048489)	1/17	0.1898054091674659	0.7736238042983854	0	0	4.782400765184122	7.947182658587708	WNT7A
cellular response to inorganic substance (GO:0071241)	1/17	0.1898054091674659	0.7730063870563276	0	0	4.782400765184122	7.947182658587708	FOXO1
positive regulation of cation transmembrane transport (GO:1904064)	1/17	0.1898054091674659	0.7723899545307644	0	0	4.782400765184122	7.947182658587708	NANOS1
viral entry into host cell (GO:0046718)	1/17	0.1898054091674659	0.7717745043677916	0	0	4.782400765184122	7.947182658587708	ITGB3
regulation of myeloid cell differentiation (GO:0045637)	2/65	0.19044895158796193	0.7737746814915364	0	0	2.5015634771732334	4.148520552827524	CSF3;CSF2
defense response to Gram-positive bacterium (GO:0050830)	2/65	0.19044895158796193	0.7731591089525615	0	0	2.5015634771732334	4.148520552827524	PGLYRP4;IL6
negative regulation of cell adhesion (GO:0007162)	2/65	0.19044895158796193	0.7725445150662716	0	0	2.5015634771732334	4.148520552827524	MUC21;RND1
sphingolipid biosynthetic process (GO:0030148)	2/66	0.19490773900640054	0.7900033297455615	0	0	2.463661000246366	4.028649829223398	SPTLC3;SGPP2
dephosphorylation (GO:0016311)	3/124	0.19636809314474046	0.7952907772361988	0	0	1.9669551534225018	3.2017394862105086	DUSP4;DUSP10;PTPRZ1
phosphorylation (GO:0016310)	7/386	0.1991563602411606	0.8059436211821115	0	0	1.4743670752769702	2.379134595072808	BMP2;IRAK2;PDGFB;MAP3K8;IRAK3;PRKACB;IKBKE
insulin receptor signaling pathway (GO:0008286)	2/67	0.19937970627615254	0.8062081149977864	0	0	2.4268899405411966	3.9134672990529755	PDK4;FOXO1
protein dephosphorylation (GO:0006470)	3/125	0.19950850766744602	0.8060901936872343	0	0	1.951219512195122	3.14516760704758	DUSP4;DUSP10;PTPRZ1
humoral immune response mediated by circulating immunoglobulin (GO:0002455)	3/125	0.19950850766744602	0.805452464103621	0	0	1.951219512195122	3.14516760704758	C1S;C1R;ZP3
regulation of keratinocyte proliferation (GO:0010837)	1/18	0.1997792661980576	0.8059079805602276	0	0	4.5167118337850045	7.274354972605899	TGM1
regulation of peptidyl-serine phosphorylation of STAT protein (GO:0033139)	1/18	0.1997792661980576	0.8052714023765308	0	0	4.5167118337850045	7.274354972605899	LIF
calcium-mediated signaling using intracellular calcium source (GO:0035584)	1/18	0.1997792661980576	0.8046358290518453	0	0	4.5167118337850045	7.274354972605899	CCL20
positive regulation of lipid catabolic process (GO:0050996)	1/18	0.1997792661980576	0.8040012582087445	0	0	4.5167118337850045	7.274354972605899	IL1B
endoplasmic reticulum calcium ion homeostasis (GO:0032469)	1/18	0.1997792661980576	0.8033676874772955	0	0	4.5167118337850045	7.274354972605899	TGM2
maintenance of protein localization in organelle (GO:0072595)	1/18	0.1997792661980576	0.8027351144950299	0	0	4.5167118337850045	7.274354972605899	BCL3
establishment of mitotic spindle localization (GO:0040001)	1/18	0.1997792661980576	0.8021035369069143	0	0	4.5167118337850045	7.274354972605899	CENPA
regulation of cholesterol efflux (GO:0010874)	1/18	0.1997792661980576	0.8014729523653207	0	0	4.5167118337850045	7.274354972605899	NFKBIA
tRNA metabolic process (GO:0006399)	1/18	0.1997792661980576	0.8008433585299984	0	0	4.5167118337850045	7.274354972605899	DTD2
positive regulation of actin cytoskeleton reorganization (GO:2000251)	1/18	0.1997792661980576	0.8002147530680439	0	0	4.5167118337850045	7.274354972605899	CSF3
positive regulation of peptidyl-serine phosphorylation of STAT protein (GO:0033141)	1/18	0.1997792661980576	0.7995871336538729	0	0	4.5167118337850045	7.274354972605899	LIF
regulation of epithelial cell differentiation (GO:0030856)	1/18	0.1997792661980576	0.7989604979691912	0	0	4.5167118337850045	7.274354972605899	ALOX15B
positive regulation of carbohydrate metabolic process (GO:0045913)	1/18	0.1997792661980576	0.7983348437029663	0	0	4.5167118337850045	7.274354972605899	PDGFB
regulation of peptidase activity (GO:0052547)	1/18	0.1997792661980576	0.7977101685513991	0	0	4.5167118337850045	7.274354972605899	CTSH
mRNA destabilization (GO:0061157)	1/18	0.1997792661980576	0.7970864702178952	0	0	4.5167118337850045	7.274354972605899	ZC3H12A
positive regulation of morphogenesis of an epithelium (GO:1905332)	1/18	0.1997792661980576	0.7964637464130375	0	0	4.5167118337850045	7.274354972605899	LIF
negative regulation of cysteine-type endopeptidase activity involved in apoptotic process (GO:0043154)	2/68	0.20386385987087993	0.8121134089938332	0	0	2.391200382592061	3.802732810835858	PLAUR;BIRC3
regulation of endopeptidase activity (GO:0052548)	2/68	0.20386385987087993	0.811479935195866	0	0	2.391200382592061	3.802732810835858	SERPINB1;BIRC3
regulation of actin filament polymerization (GO:0030833)	2/68	0.20386385987087993	0.8108474488862824	0	0	2.391200382592061	3.802732810835858	CSF3;CDC42EP2
vesicle organization (GO:0016050)	3/127	0.20582510263735326	0.818010513051724	0	0	1.9204916458613404	3.035775853916979	LRMP;SYTL5;CORO1A
protein lipidation (GO:0006497)	3/127	0.20582510263735326	0.8173739289948745	0	0	1.9204916458613404	3.035775853916979	VNN1;VNN3;LY6D
negative regulation of angiogenesis (GO:0016525)	2/69	0.20835922857170072	0.8267940461908154	0	0	2.3565453045834808	3.696221582405872	STAT1;SEMA3E
regulation of protein kinase A signaling (GO:0010738)	1/19	0.20963083355998194	0.8311935848147535	0	0	4.278990158322635	6.685525163350762	ADRB2
regulation of gluconeogenesis (GO:0006111)	1/19	0.20963083355998194	0.8305482481805805	0	0	4.278990158322635	6.685525163350762	PPARGC1A
protein ADP-ribosylation (GO:0006471)	1/19	0.20963083355998194	0.8299039128445211	0	0	4.278990158322635	6.685525163350762	PARP9
negative regulation of phosphate metabolic process (GO:0045936)	1/19	0.20963083355998194	0.829260576477975	0	0	4.278990158322635	6.685525163350762	INHBA
negative regulation of cell junction assembly (GO:1901889)	1/19	0.20963083355998194	0.8286182367595567	0	0	4.278990158322635	6.685525163350762	TNF
positive regulation of heart contraction (GO:0045823)	1/19	0.20963083355998194	0.8279768913750679	0	0	4.278990158322635	6.685525163350762	EDN1
regulation of long-term synaptic potentiation (GO:1900271)	1/19	0.20963083355998194	0.8273365380174692	0	0	4.278990158322635	6.685525163350762	EPHA4
endocardial cushion development (GO:0003197)	1/19	0.20963083355998194	0.826697174386853	0	0	4.278990158322635	6.685525163350762	BMP2
osteoclast differentiation (GO:0030316)	1/19	0.20963083355998194	0.8260587981904153	0	0	4.278990158322635	6.685525163350762	SBNO2
leukotriene metabolic process (GO:0006691)	1/19	0.20963083355998194	0.8254214071424288	0	0	4.278990158322635	6.685525163350762	CYP4F3
cellular polysaccharide biosynthetic process (GO:0033692)	1/19	0.20963083355998194	0.8247849989642156	0	0	4.278990158322635	6.685525163350762	CSGALNACT1
purine ribonucleotide catabolic process (GO:0009154)	1/19	0.20963083355998194	0.8241495713841199	0	0	4.278990158322635	6.685525163350762	PDE5A
striated muscle cell differentiation (GO:0051146)	1/19	0.20963083355998194	0.8235151221374809	0	0	4.278990158322635	6.685525163350762	BMP2
positive regulation of excitatory postsynaptic potential (GO:2000463)	1/19	0.20963083355998194	0.822881648966606	0	0	4.278990158322635	6.685525163350762	WNT7A
macromolecule biosynthetic process (GO:0009059)	1/19	0.20963083355998194	0.8222491496207438	0	0	4.278990158322635	6.685525163350762	TNF
positive regulation of immunoglobulin production (GO:0002639)	1/19	0.20963083355998194	0.8216176218560581	0	0	4.278990158322635	6.685525163350762	IL6
positive regulation of blood coagulation (GO:0030194)	1/19	0.20963083355998194	0.8209870634356007	0	0	4.278990158322635	6.685525163350762	THBD
positive regulation of pri-miRNA transcription from RNA polymerase II promoter (GO:1902895)	1/19	0.20963083355998194	0.8203574721292851	0	0	4.278990158322635	6.685525163350762	PDGFB
mitochondrial calcium ion homeostasis (GO:0051560)	1/19	0.20963083355998194	0.8197288457138603	0	0	4.278990158322635	6.685525163350762	TGM2
activin receptor signaling pathway (GO:0032924)	1/19	0.20963083355998194	0.819101181972885	0	0	4.278990158322635	6.685525163350762	INHBA
vascular endothelial growth factor receptor signaling pathway (GO:0048010)	2/70	0.21286486301996274	0.8311012976211706	0	0	2.3228803716608595	3.593723020985729	VAV3;ITGB3
Rab protein signal transduction (GO:0032482)	2/70	0.21286486301996274	0.8304658990755887	0	0	2.3228803716608595	3.593723020985729	RAB30;RAB15
generation of neurons (GO:0048699)	3/130	0.21538398045321172	0.8396519879700073	0	0	1.876172607879925	2.8805495087814754	TUBB3;WNT7A;NRCAM
organelle membrane fusion (GO:0090174)	2/71	0.21737983533920227	0.8467857249892743	0	0	2.2901637467078895	3.495039648062387	LRMP;SYTL5
cell projection assembly (GO:0030031)	1/20	0.21936160457286322	0.8538537514380786	0	0	4.065040650406504	6.1668038552946145	RHOV
mesoderm formation (GO:0001707)	1/20	0.21936160457286322	0.8532029482738728	0	0	4.065040650406504	6.1668038552946145	ITGB3
proteoglycan metabolic process (GO:0006029)	1/20	0.21936160457286322	0.85255313643208	0	0	4.065040650406504	6.1668038552946145	CSGALNACT1
natural killer cell activation involved in immune response (GO:0002323)	1/20	0.21936160457286322	0.8519043136494072	0	0	4.065040650406504	6.1668038552946145	CORO1A
ureteric bud morphogenesis (GO:0060675)	1/20	0.21936160457286322	0.8512564776694457	0	0	4.065040650406504	6.1668038552946145	BMP2
regulation of regulatory T cell differentiation (GO:0045589)	1/20	0.21936160457286322	0.8506096262426451	0	0	4.065040650406504	6.1668038552946145	DUSP10
wound healing, spreading of cells (GO:0044319)	1/20	0.21936160457286322	0.8499637571262878	0	0	4.065040650406504	6.1668038552946145	ITGA5
regulation of lipoprotein lipase activity (GO:0051004)	1/20	0.21936160457286322	0.8493188680844621	0	0	4.065040650406504	6.1668038552946145	ANGPTL4
purine nucleotide metabolic process (GO:0006163)	1/20	0.21936160457286322	0.8486749568880372	0	0	4.065040650406504	6.1668038552946145	XDH
regulation of calcium ion transmembrane transport (GO:1903169)	1/20	0.21936160457286322	0.8480320213146372	0	0	4.065040650406504	6.1668038552946145	NANOS1
intrinsic apoptotic signaling pathway in response to DNA damage by p53 class mediator (GO:0042771)	1/20	0.21936160457286322	0.8473900591486154	0	0	4.065040650406504	6.1668038552946145	BCL3
androgen metabolic process (GO:0008209)	1/20	0.21936160457286322	0.8467490681810296	0	0	4.065040650406504	6.1668038552946145	HSD17B3
adenylate cyclase-activating adrenergic receptor signaling pathway (GO:0071880)	1/20	0.21936160457286322	0.8461090462096152	0	0	4.065040650406504	6.1668038552946145	ADRB2
autophagy of nucleus (GO:0044804)	1/20	0.21936160457286322	0.8454699910387621	0	0	4.065040650406504	6.1668038552946145	ATG9B
glial cell development (GO:0021782)	1/20	0.21936160457286322	0.8448319004794875	0	0	4.065040650406504	6.1668038552946145	ZNF488
growth hormone receptor signaling pathway (GO:0060396)	1/20	0.21936160457286322	0.8441947723494125	0	0	4.065040650406504	6.1668038552946145	STAT5A
adrenergic receptor signaling pathway (GO:0071875)	1/20	0.21936160457286322	0.8435586044727362	0	0	4.065040650406504	6.1668038552946145	ADRB2
inositol phosphate-mediated signaling (GO:0048016)	1/20	0.21936160457286322	0.8429233946802116	0	0	4.065040650406504	6.1668038552946145	EDN1
regulation of fibroblast growth factor receptor signaling pathway (GO:0040036)	1/20	0.21936160457286322	0.8422891408091204	0	0	4.065040650406504	6.1668038552946145	SPRY4
chondroitin sulfate biosynthetic process (GO:0030206)	1/20	0.21936160457286322	0.841655840703249	0	0	4.065040650406504	6.1668038552946145	CSGALNACT1
lipid biosynthetic process (GO:0008610)	2/72	0.22190323869131875	0.8507680143063858	0	0	2.2583559168925023	3.3999861198645367	HSD17B3;TFCP2L1
glycoprotein biosynthetic process (GO:0009101)	2/72	0.22190323869131875	0.8501292995809305	0	0	2.2583559168925023	3.3999861198645367	CSGALNACT1;TNIP1
regulation of neuron death (GO:1901214)	2/72	0.22190323869131875	0.8494915431671415	0	0	2.2583559168925023	3.3999861198645367	GPNMB;PPARGC1A
protein phosphorylation (GO:0006468)	8/470	0.2234997845192082	0.8549620692665064	0	0	1.3838436256702993	2.0734749407353084	EPHA4;BMP2;IRAK2;PDGFB;MAP3K8;IRAK3;PRKACB;IKBKE
endocytosis (GO:0006897)	5/263	0.22383982709593775	0.8556214514386296	0	0	1.545642832854184	2.313556123079764	EHD1;RHOV;ADRB2;CORO1A;CXCL16
lymphocyte differentiation (GO:0030098)	2/73	0.22643418703926826	0.864890461423193	0	0	2.227419534469317	3.3083883310597275	BLNK;RELB
regulation of peptide hormone secretion (GO:0090276)	2/73	0.22643418703926826	0.864243572521605	0	0	2.227419534469317	3.3083883310597275	IL1B;TNF
hyaluronan metabolic process (GO:0030212)	1/21	0.2289730544900439	0.8732806405550777	0	0	3.8714672861014323	5.707127171248251	IL1B
positive regulation of transcription from RNA polymerase II promoter involved in cellular response to chemical stimulus (GO:1901522)	1/21	0.2289730544900439	0.8726284518765453	0	0	3.8714672861014323	5.707127171248251	BMP2
dendritic cell differentiation (GO:0097028)	1/21	0.2289730544900439	0.8719772366139508	0	0	3.8714672861014323	5.707127171248251	CSF2
positive regulation of leukocyte cell-cell adhesion (GO:1903039)	1/21	0.2289730544900439	0.8713269925896302	0	0	3.8714672861014323	5.707127171248251	TNF
cortical actin cytoskeleton organization (GO:0030866)	1/21	0.2289730544900439	0.8706777176324099	0	0	3.8714672861014323	5.707127171248251	TNF
cellular protein complex localization (GO:0034629)	1/21	0.2289730544900439	0.870029409577583	0	0	3.8714672861014323	5.707127171248251	TNFAIP2
establishment of spindle orientation (GO:0051294)	1/21	0.2289730544900439	0.8693820662668854	0	0	3.8714672861014323	5.707127171248251	CENPA
negative regulation of macroautophagy (GO:0016242)	1/21	0.2289730544900439	0.8687356855484714	0	0	3.8714672861014323	5.707127171248251	FEZ1
regulation of cardiac muscle hypertrophy (GO:0010611)	1/21	0.2289730544900439	0.86809026527689	0	0	3.8714672861014323	5.707127171248251	EDN1
negative regulation of G-protein coupled receptor protein signaling pathway (GO:0045744)	1/21	0.2289730544900439	0.8674458033130616	0	0	3.8714672861014323	5.707127171248251	CXCL8
regulation of macrophage activation (GO:0043030)	1/21	0.2289730544900439	0.8668022975242538	0	0	3.8714672861014323	5.707127171248251	ZC3H12A
establishment of endothelial barrier (GO:0061028)	1/21	0.2289730544900439	0.8661597457840579	0	0	3.8714672861014323	5.707127171248251	ICAM1
regulation of interleukin-2 production (GO:0032663)	1/21	0.2289730544900439	0.865518145972366	0	0	3.8714672861014323	5.707127171248251	TNFAIP3
response to nicotine (GO:0035094)	1/21	0.2289730544900439	0.8648774959753471	0	0	3.8714672861014323	5.707127171248251	TNF
cellular response to alkaloid (GO:0071312)	1/21	0.2289730544900439	0.8642377936854246	0	0	3.8714672861014323	5.707127171248251	TNF
positive regulation of lipid metabolic process (GO:0045834)	1/21	0.2289730544900439	0.8635990370012521	0	0	3.8714672861014323	5.707127171248251	IL1B
regulation of natural killer cell mediated cytotoxicity (GO:0042269)	1/22	0.23846664043392812	0.8987409646486967	0	0	3.695491500369549	5.297582597306829	LGALS9
regulation of calcium ion transport into cytosol (GO:0010522)	1/22	0.23846664043392812	0.8980776871840113	0	0	3.695491500369549	5.297582597306829	NANOS1
acylglycerol homeostasis (GO:0055090)	1/22	0.23846664043392812	0.897415388004672	0	0	3.695491500369549	5.297582597306829	ANGPTL4
protein localization to cilium (GO:0061512)	1/22	0.23846664043392812	0.8967540649479258	0	0	3.695491500369549	5.297582597306829	EHD1
cellular response to nerve growth factor stimulus (GO:1990090)	1/22	0.23846664043392812	0.8960937158573897	0	0	3.695491500369549	5.297582597306829	EHD1
hematopoietic progenitor cell differentiation (GO:0002244)	1/22	0.23846664043392812	0.8954343385830282	0	0	3.695491500369549	5.297582597306829	INHBA
regulation of DNA biosynthetic process (GO:2000278)	1/22	0.23846664043392812	0.894775930981129	0	0	3.695491500369549	5.297582597306829	PDGFB
negative regulation of cell cycle G1/S phase transition (GO:1902807)	1/22	0.23846664043392812	0.8941184909142802	0	0	3.695491500369549	5.297582597306829	GPNMB
positive regulation of interleukin-10 production (GO:0032733)	1/22	0.23846664043392812	0.8934620162513475	0	0	3.695491500369549	5.297582597306829	LGALS9
branched-chain amino acid metabolic process (GO:0009081)	1/22	0.23846664043392812	0.8928065048674507	0	0	3.695491500369549	5.297582597306829	STAT5A
urogenital system development (GO:0001655)	1/22	0.23846664043392812	0.8921519546439408	0	0	3.695491500369549	5.297582597306829	ALOX15B
regulation of ERBB signaling pathway (GO:1901184)	1/22	0.23846664043392812	0.8914983634683775	0	0	3.695491500369549	5.297582597306829	HBEGF
negative regulation of nervous system development (GO:0051961)	1/22	0.23846664043392812	0.8908457292345061	0	0	3.695491500369549	5.297582597306829	WNT7A
positive regulation of RNA splicing (GO:0033120)	1/22	0.23846664043392812	0.890194049842235	0	0	3.695491500369549	5.297582597306829	RBM20
regulation of monocyte chemotaxis (GO:0090025)	1/22	0.23846664043392812	0.8895433231976135	0	0	3.695491500369549	5.297582597306829	S100A7
positive regulation of phosphatase activity (GO:0010922)	1/22	0.23846664043392812	0.8888935472128089	0	0	3.695491500369549	5.297582597306829	BMP2
hemopoiesis (GO:0030097)	2/76	0.24006374432128752	0.8941936403441827	0	0	2.1394950791613176	3.0527402429765487	CSF2;INHBA
regulation of autophagy (GO:0010506)	4/203	0.2405226168103109	0.8952493899219668	0	0	1.6019864632143859	2.2827364380897364	DRAM1;ZC3H12A;TP53INP1;FOXO1
neuron differentiation (GO:0030182)	3/139	0.2445762634593803	0.9096739594994298	0	0	1.7546938059308652	2.471009129169335	TUBB3;WNT7A;INHBA
exogenous drug catabolic process (GO:0042738)	1/23	0.24784380199262754	0.9211558059492924	0	0	3.5348179568752207	4.930917504131157	NANOS1
regulation of axon extension involved in axon guidance (GO:0048841)	1/23	0.24784380199262754	0.920485386876549	0	0	3.5348179568752207	4.930917504131157	SEMA3E
negative regulation of viral transcription (GO:0032897)	1/23	0.24784380199262754	0.9198159429588206	0	0	3.5348179568752207	4.930917504131157	IFITM3
ammonium transport (GO:0015696)	1/23	0.24784380199262754	0.9191474720700424	0	0	3.5348179568752207	4.930917504131157	RHCG
positive regulation of ERBB signaling pathway (GO:1901186)	1/23	0.24784380199262754	0.9184799720903256	0	0	3.5348179568752207	4.930917504131157	PLAUR
glycolytic process (GO:0006096)	1/23	0.24784380199262754	0.917813440905935	0	0	3.5348179568752207	4.930917504131157	BPGM
cell-cell adhesion mediated by cadherin (GO:0044331)	1/23	0.24784380199262754	0.9171478764092664	0	0	3.5348179568752207	4.930917504131157	CDH10
metanephros development (GO:0001656)	1/23	0.24784380199262754	0.9164832764988249	0	0	3.5348179568752207	4.930917504131157	CTSH
positive regulation of ATP metabolic process (GO:1903580)	1/23	0.24784380199262754	0.9158196390792023	0	0	3.5348179568752207	4.930917504131157	PPARGC1A
cellular nitrogen compound biosynthetic process (GO:0044271)	1/23	0.24784380199262754	0.9151569620610553	0	0	3.5348179568752207	4.930917504131157	NANOS1
regulation of smooth muscle contraction (GO:0006940)	1/23	0.24784380199262754	0.9144952433610835	0	0	3.5348179568752207	4.930917504131157	ADRB2
regulation of interleukin-8 secretion (GO:2000482)	1/23	0.24784380199262754	0.9138344809020075	0	0	3.5348179568752207	4.930917504131157	LGALS9
negative regulation of axonogenesis (GO:0050771)	1/23	0.24784380199262754	0.9131746726125476	0	0	3.5348179568752207	4.930917504131157	EPHA4
divalent inorganic cation homeostasis (GO:0072507)	1/23	0.24784380199262754	0.9125158164274014	0	0	3.5348179568752207	4.930917504131157	CYP27B1
regulation of monooxygenase activity (GO:0032768)	1/23	0.24784380199262754	0.9118579102872231	0	0	3.5348179568752207	4.930917504131157	IL1B
regulation of chondrocyte differentiation (GO:0032330)	1/23	0.24784380199262754	0.9112009521386012	0	0	3.5348179568752207	4.930917504131157	SOX6
regulation of small GTPase mediated signal transduction (GO:0051056)	3/140	0.24786014014374494	0.9106049641134129	0	0	1.7421602787456445	2.43012307130773	VAV3;RHOF;RHOV
positive regulation of translation (GO:0045727)	2/78	0.2491724953032141	0.9147678011023752	0	0	2.0846362309776945	2.896831082213353	IL6;BCL3
negative regulation of inflammatory response (GO:0050728)	2/78	0.2491724953032141	0.9141101678880672	0	0	2.0846362309776945	2.896831082213353	ZC3H12A;TNFAIP3
peptidyl-tyrosine phosphorylation (GO:0018108)	2/79	0.2537312205662372	0.9301655305671757	0	0	2.0582484305855715	2.8228460615119464	EPHA4;PDGFB
steroid biosynthetic process (GO:0006694)	2/79	0.2537312205662372	0.9294977879034519	0	0	2.0582484305855715	2.8228460615119464	HSD17B3;TFCP2L1
dendritic spine organization (GO:0097061)	1/24	0.25710596110714157	0.9411848777114372	0	0	3.387533875338753	4.601175403223002	WNT7A
positive regulation of immune effector process (GO:0002699)	1/24	0.25710596110714157	0.9405101932112856	0	0	3.387533875338753	4.601175403223002	LGALS9
negative regulation of cytoskeleton organization (GO:0051494)	1/24	0.25710596110714157	0.9398364753078392	0	0	3.387533875338753	4.601175403223002	CORO1A
positive regulation of purine nucleotide biosynthetic process (GO:1900373)	1/24	0.25710596110714157	0.9391637219253711	0	0	3.387533875338753	4.601175403223002	PPARGC1A
response to dsRNA (GO:0043331)	1/24	0.25710596110714157	0.938491930994094	0	0	3.387533875338753	4.601175403223002	IRAK3
negative regulation of G1/S transition of mitotic cell cycle (GO:2000134)	1/24	0.25710596110714157	0.9378211004501383	0	0	3.387533875338753	4.601175403223002	GPNMB
cellular modified amino acid biosynthetic process (GO:0042398)	1/24	0.25710596110714157	0.9371512282355311	0	0	3.387533875338753	4.601175403223002	PLSCR1
ATP generation from ADP (GO:0006757)	1/24	0.25710596110714157	0.9364823122981752	0	0	3.387533875338753	4.601175403223002	BPGM
drug catabolic process (GO:0042737)	1/24	0.25710596110714157	0.9358143505918284	0	0	3.387533875338753	4.601175403223002	NANOS1
regulation of AMPA receptor activity (GO:2000311)	1/24	0.25710596110714157	0.9351473410760823	0	0	3.387533875338753	4.601175403223002	ADRB2
positive regulation of dephosphorylation (GO:0035306)	1/24	0.25710596110714157	0.9344812817163415	0	0	3.387533875338753	4.601175403223002	BMP2
transition metal ion homeostasis (GO:0055076)	1/24	0.25710596110714157	0.9338161704838032	0	0	3.387533875338753	4.601175403223002	SLC25A37
proteoglycan biosynthetic process (GO:0030166)	1/24	0.25710596110714157	0.9331520053554363	0	0	3.387533875338753	4.601175403223002	CSGALNACT1
organic cation transport (GO:0015695)	1/24	0.25710596110714157	0.9324887843139612	0	0	3.387533875338753	4.601175403223002	RHCG
negative regulation of defense response (GO:0031348)	2/80	0.2582918381686312	0.936124467453498	0	0	2.032520325203252	2.751351987078693	TNFAIP3;IRAK3
negative regulation of cell death (GO:0060548)	2/81	0.26285361505329774	0.9519815455053077	0	0	2.007427481682224	2.6822402860932857	GPNMB;PPARGC1A
glycolytic process through glucose-6-phosphate (GO:0061620)	1/25	0.2662545225134303	0.9636147719049891	0	0	3.252032520325203	4.303423011827078	BPGM
signal peptide processing (GO:0006465)	1/25	0.2662545225134303	0.9629318415209317	0	0	3.252032520325203	4.303423011827078	PROS1
organophosphate ester transport (GO:0015748)	1/25	0.2662545225134303	0.9622498784603645	0	0	3.252032520325203	4.303423011827078	PRELID2
canonical glycolysis (GO:0061621)	1/25	0.2662545225134303	0.9615688806695221	0	0	3.252032520325203	4.303423011827078	BPGM
glucose catabolic process to pyruvate (GO:0061718)	1/25	0.2662545225134303	0.9608888461004489	0	0	3.252032520325203	4.303423011827078	BPGM
positive regulation of phosphatidylinositol 3-kinase activity (GO:0043552)	1/25	0.2662545225134303	0.9602097727109785	0	0	3.252032520325203	4.303423011827078	PDGFB
glial cell differentiation (GO:0010001)	1/25	0.2662545225134303	0.9595316584647138	0	0	3.252032520325203	4.303423011827078	PTPRZ1
regulation of ryanodine-sensitive calcium-release channel activity (GO:0060314)	1/25	0.2662545225134303	0.9588545013310054	0	0	3.252032520325203	4.303423011827078	NANOS1
peptide catabolic process (GO:0043171)	1/25	0.2662545225134303	0.9581782992849328	0	0	3.252032520325203	4.303423011827078	CTSH
in utero embryonic development (GO:0001701)	1/25	0.2662545225134303	0.9575030503072831	0	0	3.252032520325203	4.303423011827078	BMP2
chondroitin sulfate proteoglycan biosynthetic process (GO:0050650)	1/25	0.2662545225134303	0.9568287523845315	0	0	3.252032520325203	4.303423011827078	CSGALNACT1
positive regulation of glucose transport (GO:0010828)	1/25	0.2662545225134303	0.956155403508821	0	0	3.252032520325203	4.303423011827078	C3
regulation of glucose metabolic process (GO:0010906)	1/25	0.2662545225134303	0.9554830016779428	0	0	3.252032520325203	4.303423011827078	PDK4
positive regulation of interleukin-1 beta secretion (GO:0050718)	1/25	0.2662545225134303	0.954811544895316	0	0	3.252032520325203	4.303423011827078	LGALS9
modulation of excitatory postsynaptic potential (GO:0098815)	1/25	0.2662545225134303	0.9541410311699682	0	0	3.252032520325203	4.303423011827078	WNT7A
regulation of apoptotic signaling pathway (GO:2001233)	1/25	0.2662545225134303	0.9534714585165156	0	0	3.252032520325203	4.303423011827078	CTSH
negative regulation of epithelial to mesenchymal transition (GO:0010719)	1/25	0.2662545225134303	0.9528028249551436	0	0	3.252032520325203	4.303423011827078	EFNA1
regulation of vascular smooth muscle cell proliferation (GO:1904705)	1/25	0.2662545225134303	0.952135128511587	0	0	3.252032520325203	4.303423011827078	PDGFB
positive regulation of cell cycle (GO:0045787)	2/82	0.26741583568109367	0.955618353978026	0	0	1.98294665873488	2.6154082790428057	TGM1;PDGFB
positive regulation of DNA metabolic process (GO:0051054)	2/82	0.26741583568109367	0.9549496217499097	0	0	1.98294665873488	2.6154082790428057	CSF2;PDGFB
positive regulation of transmembrane receptor protein serine/threonine kinase signaling pathway (GO:0090100)	2/82	0.26741583568109367	0.954281824811623	0	0	1.98294665873488	2.6154082790428057	BMP2;INHBA
skeletal system development (GO:0001501)	3/146	0.26769548800316545	0.9546122119358165	0	0	1.6705646508519878	2.2016458123523734	BMP2;STC1;SGPP2
positive regulation of protein ubiquitination (GO:0031398)	2/83	0.27197780182644665	0.9692058119555568	0	0	1.9590557351356648	2.550758795080174	ADRB2;BIRC3
positive regulation of cyclin-dependent protein kinase activity (GO:1904031)	1/26	0.27529087378405875	0.9803275149476983	0	0	3.1269543464665417	4.033542893868413	PDGFB
positive regulation of synapse assembly (GO:0051965)	1/26	0.27529087378405875	0.9796438834867864	0	0	3.1269543464665417	4.033542893868413	WNT7A
monovalent inorganic cation homeostasis (GO:0055067)	1/26	0.27529087378405875	0.9789612048223357	0	0	3.1269543464665417	4.033542893868413	PDK4
regulation of pri-miRNA transcription from RNA polymerase II promoter (GO:1902893)	1/26	0.27529087378405875	0.9782794769638243	0	0	3.1269543464665417	4.033542893868413	PDGFB
regulation of cardiac muscle cell contraction (GO:0086004)	1/26	0.27529087378405875	0.9775986979262712	0	0	3.1269543464665417	4.033542893868413	STC1
fat-soluble vitamin metabolic process (GO:0006775)	1/26	0.27529087378405875	0.9769188657302168	0	0	3.1269543464665417	4.033542893868413	CYP27B1
T cell activation involved in immune response (GO:0002286)	1/26	0.27529087378405875	0.9762399784017037	0	0	3.1269543464665417	4.033542893868413	ICAM1
cation transmembrane transport (GO:0098655)	1/26	0.27529087378405875	0.9755620339722582	0	0	3.1269543464665417	4.033542893868413	RHCG
RNA biosynthetic process (GO:0032774)	1/26	0.27529087378405875	0.97488503047887	0	0	3.1269543464665417	4.033542893868413	TCF4
protein modification process (GO:0036211)	2/84	0.2765388322452806	0.9786252849845124	0	0	1.9357336430507162	2.4881998175843423	TGM1;PLAT
heart development (GO:0007507)	3/149	0.27768375858257494	0.9819959944884822	0	0	1.636929120969062	2.097352057388099	BMP2;PDGFB;RBM20
protein oligomerization (GO:0051259)	4/217	0.2782353791338545	0.9832653322161077	0	0	1.4986324978457157	1.9171823251243365	EHD1;ZC3H12A;TNFAIP3;IKBKE
regulation of calcium ion transmembrane transporter activity (GO:1901019)	1/27	0.2842163857097336	1.0	0	0	3.011141222523336	3.7880741024469335	NANOS1
negative regulation of peptidyl-tyrosine phosphorylation (GO:0050732)	1/27	0.2842163857097336	1.0	0	0	3.011141222523336	3.7880741024469335	SOCS3
positive regulation of lipid kinase activity (GO:0090218)	1/27	0.2842163857097336	1.0	0	0	3.011141222523336	3.7880741024469335	PDGFB
negative regulation of smooth muscle cell proliferation (GO:0048662)	1/27	0.2842163857097336	1.0	0	0	3.011141222523336	3.7880741024469335	TNFAIP3
negative regulation of synaptic transmission (GO:0050805)	1/27	0.2842163857097336	1.0	0	0	3.011141222523336	3.7880741024469335	IL1B
peptidyl-glutamic acid modification (GO:0018200)	1/27	0.2842163857097336	1.0	0	0	3.011141222523336	3.7880741024469335	PROS1
endocytic recycling (GO:0032456)	1/27	0.2842163857097336	0.9995563172134878	0	0	3.011141222523336	3.7880741024469335	EHD1
negative regulation of small GTPase mediated signal transduction (GO:0051058)	1/27	0.2842163857097336	0.9988679175459854	0	0	3.011141222523336	3.7880741024469335	SPRY4
negative regulation of myeloid leukocyte differentiation (GO:0002762)	1/27	0.2842163857097336	0.9981804654348043	0	0	3.011141222523336	3.7880741024469335	INHBA
negative regulation of cell-matrix adhesion (GO:0001953)	1/27	0.2842163857097336	0.9974939589248767	0	0	3.011141222523336	3.7880741024469335	SEMA3E
regulation of protein transport (GO:0051223)	1/27	0.2842163857097336	0.9968083960665091	0	0	3.011141222523336	3.7880741024469335	TNF
phosphatidylserine metabolic process (GO:0006658)	1/27	0.2842163857097336	0.9961237749153645	0	0	3.011141222523336	3.7880741024469335	PLSCR1
negative regulation of organelle assembly (GO:1902116)	1/27	0.2842163857097336	0.9954400935324439	0	0	3.011141222523336	3.7880741024469335	FEZ1
regulation of protein localization to cell surface (GO:2000008)	1/27	0.2842163857097336	0.9947573499840677	0	0	3.011141222523336	3.7880741024469335	TNF
positive regulation of intracellular protein transport (GO:0090316)	3/152	0.28770798363325634	1.0	0	0	1.6046213093709882	1.9990520843304704	IL1B;ZC3H12A;EFCAB7
protein stabilization (GO:0050821)	3/152	0.28770798363325634	1.0	0	0	1.6046213093709882	1.9990520843304704	EFNA1;EPHA4;PPARGC1A
proteolysis (GO:0006508)	5/291	0.2884915910096131	1.0	0	0	1.3969211857067025	1.7364978358046879	PLAU;MMP1;CTSH;PLAT;PRSS3
calcium ion homeostasis (GO:0055074)	2/87	0.2902097448711901	1.0	0	0	1.8689842070834501	2.312216352210542	CYP27B1;STC1
RNA phosphodiester bond hydrolysis (GO:0090501)	1/28	0.293032412333461	1.0	0	0	2.903600464576074	3.564088425623586	ZC3H12A
positive regulation of phospholipid metabolic process (GO:1903727)	1/28	0.293032412333461	1.0	0	0	2.903600464576074	3.564088425623586	PDGFB
regulation of NIK/NF-kappaB signaling (GO:1901222)	1/28	0.293032412333461	1.0	0	0	2.903600464576074	3.564088425623586	TNF
positive regulation of cell communication (GO:0010647)	1/28	0.293032412333461	1.0	0	0	2.903600464576074	3.564088425623586	EDN1
negative regulation of JNK cascade (GO:0046329)	1/28	0.293032412333461	1.0	0	0	2.903600464576074	3.564088425623586	DUSP10
neural crest cell migration (GO:0001755)	1/28	0.293032412333461	1.0	0	0	2.903600464576074	3.564088425623586	SEMA3E
triglyceride homeostasis (GO:0070328)	1/28	0.293032412333461	1.0	0	0	2.903600464576074	3.564088425623586	ANGPTL4
cGMP metabolic process (GO:0046068)	1/28	0.293032412333461	1.0	0	0	2.903600464576074	3.564088425623586	PDE5A
regulation of fatty acid biosynthetic process (GO:0042304)	1/28	0.293032412333461	1.0	0	0	2.903600464576074	3.564088425623586	PDK4
positive regulation of fibroblast proliferation (GO:0048146)	1/28	0.293032412333461	1.0	0	0	2.903600464576074	3.564088425623586	PDGFB
regulation of striated muscle contraction (GO:0006942)	1/29	0.30174029121164164	1.0	0	0	2.803476310625175	3.3590933402378123	NANOS1
keratan sulfate biosynthetic process (GO:0018146)	1/29	0.30174029121164164	1.0	0	0	2.803476310625175	3.3590933402378123	CHST2
superoxide metabolic process (GO:0006801)	1/29	0.30174029121164164	1.0	0	0	2.803476310625175	3.3590933402378123	SOD2
positive regulation of interleukin-1 secretion (GO:0050716)	1/29	0.30174029121164164	1.0	0	0	2.803476310625175	3.3590933402378123	LGALS9
regulation of keratinocyte differentiation (GO:0045616)	1/29	0.30174029121164164	1.0	0	0	2.803476310625175	3.3590933402378123	CYP27B1
synaptic vesicle recycling (GO:0036465)	1/29	0.30174029121164164	1.0	0	0	2.803476310625175	3.3590933402378123	WNT7A
regulation of activated T cell proliferation (GO:0046006)	1/29	0.30174029121164164	1.0	0	0	2.803476310625175	3.3590933402378123	LGALS9
positive regulation of epidermal growth factor receptor signaling pathway (GO:0045742)	1/29	0.30174029121164164	1.0	0	0	2.803476310625175	3.3590933402378123	PLAUR
semaphorin-plexin signaling pathway (GO:0071526)	1/29	0.30174029121164164	1.0	0	0	2.803476310625175	3.3590933402378123	SEMA3E
carbohydrate derivative biosynthetic process (GO:1901137)	1/29	0.30174029121164164	1.0	0	0	2.803476310625175	3.3590933402378123	TNIP1
cellular response to acid chemical (GO:0071229)	2/91	0.3083860436336617	1.0	0	0	1.786831055123738	2.102033221519014	PDK4;PDGFB
protein-DNA complex assembly (GO:0065004)	2/91	0.3083860436336617	1.0	0	0	1.786831055123738	2.102033221519014	TCF4;CENPA
regulation of protein insertion into mitochondrial membrane involved in apoptotic signaling pathway (GO:1900739)	1/30	0.3103413436693897	1.0	0	0	2.710027100271003	3.17095522674107	BID
regulation of cell migration involved in sprouting angiogenesis (GO:0090049)	1/30	0.3103413436693897	1.0	0	0	2.710027100271003	3.17095522674107	PTGS2
positive regulation of cyclin-dependent protein serine/threonine kinase activity (GO:0045737)	1/30	0.3103413436693897	1.0	0	0	2.710027100271003	3.17095522674107	PDGFB
cellular response to drug (GO:0035690)	1/30	0.3103413436693897	1.0	0	0	2.710027100271003	3.17095522674107	IL1B
negative regulation of secretion by cell (GO:1903531)	1/30	0.3103413436693897	1.0	0	0	2.710027100271003	3.17095522674107	LIF
positive regulation of cation channel activity (GO:2001259)	1/30	0.3103413436693897	1.0	0	0	2.710027100271003	3.17095522674107	ADRB2
phosphatidylinositol 3-kinase signaling (GO:0014065)	1/30	0.3103413436693897	1.0	0	0	2.710027100271003	3.17095522674107	EDN1
positive regulation of protein insertion into mitochondrial membrane involved in apoptotic signaling pathway (GO:1900740)	1/30	0.3103413436693897	1.0	0	0	2.710027100271003	3.17095522674107	BID
positive regulation of B cell proliferation (GO:0030890)	1/30	0.3103413436693897	1.0	0	0	2.710027100271003	3.17095522674107	VAV3
CENP-A containing nucleosome assembly (GO:0034080)	1/30	0.3103413436693897	1.0	0	0	2.710027100271003	3.17095522674107	CENPA
CENP-A containing chromatin organization (GO:0061641)	1/30	0.3103413436693897	1.0	0	0	2.710027100271003	3.17095522674107	CENPA
regulation of sodium ion transmembrane transport (GO:1902305)	1/30	0.3103413436693897	1.0	0	0	2.710027100271003	3.17095522674107	NANOS1
chondroitin sulfate metabolic process (GO:0030204)	1/30	0.3103413436693897	1.0	0	0	2.710027100271003	3.17095522674107	CSGALNACT1
protein localization to membrane (GO:0072657)	3/160	0.3145547636797936	1.0	0	0	1.524390243902439	1.763105318068417	RAB15;BID;TNF
transcription initiation from RNA polymerase II promoter (GO:0006367)	3/160	0.3145547636797936	1.0	0	0	1.524390243902439	1.763105318068417	NR1D2;TCF4;PPARGC1A
proteolysis involved in cellular protein catabolic process (GO:0051603)	2/93	0.31744160407899336	1.0	0	0	1.748404580820002	2.006226771092166	TNFAIP3;CTSH
regulation of dendritic spine development (GO:0060998)	1/31	0.3188368749405083	1.0	0	0	2.6226068712300026	2.99783810860535	EPHA4
renal water homeostasis (GO:0003091)	1/31	0.3188368749405083	1.0	0	0	2.6226068712300026	2.99783810860535	PRKACB
skeletal system morphogenesis (GO:0048705)	1/31	0.3188368749405083	1.0	0	0	2.6226068712300026	2.99783810860535	MMP13
regulation of protein export from nucleus (GO:0046825)	1/31	0.3188368749405083	1.0	0	0	2.6226068712300026	2.99783810860535	IL1B
positive regulation of interleukin-1 beta production (GO:0032731)	1/31	0.3188368749405083	1.0	0	0	2.6226068712300026	2.99783810860535	LGALS9
lysosome organization (GO:0007040)	1/31	0.3188368749405083	1.0	0	0	2.6226068712300026	2.99783810860535	CORO1A
regulation of cytokine secretion (GO:0050707)	1/31	0.3188368749405083	1.0	0	0	2.6226068712300026	2.99783810860535	TNF
positive regulation of bone mineralization (GO:0030501)	1/31	0.3188368749405083	1.0	0	0	2.6226068712300026	2.99783810860535	BMP2
protein destabilization (GO:0031648)	1/31	0.3188368749405083	1.0	0	0	2.6226068712300026	2.99783810860535	CTSH
cellular response to fibroblast growth factor stimulus (GO:0044344)	2/94	0.32195932759478924	1.0	0	0	1.729804532087874	1.9604394624341168	CXCL8;FGF1
regulation of signal transduction (GO:0009966)	4/233	0.32236899575623695	1.0	0	0	1.3957221117275551	1.5800389964523505	EPHA4;PLSCR1;IRAK2;BIRC3
neuron projection morphogenesis (GO:0048812)	3/163	0.3246440355988467	1.0	0	0	1.4963339817447254	1.6834145922264798	SLITRK6;WNT7A;NRCAM
positive regulation of protein localization to membrane (GO:1905477)	2/95	0.32646965688279306	1.0	0	0	1.7115960633290543	1.915991902598865	EFCAB7;BID
regulation of B cell activation (GO:0050864)	2/95	0.32646965688279306	1.0	0	0	1.7115960633290543	1.915991902598865	IL6;TNFAIP3
dendrite morphogenesis (GO:0048813)	1/32	0.32722817440533064	1.0	0	0	2.540650406504065	2.838154396252128	WNT7A
cellular response to glucagon stimulus (GO:0071377)	1/32	0.32722817440533064	1.0	0	0	2.540650406504065	2.838154396252128	PRKACB
chromatin remodeling at centromere (GO:0031055)	1/32	0.32722817440533064	1.0	0	0	2.540650406504065	2.838154396252128	CENPA
GPI anchor biosynthetic process (GO:0006506)	1/32	0.32722817440533064	1.0	0	0	2.540650406504065	2.838154396252128	PLAUR
positive regulation of tumor necrosis factor superfamily cytokine production (GO:1903557)	1/32	0.32722817440533064	1.0	0	0	2.540650406504065	2.838154396252128	ADAM8
phagosome maturation (GO:0090382)	1/32	0.32722817440533064	1.0	0	0	2.540650406504065	2.838154396252128	CORO1A
activation of adenylate cyclase activity (GO:0007190)	1/32	0.32722817440533064	1.0	0	0	2.540650406504065	2.838154396252128	ADRB2
nervous system development (GO:0007399)	7/455	0.3280143326060459	1.0	0	0	1.2507817385866167	1.3942438706479374	CSGALNACT1;PTPRZ1;FEZ1;SLITRK6;NRCAM;CXCL1;INHBA
epithelial cell differentiation (GO:0030855)	2/96	0.33097209157119645	1.0	0	0	1.6937669376693765	1.8728340492118902	MAF;RHCG
regulation of cell death (GO:0010941)	2/96	0.33097209157119645	1.0	0	0	1.6937669376693765	1.8728340492118902	ZC3H12A;IER3
positive regulation of adenylate cyclase activity (GO:0045762)	1/33	0.3355165157075809	1.0	0	0	2.463661000246366	2.6905249978707193	ADRB2
protein acetylation (GO:0006473)	1/33	0.3355165157075809	1.0	0	0	2.463661000246366	2.6905249978707193	FOXO1
negative regulation of neurogenesis (GO:0050768)	1/33	0.3355165157075809	1.0	0	0	2.463661000246366	2.6905249978707193	WNT7A
regulation of T cell differentiation (GO:0045580)	1/33	0.3355165157075809	1.0	0	0	2.463661000246366	2.6905249978707193	PRDM1
entry into host cell (GO:0030260)	1/33	0.3355165157075809	1.0	0	0	2.463661000246366	2.6905249978707193	ITGB3
stem cell differentiation (GO:0048863)	1/33	0.3355165157075809	1.0	0	0	2.463661000246366	2.6905249978707193	WNT7A
platelet aggregation (GO:0070527)	1/33	0.3355165157075809	1.0	0	0	2.463661000246366	2.6905249978707193	ITGB3
regulation of autophagosome assembly (GO:2000785)	1/33	0.3355165157075809	1.0	0	0	2.463661000246366	2.6905249978707193	FEZ1
cellular response to glucose starvation (GO:0042149)	1/33	0.3355165157075809	1.0	0	0	2.463661000246366	2.6905249978707193	ZC3H12A
regulation of DNA recombination (GO:0000018)	1/33	0.3355165157075809	1.0	0	0	2.463661000246366	2.6905249978707193	IL7R
positive regulation of biomineral tissue development (GO:0070169)	1/33	0.3355165157075809	1.0	0	0	2.463661000246366	2.6905249978707193	BMP2
regulation of phosphatidylinositol 3-kinase activity (GO:0043551)	1/33	0.3355165157075809	1.0	0	0	2.463661000246366	2.6905249978707193	PDGFB
positive regulation of locomotion (GO:0040017)	1/33	0.3355165157075809	1.0	0	0	2.463661000246366	2.6905249978707193	PDGFB
regulation of interleukin-12 production (GO:0032655)	1/33	0.3355165157075809	1.0	0	0	2.463661000246366	2.6905249978707193	IRAK3
regulation of insulin secretion (GO:0050796)	2/98	0.339951342331208	1.0	0	0	1.6592002654720424	1.7901987429962185	IL1B;TNF
regulation of double-strand break repair (GO:2000779)	1/34	0.3437031570294615	1.0	0	0	2.391200382592061	2.5537467951859565	SLF2
embryonic limb morphogenesis (GO:0030326)	1/34	0.3437031570294615	1.0	0	0	2.391200382592061	2.5537467951859565	WNT7A
negative regulation of DNA binding (GO:0043392)	1/34	0.3437031570294615	1.0	0	0	2.391200382592061	2.5537467951859565	NFKBIA
ncRNA metabolic process (GO:0034660)	1/34	0.3437031570294615	1.0	0	0	2.391200382592061	2.5537467951859565	DTD2
keratan sulfate metabolic process (GO:0042339)	1/34	0.3437031570294615	1.0	0	0	2.391200382592061	2.5537467951859565	CHST2
positive regulation of exocytosis (GO:0045921)	1/34	0.3437031570294615	1.0	0	0	2.391200382592061	2.5537467951859565	RAB15
response to peptide (GO:1901652)	1/34	0.3437031570294615	1.0	0	0	2.391200382592061	2.5537467951859565	STAT1
positive regulation of DNA binding (GO:0043388)	1/34	0.3437031570294615	1.0	0	0	2.391200382592061	2.5537467951859565	PLAUR
negative regulation of endothelial cell migration (GO:0010596)	1/34	0.3437031570294615	1.0	0	0	2.391200382592061	2.5537467951859565	STC1
positive regulation of cell development (GO:0010720)	1/34	0.3437031570294615	1.0	0	0	2.391200382592061	2.5537467951859565	EDN1
response to glucagon (GO:0033762)	1/34	0.3437031570294615	1.0	0	0	2.391200382592061	2.5537467951859565	PRKACB
anterior/posterior pattern specification (GO:0009952)	1/34	0.3437031570294615	1.0	0	0	2.391200382592061	2.5537467951859565	BMP2
cellular macromolecular complex assembly (GO:0034622)	1/34	0.3437031570294615	1.0	0	0	2.391200382592061	2.5537467951859565	TCF4
cellular response to transforming growth factor beta stimulus (GO:0071560)	2/100	0.34889333932203864	1.0	0	0	1.6260162601626016	1.7121772706972889	WNT7A;SOX6
positive regulation of RNA metabolic process (GO:0051254)	1/35	0.3517893411622836	1.0	0	0	2.3228803716608595	2.4267659585166435	RBM20
positive regulation of NIK/NF-kappaB signaling (GO:1901224)	1/35	0.3517893411622836	1.0	0	0	2.3228803716608595	2.4267659585166435	TNF
antibacterial humoral response (GO:0019731)	1/35	0.3517893411622836	1.0	0	0	2.3228803716608595	2.4267659585166435	SLPI
negative regulation of cell-substrate adhesion (GO:0010812)	1/35	0.3517893411622836	1.0	0	0	2.3228803716608595	2.4267659585166435	SEMA3E
positive regulation of peptide secretion (GO:0002793)	1/35	0.3517893411622836	1.0	0	0	2.3228803716608595	2.4267659585166435	ADAM8
negative regulation of protein kinase B signaling (GO:0051898)	1/35	0.3517893411622836	1.0	0	0	2.3228803716608595	2.4267659585166435	XDH
erythrocyte differentiation (GO:0030218)	1/35	0.3517893411622836	1.0	0	0	2.3228803716608595	2.4267659585166435	INHBA
regulation of sodium ion transport (GO:0002028)	1/35	0.3517893411622836	1.0	0	0	2.3228803716608595	2.4267659585166435	NANOS1
regulation of synapse assembly (GO:0051963)	1/35	0.3517893411622836	1.0	0	0	2.3228803716608595	2.4267659585166435	WNT7A
positive regulation of ATPase activity (GO:0032781)	1/35	0.3517893411622836	1.0	0	0	2.3228803716608595	2.4267659585166435	PLSCR1
membrane protein proteolysis (GO:0033619)	1/35	0.3517893411622836	1.0	0	0	2.3228803716608595	2.4267659585166435	CTSH
carbohydrate catabolic process (GO:0016052)	1/35	0.3517893411622836	1.0	0	0	2.3228803716608595	2.4267659585166435	BPGM
neural crest cell development (GO:0014032)	1/35	0.3517893411622836	1.0	0	0	2.3228803716608595	2.4267659585166435	SEMA3E
positive regulation of hydrolase activity (GO:0051345)	3/172	0.3548885153736592	1.0	0	0	1.4180374361883152	1.46901812255948	BMP2;CCL20;CTSH
regulation of potassium ion transport (GO:0043266)	1/36	0.3597762958965895	1.0	0	0	2.2583559168925023	2.3086559190795186	NANOS1
protein acylation (GO:0043543)	1/36	0.3597762958965895	1.0	0	0	2.2583559168925023	2.3086559190795186	FOXO1
histone exchange (GO:0043486)	1/36	0.3597762958965895	1.0	0	0	2.2583559168925023	2.3086559190795186	CENPA
regulation of nitric-oxide synthase activity (GO:0050999)	1/36	0.3597762958965895	1.0	0	0	2.2583559168925023	2.3086559190795186	IL1B
lymphocyte proliferation (GO:0046651)	1/36	0.3597762958965895	1.0	0	0	2.2583559168925023	2.3086559190795186	TNFSF14
positive regulation of signaling (GO:0023056)	1/36	0.3597762958965895	1.0	0	0	2.2583559168925023	2.3086559190795186	EDN1
natural killer cell activation (GO:0030101)	1/36	0.3597762958965895	1.0	0	0	2.2583559168925023	2.3086559190795186	SLAMF7
regulation of response to DNA damage stimulus (GO:2001020)	1/36	0.3597762958965895	1.0	0	0	2.2583559168925023	2.3086559190795186	IER3
plasma membrane organization (GO:0007009)	1/36	0.3597762958965895	1.0	0	0	2.2583559168925023	2.3086559190795186	PLSCR1
centromere complex assembly (GO:0034508)	1/36	0.3597762958965895	1.0	0	0	2.2583559168925023	2.3086559190795186	CENPA
regulation of cell morphogenesis involved in differentiation (GO:0010769)	1/36	0.3597762958965895	1.0	0	0	2.2583559168925023	2.3086559190795186	EPHA4
cardiac muscle tissue morphogenesis (GO:0055008)	1/36	0.3597762958965895	1.0	0	0	2.2583559168925023	2.3086559190795186	BMP2
cardiac muscle tissue development (GO:0048738)	1/36	0.3597762958965895	1.0	0	0	2.2583559168925023	2.3086559190795186	BMP2
regulation of cysteine-type endopeptidase activity (GO:2000116)	1/36	0.3597762958965895	1.0	0	0	2.2583559168925023	2.3086559190795186	BIRC3
plasma membrane invagination (GO:0099024)	2/103	0.3622287952191597	1.0	0	0	1.5786565632646616	1.6030929604730944	C3;GULP1
protein import into nucleus (GO:0006606)	2/103	0.3622287952191597	1.0	0	0	1.5786565632646616	1.6030929604730944	BCL3;TNF
phagocytosis, engulfment (GO:0006911)	2/104	0.3666516090979556	1.0	0	0	1.5634771732332708	1.5687041522881564	C3;GULP1
epithelial to mesenchymal transition (GO:0001837)	1/37	0.36766523391948497	1.0	0	0	2.197319270490002	2.1985990887032267	BMP2
positive regulation of mitochondrial outer membrane permeabilization involved in apoptotic signaling pathway (GO:1901030)	1/37	0.36766523391948497	1.0	0	0	2.197319270490002	2.1985990887032267	BID
positive regulation of receptor activity (GO:2000273)	1/37	0.36766523391948497	1.0	0	0	2.197319270490002	2.1985990887032267	ADRB2
regulation of osteoclast differentiation (GO:0045670)	1/37	0.36766523391948497	1.0	0	0	2.197319270490002	2.1985990887032267	TNF
negative regulation of Ras protein signal transduction (GO:0046580)	1/37	0.36766523391948497	1.0	0	0	2.197319270490002	2.1985990887032267	SPRY4
regulation of metal ion transport (GO:0010959)	1/37	0.36766523391948497	1.0	0	0	2.197319270490002	2.1985990887032267	NANOS1
positive regulation of multi-organism process (GO:0043902)	1/37	0.36766523391948497	1.0	0	0	2.197319270490002	2.1985990887032267	INHBA
mitochondrion disassembly (GO:0061726)	1/38	0.375457353375349	1.0	0	0	2.1394950791613176	2.095871602759317	ATG9B
regulation of cellular amide metabolic process (GO:0034248)	1/38	0.375457353375349	1.0	0	0	2.1394950791613176	2.095871602759317	BPGM
homotypic cell-cell adhesion (GO:0034109)	1/38	0.375457353375349	1.0	0	0	2.1394950791613176	2.095871602759317	ITGB3
positive regulation of DNA repair (GO:0045739)	1/38	0.375457353375349	1.0	0	0	2.1394950791613176	2.095871602759317	SLF2
chemical homeostasis (GO:0048878)	1/38	0.375457353375349	1.0	0	0	2.1394950791613176	2.095871602759317	NR1D2
negative regulation of response to external stimulus (GO:0032102)	2/107	0.3798475881140632	1.0	0	0	1.5196413646379454	1.4709903360348466	EPHA4;TNFAIP3
signal transduction by p53 class mediator (GO:0072331)	1/39	0.38315383756262006	1.0	0	0	2.0846362309776945	1.999830531150268	BCL3
negative regulation of protein catabolic process (GO:0042177)	1/39	0.38315383756262006	1.0	0	0	2.0846362309776945	1.999830531150268	IRAK3
regulation of type I interferon-mediated signaling pathway (GO:0060338)	1/39	0.38315383756262006	1.0	0	0	2.0846362309776945	1.999830531150268	STAT1
ERBB2 signaling pathway (GO:0038128)	1/39	0.38315383756262006	1.0	0	0	2.0846362309776945	1.999830531150268	HBEGF
inositol lipid-mediated signaling (GO:0048017)	1/39	0.38315383756262006	1.0	0	0	2.0846362309776945	1.999830531150268	ZP3
DNA replication-independent nucleosome assembly (GO:0006336)	1/39	0.38315383756262006	1.0	0	0	2.0846362309776945	1.999830531150268	CENPA
autophagy of mitochondrion (GO:0000422)	1/40	0.39075585561777604	1.0	0	0	2.032520325203252	1.9099030979811278	ATG9B
androgen receptor signaling pathway (GO:0030521)	1/40	0.39075585561777604	1.0	0	0	2.032520325203252	1.9099030979811278	PPARGC1A
response to peptide hormone (GO:0043434)	1/40	0.39075585561777604	1.0	0	0	2.032520325203252	1.9099030979811278	STAT1
neuron migration (GO:0001764)	1/40	0.39075585561777604	1.0	0	0	2.032520325203252	1.9099030979811278	NRCAM
regulation of cholesterol biosynthetic process (GO:0045540)	1/40	0.39075585561777604	1.0	0	0	2.032520325203252	1.9099030979811278	FGF1
regulation of viral transcription (GO:0046782)	1/40	0.39075585561777604	1.0	0	0	2.032520325203252	1.9099030979811278	IFITM3
cellular response to insulin stimulus (GO:0032869)	2/110	0.3929272804964474	1.0	0	0	1.4781966001478195	1.380828856081345	PDK4;FOXO1
cellular response to peptide hormone stimulus (GO:0071375)	2/110	0.3929272804964474	1.0	0	0	1.4781966001478195	1.380828856081345	PRKACB;FOXO1
mesenchymal cell differentiation (GO:0048762)	1/41	0.39826456224628465	1.0	0	0	1.98294665873488	1.8255775634945774	BMP2
regulation of calcium-mediated signaling (GO:0050848)	1/41	0.39826456224628465	1.0	0	0	1.98294665873488	1.8255775634945774	NANOS1
regulation of stress-activated MAPK cascade (GO:0032872)	1/41	0.39826456224628465	1.0	0	0	1.98294665873488	1.8255775634945774	FOXO1
calcium-dependent cell-cell adhesion via plasma membrane cell adhesion molecules (GO:0016339)	1/41	0.39826456224628465	1.0	0	0	1.98294665873488	1.8255775634945774	CDH10
positive regulation of cell division (GO:0051781)	1/41	0.39826456224628465	1.0	0	0	1.98294665873488	1.8255775634945774	FGF1
negative regulation of cell projection organization (GO:0031345)	1/41	0.39826456224628465	1.0	0	0	1.98294665873488	1.8255775634945774	EPHA4
regulation of cellular metabolic process (GO:0031323)	1/41	0.39826456224628465	1.0	0	0	1.98294665873488	1.8255775634945774	PDK4
DNA-templated transcription, initiation (GO:0006352)	3/186	0.40153703426751686	1.0	0	0	1.3113034356150013	1.1965060452130747	NR1D2;TCF4;PPARGC1A
negative regulation of protein secretion (GO:0050709)	1/42	0.4056810982608689	1.0	0	0	1.9357336430507162	1.7463954709431762	IL1B
regulation of organelle organization (GO:0033043)	2/113	0.4058816332568978	1.0	0	0	1.4389524426217712	1.2974943601550524	S100A9;S100A8
positive regulation of kinase activity (GO:0033674)	2/113	0.4058816332568978	1.0	0	0	1.4389524426217712	1.2974943601550524	EPHA4;TNF
receptor-mediated endocytosis (GO:0006898)	3/188	0.40813298081959587	1.0	0	0	1.2973533990659054	1.16263910781183	CXCL8;ADRB2;CXCL16
regulation of GTPase activity (GO:0043087)	3/188	0.40813298081959587	1.0	0	0	1.2973533990659054	1.16263910781183	VAV3;EPHA4;CCL20
protein complex assembly (GO:0006461)	3/189	0.411422916798079	1.0	0	0	1.290489095367144	1.1461267246037743	ZC3H12A;TNFAIP3;TNF
regulation of B cell proliferation (GO:0030888)	1/43	0.4130065904794592	1.0	0	0	1.8907165815844205	1.6719450341672186	VAV3
negative regulation of ERBB signaling pathway (GO:1901185)	1/43	0.4130065904794592	1.0	0	0	1.8907165815844205	1.6719450341672186	HBEGF
intrinsic apoptotic signaling pathway by p53 class mediator (GO:0072332)	1/43	0.4130065904794592	1.0	0	0	1.8907165815844205	1.6719450341672186	BCL3
sphingolipid metabolic process (GO:0006665)	2/116	0.41870240198878306	1.0	0	0	1.4017381553125876	1.2203460459712503	SPTLC3;SGPP2
sprouting angiogenesis (GO:0002040)	1/44	0.42024215200032505	1.0	0	0	1.8477457501847745	1.601855472035226	SEMA3E
adherens junction organization (GO:0034332)	1/44	0.42024215200032505	1.0	0	0	1.8477457501847745	1.601855472035226	CDH10
amide biosynthetic process (GO:0043604)	1/44	0.42024215200032505	1.0	0	0	1.8477457501847745	1.601855472035226	ASS1
positive regulation of viral life cycle (GO:1903902)	1/44	0.42024215200032505	1.0	0	0	1.8477457501847745	1.601855472035226	LGALS9
unsaturated fatty acid metabolic process (GO:0033559)	1/44	0.42024215200032505	1.0	0	0	1.8477457501847745	1.601855472035226	ALOX15B
regulation of dendrite morphogenesis (GO:0048814)	1/44	0.42024215200032505	1.0	0	0	1.8477457501847745	1.601855472035226	EPHA4
positive regulation of macroautophagy (GO:0016239)	1/44	0.42024215200032505	1.0	0	0	1.8477457501847745	1.601855472035226	ADRB2
carboxylic acid biosynthetic process (GO:0046394)	1/44	0.42024215200032505	1.0	0	0	1.8477457501847745	1.601855472035226	IL1B
regulation of steroid biosynthetic process (GO:0050810)	1/44	0.42024215200032505	1.0	0	0	1.8477457501847745	1.601855472035226	BMP2
protein localization to cell periphery (GO:1990778)	2/117	0.4229449919032612	1.0	0	0	1.389757487318463	1.195904594780131	RAB15;TNF
intracellular protein transport (GO:0006886)	5/347	0.4241419325030256	1.0	0	0	1.1714814554485602	1.004764571232959	EHD1;RAB30;RAB15;BCL3;TNF
plasma membrane bounded cell projection organization (GO:0120036)	2/118	0.42717164289011744	1.0	0	0	1.37797988149373	1.1720674831774416	EHD1;IL6
calcium ion transport (GO:0006816)	2/118	0.42717164289011744	1.0	0	0	1.37797988149373	1.1720674831774416	CYP27B1;MCOLN3
hexose metabolic process (GO:0019318)	1/45	0.42738888241081635	1.0	0	0	1.806684733514002	1.535792138349942	OAS1
nicotinamide nucleotide metabolic process (GO:0046496)	1/45	0.42738888241081635	1.0	0	0	1.806684733514002	1.535792138349942	BPGM
metal ion homeostasis (GO:0055065)	1/45	0.42738888241081635	1.0	0	0	1.806684733514002	1.535792138349942	CYP27B1
positive regulation of B cell activation (GO:0050871)	2/119	0.43138210450705694	1.0	0	0	1.366400218624035	1.1488160528169424	VAV3;IL6
regulation of neuron projection development (GO:0010975)	2/119	0.43138210450705694	1.0	0	0	1.366400218624035	1.1488160528169424	EPHA4;S100A9
interleukin-12-mediated signaling pathway (GO:0035722)	1/46	0.4344478679482835	1.0	0	0	1.7674089784376104	1.4734523209298844	SOD2
regulation of G1/S transition of mitotic cell cycle (GO:2000045)	1/46	0.4344478679482835	1.0	0	0	1.7674089784376104	1.4734523209298844	GPNMB
positive regulation of protein localization to cell periphery (GO:1904377)	1/46	0.4344478679482835	1.0	0	0	1.7674089784376104	1.4734523209298844	EFCAB7
negative regulation of protein modification by small protein conjugation or removal (GO:1903321)	1/46	0.4344478679482835	1.0	0	0	1.7674089784376104	1.4734523209298844	TNFAIP3
pyruvate metabolic process (GO:0006090)	1/46	0.4344478679482835	1.0	0	0	1.7674089784376104	1.4734523209298844	BPGM
cellular response to interleukin-12 (GO:0071349)	1/46	0.4344478679482835	1.0	0	0	1.7674089784376104	1.4734523209298844	SOD2
positive regulation of ion transport (GO:0043270)	1/46	0.4344478679482835	1.0	0	0	1.7674089784376104	1.4734523209298844	MYLK
regulation of fibroblast proliferation (GO:0048145)	1/46	0.4344478679482835	1.0	0	0	1.7674089784376104	1.4734523209298844	PDGFB
mitotic spindle assembly (GO:0090307)	1/46	0.4344478679482835	1.0	0	0	1.7674089784376104	1.4734523209298844	BIRC3
regulation of DNA metabolic process (GO:0051052)	1/46	0.4344478679482835	1.0	0	0	1.7674089784376104	1.4734523209298844	IL7R
negative regulation of cellular biosynthetic process (GO:0031327)	1/47	0.44142018148728657	1.0	0	0	1.729804532087874	1.4145616064102444	ZC3H12A
heterophilic cell-cell adhesion via plasma membrane cell adhesion molecules (GO:0007157)	1/47	0.44142018148728657	1.0	0	0	1.729804532087874	1.4145616064102444	ICAM1
cellular response to heat (GO:0034605)	1/47	0.44142018148728657	1.0	0	0	1.729804532087874	1.4145616064102444	FGF1
sulfur compound biosynthetic process (GO:0044272)	2/122	0.44391397674994965	1.0	0	0	1.332800213248034	1.082399681966915	CSGALNACT1;CHST2
complement activation, classical pathway (GO:0006958)	2/123	0.44805734530179075	1.0	0	0	1.3219644391565868	1.0613180670937166	C1S;C1R
post-translational protein modification (GO:0043687)	5/357	0.44822831993482426	1.0	0	0	1.1386668488533624	0.9137260978789257	C3;SOCS3;IL6;TNC;SGPP2
endosome to lysosome transport (GO:0008333)	1/48	0.44830688296739196	1.0	0	0	1.6937669376693765	1.3588707223127683	ADRB2
protein K48-linked ubiquitination (GO:0070936)	1/48	0.44830688296739196	1.0	0	0	1.6937669376693765	1.3588707223127683	TNFAIP3
glycoprotein metabolic process (GO:0009100)	1/48	0.44830688296739196	1.0	0	0	1.6937669376693765	1.3588707223127683	TNIP1
regulation of mitochondrion organization (GO:0010821)	1/48	0.44830688296739196	1.0	0	0	1.6937669376693765	1.3588707223127683	PPARGC1A
amino acid transport (GO:0006865)	1/48	0.44830688296739196	1.0	0	0	1.6937669376693765	1.3588707223127683	SLC6A14
lipid homeostasis (GO:0055088)	1/49	0.4551090192885238	1.0	0	0	1.6592002654720424	1.3061527889487976	NR1D2
regulation of release of sequestered calcium ion into cytosol (GO:0051279)	1/49	0.4551090192885238	1.0	0	0	1.6592002654720424	1.3061527889487976	NANOS1
G-protein coupled receptor signaling pathway, coupled to cyclic nucleotide second messenger (GO:0007187)	2/125	0.4562919303165897	1.0	0	0	1.3008130081300813	1.0206471235699688	ADRB2;PRKACB
cytoskeleton organization (GO:0007010)	2/126	0.4603827507196311	1.0	0	0	1.290489095367144	1.0010286084563826	NEDD9;RHOV
regulation of ion transport (GO:0043269)	1/50	0.4618276248188864	1.0	0	0	1.6260162601626016	1.2562009170317978	STC1
fatty acid oxidation (GO:0019395)	1/50	0.4618276248188864	1.0	0	0	1.6260162601626016	1.2562009170317978	PPARGC1A
negative regulation of protein ubiquitination (GO:0031397)	1/50	0.4618276248188864	1.0	0	0	1.6260162601626016	1.2562009170317978	TNFAIP3
heart morphogenesis (GO:0003007)	1/50	0.4618276248188864	1.0	0	0	1.6260162601626016	1.2562009170317978	BMP2
receptor internalization (GO:0031623)	1/50	0.4618276248188864	1.0	0	0	1.6260162601626016	1.2562009170317978	CXCL8
negative regulation of response to stimulus (GO:0048585)	2/127	0.46445567146747446	1.0	0	0	1.2803277639075603	0.9818694809239149	EPHA4;ZC3H12A
negative regulation of neuron projection development (GO:0010977)	1/51	0.46846372102855904	1.0	0	0	1.5941335883947074	1.2088261067121375	EPHA4
regulation of exocytosis (GO:0017157)	1/51	0.46846372102855904	1.0	0	0	1.5941335883947074	1.2088261067121375	RAB15
carboxylic acid transport (GO:0046942)	1/51	0.46846372102855904	1.0	0	0	1.5941335883947074	1.2088261067121375	SLC6A14
positive regulation of developmental growth (GO:0048639)	1/51	0.46846372102855904	1.0	0	0	1.5941335883947074	1.2088261067121375	ZP3
B cell differentiation (GO:0030183)	1/52	0.47501831722665716	1.0	0	0	1.5634771732332708	1.1638553988564369	BLNK
positive regulation of nervous system development (GO:0051962)	1/52	0.47501831722665716	1.0	0	0	1.5634771732332708	1.1638553988564369	WNT7A
protein localization to plasma membrane (GO:0072659)	2/130	0.4765652745487496	1.0	0	0	1.2507817385866167	0.9270176082042779	RAB15;TNF
regulation of calcium ion-dependent exocytosis (GO:0017158)	1/53	0.4814924102290312	1.0	0	0	1.5339776039269826	1.1211302510084429	SYTL5
cellular response to hypoxia (GO:0071456)	2/132	0.4845457376342035	1.0	0	0	1.231830500123183	0.8925147208488495	ADAM8;PTGS2
positive regulation of response to stimulus (GO:0048584)	1/54	0.48788698479196474	1.0	0	0	1.505570611261668	1.0805051016121843	IFIH1
negative regulation of supramolecular fiber organization (GO:1902904)	1/54	0.48788698479196474	1.0	0	0	1.505570611261668	1.0805051016121843	CORO1A
regulation of translation (GO:0006417)	3/213	0.48833018194835603	1.0	0	0	1.1450818733539447	0.8207528908370301	NANOS1;IL6;BCL3
positive regulation of cytosolic calcium ion concentration (GO:0007204)	2/133	0.4885077307071791	1.0	0	0	1.22256861666361	0.8758481352478703	EDN1;C1QTNF1
adenylate cyclase-modulating G-protein coupled receptor signaling pathway (GO:0007188)	2/134	0.49245071033150895	1.0	0	0	1.2134449702705983	0.85955697600236	ADRB2;PRKACB
organelle assembly (GO:0070925)	5/376	0.4932235058689161	1.0	0	0	1.0811278325549214	0.7641334208127932	EHD1;ATG9B;TP53INP1;CENPA;CORO1A
regulation of cellular catabolic process (GO:0031329)	1/55	0.4942030137705626	1.0	0	0	1.4781966001478195	1.0418461007613227	DRAM1
positive regulation of cysteine-type endopeptidase activity (GO:2001056)	1/55	0.4942030137705626	1.0	0	0	1.4781966001478195	1.0418461007613227	TNF
long-chain fatty acid metabolic process (GO:0001676)	1/55	0.4942030137705626	1.0	0	0	1.4781966001478195	1.0418461007613227	ALOX15B
regulation of RNA splicing (GO:0043484)	1/55	0.4942030137705626	1.0	0	0	1.4781966001478195	1.0418461007613227	RBM20
positive regulation of DNA biosynthetic process (GO:2000573)	1/55	0.4942030137705626	1.0	0	0	1.4781966001478195	1.0418461007613227	PDGFB
negative regulation of cellular response to growth factor stimulus (GO:0090288)	1/55	0.4942030137705626	1.0	0	0	1.4781966001478195	1.0418461007613227	SPRY4
regulation of secretion by cell (GO:1903530)	1/56	0.5004414579476765	1.0	0	0	1.451800232288037	1.0050299857804301	RAB15
chordate embryonic development (GO:0043009)	1/56	0.5004414579476765	1.0	0	0	1.451800232288037	1.0050299857804301	BMP2
cellular defense response (GO:0006968)	1/56	0.5004414579476765	1.0	0	0	1.451800232288037	1.0050299857804301	FOSL1
muscle contraction (GO:0006936)	2/137	0.5041642684444892	1.0	0	0	1.186873182600439	0.8128338194301616	NANOS1;MYLK
regulation of cytosolic calcium ion concentration (GO:0051480)	2/137	0.5041642684444892	1.0	0	0	1.186873182600439	0.8128338194301616	EDN1;C1QTNF1
IRE1-mediated unfolded protein response (GO:0036498)	1/57	0.5066032665687753	1.0	0	0	1.4263300527742118	0.9699430800338211	EXTL2
epidermal growth factor receptor signaling pathway (GO:0007173)	1/57	0.5066032665687753	1.0	0	0	1.4263300527742118	0.9699430800338211	HBEGF
regulation of neurogenesis (GO:0050767)	1/57	0.5066032665687753	1.0	0	0	1.4263300527742118	0.9699430800338211	WNT7A
cellular respiration (GO:0045333)	1/57	0.5066032665687753	1.0	0	0	1.4263300527742118	0.9699430800338211	PPARGC1A
response to retinoic acid (GO:0032526)	1/57	0.5066032665687753	1.0	0	0	1.4263300527742118	0.9699430800338211	CTSH
regulation of vesicle-mediated transport (GO:0060627)	2/138	0.5080299242337224	1.0	0	0	1.1782726522917404	0.7979438284042057	RAB15;STON1
phospholipid transport (GO:0015914)	1/58	0.5126893771931171	1.0	0	0	1.4017381553125876	0.9364804033495903	PRELID2
regulation of epidermal growth factor receptor signaling pathway (GO:0042058)	1/58	0.5126893771931171	1.0	0	0	1.4017381553125876	0.9364804033495903	PLAUR
cholesterol homeostasis (GO:0042632)	1/58	0.5126893771931171	1.0	0	0	1.4017381553125876	0.9364804033495903	EHD1
sterol homeostasis (GO:0055092)	1/58	0.5126893771931171	1.0	0	0	1.4017381553125876	0.9364804033495903	EHD1
positive regulation of Wnt signaling pathway (GO:0030177)	2/140	0.5157022754672508	1.0	0	0	1.1614401858304297	0.7691355000573339	BMP2;WNT7A
regulation of cellular component organization (GO:0051128)	2/140	0.5157022754672508	1.0	0	0	1.1614401858304297	0.7691355000573339	STON1;IRAK3
regulation of protein metabolic process (GO:0051246)	1/59	0.5187007160706434	1.0	0	0	1.37797988149373	0.9045448768299991	PLAUR
renal system development (GO:0072001)	1/59	0.5187007160706434	1.0	0	0	1.37797988149373	0.9045448768299991	STAT1
mitotic cytokinesis (GO:0000281)	1/59	0.5187007160706434	1.0	0	0	1.37797988149373	0.9045448768299991	CENPA
cell junction assembly (GO:0034329)	1/59	0.5187007160706434	1.0	0	0	1.37797988149373	0.9045448768299991	CDH10
cell-cell adhesion via plasma-membrane adhesion molecules (GO:0098742)	2/142	0.523295348525548	1.0	0	0	1.1450818733539447	0.7415656182038061	CDH10;ICAM1
nucleosome assembly (GO:0006334)	1/60	0.524638198101331	1.0	0	0	1.3550135501355014	0.8740466130552209	CENPA
actin cytoskeleton reorganization (GO:0031532)	1/61	0.53050272704591	1.0	0	0	1.332800213248034	0.8449022796497634	NEDD9
regulation of cellular ketone metabolic process (GO:0010565)	1/61	0.53050272704591	1.0	0	0	1.332800213248034	0.8449022796497634	PDK4
striated muscle contraction (GO:0006941)	1/61	0.53050272704591	1.0	0	0	1.332800213248034	0.8449022796497634	NANOS1
cellular protein complex assembly (GO:0043623)	2/144	0.5308084209554768	1.0	0	0	1.1291779584462511	0.7151695031631968	ADRB2;CENPA
neuron development (GO:0048666)	2/144	0.5308084209554768	1.0	0	0	1.1291779584462511	0.7151695031631968	EHD1;IL6
transmembrane receptor protein serine/threonine kinase signaling pathway (GO:0007178)	2/144	0.5308084209554768	1.0	0	0	1.1291779584462511	0.7151695031631968	BMP2;INHBA
peptidyl-serine phosphorylation (GO:0018105)	2/145	0.5345347537461622	1.0	0	0	1.1213905242500701	0.7023925198657531	PDGFB;IKBKE
cellular protein catabolic process (GO:0044257)	1/62	0.5362951957009485	1.0	0	0	1.3113034356150013	0.8170345282768774	CTSH
negative regulation of peptidase activity (GO:0010466)	1/62	0.5362951957009485	1.0	0	0	1.3113034356150013	0.8170345282768774	SERPINB1
kidney development (GO:0001822)	1/63	0.5420164858595647	1.0	0	0	1.290489095367144	0.7903714818557305	CTSH
iron ion homeostasis (GO:0055072)	1/63	0.5420164858595647	1.0	0	0	1.290489095367144	0.7903714818557305	SLC25A37
positive regulation of cell projection organization (GO:0031346)	1/63	0.5420164858595647	1.0	0	0	1.290489095367144	0.7903714818557305	S100A9
homophilic cell adhesion via plasma membrane adhesion molecules (GO:0007156)	1/64	0.547667468729225	1.0	0	0	1.2703252032520325	0.7648462717294506	CDH10
negative regulation of neuron differentiation (GO:0045665)	1/64	0.547667468729225	1.0	0	0	1.2703252032520325	0.7648462717294506	EPHA4
O-glycan processing (GO:0016266)	1/65	0.55324900473847	1.0	0	0	1.2507817385866167	0.7403966216246852	MUC21
chromatin assembly (GO:0031497)	1/65	0.55324900473847	1.0	0	0	1.2507817385866167	0.7403966216246852	CENPA
regulation of cell division (GO:0051302)	1/65	0.55324900473847	1.0	0	0	1.2507817385866167	0.7403966216246852	FGF1
negative regulation of apoptotic signaling pathway (GO:2001234)	1/65	0.55324900473847	1.0	0	0	1.2507817385866167	0.7403966216246852	PLAUR
intracellular steroid hormone receptor signaling pathway (GO:0030518)	1/66	0.5587619439252943	1.0	0	0	1.231830500123183	0.7169644704732361	PPARGC1A
JNK cascade (GO:0007254)	1/66	0.5587619439252943	1.0	0	0	1.231830500123183	0.7169644704732361	IRAK2
positive regulation of synaptic transmission (GO:0050806)	1/67	0.5642071259957374	1.0	0	0	1.2134449702705983	0.694495631875506	WNT7A
regulation of cyclin-dependent protein serine/threonine kinase activity (GO:0000079)	1/67	0.5642071259957374	1.0	0	0	1.2134449702705983	0.694495631875506	PDGFB
regulation of cardiac conduction (GO:1903779)	1/67	0.5642071259957374	1.0	0	0	1.2134449702705983	0.694495631875506	NANOS1
protein sumoylation (GO:0016925)	1/68	0.5695853802880304	1.0	0	0	1.1956001912960306	0.6729394857041184	IFIH1
vesicle-mediated transport (GO:0016192)	5/410	0.5700111736463991	1.0	0	0	0.99147332936744	0.5573064797315644	EHD1;LRMP;RHOV;ADRB2;SYTL5
cellular protein localization (GO:0034613)	4/327	0.5736918034863996	1.0	0	0	0.9945053578976156	0.5526097855189295	EHD1;RAB30;RAB15;ATG9B
regulation of endocytosis (GO:0030100)	1/69	0.5748975260916998	1.0	0	0	1.1782726522917404	0.6522486974899855	STON1
positive regulation of plasma membrane bounded cell projection assembly (GO:0120034)	1/69	0.5748975260916998	1.0	0	0	1.1782726522917404	0.6522486974899855	CDC42EP2
stress-activated protein kinase signaling cascade (GO:0031098)	1/70	0.580144372772293	1.0	0	0	1.1614401858304297	0.6323789638139847	MAP3K8
cytoskeleton-dependent cytokinesis (GO:0061640)	1/70	0.580144372772293	1.0	0	0	1.1614401858304297	0.6323789638139847	CENPA
snRNA transcription (GO:0009301)	1/70	0.580144372772293	1.0	0	0	1.1614401858304297	0.6323789638139847	POU2F2
snRNA transcription from RNA polymerase II promoter (GO:0042795)	1/70	0.580144372772293	1.0	0	0	1.1614401858304297	0.6323789638139847	POU2F2
negative regulation of developmental process (GO:0051093)	1/70	0.580144372772293	1.0	0	0	1.1614401858304297	0.6323789638139847	BMP2
regulation of cell communication (GO:0010646)	1/71	0.5853267198101001	1.0	0	0	1.1450818733539447	0.6132887807728309	BIRC3
regulation of cation channel activity (GO:2001257)	1/71	0.5853267198101001	1.0	0	0	1.1450818733539447	0.6132887807728309	NANOS1
response to insulin (GO:0032868)	1/71	0.5853267198101001	1.0	0	0	1.1450818733539447	0.6132887807728309	FOXO1
cell-cell junction organization (GO:0045216)	1/72	0.5904453567960894	1.0	0	0	1.1291779584462511	0.5949392330680437	CDH10
lysosomal transport (GO:0007041)	1/72	0.5904453567960894	1.0	0	0	1.1291779584462511	0.5949392330680437	ADRB2
regulation of phosphatase activity (GO:0010921)	1/72	0.5904453567960894	1.0	0	0	1.1291779584462511	0.5949392330680437	BMP2
regulation of epithelial cell proliferation (GO:0050678)	1/72	0.5904453567960894	1.0	0	0	1.1291779584462511	0.5949392330680437	DUSP10
B cell activation (GO:0042113)	1/73	0.595501063893778	1.0	0	0	1.1137097672346585	0.5772938006826099	BLNK
nucleic acid phosphodiester bond hydrolysis (GO:0090305)	1/73	0.595501063893778	1.0	0	0	1.1137097672346585	0.5772938006826099	ZC3H12A
canonical Wnt signaling pathway (GO:0060070)	1/73	0.595501063893778	1.0	0	0	1.1137097672346585	0.5772938006826099	WNT7A
T cell receptor signaling pathway (GO:0050852)	2/163	0.5981001393900445	1.0	0	0	0.9975559878298169	0.5127408667533596	NFKBIA;VTCN1
mitotic spindle organization (GO:0007052)	1/74	0.6004946116129282	1.0	0	0	1.098659635245001	0.5603181835528873	BIRC3
mitotic nuclear division (GO:0140014)	1/74	0.6004946116129282	1.0	0	0	1.098659635245001	0.5603181835528873	BIRC3
negative regulation of cellular amide metabolic process (GO:0034249)	1/75	0.6054267611922671	1.0	0	0	1.0840108401084012	0.5439801400777555	NANOS1
gland development (GO:0048732)	1/75	0.6054267611922671	1.0	0	0	1.0840108401084012	0.5439801400777555	ALOX15B
nucleic acid-templated transcription (GO:0097659)	1/76	0.610298264424227	1.0	0	0	1.0697475395806588	0.528249340226062	BCL3
antigen receptor-mediated signaling pathway (GO:0050851)	3/257	0.615021695135574	1.0	0	0	0.9490367277213628	0.461324603923902	VAV3;NFKBIA;VTCN1
adenylate cyclase-activating G-protein coupled receptor signaling pathway (GO:0007189)	1/78	0.6198622936475705	1.0	0	0	1.0423181154888472	0.4984969070590624	ADRB2
fibroblast growth factor receptor signaling pathway (GO:0008543)	1/78	0.6198622936475705	1.0	0	0	1.0423181154888472	0.4984969070590624	FGF1
peptidyl-serine modification (GO:0018209)	2/170	0.6210046992231651	1.0	0	0	0.9564801530368244	0.4556830510666933	PDGFB;IKBKE
regulation of nucleic acid-templated transcription (GO:1903506)	7/607	0.6215507195158209	1.0	0	0	0.9375711549537242	0.44585048980165387	SBNO2;BMP2;TSC22D3;NR1D2;SOX6;PPARGC1A;NFKB2
nucleosome organization (GO:0034728)	1/79	0.6245562780702321	1.0	0	0	1.0291242152927857	0.4844230075854914	CENPA
negative regulation of mitotic cell cycle phase transition (GO:1901991)	1/79	0.6245562780702321	1.0	0	0	1.0291242152927857	0.4844230075854914	GPNMB
cation transport (GO:0006812)	1/79	0.6245562780702321	1.0	0	0	1.0291242152927857	0.4844230075854914	RHCG
cell-cell junction assembly (GO:0007043)	1/79	0.6245562780702321	1.0	0	0	1.0291242152927857	0.4844230075854914	CDH10
spindle assembly (GO:0051225)	1/80	0.6291925330154854	1.0	0	0	1.016260162601626	0.4708516009090982	BIRC3
ERBB signaling pathway (GO:0038127)	1/80	0.6291925330154854	1.0	0	0	1.016260162601626	0.4708516009090982	HBEGF
regulation of protein serine/threonine kinase activity (GO:0071900)	1/80	0.6291925330154854	1.0	0	0	1.016260162601626	0.4708516009090982	ADRB2
cellular response to hormone stimulus (GO:0032870)	1/80	0.6291925330154854	1.0	0	0	1.016260162601626	0.4708516009090982	CTSH
BMP signaling pathway (GO:0030509)	1/81	0.6337717656738845	1.0	0	0	1.003713740841112	0.4577600927510788	BMP2
DNA damage response, signal transduction by p53 class mediator (GO:0030330)	1/82	0.6382946745984576	1.0	0	0	0.99147332936744	0.445127136482453	BCL3
modulation of chemical synaptic transmission (GO:0050804)	1/82	0.6382946745984576	1.0	0	0	0.99147332936744	0.445127136482453	IL1B
establishment of protein localization to membrane (GO:0090150)	1/83	0.642761949708273	1.0	0	0	0.9795278675678324	0.4329325511561155	BID
negative regulation of endopeptidase activity (GO:0010951)	1/83	0.642761949708273	1.0	0	0	0.9795278675678324	0.4329325511561155	SERPINB1
negative regulation of protein phosphorylation (GO:0001933)	2/178	0.6459383496102158	1.0	0	0	0.9134922809902256	0.3992429101978319	ZC3H12A;XDH
regulation of cell cycle G2/M phase transition (GO:1902749)	1/84	0.6471742725135446	1.0	0	0	0.9678668215253581	0.421157245466232	TUBA1A
calcium ion transmembrane transport (GO:0070588)	1/86	0.6558367463353773	1.0	0	0	0.9453582907922102	0.39879313982136444	MCOLN3
Fc-epsilon receptor signaling pathway (GO:0038095)	2/182	0.6579123765936382	1.0	0	0	0.893415527561869	0.37405836039962614	NFKBIA;VAV3
cellular response to BMP stimulus (GO:0071773)	1/87	0.6600882192140856	1.0	0	0	0.9344921035417251	0.38817100029736695	BMP2
organic substance transport (GO:0071702)	1/87	0.6600882192140856	1.0	0	0	0.9344921035417251	0.38817100029736695	RHCG
phosphate-containing compound metabolic process (GO:0006796)	2/183	0.6608549889923226	1.0	0	0	0.8885334754986894	0.3680490865433356	DUSP4;DUSP10
Fc receptor signaling pathway (GO:0038093)	2/183	0.6608549889923226	1.0	0	0	0.8885334754986894	0.3680490865433356	NFKBIA;VAV3
regulation of cellular macromolecule biosynthetic process (GO:2000112)	7/631	0.6616700082462784	1.0	0	0	0.9019107623722831	0.3724786144161554	SBNO2;BMP2;TSC22D3;NR1D2;SOX6;PPARGC1A;NFKB2
T cell activation (GO:0042110)	1/88	0.6642873839511295	1.0	0	0	0.9238728750923872	0.3779013451444831	TNFSF14
divalent metal ion transport (GO:0070838)	1/88	0.6642873839511295	1.0	0	0	0.9238728750923872	0.3779013451444831	CYP27B1
negative regulation of translation (GO:0017148)	1/88	0.6642873839511295	1.0	0	0	0.9238728750923872	0.3779013451444831	NANOS1
cell-matrix adhesion (GO:0007160)	1/90	0.6725313448910448	1.0	0	0	0.903342366757001	0.35836184199541077	ITGB3
regulation of Ras protein signal transduction (GO:0046578)	1/90	0.6725313448910448	1.0	0	0	0.903342366757001	0.35836184199541077	SPRY4
lipid transport (GO:0006869)	1/91	0.6765773998076463	1.0	0	0	0.893415527561869	0.3490649743440975	PRELID2
phospholipase C-activating G-protein coupled receptor signaling pathway (GO:0007200)	1/91	0.6765773998076463	1.0	0	0	0.893415527561869	0.3490649743440975	P2RY6
cell cycle G1/S phase transition (GO:0044843)	1/92	0.6805736639946702	1.0	0	0	0.8837044892188052	0.3400664660133657	INHBA
regulation of cysteine-type endopeptidase activity involved in apoptotic process (GO:0043281)	1/93	0.6845207475759878	1.0	0	0	0.874202290410001	0.3313544227261092	TNF
respiratory electron transport chain (GO:0022904)	1/94	0.6884192533958317	1.0	0	0	0.864902266043937	0.32291752872301444	PPARGC1A
regulation of heart contraction (GO:0008016)	1/95	0.6922697770190974	1.0	0	0	0.8557980316645272	0.3147450133958312	NANOS1
protein localization to nucleus (GO:0034504)	1/96	0.6960729064755199	1.0	0	0	0.8468834688346882	0.3068266204695705	BCL3
ciliary basal body-plasma membrane docking (GO:0097711)	1/96	0.6960729064755199	1.0	0	0	0.8468834688346882	0.3068266204695705	TUBA1A
cellular metal ion homeostasis (GO:0006875)	1/96	0.6960729064755199	1.0	0	0	0.8468834688346882	0.3068266204695705	STC1
mRNA metabolic process (GO:0016071)	1/97	0.6998292228189202	1.0	0	0	0.8381527114240215	0.29915257824588265	PPARGC1A
positive regulation of neuron projection development (GO:0010976)	1/97	0.6998292228189202	1.0	0	0	0.8381527114240215	0.29915257824588265	S100A9
protein localization to organelle (GO:0033365)	1/97	0.6998292228189202	1.0	0	0	0.8381527114240215	0.29915257824588265	EHD1
histone modification (GO:0016570)	1/98	0.7035392999563793	1.0	0	0	0.8296001327360212	0.2917135726817312	PADI3
response to UV (GO:0009411)	1/98	0.7035392999563793	1.0	0	0	0.8296001327360212	0.2917135726817312	BCL3
cellular divalent inorganic cation homeostasis (GO:0072503)	1/101	0.7143977306214035	1.0	0	0	0.8049585446349513	0.27071997588881014	STC1
regulation of kinase activity (GO:0043549)	1/101	0.7143977306214035	1.0	0	0	0.8049585446349513	0.27071997588881014	EPHA4
intrinsic apoptotic signaling pathway (GO:0097193)	1/101	0.7143977306214035	1.0	0	0	0.8049585446349513	0.27071997588881014	IKBKE
regulation of cellular response to stress (GO:0080135)	1/104	0.7248600059097681	1.0	0	0	0.7817385866166354	0.2515452924246646	IER3
B cell receptor signaling pathway (GO:0050853)	1/104	0.7248600059097681	1.0	0	0	0.7817385866166354	0.2515452924246646	VAV3
peptide metabolic process (GO:0006518)	1/104	0.7248600059097681	1.0	0	0	0.7817385866166354	0.2515452924246646	PROS1
positive regulation of lymphocyte activation (GO:0051251)	1/104	0.7248600059097681	1.0	0	0	0.7817385866166354	0.2515452924246646	IL6
G1/S transition of mitotic cell cycle (GO:0000082)	1/105	0.7282618999286109	1.0	0	0	0.7742934572202865	0.24552422983486555	INHBA
response to endoplasmic reticulum stress (GO:0034976)	1/106	0.7316219007633727	1.0	0	0	0.7669888019634913	0.23967742558649804	CXCL8
RNA splicing (GO:0008380)	1/106	0.7316219007633727	1.0	0	0	0.7669888019634913	0.23967742558649804	PPARGC1A
viral life cycle (GO:0019058)	1/107	0.7349405220885553	1.0	0	0	0.7598206823189727	0.2339987123867372	ITGB3
negative regulation of hydrolase activity (GO:0051346)	1/108	0.738218271641687	1.0	0	0	0.752785305630834	0.22848218690021116	NANOS1
regulation of canonical Wnt signaling pathway (GO:0060828)	2/213	0.7399895657519332	1.0	0	0	0.7633879155692965	0.229870753249023	BMP2;WNT7A
negative regulation of protein kinase activity (GO:0006469)	1/109	0.7414556506993276	1.0	0	0	0.7458790184232118	0.2231221969443244	DUSP10
Wnt signaling pathway (GO:0016055)	1/109	0.7414556506993276	1.0	0	0	0.7458790184232118	0.2231221969443244	WNT7A
regulation of Wnt signaling pathway (GO:0030111)	1/109	0.7414556506993276	1.0	0	0	0.7458790184232118	0.2231221969443244	BMP2
positive regulation of establishment of protein localization to mitochondrion (GO:1903749)	1/110	0.7446531544156989	1.0	0	0	0.7390983000739098	0.21791332856916784	BID
central nervous system development (GO:0007417)	2/217	0.7492611148811663	1.0	0	0	0.7493162489228579	0.21630342678743086	PTPRZ1;NRCAM
ion transmembrane transport (GO:0034220)	2/219	0.753789852057117	1.0	0	0	0.7424731781564391	0.20985385204056403	TSC22D3;CLCA2
positive regulation of canonical Wnt signaling pathway (GO:0090263)	1/113	0.754011275952719	1.0	0	0	0.7194762213108856	0.20314264065152068	WNT7A
mitotic cell cycle phase transition (GO:0044772)	2/221	0.7582481766855399	1.0	0	0	0.7357539638744804	0.20361589011610193	TUBA1A;INHBA
peptidyl-lysine modification (GO:0018205)	1/115	0.76005945726983	1.0	0	0	0.7069635913750442	0.19396155214708022	IFIH1
protein O-linked glycosylation (GO:0006493)	1/115	0.76005945726983	1.0	0	0	0.7069635913750442	0.19396155214708022	MUC21
protein transport (GO:0015031)	3/326	0.7675361358687957	1.0	0	0	0.7481669908723627	0.19794232983983834	EHD1;RAB30;RAB15
regulation of phosphorylation (GO:0042325)	1/119	0.7717150742479533	1.0	0	0	0.6832001093120175	0.17704438880274734	INHBA
macromolecular complex assembly (GO:0065003)	1/120	0.7745397669553307	1.0	0	0	0.6775067750677507	0.17309368232852043	PPARGC1A
endosomal transport (GO:0016197)	2/229	0.7753918366983964	1.0	0	0	0.710050768629957	0.18062752984654723	EHD1;ADRB2
Golgi organization (GO:0007030)	1/121	0.7773296482165619	1.0	0	0	0.6719075455217363	0.16924730290086626	RAB30
cellular calcium ion homeostasis (GO:0006874)	1/123	0.7828066803482904	1.0	0	0	0.6609822195782934	0.16185439195062745	STC1
organic anion transport (GO:0015711)	1/124	0.7854946701727031	1.0	0	0	0.6556517178075006	0.15830160410212973	PRELID2
G2/M transition of mitotic cell cycle (GO:0000086)	1/126	0.790771656496779	1.0	0	0	0.645244547683572	0.15146859587361594	TUBA1A
cell cycle G2/M phase transition (GO:0044839)	1/127	0.7933614615356235	1.0	0	0	0.6401638819537802	0.14818279616931887	TUBA1A
regulation of macromolecule metabolic process (GO:0060255)	1/129	0.7984456799284358	1.0	0	0	0.6302388605281402	0.1418594197279495	ZC3H12A
plasma membrane bounded cell projection assembly (GO:0120031)	2/241	0.7991198796510822	1.0	0	0	0.6746955436359343	0.15129663486156147	EHD1;MYLK
protein glycosylation (GO:0006486)	1/130	0.8009408724640639	1.0	0	0	0.6253908692933083	0.13881685540142724	PARP9
Fc-gamma receptor signaling pathway involved in phagocytosis (GO:0038096)	1/133	0.808243359927949	1.0	0	0	0.611284308331805	0.13013758651470814	VAV3
Fc-gamma receptor signaling pathway (GO:0038094)	1/134	0.8106177363421126	1.0	0	0	0.6067224851352991	0.1273866548455479	VAV3
mitochondrial transport (GO:0006839)	1/135	0.8129628304507355	1.0	0	0	0.6022282445046673	0.12470333603267529	SLC25A37
Fc receptor mediated stimulatory signaling pathway (GO:0002431)	1/135	0.8129628304507355	1.0	0	0	0.6022282445046673	0.12470333603267529	VAV3
positive regulation of transferase activity (GO:0051347)	1/137	0.8175666057612376	1.0	0	0	0.5934365913002195	0.11953172191106598	EPHA4
regulation of signal transduction by p53 class mediator (GO:1901796)	1/138	0.819825993177918	1.0	0	0	0.5891363261458702	0.11703968698228917	TP53INP1
inorganic cation transmembrane transport (GO:0098662)	1/140	0.8242615008489584	1.0	0	0	0.5807200929152149	0.11223428804879042	MCOLN3
double-strand break repair (GO:0006302)	1/141	0.8264383016386841	1.0	0	0	0.576601510695958	0.1099175544441284	PARP9
cellular macromolecule biosynthetic process (GO:0034645)	3/367	0.8323116770729956	1.0	0	0	0.6645843025187744	0.12198331657064786	TNIP1;BCL3;INHBA
regulation of protein kinase activity (GO:0045859)	1/147	0.8389465560852291	1.0	0	0	0.5530667551573475	0.09712309832679618	TNF
negative regulation of canonical Wnt signaling pathway (GO:0090090)	1/148	0.8409421603177177	1.0	0	0	0.5493298176225005	0.09516172064603558	BMP2
regulation of G2/M transition of mitotic cell cycle (GO:0010389)	1/149	0.8429131361037885	1.0	0	0	0.5456430403230207	0.09324568542842777	TUBA1A
glycerophospholipid biosynthetic process (GO:0046474)	1/164	0.8697196604992352	1.0	0	0	0.49573666468372	0.06919707940300976	PLSCR1
regulation of mitotic cell cycle (GO:0007346)	1/165	0.8713353352465002	1.0	0	0	0.4927322000492732	0.0678632056862371	MAP3K8
cilium assembly (GO:0060271)	2/288	0.8720036978532645	1.0	0	0	0.5645889792231256	0.07732701808081277	EHD1;TUBA1A
ion transport (GO:0006811)	2/289	0.8732516358181706	1.0	0	0	0.5626353841393086	0.07625482996819065	TSC22D3;CLCA2
negative regulation of Wnt signaling pathway (GO:0030178)	1/174	0.8850071940510019	1.0	0	0	0.46724605177086254	0.05707854646110551	BMP2
nuclear-transcribed mRNA catabolic process (GO:0000956)	1/174	0.8850071940510019	1.0	0	0	0.46724605177086254	0.05707854646110551	ZC3H12A
peptide biosynthetic process (GO:0043043)	1/174	0.8850071940510019	1.0	0	0	0.46724605177086254	0.05707854646110551	TNIP1
protein autophosphorylation (GO:0046777)	1/175	0.8864339961537392	1.0	0	0	0.4645760743321719	0.05600400030803656	EPHA4
ER to Golgi vesicle-mediated transport (GO:0006888)	1/180	0.8933078173027648	1.0	0	0	0.4516711833785005	0.05095937546253495	PROS1
regulation of mitotic cell cycle phase transition (GO:1901990)	1/184	0.8985072372941623	1.0	0	0	0.4418522446094026	0.04728725606585112	TUBA1A
RNA metabolic process (GO:0016070)	1/191	0.907006229268966	1.0	0	0	0.4256587068488486	0.04154682709672678	ZC3H12A
cilium organization (GO:0044782)	1/192	0.9081610576253122	1.0	0	0	0.4234417344173441	0.04079164120546168	EHD1
positive regulation of GTPase activity (GO:0043547)	1/192	0.9081610576253122	1.0	0	0	0.4234417344173441	0.04079164120546168	CCL20
RNA processing (GO:0006396)	1/193	0.9093016020658499	1.0	0	0	0.4212477357934201	0.04005157941978036	PPARGC1A
viral process (GO:0016032)	1/220	0.9352916863672519	1.0	0	0	0.3695491500369549	0.024721668261257743	IRF7
translation (GO:0006412)	1/232	0.9443169710351508	1.0	0	0	0.3504345388281469	0.0200775843827454	TNIP1
transmembrane transport (GO:0055085)	2/378	0.9484632175642337	1.0	0	0	0.430163031789048	0.02276090245768339	TSC22D3;CLCA2
protein modification by small protein conjugation (GO:0032446)	2/398	0.9581715421810783	1.0	0	0	0.4085467990358296	0.017456573199988768	IFIH1;BIRC3
gene expression (GO:0010467)	2/411	0.9635177159914858	1.0	0	0	0.3956243942001464	0.014703144887678057	TNIP1;BCL3
Golgi vesicle transport (GO:0048193)	1/271	0.965846930516605	1.0	0	0	0.3000030000300003	0.010425078555007777	PROS1
mRNA processing (GO:0006397)	1/283	0.9706217965870452	1.0	0	0	0.2872820247637105	0.008566286146023365	PPARGC1A
protein polyubiquitination (GO:0000209)	1/283	0.9706217965870452	1.0	0	0	0.2872820247637105	0.008566286146023365	TNFAIP3
DNA repair (GO:0006281)	1/288	0.9724093594843498	1.0	0	0	0.2822944896115628	0.007898151379947772	PARP9
ubiquitin-dependent protein catabolic process (GO:0006511)	1/341	0.9858305404707428	1.0	0	0	0.23841880647545477	0.0034024282474855	TNFAIP3
protein ubiquitination (GO:0016567)	1/506	0.9982388296761355	1.0	0	0	0.16067354349432822	2.8322295183234273E-4	BIRC3

## Sheet: S2 Fig upper
Term	Overlap	P-value	Adjusted P-value	Old P-value	Old Adjusted P-value	Odds Ratio	Combined Score	Genes
Cholesterol metabolism	7/50	7.85265494054772E-6	0.0024186177216886976	0	0	9.556313993174063	112.33121108606046	NPC2;VAPB;APOA2;APOA1;VDAC1;LRP2;APOE
Thyroid hormone synthesis	8/74	1.2575225401106565E-5	0.001936584711770411	0	0	7.379393044922056	83.26746180313873	TTR;HSPA5;CANX;LRP2;ATP1A1;ASGR1;PDIA4;HSP90B1
Terpenoid backbone biosynthesis	5/22	1.3997931137304659E-5	0.0014371209300966118	0	0	15.513496742165684	173.38816343741485	MVK;HMGCS1;IDI2;PMVK;ZMPSTE24
Pathogenic Escherichia coli infection	7/55	1.4987164322126475E-5	0.0011540116528037385	0	0	8.687558175612782	96.50414526261845	TUBA1C;TUBB6;TUBA1A;KRT18;CDH1;YWHAZ;RHOA
Focal adhesion	12/199	3.93242701551209E-5	0.0024223750415554475	0	0	4.11614385922788	41.7527994998988	VTN;PAK1;LAMA3;MAPK1;ITGAV;ITGA6;MET;RHOA;EGFR;MYL12B;PPP1CA;IGF1R
Proteoglycans in cancer	12/201	4.335337529690717E-5	0.0022254732652412347	0	0	4.075187203912179	40.93984410880107	VTN;SHH;PAK1;SDC4;GPC3;MAPK1;ITGAV;MET;RHOA;EGFR;PPP1CA;IGF1R
Central carbon metabolism in cancer	7/65	4.5383545167004526E-5	0.0019968759873481992	0	0	7.351010763980048	73.51276105969085	SCO2;HKDC1;IDH1;MAPK1;MET;HK2;EGFR
Adherens junction	7/72	8.80075646051392E-5	0.003388291237297859	0	0	6.636329161926431	61.970624289258176	CDH1;CTNND1;MAPK1;MET;RHOA;EGFR;IGF1R
HIF-1 signaling pathway	8/100	1.1183401106107637E-4	0.0038272083785346137	0	0	5.460750853242321	49.68461340658214	TFRC;HKDC1;MAPK1;ELOB;ENO1;HK2;EGFR;IGF1R
Glutathione metabolism	6/56	1.6485231664033922E-4	0.005077451352522448	0	0	7.313505607020965	63.7040019662993	RRM1;RRM2;IDH1;GSTA2;IDH2;PGD
Protein processing in endoplasmic reticulum	10/165	1.656876843807242E-4	0.004639255162660278	0	0	4.136932464577516	36.013676537774224	PDIA3;DNAJB2;GANAB;HSPA5;UBE2D2;CANX;HYOU1;P4HB;PDIA4;HSP90B1
Regulation of actin cytoskeleton	11/214	3.327211691156163E-4	0.008539843340634151	0	0	3.5086600108449493	28.09807126916488	CYFIP1;PAK1;BRK1;MAPK1;ITGAV;ITGA6;MYH10;RHOA;EGFR;MYL12B;PPP1CA
Phagosome	9/152	4.149030795932339E-4	0.009830011424208926	0	0	4.041674151248428	31.474398452227735	ATP6V1A;TUBA1C;TUBB6;TUBA1A;TFRC;CANX;ATP6V1B2;ATP6V0A4;ITGAV
Epithelial cell signaling in Helicobacter pylori infection	6/68	4.7994605921304183E-4	0.01055881330268692	0	0	6.022886970487854	46.02591951626116	ATP6V1A;PAK1;ATP6V1B2;ATP6V0A4;MET;EGFR
Oocyte meiosis	8/125	5.162282172615241E-4	0.010599886061103294	0	0	4.368600682593857	33.065770850493465	RPS6KA3;PPP3R1;YWHAB;MAPK1;YWHAZ;IGF1R;AURKA;PPP1CA
Huntington disease	10/193	5.788590460758357E-4	0.011143036636959838	0	0	3.5367557339652334	26.364574276348925	NDUFB9;NDUFA7;UQCRB;SP1;NDUFA4;CLTC;TFAM;VDAC1;SLC25A5;POLR2J
Collecting duct acid secretion	4/27	6.070652734632091E-4	0.01099859436627461	0	0	10.112501580078371	74.90202743673805	ATP6V1A;ATP6V1B2;ATP6V0A4;SLC12A7
Citrate cycle (TCA cycle)	4/30	9.158109639869823E-4	0.015670543161555032	0	0	9.101251422070535	63.66962990471772	MDH2;IDH1;IDH2;IDH3B
Neomycin, kanamycin and gentamicin biosynthesis	2/5	0.0020773910962947712	0.03367560303467313	0	0	27.303754266211605	168.64552773146056	HKDC1;HK2
Lysosome	7/123	0.0022557269170919076	0.034738194523215374	0	0	3.884680485030106	23.674342240589596	CTSA;NPC2;PSAP;NEU1;CLTC;HEXA;ATP6V0A4
Steroid biosynthesis	3/19	0.0025342187864004495	0.037168542200539924	0	0	10.777797736662475	64.42827225232942	CYP51A1;DHCR7;LSS
Oxidative phosphorylation	7/133	0.0034932697067657542	0.04890577589472056	0	0	3.592599245554158	20.323036115090048	ATP6V1A;NDUFB9;NDUFA7;UQCRB;NDUFA4;ATP6V1B2;ATP6V0A4
Melanoma	5/72	0.004099973774475045	0.0549039966321006	0	0	4.740235115661737	26.056004464172517	CDH1;MAPK1;MET;EGFR;IGF1R
Estrogen signaling pathway	7/137	0.004111851841272351	0.052768765296328506	0	0	3.48770583692484	19.161043559493617	KRT19;KRT18;SP1;KRT14;MAPK1;EGFR;HSP90B1
Tuberculosis	8/179	0.004988418084962356	0.06145731080673623	0	0	3.0506988006940343	16.17064521980925	HSPA9;CD74;PPP3R1;TRADD;MAPK1;ATP6V0A4;RHOA;HSPD1
Pathways in cancer	16/530	0.005280467094212093	0.06255322557758941	0	0	2.060660699336725	10.805570419965434	CEBPA;TPM3;LAMA3;RHOA;EGFR;IGF1R;HSP90B1;SHH;CDH1;SP1;GSTA2;MAPK1;ELOB;ITGAV;ITGA6;MET
Amino sugar and nucleotide sugar metabolism	4/48	0.0052923052893950415	0.0603714825605064	0	0	5.688282138794084	29.81513848431858	HKDC1;HEXA;NANS;HK2
Axon guidance	8/181	0.005327843916391588	0.05860628308030747	0	0	3.01698942168084	15.793362294857024	PPP3R1;SHH;PAK1;MAPK1;MET;RHOA;EPHA2;MYL12B
Antigen processing and presentation	5/77	0.005458163004296731	0.057969455355979076	0	0	4.432427640618767	23.095798022851422	PDIA3;CD74;HSPA5;HSPA4;CANX
RNA degradation	5/79	0.0060811292849012695	0.06243292732498637	0	0	4.3202142826284184	22.04417359745508	HSPA9;PNPT1;ENO1;PABPC1;HSPD1
Vibrio cholerae infection	4/50	0.006122860224207177	0.06083357900180034	0	0	5.460750853242321	27.826489746012417	ATP6V1A;ATP6V1B2;ATP6V0A4;PDIA4
PI3K-Akt signaling pathway	12/354	0.006241119779049569	0.0600707778733521	0	0	2.3138774801874242	11.746620375842147	VTN;YWHAB;LAMA3;MAPK1;ITGAV;ITGA6;YWHAZ;MET;EGFR;EPHA2;IGF1R;HSP90B1
ECM-receptor interaction	5/82	0.007106869337426908	0.06633078048265113	0	0	4.162157662532256	20.588918048612275	VTN;SDC4;LAMA3;ITGAV;ITGA6
Peroxisome	5/83	0.007474051481321525	0.0677061134190303	0	0	4.112011184670422	20.133714625962305	MVK;IDH1;PEX11B;PMVK;IDH2
Gap junction	5/88	0.009509597814025465	0.0836844607634241	0	0	3.878374185541421	18.055591429445307	TUBA1C;TUBB6;TUBA1A;MAPK1;EGFR
Pyrimidine metabolism	4/57	0.009699467256819817	0.08298433097501398	0	0	4.790132327405544	22.20554130630935	RRM1;RRM2;TK1;NME1
Human papillomavirus infection	11/330	0.009739244981712416	0.08107263390182226	0	0	2.2753128555176336	10.538320094676449	ATP6V1A;CCNA2;VTN;TRADD;LAMA3;ATP6V1B2;MAPK1;ATP6V0A4;ITGAV;ITGA6;EGFR
Endocytosis	9/244	0.010118414452823538	0.08201241188078026	0	0	2.5177642253678734	11.565093917690856	ARF3;RAB11FIP1;TFRC;NEDD4;CLTC;RHOA;EGFR;IGF1R;ARFGAP2
Ubiquinone and other terpenoid-quinone biosynthesis	2/11	0.010780778135887752	0.08514050425265199	0	0	12.410797393732548	56.220794698285765	GGCX;COQ6
Rap1 signaling pathway	8/206	0.011218974210111787	0.08638610141786077	0	0	2.650849928758408	11.90271064830735	CDH1;CTNND1;MAPK1;MET;RHOA;EGFR;EPHA2;IGF1R
cGMP-PKG signaling pathway	7/166	0.011365450641299181	0.08537948286634507	0	0	2.8784078292692956	12.887141821420814	PPP3R1;MAPK1;VDAC1;ATP1A1;SLC25A5;RHOA;PPP1CA
IL-17 signaling pathway	5/93	0.011897634347659102	0.08724931854950009	0	0	3.66985944438328	16.262672732728625	TRADD;SRSF1;MAPK1;ELAVL1;HSP90B1
MAPK signaling pathway	10/295	0.012026259913613386	0.08614158263704472	0	0	2.3138774801874242	10.22887185505389	RPS6KA3;PPP3R1;PAK1;TRADD;STMN1;MAPK1;MET;EGFR;EPHA2;IGF1R
Tight junction	7/170	0.012827058384670693	0.08978940869269486	0	0	2.810680586227665	12.243882280993937	TUBA1C;TUBA1A;HSPA4;NEDD4;MYH10;RHOA;MYL12B
Alzheimer disease	7/171	0.0132126417662326	0.09043319253332535	0	0	2.794243857653234	12.089522937534918	NDUFB9;PPP3R1;NDUFA7;UQCRB;NDUFA4;MAPK1;APOE
Prostate cancer	5/97	0.014079015929452562	0.0942681936145954	0	0	3.518525034305619	14.999717891942101	SPINT1;MAPK1;EGFR;IGF1R;HSP90B1
Spliceosome	6/134	0.0141763855430732	0.09290056909077757	0	0	3.0563904029341344	13.00854064062561	HNRNPA3;HNRNPK;PRPF3;SRSF1;HNRNPC;SNRPC
Pancreatic secretion	5/98	0.014663592249334497	0.09409138359989637	0	0	3.4826217176290313	14.704978669181418	PLA2G2A;CCK;ATP1A1;SLC26A3;RHOA
Progesterone-mediated oocyte maturation	5/99	0.015264224912359535	0.09594655659197422	0	0	3.447443720481263	14.418048848761918	CCNA2;RPS6KA3;MAPK1;IGF1R;AURKA
Aldosterone-regulated sodium reabsorption	3/37	0.01674801018365145	0.10316774273129292	0	0	5.534544783691541	22.63338708296447	MAPK1;SFN;ATP1A1
Thyroid cancer	3/37	0.01674801018365145	0.10114484581499306	0	0	5.534544783691541	22.63338708296447	CDH1;TPM3;MAPK1
Long-term potentiation	4/67	0.01680927587219086	0.0995626340122074	0	0	4.075187203912179	16.650499351817228	RPS6KA3;PPP3R1;MAPK1;PPP1CA
Human cytomegalovirus infection	8/225	0.018190868063345217	0.10571296912283636	0	0	2.4270003792188093	9.724591437134155	PDIA3;PPP3R1;SP1;TRADD;MAPK1;ITGAV;RHOA;EGFR
Parkinson disease	6/142	0.01836394241185523	0.1047424863491002	0	0	2.884199394318127	11.52920113981463	NDUFB9;NDUFA7;UQCRB;NDUFA4;VDAC1;SLC25A5
Renal cell carcinoma	4/69	0.018536488904774478	0.10380433786673708	0	0	3.957065835682841	15.7808344115981	PAK1;MAPK1;ELOB;MET
Ras signaling pathway	8/232	0.021408957069987994	0.11774926388493397	0	0	2.3537719195010003	9.047771895613906	PAK1;PLA2G2A;MAPK1;MET;RHOA;EGFR;EPHA2;IGF1R
Drug metabolism	5/108	0.021420094880588336	0.1157436705828282	0	0	3.160156743774491	12.145827911894017	RRM1;RRM2;GSTA2;TK1;NME1
Bladder cancer	3/41	0.02201883403189565	0.11692760141075621	0	0	4.994589195038708	19.058638638989347	CDH1;MAPK1;EGFR
Bacterial invasion of epithelial cells	4/74	0.02332266783156199	0.12175223206984905	0	0	3.689696522461028	13.867095371396607	CDH1;CLTC;MET;RHOA
PPAR signaling pathway	4/74	0.02332266783156199	0.11972302820201823	0	0	3.689696522461028	13.867095371396607	SCD;APOA2;APOA1;DBI
mTOR signaling pathway	6/152	0.02469761317564787	0.1247027025917958	0	0	2.6944494341656187	9.972288501658783	ATP6V1A;RPS6KA3;ATP6V1B2;MAPK1;RHOA;IGF1R
Carbohydrate digestion and absorption	3/44	0.02649816050799942	0.13163602316877132	0	0	4.654049022649705	16.897362534246447	HKDC1;ATP1A1;HK2
Synaptic vesicle cycle	4/78	0.02764445672783915	0.13515067733610253	0	0	3.500481316180975	12.560882300230727	ATP6V1A;CLTC;ATP6V1B2;ATP6V0A4
Other glycan degradation	2/18	0.028039755333680735	0.13494132254333854	0	0	7.584376185058779	27.107561186738558	HEXA;NEU1
Viral carcinogenesis	7/201	0.029007722211224756	0.137451976016265	0	0	2.377192535615438	8.41572085275986	CCNA2;HNRNPK;YWHAB;TRADD;MAPK1;YWHAZ;RHOA
Type II diabetes mellitus	3/46	0.029734431846930903	0.13876068195234423	0	0	4.451699065143196	15.649723623188175	HKDC1;MAPK1;HK2
Cellular senescence	6/160	0.03070752608591714	0.14116295573824594	0	0	2.5597269624573378	8.91616255560096	CCNA2;PPP3R1;MAPK1;VDAC1;SLC25A5;PPP1CA
Hippo signaling pathway	6/160	0.03070752608591714	0.13908702991856586	0	0	2.5597269624573378	8.91616255560096	PAK1;CDH1;YWHAB;AFP;YWHAZ;PPP1CA
MicroRNAs in cancer	9/299	0.0327286012064899	0.14609288654491143	0	0	2.0546303377583985	7.025820621320921	ST14;MARCKS;HNRNPK;STMN1;IGF2BP1;MAPK1;MET;RHOA;EGFR
Cell cycle	5/124	0.035939579848831775	0.1581341513348598	0	0	2.75239458328746	9.154233425203008	CCNA2;YWHAB;BUB1B;SFN;YWHAZ
Mineral absorption	3/51	0.03869153672233239	0.16784497620392078	0	0	4.015257980325236	13.058158571402606	ATP1A1;SLC26A3;ATOX1
Human T-cell leukemia virus 1 infection	7/219	0.04294228206057502	0.18369753992579316	0	0	2.181806847756635	6.868106159950931	CCNA2;PPP3R1;CANX;BUB1B;MAPK1;VDAC1;SLC25A5
Protein export	2/23	0.044207757899726766	0.18652040319336774	0	0	5.935598753524261	18.51227177448652	SPCS3;HSPA5
Endometrial cancer	3/58	0.053258418653972406	0.2216701749381554	0	0	3.5306578792515007	10.354005143346011	CDH1;MAPK1;EGFR
Fluid shear stress and atherosclerosis	5/139	0.05400053239700543	0.22176218637703565	0	0	2.4553735850909715	7.166649577092985	SDC4;GSTA2;ITGAV;RHOA;HSP90B1
Glycerophospholipid metabolism	4/97	0.054338029657690454	0.22021201492853498	0	0	2.814820027444495	8.198250406843373	CDS1;LPGAT1;PLA2G2A;LPIN2
Transcriptional misregulation in cancer	6/186	0.05651006883343012	0.2260402753337205	0	0	2.201915666629968	6.326844538733716	CEBPA;SPINT1;HPGD;SP1;MET;IGF1R
T cell receptor signaling pathway	4/101	0.0612588993344433	0.24189411532062224	0	0	2.7033420065556046	7.5494776328332165	PPP3R1;PAK1;MAPK1;RHOA
Cell adhesion molecules (CAMs)	5/145	0.06246364312367244	0.24352914027963432	0	0	2.3537719195010003	6.527411089843332	SDC4;CDH1;ITGAV;ITGA6;GLG1
C-type lectin receptor signaling pathway	4/104	0.06674095229540052	0.25695266633729197	0	0	2.6253609871357315	7.10668557895854	PPP3R1;PAK1;MAPK1;RHOA
Gastric cancer	5/149	0.06849861355759407	0.260463863898012	0	0	2.290583411594933	6.140920754870725	SHH;CDH1;MAPK1;MET;EGFR
Non-alcoholic fatty liver disease (NAFLD)	5/149	0.06849861355759407	0.2572874753138899	0	0	2.290583411594933	6.140920754870725	NDUFB9;CEBPA;NDUFA7;UQCRB;NDUFA4
Parathyroid hormone synthesis, secretion and action	4/106	0.07053262079720948	0.2617355085004882	0	0	2.575825874170906	6.830265876324522	SP1;MAPK1;RHOA;EGFR
Pentose phosphate pathway	2/30	0.0711379699554725	0.2608392231700658	0	0	4.550625711035267	12.027913760079361	PGD;TKT
Oxytocin signaling pathway	5/153	0.074845502980704	0.2712048813889039	0	0	2.2306988779584644	5.782705950031267	PPP3R1;MAPK1;RHOA;EGFR;PPP1CA
Ribosome	5/153	0.074845502980704	0.2680513362564748	0	0	2.2306988779584644	5.782705950031267	RPS28;RPL36A;MRPL24;MRPS6;MRPS5
Galactose metabolism	2/31	0.0753315668343065	0.26669106419501615	0	0	4.403831333259936	11.387673754288327	HKDC1;HK2
Glycolysis / Gluconeogenesis	3/68	0.07792201193390169	0.2727270417686559	0	0	3.011443485243927	7.685344708314341	HKDC1;ENO1;HK2
Hepatitis C	5/155	0.07813496205868199	0.27039964397836014	0	0	2.201915666629968	5.613382505127614	YWHAB;TRADD;MAPK1;YWHAZ;EGFR
Fructose and mannose metabolism	2/33	0.08394554807546001	0.28728032008046317	0	0	4.136932464577516	10.249609794321245	HKDC1;HK2
Human immunodeficiency virus 1 infection	6/212	0.09235451073402473	0.31258449786900677	0	0	1.9318694056281795	4.6019461580872525	PDIA3;PPP3R1;PAK1;TRADD;MAPK1;ELOB
Alanine, aspartate and glutamate metabolism	2/35	0.09284143482813875	0.3108169774681167	0	0	3.900536323744515	9.271037514760732	ALDH4A1;ASNS
Prion diseases	2/35	0.09284143482813875	0.30747485943082514	0	0	3.900536323744515	9.271037514760732	HSPA5;MAPK1
Starch and sucrose metabolism	2/36	0.09738768783530045	0.31910008354545255	0	0	3.7921880925293894	8.832216475485959	HKDC1;HK2
Glioma	3/75	0.0976391902426813	0.31655653257627203	0	0	2.7303754266211606	6.352153793274308	MAPK1;EGFR;IGF1R
Sphingolipid signaling pathway	4/119	0.09775677943104698	0.3136363340079424	0	0	2.2944331316144204	5.335182786539192	SGPL1;TRADD;MAPK1;RHOA
AMPK signaling pathway	4/120	0.10002904172521583	0.3176179881584173	0	0	2.2753128555176336	5.238440768839168	CCNA2;SCD;ELAVL1;IGF1R
Hepatocellular carcinoma	5/168	0.10135921367384089	0.3185575286892142	0	0	2.0315293352836012	4.65034231422772	GSTA2;MAPK1;MET;EGFR;IGF1R
Cardiac muscle contraction	3/78	0.10664882590323196	0.33179634725449947	0	0	2.6253609871357315	5.876119304286462	UQCRB;TPM3;ATP1A1
Platelet activation	4/124	0.10935958834474416	0.33682753210181204	0	0	2.201915666629968	4.873090060101201	MAPK1;RHOA;MYL12B;PPP1CA
Ferroptosis	2/40	0.11616267087215511	0.35423863988736404	0	0	3.4129692832764507	7.347316502131655	TFRC;SLC39A14
Osteoclast differentiation	4/127	0.1166043337692879	0.352099360793536	0	0	2.149901910725323	4.620072210741541	PPP3R1;MAPK1;JUNB;FOSL2
Autophagy	4/128	0.11906493247241716	0.35603882719907265	0	0	2.1331058020477816	4.539433198923386	MAPK1;WIPI1;HMGB1;IGF1R
Fat digestion and absorption	2/41	0.12099056337387344	0.3583182069149329	0	0	3.3297261300258056	7.032523849404287	PLA2G2A;APOA1
Sulfur metabolism	1/9	0.12440507745146685	0.36492156052430275	0	0	7.584376185058779	15.80745001125315	SQOR
ErbB signaling pathway	3/85	0.1288508523244304	0.37439681618796755	0	0	2.4091547881951416	4.936598418906611	PAK1;MAPK1;EGFR
Hypertrophic cardiomyopathy (HCM)	3/85	0.1288508523244304	0.3708977805226594	0	0	2.4091547881951416	4.936598418906611	TPM3;ITGAV;ITGA6
Vascular smooth muscle contraction	4/132	0.12912878177567802	0.36825615543434104	0	0	2.068466232288758	4.2340367447724665	PLA2G2A;MAPK1;RHOA;PPP1CA
Colorectal cancer	3/86	0.13214782921400547	0.37340854493498793	0	0	2.381141360425431	4.819034998210616	MAPK1;RHOA;EGFR
Synthesis and degradation of ketone bodies	1/10	0.137238298617427	0.3842672361287956	0	0	6.825938566552901	13.556562854621333	HMGCS1
Insulin signaling pathway	4/137	0.1421864866010095	0.39453547633433267	0	0	1.9929747639570514	3.8875280577244364	HKDC1;MAPK1;HK2;PPP1CA
Ubiquitin mediated proteolysis	4/137	0.1421864866010095	0.3910128381527761	0	0	1.9929747639570514	3.8875280577244364	UBE2C;UBE2D2;NEDD4;ELOB
TGF-beta signaling pathway	3/90	0.14562257872712536	0.39691817918543904	0	0	2.2753128555176336	4.383929650891739	SP1;MAPK1;RHOA
Dilated cardiomyopathy (DCM)	3/91	0.14905967902473802	0.402722641575608	0	0	2.2503094175449125	4.283258124427524	TPM3;ITGAV;ITGA6
Fc gamma R-mediated phagocytosis	3/91	0.14905967902473802	0.39922070556190703	0	0	2.2503094175449125	4.283258124427524	PAK1;MARCKS;MAPK1
Rheumatoid arthritis	3/91	0.14905967902473802	0.3957791477553389	0	0	2.2503094175449125	4.283258124427524	ATP6V1A;ATP6V1B2;ATP6V0A4
Hedgehog signaling pathway	2/47	0.15089392524549197	0.3972250339795857	0	0	2.904654709171447	5.493219579815884	SHH;LRP2
Sphingolipid metabolism	2/47	0.15089392524549197	0.39385872013230105	0	0	2.904654709171447	5.493219579815884	SGPL1;NEU1
Small cell lung cancer	3/93	0.15601136468872553	0.4037941203708191	0	0	2.201915666629968	4.090777108482484	LAMA3;ITGAV;ITGA6
Endocrine and other factor-regulated calcium reabsorption	2/48	0.15601237864243478	0.40043177184891593	0	0	2.844141069397042	5.2839019471235735	CLTC;ATP1A1
Valine, leucine and isoleucine degradation	2/48	0.15601237864243478	0.3971224183625613	0	0	2.844141069397042	5.2839019471235735	ACAA2;HMGCS1
Apoptosis	4/143	0.15850999394161083	0.4001727715902962	0	0	1.9093534451896226	3.516909968053081	TUBA1C;TUBA1A;TRADD;MAPK1
Arginine and proline metabolism	2/49	0.16116349443198955	0.40356387223620144	0	0	2.7860973741032247	5.085563657855723	ALDH4A1;OAT
Adrenergic signaling in cardiomyocytes	4/145	0.16409963497553803	0.40760231913278805	0	0	1.8830175356008003	3.4031427662302223	TPM3;MAPK1;ATP1A1;PPP1CA
Breast cancer	4/147	0.16975952258650817	0.4182874636531561	0	0	1.85739824940215	3.293858821769378	SP1;MAPK1;EGFR;IGF1R
Retrograde endocannabinoid signaling	4/148	0.17261505100168678	0.4219479024485677	0	0	1.844848261230514	3.2408288949407438	NDUFB9;NDUFA7;NDUFA4;MAPK1
Non-homologous end-joining	1/13	0.17462408988744335	0.4234977927978941	0	0	5.250721974271463	9.163138215961885	XRCC6
Choline metabolism in cancer	3/99	0.17743918073759457	0.42696302864983693	0	0	2.068466232288758	3.576641581372023	SP1;MAPK1;EGFR
cAMP signaling pathway	5/212	0.2008150612133141	0.4794654174705484	0	0	1.6098911713568165	2.584472419239769	PAK1;MAPK1;ATP1A1;RHOA;PPP1CA
VEGF signaling pathway	2/59	0.2140462534593702	0.5071249697345079	0	0	2.3138774801874242	3.566988256271317	PPP3R1;MAPK1
Necroptosis	4/162	0.21420047535404277	0.5036163848018715	0	0	1.685416930013062	2.596962713124177	TRADD;VDAC1;HMGB1;SLC25A5
Hepatitis B	4/163	0.2172733379071712	0.5069711217833994	0	0	1.6750769488473378	2.5571709565233527	CCNA2;YWHAB;MAPK1;YWHAZ
TNF signaling pathway	3/110	0.21857472833517752	0.5061730550919901	0	0	1.861619609059882	2.8308296310392778	TRADD;MAPK1;JUNB
Long-term depression	2/60	0.21943269246542768	0.504367681189192	0	0	2.2753128555176336	3.4509891552656797	MAPK1;IGF1R
RNA transport	4/165	0.22345478089302737	0.5098079445559439	0	0	1.6547729858310063	2.479753783058886	CYFIP1;PABPC1;RANGAP1;SNUPN
Leukocyte transendothelial migration	3/112	0.22625993439220174	0.5124122043588099	0	0	1.8283764017552413	2.717096760940263	CTNND1;RHOA;MYL12B
Toxoplasmosis	3/113	0.23012208822957247	0.5173547676986009	0	0	1.8121960796158145	2.6623793394613093	LAMA3;MAPK1;ITGA6
Thyroid hormone signaling pathway	3/116	0.24177976740960866	0.5396244084214453	0	0	1.7653289396257503	2.5062869586923826	MAPK1;ITGAV;ATP1A1
Glycosaminoglycan degradation	1/19	0.24462097499111057	0.5420378438651947	0	0	3.592599245554158	5.0585425083289	HEXA
Pantothenate and CoA biosynthesis	1/19	0.24462097499111057	0.5381661449804434	0	0	3.592599245554158	5.0585425083289	PANK4
Mitophagy	2/65	0.2465061623476652	0.5384673617239779	0	0	2.100288789708585	2.9411778134520614	SP1;TBC1D17
Shigellosis	2/65	0.2465061623476652	0.5346753380498653	0	0	2.100288789708585	2.9411778134520614	UBE2D2;MAPK1
Thermogenesis	5/231	0.2513408558074098	0.5413495355851903	0	0	1.4774758802062555	2.0403133280469	RPS6KA3;NDUFB9;NDUFA7;UQCRB;NDUFA4
Acute myeloid leukemia	2/66	0.2519392920671913	0.5388701524770481	0	0	2.068466232288758	2.8515195469813537	CEBPA;MAPK1
Non-small cell lung cancer	2/66	0.2519392920671913	0.535153806597896	0	0	2.068466232288758	2.8515195469813537	MAPK1;EGFR
Neurotrophin signaling pathway	3/119	0.25353230100475177	0.5348489637634489	0	0	1.7208248487108155	2.361426065788971	RPS6KA3;MAPK1;RHOA
One carbon pool by folate	1/20	0.2556977844799147	0.5357477389102975	0	0	3.4129692832764507	4.654467785841677	DHFR
Retinol metabolism	2/67	0.257375474484908	0.5356192306848085	0	0	2.0375936019560896	2.765461301168797	ALDH1A2;ALDH1A1
Amphetamine addiction	2/68	0.2628134585554681	0.5432654042623098	0	0	2.007628990162618	2.682816264853772	PPP3R1;PPP1CA
NOD-like receptor signaling pathway	4/178	0.26463528536651243	0.5433844526192388	0	0	1.5339187790006519	2.0391957396589286	TRIP6;MAPK1;VDAC1;RHOA
Other types of O-glycan biosynthesis	1/22	0.2773681116177946	0.565757472703846	0	0	3.102699348433137	3.978931840593425	COLGALT1
B cell receptor signaling pathway	2/71	0.27912624245446904	0.5655979123419504	0	0	1.922799596212085	2.453667485620697	PPP3R1;MAPK1
Arrhythmogenic right ventricular cardiomyopathy (ARVC)	2/72	0.284559626736553	0.5728389871559367	0	0	1.8960940462646947	2.3830346284873274	ITGAV;ITGA6
p53 signaling pathway	2/72	0.284559626736553	0.569119253473106	0	0	1.8960940462646947	2.3830346284873274	RRM2;SFN
Mismatch repair	1/23	0.28796631074662493	0.5722169271610353	0	0	2.9677993767621307	3.694648411523084	SSBP1
Proximal tubule bicarbonate reclamation	1/23	0.28796631074662493	0.5685488699356441	0	0	2.9677993767621307	3.694648411523084	ATP1A1
Renin-angiotensin system	1/23	0.28796631074662493	0.5649275395538884	0	0	2.9677993767621307	3.694648411523084	CTSA
Purine metabolism	3/129	0.2932031936123966	0.5715606559026466	0	0	1.5874275736169536	1.9475980899483172	RRM1;RRM2;NME1
Calcium signaling pathway	4/188	0.2972051369823329	0.5757181269846449	0	0	1.4523273545857236	1.7621562438320504	PPP3R1;VDAC1;SLC25A5;EGFR
Vitamin digestion and absorption	1/24	0.2984095980702562	0.5744384762852432	0	0	2.844141069397042	3.4393863653441916	APOA1
Pancreatic cancer	2/75	0.3008320260739261	0.5755047455327282	0	0	1.820250284414107	2.1864905081470503	MAPK1;EGFR
Natural killer cell mediated cytotoxicity	3/131	0.30119774110104114	0.5726475571550659	0	0	1.5631920381418858	1.8758121294568832	PPP3R1;PAK1;MAPK1
FoxO signaling pathway	3/132	0.305199344494318	0.576695693891104	0	0	1.5513496742165684	1.8411264774506853	MAPK1;EGFR;IGF1R
Pertussis	2/76	0.30624351921178816	0.5751402677879924	0	0	1.796299622777079	2.125695489679432	MAPK1;RHOA
alpha-Linolenic acid metabolism	1/25	0.3087002301695218	0.5762404296497741	0	0	2.7303754266211606	3.2092412337617073	PLA2G2A
Folate biosynthesis	1/26	0.31884043102912707	0.5915834503431996	0	0	2.6253609871357315	3.0009569901727233	DHFR
Apelin signaling pathway	3/137	0.32523199248547024	0.5998290639851787	0	0	1.4947310729677887	1.6789066464771696	CDH1;TFAM;MAPK1
Biosynthesis of unsaturated fatty acids	1/27	0.32883239224883193	0.6028593857895251	0	0	2.5281253950195928	2.811799024347561	SCD
Fatty acid elongation	1/27	0.32883239224883193	0.5992921704889954	0	0	2.5281253950195928	2.811799024347561	ACAA2
Butanoate metabolism	1/28	0.338678273609766	0.6136053427753407	0	0	2.4378352023403216	2.639455552484948	HMGCS1
Epstein-Barr virus infection	4/201	0.34019074650261333	0.6127412276187422	0	0	1.3583957346373932	1.4646885701988241	PDIA3;CCNA2;NEDD4;TRADD
Linoleic acid metabolism	1/29	0.3483802034844413	0.6238436201930693	0	0	2.3537719195010003	2.481960355055626	PLA2G2A
Glyoxylate and dicarboxylate metabolism	1/30	0.3579402794933534	0.6372578386355655	0	0	2.2753128555176336	2.337631680442825	MDH2
Insulin secretion	2/86	0.359778147742607	0.6368486753144997	0	0	1.5874275736169536	1.6227759247026925	CCK;ATP1A1
Salmonella infection	2/86	0.359778147742607	0.6332095400269884	0	0	1.5874275736169536	1.6227759247026925	MAPK1;MYH10
Mucin type O-glycan biosynthesis	1/31	0.36736056867474143	0.6428809951807974	0	0	2.201915666629968	2.2050235325073437	GCNT3
RNA polymerase	1/31	0.36736056867474143	0.6392488991628269	0	0	2.201915666629968	2.2050235325073437	POLR2J
Phospholipase D signaling pathway	3/148	0.36923068433861334	0.6388935436870388	0	0	1.3836361959228853	1.3785633282870218	MAPK1;RHOA;EGFR
Protein digestion and absorption	2/90	0.380786627389797	0.6552082750617737	0	0	1.5168752370117558	1.464567453667335	SLC15A1;ATP1A1
Salivary secretion	2/90	0.380786627389797	0.6515682290892083	0	0	1.5168752370117558	1.464567453667335	CST3;ATP1A1
Base excision repair	1/33	0.38578990513656236	0.6564822695141503	0	0	2.068466232288758	1.9701361979653298	HMGB1
mRNA surveillance pathway	2/91	0.3859939733357185	0.6532205702604467	0	0	1.500206278363275	1.4280966474276602	PABPC1;PPP1CA
Th1 and Th2 cell differentiation	2/92	0.39118221978609613	0.6583831895853421	0	0	1.4838996883810653	1.3927612291125047	PPP3R1;MAPK1
GnRH signaling pathway	2/93	0.3963508086265631	0.6634567883531599	0	0	1.4679437777533122	1.3585167595404972	MAPK1;EGFR
Cushing syndrome	3/155	0.39698509284131406	0.6609265329466202	0	0	1.3211493999779809	1.2205525247403477	SP1;MAPK1;EGFR
DNA replication	1/36	0.4124354824038006	0.6829576805396268	0	0	1.8960940462646947	1.6793240267993135	SSBP1
Hematopoietic cell lineage	2/97	0.41681812994457335	0.6865239787322385	0	0	1.4074100137222476	1.2316319503766304	TFRC;ITGA6
African trypanosomiasis	1/37	0.4210588080876898	0.6898197494202578	0	0	1.844848261230514	1.595761956251145	APOA1
Pyruvate metabolism	1/39	0.43792889628441795	0.7136619050560884	0	0	1.7502406580904875	1.4451714693865334	MDH2
Glycine, serine and threonine metabolism	1/40	0.44617930956743607	0.7232801439303701	0	0	1.7064846416382253	1.3771917548965584	PSPH
Homologous recombination	1/41	0.45430902534496714	0.7326030356348161	0	0	1.6648630650129028	1.3135397318359858	SSBP1
Th17 cell differentiation	2/107	0.4663800837148859	0.7481513842926294	0	0	1.2758763675799814	0.9731802456223595	PPP3R1;MAPK1
Type I diabetes mellitus	1/43	0.47021337784633954	0.750392333557889	0	0	1.5874275736169536	1.1978231476863688	HSPD1
Insulin resistance	2/108	0.4711996002068739	0.7480900869263771	0	0	1.2640626975097964	0.9511736760239139	RPS6KA3;PPP1CA
Fatty acid degradation	1/44	0.47799145776589	0.754981379445611	0	0	1.5513496742165684	1.1451480258036337	ACAA2
Glycosphingolipid biosynthesis	1/45	0.48565572720534805	0.7631732856084041	0	0	1.5168752370117558	1.0955711586460126	HEXA
Proteasome	1/45	0.48565572720534805	0.7592993095393259	0	0	1.5168752370117558	1.0955711586460126	PSMA5
Glutamatergic synapse	2/114	0.4995591382948421	0.7770919929030876	0	0	1.197533081851386	0.831123038042025	PPP3R1;MAPK1
Cysteine and methionine metabolism	1/47	0.500649449442967	0.774874524765999	0	0	1.4523273545857236	1.004791408777004	MDH2
Ether lipid metabolism	1/47	0.500649449442967	0.7710001521421691	0	0	1.4523273545857236	1.004791408777004	PLA2G2A
Kaposi sarcoma-associated herpesvirus infection	3/186	0.5145702062390416	0.7884956394110687	0	0	1.100957833314984	0.7315020122669843	PPP3R1;TRADD;MAPK1
Malaria	1/49	0.5152075345690367	0.7855639636003134	0	0	1.3930486870516123	0.9238496618335714	MET
Ovarian steroidogenesis	1/49	0.5152075345690367	0.7816941903806074	0	0	1.3930486870516123	0.9238496618335714	IGF1R
N-Glycan biosynthesis	1/50	0.5223271698437094	0.7886116093718749	0	0	1.3651877133105803	0.886636348505344	GANAB
Chemokine signaling pathway	3/190	0.5288736410923126	0.7946003973484501	0	0	1.0777797736662476	0.686551901608718	PAK1;MAPK1;RHOA
Amyotrophic lateral sclerosis (ALS)	1/51	0.5293425977811055	0.7914442724105849	0	0	1.3384193267750786	0.8513945310726933	PPP3R1
Legionellosis	1/55	0.5563923091119282	0.8278687497897289	0	0	1.2410797393732547	0.7276222669768257	HSPD1
Relaxin signaling pathway	2/130	0.5702494727121711	0.844407873054561	0	0	1.0501443948542926	0.5898465134984308	MAPK1;EGFR
Lysine degradation	1/59	0.5818924094341013	0.8575256560081492	0	0	1.1569387400937121	0.6264472862328397	COLGALT1
Glycerolipid metabolism	1/61	0.5940892076794949	0.8713308379299258	0	0	1.1190063223857216	0.582695450810676	LPIN2
Arachidonic acid metabolism	1/63	0.6059313853627252	0.8844875198659685	0	0	1.083482312151254	0.5428122052086909	PLA2G2A
Basal cell carcinoma	1/63	0.6059313853627252	0.8803154089232045	0	0	1.083482312151254	0.5428122052086909	SHH
Signaling pathways regulating pluripotency of stem cells	2/139	0.6067284194373582	0.8773349914868842	0	0	0.9821494340363887	0.4907545387367841	MAPK1;IGF1R
Cortisol synthesis and secretion	1/65	0.6174292187099656	0.8886364456199505	0	0	1.0501443948542926	0.5063700106284311	SP1
Aminoacyl-tRNA biosynthesis	1/66	0.6230521361696442	0.8925584090244205	0	0	1.034233116144379	0.4893216237776124	IARS2
Fc epsilon RI signaling pathway	1/68	0.6340520740702202	0.9041112908038325	0	0	1.003814495081309	0.45736216840034394	MAPK1
Adipocytokine signaling pathway	1/69	0.6394314818827022	0.9075801678335127	0	0	0.9892664589207103	0.44237602707369245	TRADD
Renin secretion	1/69	0.6394314818827022	0.9034169560544599	0	0	0.9892664589207103	0.44237602707369245	PPP3R1
Prolactin signaling pathway	1/70	0.6447320784126908	0.9067464847082591	0	0	0.9751340809361287	0.4280062708799593	MAPK1
RIG-I-like receptor signaling pathway	1/70	0.6447320784126908	0.902624909777767	0	0	0.9751340809361287	0.4280062708799593	TRADD
Bile secretion	1/72	0.6551014235877962	0.9129920292535801	0	0	0.9480470231323473	0.4009909083825876	ATP1A1
Inositol phosphate metabolism	1/74	0.6651691158502284	0.9228472418102267	0	0	0.922424130615257	0.3760851961149888	ISYNA1
Leishmaniasis	1/74	0.6651691158502284	0.9187089133716159	0	0	0.922424130615257	0.3760851961149888	MAPK1
Metabolism of xenobiotics by cytochrome P450	1/74	0.6651691158502284	0.914607534294064	0	0	0.922424130615257	0.3760851961149888	GSTA2
Gastric acid secretion	1/75	0.6700925852896514	0.9172822945298339	0	0	0.9101251422070535	0.3643589434763045	ATP1A1
Chronic myeloid leukemia	1/76	0.6749439015064493	0.9198350516105592	0	0	0.8981498113885396	0.3530857737045768	MAPK1
Wnt signaling pathway	2/158	0.6759233311165592	0.9171118325281948	0	0	0.8640428565256837	0.3384245257521463	PPP3R1;RHOA
Complement and coagulation cascades	1/79	0.6890753917909638	0.9308562310158633	0	0	0.8640428565256837	0.3217735273744253	VTN
Chemical carcinogenesis	1/82	0.7025945317526877	0.9449743047154053	0	0	0.8324315325064514	0.293827788274997	GSTA2
Influenza A	2/171	0.7173413469627621	0.9606136298457857	0	0	0.7983553879009241	0.2652164341572214	MAPK1;VDAC1
Alcoholism	2/180	0.7433438722507066	0.9911251630009421	0	0	0.7584376185058779	0.2249499623669618	MAPK1;PPP1CA
NF-kappa B signaling pathway	1/95	0.7547239274578788	1.0	0	0	0.7185198491108317	0.2021938247521837	TRADD
Amoebiasis	1/96	0.7583343494651096	1.0	0	0	0.7110352673492605	0.19669432331634173	LAMA3
Circadian entrainment	1/97	0.7618918050354065	1.0	0	0	0.7037050068611238	0.1913730843526072	MAPK1
Aldosterone synthesis and secretion	1/98	0.765397068457069	1.0	0	0	0.6965243435258062	0.18622312187607207	ATP1A1
Phosphatidylinositol signaling system	1/99	0.7688509029511874	1.0	0	0	0.6894887440962527	0.18123777888319673	CDS1
AGE-RAGE signaling pathway in diabetic complications	1/100	0.7722540605076293	1.0	0	0	0.6825938566552902	0.17641070933453123	MAPK1
Inflammatory mediator regulation of TRP channels	1/100	0.7722540605076293	0.9993876077157556	0	0	0.6825938566552902	0.17641070933453123	PPP1CA
Melanogenesis	1/101	0.7756072821573169	0.9995273761692619	0	0	0.6758355016389012	0.1717358609094364	MAPK1
Ribosome biogenesis in eukaryotes	1/101	0.7756072821573169	0.9953626787685567	0	0	0.6758355016389012	0.1717358609094364	NOP10
Longevity regulating pathway	1/102	0.7789112982087397	0.9954551031049453	0	0	0.6692096633875393	0.16720745889191482	IGF1R
Chagas disease (American trypanosomiasis)	1/103	0.7821668283128415	0.9954850542163437	0	0	0.662712482189602	0.16281999121984062	MAPK1
Glucagon signaling pathway	1/103	0.7821668283128415	0.9913884079026962	0	0	0.662712482189602	0.16281999121984062	PPP3R1
Toll-like receptor signaling pathway	1/104	0.7853745813495963	0.9913744715396543	0	0	0.6563402467839329	0.15856819461613203	MAPK1
Cholinergic synapse	1/112	0.8093983906981034	1.0	0	0	0.6094588005850804	0.12887861702072312	MAPK1
Serotonergic synapse	1/113	0.812206405550584	1.0	0	0	0.6040653598719381	0.12564606426921643	MAPK1
Herpes simplex virus 1 infection	5/492	0.8503987408303402	1.0	0	0	0.6936929437553762	0.11241289480477762	PDIA3;CD74;TRADD;SRSF1;PPP1CA
Dopaminergic synapse	1/131	0.8562522972310264	1.0	0	0	0.5210640127139619	0.08086403173892188	PPP1CA
Measles	1/138	0.870452137772294	1.0	0	0	0.49463322946035515	0.06862665268892809	TRADD
JAK-STAT signaling pathway	1/162	0.9093352984054618	1.0	0	0	0.4213542325032655	0.04004609096454522	EGFR
Neuroactive ligand-receptor interaction	1/338	0.9934663066746303	1.0	0	0	0.20195084516428702	0.0013238143122950479	CCK

## Sheet: S2 Fig lower
Term	Overlap	P-value	Adjusted P-value	Old P-value	Old Adjusted P-value	Odds Ratio	Combined Score	Genes
cholesterol biosynthetic process (GO:0006695)	10/35	5.189125573867993E-11	2.6480107803448365E-7	0	0	19.502681618722573	461.85998679334193	MVK;ACAA2;HMGCS1;IDI2;PMVK;CYP51A1;APOA1;APOE;DHCR7;LSS
secondary alcohol biosynthetic process (GO:1902653)	10/36	7.092673132414303E-11	1.8096955497355093E-7	0	0	18.96094046264695	443.1053038471484	MVK;ACAA2;HMGCS1;IDI2;PMVK;CYP51A1;APOA1;APOE;DHCR7;LSS
sterol biosynthetic process (GO:0016126)	10/40	2.2460936996388165E-10	3.8206053830856273E-7	0	0	17.064846416382252	379.12386273113214	MVK;ACAA2;HMGCS1;IDI2;PMVK;CYP51A1;APOA1;APOE;DHCR7;LSS
mRNA splicing, via spliceosome (GO:0000398)	20/261	1.9129379241762972E-9	2.440430556767911E-6	0	0	5.230604265557778	105.00242227441478	DDX17;HNRNPA3;DHX9;SRSF1;HNRNPR;TFIP11;YBX1;ELAVL1;SNUPN;UBL5;PTBP1;HNRNPK;HNRNPH1;PRPF3;HNRNPA2B1;HNRNPC;PABPC1;HNRNPH3;SNRPC;POLR2J
cholesterol metabolic process (GO:0008203)	11/68	4.042001331296422E-9	4.125266558721128E-6	0	0	11.041959445894399	213.40271509194136	ACAA2;MVK;HMGCS1;IDI2;PMVK;CYP51A1;APOA2;APOA1;APOE;DHCR7;LSS
regulation of cholesterol biosynthetic process (GO:0045540)	9/40	5.048983464575325E-9	4.294160436621314E-6	0	0	15.358361774744028	293.40735524331956	MVK;HMGCS1;SP1;SCD;PMVK;CYP51A1;APOE;DHCR7;LSS
regulation of cholesterol metabolic process (GO:0090181)	9/41	6.3865557624025544E-9	4.6557991507914626E-6	0	0	14.983767585116125	282.7297701884921	MVK;HMGCS1;SCD;SP1;PMVK;CYP51A1;APOE;DHCR7;LSS
RNA splicing, via transesterification reactions with bulged adenosine as nucleophile (GO:0000377)	18/236	1.3512571459948094E-8	8.619331520014391E-6	0	0	5.206224330421705	94.33493856080321	HNRNPA3;DHX9;SRSF1;HNRNPR;TFIP11;YBX1;ELAVL1;UBL5;PTBP1;HNRNPK;HNRNPH1;PRPF3;HNRNPA2B1;HNRNPC;PABPC1;HNRNPH3;SNRPC;POLR2J
regulation of alcohol biosynthetic process (GO:1902930)	8/34	2.515494826901782E-8	1.4262855668533104E-5	0	0	16.061031921300945	281.039328801354	MVK;HMGCS1;SP1;SCD;PMVK;CYP51A1;DHCR7;LSS
RNA processing (GO:0006396)	16/193	2.7316850264332716E-8	1.3939788689888985E-5	0	0	5.658809174344374	98.55247434606456	DDX17;PNPT1;DHX9;SRSF1;HNRNPR;TFIP11;CCAR2;PTBP1;DDX19A;HNRNPK;SON;HNRNPH1;PRPF3;HNRNPA2B1;HNRNPC;HNRNPH3
mRNA processing (GO:0006397)	19/283	4.1744094504172364E-8	1.936546493225378E-5	0	0	4.582785610053185	77.86935420071853	HNRNPA3;DHX9;SRSF1;HNRNPR;TFIP11;YBX1;ELAVL1;UBL5;PTBP1;HNRNPK;SON;HNRNPH1;PRPF3;HNRNPA2B1;HNRNPC;PABPC1;HNRNPH3;SNRPC;POLR2J
regulation of steroid biosynthetic process (GO:0050810)	8/44	2.1626085095742283E-7	9.196492686964405E-5	0	0	12.410797393732548	190.46578361223078	MVK;HMGCS1;SP1;SCD;PMVK;CYP51A1;DHCR7;LSS
RNA metabolic process (GO:0016070)	14/191	9.167312758355208E-7	3.5985228466066637E-4	0	0	5.003305755588514	69.55821538013062	DDX17;HNRNPA3;PNPT1;DHX9;HNRNPR;TFIP11;PTBP1;DDX19A;HNRNPK;HNRNPH1;HNRNPA2B1;HNRNPC;HNRNPH3;POLR2J
retinoid metabolic process (GO:0001523)	9/75	1.481255991075286E-6	5.399178087469417E-4	0	0	8.19112627986348	109.94637696215722	TTR;SDC4;ALDH1A2;ALDH1A1;APOA2;GPC3;APOA1;LRP2;APOE
nucleic acid metabolic process (GO:0090304)	9/80	2.5656605033852317E-6	8.728377032516558E-4	0	0	7.679180887372014	98.85635789818897	PTBP1;HNRNPA3;HNRNPK;HNRNPH1;HNRNPA2B1;HNRNPR;TK1;HNRNPC;POLR2J
positive regulation of binding (GO:0051099)	9/81	2.8497182052715425E-6	9.088820000937926E-4	0	0	7.584376185058779	96.83951796674647	VTN;DHX9;STMN1;HMGB2;EDF1;HMGB1;APOE;MET;NME1
diterpenoid metabolic process (GO:0016101)	8/62	3.2837376419128013E-6	9.857007756871193E-4	0	0	8.807662666519873	111.21020155772833	TTR;SDC4;ALDH1A1;APOA2;GPC3;APOA1;LRP2;APOE
'de novo' posttranslational protein folding (GO:0051084)	6/30	4.148187514958562E-6	0.0011760111604907524	0	0	13.651877133105803	169.18551621167666	HSPA9;GAK;CCT2;HSPA5;HSPA4;HYOU1
mRNA stabilization (GO:0048255)	6/33	7.457115564943419E-6	0.002002824248837172	0	0	12.410797393732548	146.5261169346718	DHX9;IGF2BP1;YBX1;HNRNPC;PABPC1;ELAVL1
neutrophil degranulation (GO:0043312)	21/479	8.775531202844017E-6	0.002239076786405651	0	0	2.9925826700962617	34.844265761956656	CTSA;CYFIP1;CCT2;XRCC6;ANXA2;IDH1;KRT1;HMGB1;RHOA;PSMA5;CST3;PGRMC1;TTR;NPC2;NEU1;PSAP;TOM1;MAPK1;ITGAV;S100P;RAB6A
chylomicron assembly (GO:0034378)	4/10	8.840410230335562E-6	0.002148219685971541	0	0	27.303754266211605	317.7113249486662	APOA2;APOA1;P4HB;APOE
neutrophil activation involved in immune response (GO:0002283)	21/483	9.951846751529731E-6	0.0023083760896843736	0	0	2.9677993767621307	34.18237845629052	CTSA;CYFIP1;CCT2;XRCC6;ANXA2;IDH1;KRT1;HMGB1;RHOA;PSMA5;CST3;PGRMC1;TTR;NPC2;NEU1;PSAP;TOM1;MAPK1;ITGAV;S100P;RAB6A
neutrophil mediated immunity (GO:0002446)	21/487	1.1268900990224926E-5	0.0025002261631790344	0	0	2.9434232011829757	33.535785546715836	CTSA;CYFIP1;CCT2;XRCC6;ANXA2;IDH1;KRT1;HMGB1;RHOA;PSMA5;CST3;PGRMC1;TTR;NPC2;NEU1;PSAP;TOM1;MAPK1;ITGAV;S100P;RAB6A
chaperone mediated protein folding requiring cofactor (GO:0051085)	5/24	2.2057064089066843E-5	0.0046898832519378375	0	0	14.220705346985211	152.47266269236087	HSPA9;GAK;HSPA5;HSPA4;HYOU1
sterol metabolic process (GO:0016125)	7/59	2.3967774101163842E-5	0.004892302049529563	0	0	8.098571180655984	86.15908211933193	MVK;PMVK;CYP51A1;APOA2;APOA1;APOE;DHCR7
negative regulation of apoptotic process (GO:0043066)	20/485	3.445102819614783E-5	0.006761676803267015	0	0	2.814820027444495	28.925010984576094	HSPA9;CD74;NPM1;HSPA5;ASNS;YWHAZ;EGFR;IGF1R;HSP90B1;HSPD1;RPS6KA3;SHH;HNRNPK;KRT18;SON;SFN;TMBIM6;APOE;MET;EPHA2
negative regulation of programmed cell death (GO:0043069)	18/408	3.573253430975996E-5	0.006753448984544632	0	0	3.011443485243927	30.835521860008082	HSPA9;CD74;NPM1;HSPA5;ASNS;YWHAZ;EGFR;IGF1R;HSP90B1;HSPD1;RPS6KA3;SHH;HNRNPK;KRT18;SON;TMBIM6;MET;EPHA2
response to unfolded protein (GO:0006986)	6/43	3.629982658171505E-5	0.006615643394517568	0	0	9.524565441701723	97.37627679087011	DNAJB2;HSPA9;HSPA5;HSPA4;HYOU1;HSPD1
gene expression (GO:0010467)	18/411	3.930705977398808E-5	0.006916687104367627	0	0	2.9894621459355775	30.325422138582713	DDX17;CEBPA;DHX9;SRSF1;RPL36A;TFIP11;SMARCA1;MRPL24;MRPS6;MRPS5;HSPD1;DDX19A;RPS28;HNRNPK;HNRNPH1;HNRNPA2B1;HNRNPH3;POLR2J
lipoprotein metabolic process (GO:0042157)	3/6	6.024071225909012E-5	0.010246945155271229	0	0	34.129692832764505	331.6437594147597	APOA2;APOA1;APOE
negative regulation of cellular response to hypoxia (GO:1900038)	3/6	6.024071225909012E-5	0.009916398537359254	0	0	34.129692832764505	331.6437594147597	HYOU1;TMBIM6;ENO1
cellular protein metabolic process (GO:0044267)	19/484	1.0354611974426157E-4	0.016512370282967714	0	0	2.679603982737709	24.586688773756933	UBE2D2;APLP2;APOA2;RPL36A;APOA1;AFP;MRPL24;MRPS6;MRPS5;HSP90B1;CST3;UBL5;SPCS3;RPS28;TTR;GGCX;GPC3;APOE;P4HB
receptor-mediated endocytosis (GO:0006898)	11/188	1.0775220215557643E-4	0.016662408715148683	0	0	3.9939002251107403	36.486979996752424	GAK;TFRC;NEDD4;CLTC;CANX;APOA1;HYOU1;APOE;LRP2;ASGR1;HSP90B1
apoptotic mitochondrial changes (GO:0008637)	5/34	1.2809029416124156E-4	0.01922484620896517	0	0	10.03814495081309	89.96963581212515	SFN;HK2;CCAR2;HSPD1;TIMM50
transferrin transport (GO:0033572)	5/36	1.694396122305225E-4	0.024704295463210183	0	0	9.480470231323475	82.31905541002492	ATP6V1A;TFRC;CLTC;ATP6V1B2;ATP6V0A4
ferric iron transport (GO:0015682)	5/36	1.694396122305225E-4	0.024018065033676567	0	0	9.480470231323475	82.31905541002492	ATP6V1A;TFRC;CLTC;ATP6V1B2;ATP6V0A4
positive regulation of cholesterol esterification (GO:0010873)	3/9	2.448701043507178E-4	0.033772220067613865	0	0	22.753128555176335	189.18731909764765	APOA2;APOA1;APOE
maintenance of protein localization in endoplasmic reticulum (GO:0035437)	3/9	2.448701043507178E-4	0.032883477434255605	0	0	22.753128555176335	189.18731909764765	PDIA3;HSPA5;TAPT1
chylomicron remodeling (GO:0034371)	3/9	2.448701043507178E-4	0.03204031134619777	0	0	22.753128555176335	189.18731909764765	APOA2;APOA1;APOE
cellular response to unfolded protein (GO:0034620)	4/22	2.6803444514293597E-4	0.03419449433911005	0	0	12.410797393732548	102.07130076400266	HSPA9;HSPA5;HSPA4;HYOU1
cholesterol efflux (GO:0033344)	4/23	3.207425133402779E-4	0.039920708428669224	0	0	11.871197507048523	95.50226319450186	NPC2;APOA2;APOA1;APOE
protein transport (GO:0015031)	14/326	3.451300947982024E-4	0.04193330651798159	0	0	2.9313846604828413	23.36779408257442	CTSA;ATP6V1A;TIMM8B;CD74;NPM1;TFRC;CLTC;HSP90B1;TOM1;ATP6V1B2;ATP6V0A4;APOE;RAB6A;TBC1D17
neuron projection regeneration (GO:0031102)	3/10	3.4602646665565556E-4	0.04106448975218164	0	0	20.477815699658702	163.18761691346558	DHFR;APOA1;APOE
positive regulation of steroid metabolic process (GO:0045940)	3/10	3.4602646665565556E-4	0.040131205894177506	0	0	20.477815699658702	163.18761691346558	APOA2;APOA1;APOE
DNA geometric change (GO:0032392)	4/24	3.804799750114158E-4	0.043146429166294555	0	0	11.376564277588168	89.57994323251799	DHX9;HNRNPA2B1;HMGB2;HMGB1
negative regulation of protein binding (GO:0032091)	6/67	4.429691782281925E-4	0.04914068948909709	0	0	6.112780805868269	47.202956744609594	DNAJB2;HSPA5;TFIP11;TMBIM6;AURKA;PPP1CA
cell-substrate junction assembly (GO:0007044)	3/11	4.706378020332931E-4	0.0510992490165084	0	0	18.61619609059882	142.62652977197354	LAMA3;KRT14;ITGA6
regulation of cholesterol esterification (GO:0010872)	3/11	4.706378020332931E-4	0.050034681328664475	0	0	18.61619609059882	142.62652977197354	APOA2;APOA1;APOE
hemidesmosome assembly (GO:0031581)	3/11	4.706378020332931E-4	0.04901356538318152	0	0	18.61619609059882	142.62652977197354	LAMA3;KRT14;ITGA6
mitochondrial gene expression (GO:0140053)	5/45	4.931794242252583E-4	0.05033389203642986	0	0	7.584376185058779	57.75227536193578	NDUFA7;PNPT1;TFAM;IARS2;MRPS6
interleukin-12-mediated signaling pathway (GO:0035722)	5/46	5.46767843383068E-4	0.05470894715262345	0	0	7.419498441905327	55.73146062902464	HSPA9;ANXA2;GSTA2;HNRNPA2B1;P4HB
cellular response to interleukin-12 (GO:0071349)	5/46	5.46767843383068E-4	0.053656852015073	0	0	7.419498441905327	55.73146062902464	HSPA9;ANXA2;GSTA2;HNRNPA2B1;P4HB
mRNA metabolic process (GO:0016071)	7/97	5.625733783796161E-4	0.05416626320511662	0	0	4.925935048027866	36.86071769014938	PTBP1;PNPT1;SON;PRPF3;SRSF1;HNRNPA2B1;HNRNPR
positive regulation of cellular biosynthetic process (GO:0031328)	9/159	5.756150535265013E-4	0.05439562255825437	0	0	3.863738811256359	28.823767520909712	NPM1;LPGAT1;DHX9;SP1;APOA1;ARPP19;ELAVL1;EGFR;IGF1R
regulation of mRNA stability (GO:0043488)	8/128	6.043310525033932E-4	0.056070933834996645	0	0	4.266211604095563	31.618551237245367	PSMA5;NPM1;YWHAB;SERBP1;IGF2BP1;PABPC1;ELAVL1;YWHAZ
cellular response to topologically incorrect protein (GO:0035967)	4/27	6.070652734632091E-4	0.05531882304433493	0	0	10.112501580078371	74.90202743673805	HSPA9;HSPA5;HSPA4;HYOU1
entry of bacterium into host cell (GO:0035635)	3/12	6.207312063197287E-4	0.055571777997360974	0	0	17.064846416382252	126.01727661771237	CDH1;CTNND1;MET
phospholipid efflux (GO:0033700)	3/12	6.207312063197287E-4	0.054613643893958196	0	0	17.064846416382252	126.01727661771237	APOA2;APOA1;APOE
alternative mRNA splicing, via spliceosome (GO:0000380)	3/12	6.207312063197287E-4	0.05368798891270467	0	0	17.064846416382252	126.01727661771237	DDX17;DHX9;SRSF1
transmembrane receptor protein tyrosine kinase signaling pathway (GO:0007169)	15/396	7.925802554872376E-4	0.06740895072918955	0	0	2.5855827903609474	18.461621648015722	ATP6V1A;CYFIP1;BRK1;RHOA;IGF1R;PTBP1;PAK1;HNRNPH1;STMN1;ATP6V1B2;MAPK1;ATP6V0A4;ITGAV;POLR2J;EPHA2
tricarboxylic acid metabolic process (GO:0072350)	3/13	7.982303710892486E-4	0.06677655055194157	0	0	15.752165922814388	112.36198450932994	IDH1;IDH2;IDH3B
triglyceride-rich lipoprotein particle remodeling (GO:0034370)	3/13	7.982303710892486E-4	0.06569950941400703	0	0	15.752165922814388	112.36198450932994	APOA2;APOA1;APOE
high-density lipoprotein particle assembly (GO:0034380)	3/13	7.982303710892486E-4	0.06465666005822913	0	0	15.752165922814388	112.36198450932994	APOA2;APOA1;APOE
regulation of protein insertion into mitochondrial membrane involved in apoptotic signaling pathway (GO:1900739)	4/30	9.158109639869823E-4	0.07302161483164954	0	0	9.101251422070535	63.66962990471772	PPP3R1;YWHAB;SFN;YWHAZ
positive regulation of protein insertion into mitochondrial membrane involved in apoptotic signaling pathway (GO:1900740)	4/30	9.158109639869823E-4	0.07189820537270109	0	0	9.101251422070535	63.66962990471772	PPP3R1;YWHAB;SFN;YWHAZ
triglyceride metabolic process (GO:0006641)	5/52	9.652174930834886E-4	0.07462886162431882	0	0	6.563402467839328	45.57073444858363	APOA2;APOA1;APOE;LPIN2;GALK2
regulation of apoptotic process (GO:0042981)	24/815	9.735968758404219E-4	0.07415320682706975	0	0	2.010092338616805	13.939011905951034	HSPA9;CD74;NPM1;HSPA5;TRADD;ASNS;HMGB1;YWHAZ;CCAR2;EGFR;NME1;IGF1R;HSP90B1;HSPD1;RPS6KA3;SHH;PAK1;HNRNPK;KRT18;SON;ITGA6;TMBIM6;MET;EPHA2
acetyl-CoA metabolic process (GO:0006084)	3/14	0.001004958720609792	0.07541624045987894	0	0	14.62701121404193	100.96746190640808	MVK;HMGCS1;PMVK
stem cell development (GO:0048864)	3/14	0.001004958720609792	0.07432325146770678	0	0	14.62701121404193	100.96746190640808	SHH;SOX11;TAPT1
regulation of translation (GO:0006417)	10/213	0.001230287241611868	0.08968793991350517	0	0	3.204665993686808	21.472888868899986	DHFR;CYFIP1;RPS6KA3;TSFM;MTPN;NPM1;DHX9;IGF2BP1;ELAVL1;POLR2J
entry into host cell (GO:0030260)	4/33	0.0013211470268338621	0.09495511659060843	0	0	8.273864929155032	54.8495601198731	CDH1;CTNND1;ITGAV;MET
positive regulation of DNA binding (GO:0043388)	4/34	0.0014802219776092163	0.10491073266305322	0	0	8.030515960650472	52.323334411416404	HMGB2;EDF1;HMGB1;NME1
establishment of skin barrier (GO:0061436)	3/16	0.0015129136258700967	0.10575887990157676	0	0	12.79863481228669	83.11072440865422	STMN1;SFN;MET
regulation of water loss via skin (GO:0033561)	3/16	0.0015129136258700967	0.10432970584885275	0	0	12.79863481228669	83.11072440865422	STMN1;SFN;MET
epithelium development (GO:0060429)	7/115	0.0015357839997831794	0.10449474334524753	0	0	4.154919127466983	26.918533880400776	SHH;ALDH1A2;GSTA2;CDHR2;SOX11;VDAC1;HNRNPH3
phospholipid transport (GO:0015914)	5/58	0.00158467312663477	0.10640246006864777	0	0	5.884429798752501	37.93913806151337	NPC2;ATP8B1;APOA2;APOA1;APOE
cholesterol homeostasis (GO:0042632)	5/58	0.00158467312663477	0.10502060993788612	0	0	5.884429798752501	37.93913806151337	NPC2;APOA2;APOA1;TMEM97;APOE
sterol homeostasis (GO:0055092)	5/58	0.00158467312663477	0.10367419186175937	0	0	5.884429798752501	37.93913806151337	NPC2;APOA2;APOA1;TMEM97;APOE
chromatin remodeling (GO:0006338)	7/116	0.0016143636350560654	0.10427971683153295	0	0	4.119100859126751	26.480935058174847	MORF4L1;NPM1;HMGB2;TFAM;HNRNPC;HMGB1;SMARCA1
high-density lipoprotein particle remodeling (GO:0034375)	3/17	0.0018173128670793	0.11592184450882086	0	0	12.045773940975709	76.01360749537704	APOA2;APOA1;APOE
reverse cholesterol transport (GO:0043691)	3/17	0.0018173128670793	0.11449071062599592	0	0	12.045773940975709	76.01360749537704	APOA2;APOA1;APOE
chaperone-mediated protein complex assembly (GO:0051131)	3/17	0.0018173128670793	0.11309448244763011	0	0	12.045773940975709	76.01360749537704	CCT2;HSPA4;HSPD1
regulation of stress fiber assembly (GO:0051492)	5/60	0.001844522825632212	0.1134048190265202	0	0	5.688282138794084	35.810777394960674	PAK1;STMN1;APOA1;MET;RHOA
positive regulation of mitochondrial outer membrane permeabilization involved in apoptotic signaling pathway (GO:1901030)	4/37	0.0020367715955383653	0.12373387442895568	0	0	7.379393044922056	45.725591926129155	PPP3R1;YWHAB;SFN;YWHAZ
protein tetramerization (GO:0051262)	6/90	0.00208920018434717	0.12542574753792482	0	0	4.550625711035267	28.081792824409426	CD74;XRCC6;ANXA2;TK1;IGF1R;DECR1
maintenance of protein localization in organelle (GO:0072595)	3/18	0.0021572924149318505	0.1280077115511306	0	0	11.376564277588168	69.8396058611436	HSPA5;HK2;TAPT1
DNA ligation (GO:0006266)	3/18	0.0021572924149318505	0.12653635854479578	0	0	11.376564277588168	69.8396058611436	XRCC6;HMGB2;HMGB1
protein heterotetramerization (GO:0051290)	3/19	0.0025342187864004495	0.14695589167047152	0	0	10.777797736662475	64.42827225232942	CD74;XRCC6;ANXA2
skin development (GO:0043588)	6/94	0.0026028493672895186	0.1492397788907687	0	0	4.356982063757171	25.929047375776324	ST14;STMN1;ITGA6;SFN;MET;EPHA2
negative regulation of apoptotic signaling pathway (GO:2001234)	5/65	0.0026291904217892958	0.14907509691545306	0	0	5.250721974271463	31.19495565552555	ACAA2;ITGAV;ITGA6;TMBIM6;SLC25A5
positive regulation of protein localization to membrane (GO:1905477)	6/95	0.0027448805591657214	0.15392445597167778	0	0	4.31111909466499	25.427056800909472	PPP3R1;YWHAB;SFN;YWHAZ;EGFR;EPHA2
regulation of cholesterol transport (GO:0032374)	3/20	0.0029493754970665136	0.16359416479924369	0	0	10.238907849829351	59.653534064342736	APOA2;APOA1;APOE
mitochondrial respiratory chain complex assembly (GO:0033108)	6/97	0.0030462720471613578	0.16715189523295063	0	0	4.2222300411667435	24.462911434115696	NDUFB9;NDUFA7;TIMMDC1;UQCRB;SDHAF2;SCO2
rRNA transport (GO:0051029)	2/6	0.0030859721160989926	0.16752889051545913	0	0	22.753128555176335	131.53330058463615	NPM1;PNPT1
mRNA 5'-splice site recognition (GO:0000395)	2/6	0.0030859721160989926	0.16576542851003326	0	0	22.753128555176335	131.53330058463615	SRSF1;SNRPC
mitochondrion organization (GO:0007005)	8/167	0.0032859340980860635	0.1746679344013873	0	0	3.2699106905642643	18.697690429146252	TIMM8B;PNPT1;IDH2;TFAM;SSBP1;HK2;TIMM50;HSPD1
cellular response to hypoxia (GO:0071456)	7/132	0.0033503535164845564	0.17625622674866692	0	0	3.6198159065053264	20.62820657763351	PSMA5;ACAA2;TBL2;UBE2D2;HYOU1;ELOB;P4HB
sterol transport (GO:0015918)	3/21	0.0034039656938055466	0.1772493564845888	0	0	9.751340809361286	55.41505749899834	NPC2;APOA2;APOA1
negative regulation of G-protein coupled receptor protein signaling pathway (GO:0045744)	3/21	0.0034039656938055466	0.17545895894434044	0	0	9.751340809361286	55.41505749899834	YWHAB;STMN1;MET
positive regulation of lipid metabolic process (GO:0045834)	3/21	0.0034039656938055466	0.17370436935489703	0	0	9.751340809361286	55.41505749899834	APOA2;APOA1;APOE
cellular protein modification process (GO:0006464)	26/1001	0.003474207092503281	0.17553345339647763	0	0	1.772971056247507	10.039251807668839	UBE2D2;AFP;HSP90B1;TIMM50;AURKA;PPM1G;CST3;RPS6KA3;UBL5;PAK1;GPC3;MAPK1;ELOB;APOE;KRT2;APLP2;KRT1;APOA2;APOA1;WIPI1;PPP1CA;PSMA5;SDHAF2;GGCX;P4HB;PHPT1
regulation of lipid metabolic process (GO:0019216)	6/100	0.003543822646166605	0.1772953623861587	0	0	4.09556313993174	23.109416891050767	HMGCS1;NPC2;PSAP;APOA2;APOA1;EDF1
branching morphogenesis of an epithelial tube (GO:0048754)	4/43	0.0035535084078173428	0.17605391655429029	0	0	6.3497102944678145	35.811222348653786	SHH;PAK1;MET;EPHA2
cytoskeleton-dependent cytokinesis (GO:0061640)	5/70	0.0036313303021469506	0.17817960126784507	0	0	4.875670404680643	27.392278027401648	SON;STMN1;NUSAP1;MYH10;RHOA
phosphatidylcholine metabolic process (GO:0046470)	5/71	0.0038605644500517055	0.18762343227251288	0	0	4.806998990530213	26.712213986505333	PLA2G2A;APOA2;APOA1;DBI;LPIN2
cholesterol transport (GO:0030301)	4/44	0.0038644963754064054	0.18604268871414045	0	0	6.205398696866274	34.4767229868957	NPC2;APOA2;APOA1;APOE
positive regulation of viral life cycle (GO:1903902)	4/44	0.0038644963754064054	0.18430397199718587	0	0	6.205398696866274	34.4767229868957	CD74;VAPB;P4HB;PABPC1
microtubule cytoskeleton organization involved in mitosis (GO:1902850)	4/44	0.0038644963754064054	0.18259745373795266	0	0	6.205398696866274	34.4767229868957	STMN1;NUSAP1;AURKA;SPC25
positive regulation of viral process (GO:0048524)	4/44	0.0038644963754064054	0.18092224774035678	0	0	6.205398696866274	34.4767229868957	DHX9;APOE;PPIB;POLR2J
DNA catabolic process, endonucleolytic (GO:0000737)	3/22	0.0038991147198838426	0.1808834765051568	0	0	9.30809804529941	51.63207334640419	HMGB2;HMGB1;EXOG
phosphatidylglycerol metabolic process (GO:0046471)	3/22	0.0038991147198838426	0.17925389563574096	0	0	9.30809804529941	51.63207334640419	CDS1;LPGAT1;PLA2G2A
positive regulation of biosynthetic process (GO:0009891)	3/22	0.0038991147198838426	0.17765341442470756	0	0	9.30809804529941	51.63207334640419	MTPN;APOA1;APOE
positive regulation of transferase activity (GO:0051347)	7/137	0.004111851841272351	0.18568831810630804	0	0	3.48770583692484	19.161043559493617	CCT2;CD74;MAPK1;MET;EGFR;IGF1R;EPHA2
negative regulation of mitochondrial outer membrane permeabilization involved in apoptotic signaling pathway (GO:1901029)	2/7	0.0042786560575156455	0.19152615667984507	0	0	19.502681618722573	106.36989417750867	ACAA2;SLC25A5
regulation of low-density lipoprotein particle clearance (GO:0010988)	2/7	0.0042786560575156455	0.18986071183915076	0	0	19.502681618722573	106.36989417750867	HNRNPK;ANXA2
regulation of sterol transport (GO:0032371)	2/7	0.0042786560575156455	0.18822398156467532	0	0	19.502681618722573	106.36989417750867	APOA1;APOE
regulation of low-density lipoprotein particle receptor biosynthetic process (GO:0045714)	2/7	0.0042786560575156455	0.18661522958549007	0	0	19.502681618722573	106.36989417750867	HNRNPK;ITGAV
protein localization to cytoplasmic stress granule (GO:1903608)	2/7	0.0042786560575156455	0.18503374458900287	0	0	19.502681618722573	106.36989417750867	DHX9;YBX1
regulation of alpha-beta T cell differentiation (GO:0046637)	2/7	0.0042786560575156455	0.18347883917228855	0	0	19.502681618722573	106.36989417750867	SHH;NKAP
V(D)J recombination (GO:0033151)	2/7	0.0042786560575156455	0.1819498488458528	0	0	19.502681618722573	106.36989417750867	HMGB2;HMGB1
G-quadruplex DNA unwinding (GO:0044806)	2/7	0.0042786560575156455	0.1804461310867962	0	0	19.502681618722573	106.36989417750867	DHX9;HNRNPA2B1
positive regulation of isomerase activity (GO:0010912)	2/7	0.0042786560575156455	0.17896706443854374	0	0	19.502681618722573	106.36989417750867	PLSCR1;DHX9
regulation of Cdc42 protein signal transduction (GO:0032489)	2/7	0.0042786560575156455	0.17751204765449055	0	0	19.502681618722573	106.36989417750867	APOA1;APOE
regulation of primary metabolic process (GO:0080090)	7/139	0.004450621832149661	0.1831574452375784	0	0	3.4375230191273602	18.613195268511088	PSMA5;HMGCS1;PSAP;APOA2;APOA1;EDF1;APOE
response to endoplasmic reticulum stress (GO:0034976)	6/106	0.004716873115709853	0.19256162807573904	0	0	3.863738811256359	20.696538763875537	PDIA3;HSPA5;HYOU1;P4HB;PDIA4;HSP90B1
RNA splicing (GO:0008380)	6/106	0.004716873115709853	0.19103336118624906	0	0	3.863738811256359	20.696538763875537	PTBP1;DDX19A;PRPF3;HNRNPC;HNRNPH3;CCAR2
cellular response to heat (GO:0034605)	4/47	0.004906855929129161	0.19716288036493	0	0	5.809309418342894	30.888806230953044	HSPA9;HSPA5;HSPA4;HYOU1
mitochondrial translation (GO:0032543)	6/107	0.0049371443311015195	0.19683005876258636	0	0	3.8276291027399445	20.32841639076306	TSFM;NDUFA7;IARS2;MRPL24;MRPS6;MRPS5
organonitrogen compound biosynthetic process (GO:1901566)	8/181	0.005327843916391588	0.2107595930646998	0	0	3.01698942168084	15.793362294857024	SGPL1;OAT;VAPB;GSTA2;APOA2;ASNS;APOA1;LPIN2
endocytosis (GO:0006897)	10/263	0.005602734020995371	0.21992885930107214	0	0	2.5954139036322816	13.455924894809936	GAK;CLTC;TOM1;APOA1;MAPK1;HYOU1;APOE;LRP2;ASGR1;HSP90B1
potassium ion homeostasis (GO:0055075)	3/25	0.0056380532602438695	0.21962584570247684	0	0	8.19112627986348	42.41542476187828	SLC12A4;ATP1A1;SLC12A7
positive regulation of establishment of protein localization to mitochondrion (GO:1903749)	6/110	0.005643325474960232	0.21816583256607625	0	0	3.723239218119764	19.276258507024792	UBL5;PPP3R1;YWHAB;NKAP;SFN;YWHAZ
4-hydroxyproline metabolic process (GO:0019471)	2/8	0.005649869390810577	0.21677656767899528	0	0	17.064846416382252	88.32974148057468	ALDH4A1;P4HB
positive regulation of alpha-beta T cell differentiation (GO:0046638)	2/8	0.005649869390810577	0.21515883209930128	0	0	17.064846416382252	88.32974148057468	SHH;NKAP
regulation of microvillus organization (GO:0032530)	2/8	0.005649869390810577	0.2135650629726398	0	0	17.064846416382252	88.32974148057468	ATP8B1;CDHR2
regulation of endodeoxyribonuclease activity (GO:0032071)	2/8	0.005649869390810577	0.21199473162725274	0	0	17.064846416382252	88.32974148057468	NPM1;HMGB1
isoprenoid metabolic process (GO:0006720)	2/8	0.005649869390810577	0.21044732482705383	0	0	17.064846416382252	88.32974148057468	MVK;IDI2
isoprenoid biosynthetic process (GO:0008299)	2/8	0.005649869390810577	0.20892234421236502	0	0	17.064846416382252	88.32974148057468	MVK;IDI2
B cell mediated immunity (GO:0019724)	2/8	0.005649869390810577	0.20741930576479406	0	0	17.064846416382252	88.32974148057468	CD74;HSPD1
positive regulation of viral entry into host cell (GO:0046598)	2/8	0.005649869390810577	0.20593773929504552	0	0	17.064846416382252	88.32974148057468	CD74;P4HB
establishment of protein localization to mitochondrion (GO:0072655)	4/49	0.005697496040302664	0.20620086733095386	0	0	5.572194748206449	28.79558956235001	TIMM8B;HK2;TIMM50;HSPD1
regulation of protein binding (GO:0043393)	6/111	0.005894327771389173	0.21182221561548553	0	0	3.689696522461028	18.94203407503567	DNAJB2;VTN;TFIP11;TMBIM6;AURKA;PPP1CA
regulation of blood vessel endothelial cell migration (GO:0043535)	4/50	0.006122860224207177	0.21849619387502953	0	0	5.460750853242321	27.826489746012417	SP1;HMGB1;APOE;EPHA2
cytoskeleton-dependent intracellular transport (GO:0030705)	3/26	0.006305221221748287	0.22344127704570493	0	0	7.876082961407194	39.903207325787555	TUBA1C;TUBA1A;KIF1B
monovalent inorganic cation homeostasis (GO:0055067)	3/26	0.006305221221748287	0.22190030272125177	0	0	7.876082961407194	39.903207325787555	SLC12A4;ATP6V0A4;SLC12A7
negative chemotaxis (GO:0050919)	3/26	0.006305221221748287	0.22038043763411994	0	0	7.876082961407194	39.903207325787555	APOA1;ITGAV;RHOA
positive regulation of kinase activity (GO:0033674)	6/113	0.00642061842283309	0.2228871823926344	0	0	3.624392159231629	18.296804512520605	CD74;XRCC6;MET;EGFR;IGF1R;EPHA2
positive regulation of developmental process (GO:0051094)	6/113	0.00642061842283309	0.2213811879170085	0	0	3.624392159231629	18.296804512520605	RPS6KA3;SHH;TFRC;SOX11;JUNB;TAPT1
phagosome acidification (GO:0090383)	3/27	0.007017493063552776	0.24033736310946188	0	0	7.584376185058779	37.61357025543141	ATP6V1A;ATP6V1B2;ATP6V0A4
regulation of DNA binding (GO:0051101)	4/52	0.007035788418800975	0.23935752200760915	0	0	5.250721974271463	26.026492642648947	HMGB2;EDF1;HMGB1;NME1
positive regulation of transcription from RNA polymerase II promoter (GO:0045944)	22/848	0.0070693204675787375	0.23890557845069074	0	0	1.770880288492498	8.769383106549787	DDX17;CEBPA;XRCC6;NPM1;DHX9;HMGB2;SOX11;HMGB1;YBX1;EGFR;FOSL2;RPS6KA3;PPP3R1;SHH;PLSCR1;HNRNPK;SP1;TFAM;ITGA6;JUNB;MET;LPIN2
negative regulation of binding (GO:0051100)	5/82	0.007106869337426908	0.23859443571637837	0	0	4.162157662532256	20.588918048612275	DNAJB2;TFIP11;TMBIM6;AURKA;PPP1CA
very-low-density lipoprotein particle remodeling (GO:0034372)	2/9	0.007194161378078259	0.23994644125708076	0	0	15.168752370117558	74.84998864838421	APOA1;APOE
ATF6-mediated unfolded protein response (GO:0036500)	2/9	0.007194161378078259	0.23838834748268414	0	0	15.168752370117558	74.84998864838421	HSPA5;HSP90B1
mitochondrial calcium uptake (GO:0036444)	2/9	0.007194161378078259	0.23685035814408617	0	0	15.168752370117558	74.84998864838421	MICU2;MICU1
peptidyl-amino acid modification (GO:0018193)	2/9	0.007194161378078259	0.2353320866175215	0	0	15.168752370117558	74.84998864838421	APOA2;APOA1
regulation of cytokine secretion involved in immune response (GO:0002739)	2/9	0.007194161378078259	0.23383315612951183	0	0	15.168752370117558	74.84998864838421	APOA2;APOA1
regulation of leukocyte activation (GO:0002694)	2/9	0.007194161378078259	0.23235319944514782	0	0	15.168752370117558	74.84998864838421	CD74;PLSCR1
positive regulation of vascular endothelial cell proliferation (GO:1905564)	2/9	0.007194161378078259	0.23089185856813432	0	0	15.168752370117558	74.84998864838421	SP1;HMGB1
DNA topological change (GO:0006265)	2/9	0.007194161378078259	0.22944878445208347	0	0	15.168752370117558	74.84998864838421	HMGB2;HMGB1
sphingolipid metabolic process (GO:0006665)	6/116	0.007272942766874446	0.2305206642196292	0	0	3.5306578792515007	17.38352696398857	CTSA;SGPL1;VAPB;PSAP;NEU1;HEXA
translation (GO:0006412)	9/232	0.0074088984391270105	0.23338030083250083	0	0	2.6479934094386257	12.988602325735636	EEF1B2;TSFM;RPS28;NDUFA7;RPL36A;IARS2;MRPL24;MRPS6;MRPS5
positive regulation of transcription, DNA-templated (GO:0045893)	27/1120	0.007769384954560283	0.24323418050994552	0	0	1.6455387615797172	7.9933102999998376	CEBPA;DHX9;TGFB1I1;HMGB2;HMGB1;YBX1;EGFR;RPS6KA3;PPP3R1;SHH;CDH1;JUNB;DDX17;CD74;XRCC6;NPM1;SOX11;EDF1;SMARCA1;FOSL2;PLSCR1;HNRNPK;SP1;TFAM;ITGA6;MET;LPIN2
antigen processing and presentation of peptide antigen via MHC class I (GO:0002474)	3/28	0.007775577683528783	0.24194373731126448	0	0	7.313505607020965	35.51999651544104	PDIA3;ERAP1;CANX
positive regulation of lipid biosynthetic process (GO:0046889)	3/28	0.007775577683528783	0.24047741163059017	0	0	7.313505607020965	35.51999651544104	LPGAT1;APOA1;APOE
positive regulation of supramolecular fiber organization (GO:1902905)	5/84	0.00785424690667428	0.2414471202696316	0	0	4.0630586705672025	19.692430059563673	PAK1;CDC42EP4;APOE;COLGALT1;MET
protein targeting to mitochondrion (GO:0006626)	4/54	0.008034348390460546	0.24550466967976148	0	0	5.0562507900391855	24.391502361152074	TIMM8B;HSPA4;TIMM50;HSPD1
negative regulation of cellular component organization (GO:0051129)	4/54	0.008034348390460546	0.2440433323602391	0	0	5.0562507900391855	24.391502361152074	DNAJB2;APOA2;APOA1;TFIP11
glycosphingolipid metabolic process (GO:0006687)	4/54	0.008034348390460546	0.24259928897349212	0	0	5.0562507900391855	24.391502361152074	CTSA;HEXA;PSAP;NEU1
mitochondrial ATP synthesis coupled electron transport (GO:0042775)	5/85	0.008247679374180604	0.2475759285084919	0	0	4.015257980325236	19.26449871986565	NDUFB9;NDUFA7;SDHAF2;UQCRB;NDUFA4
lung development (GO:0030324)	3/29	0.008580122408079495	0.25604891607268804	0	0	7.061315758503001	33.59990890131648	CEBPA;SHH;SOX11
carbohydrate derivative biosynthetic process (GO:1901137)	3/29	0.008580122408079495	0.2545602595838934	0	0	7.061315758503001	33.59990890131648	RRM1;RRM2;GALK2
toll-like receptor signaling pathway (GO:0002224)	5/86	0.008654570100575954	0.2552848047586075	0	0	3.968568934042384	18.84938392821501	RPS6KA3;UBE2D2;HMGB1;HSP90B1;HSPD1
negative regulation of cholesterol transport (GO:0032375)	2/10	0.00890620170167211	0.26119739818179755	0	0	13.651877133105803	64.45061330372786	SHH;APOA2
chloride ion homeostasis (GO:0055064)	2/10	0.00890620170167211	0.25970484162075874	0	0	13.651877133105803	64.45061330372786	SLC12A4;SLC12A7
regulation of Arp2/3 complex-mediated actin nucleation (GO:0034315)	2/10	0.00890620170167211	0.2582292459297317	0	0	13.651877133105803	64.45061330372786	CYFIP1;BRK1
positive regulation of nuclease activity (GO:0032075)	2/10	0.00890620170167211	0.2567703236363434	0	0	13.651877133105803	64.45061330372786	VAPB;HMGB2
acylglycerol catabolic process (GO:0046464)	3/30	0.009431715085674188	0.27039349484379427	0	0	6.825938566552901	31.833974903788043	APOA2;APOA1;APOE
regulation of Rho protein signal transduction (GO:0035023)	4/57	0.009699467256819817	0.27651609727123755	0	0	4.790132327405544	22.20554130630935	STMN1;APOA1;APOE;MET
positive regulation of cell proliferation (GO:0008284)	13/424	0.010085339672191908	0.2859193797066406	0	0	2.092858522763861	9.62018506564402	CD74;NPM1;DHX9;SOX11;NAP1L1;EGFR;NME1;IGF1R;SHH;PAK1;ITGAV;FAM98A;SLC25A5
negative regulation of multicellular organismal process (GO:0051241)	6/125	0.010318749578927665	0.29092032652634187	0	0	3.2764505119453924	14.985805404294428	SHH;RAB11FIP1;SDHAF2;APOA2;APOA1;EGFR
negative regulation of cell-cell adhesion (GO:0022408)	3/31	0.010330886114526658	0.28966215298038206	0	0	6.605746999889904	30.205552474994892	CDH1;APOA1;SPINT2
negative regulation of blood vessel endothelial cell migration (GO:0043537)	3/31	0.010330886114526658	0.2880792996854073	0	0	6.605746999889904	30.205552474994892	HMGB1;APOE;RHOA
secondary alcohol metabolic process (GO:1902652)	3/31	0.010330886114526658	0.2865136513175518	0	0	6.605746999889904	30.205552474994892	APOA2;APOA1;APOE
positive regulation of viral genome replication (GO:0045070)	3/31	0.010330886114526658	0.2849649288779975	0	0	6.605746999889904	30.205552474994892	VAPB;PABPC1;PPIB
nucleobase-containing small molecule interconversion (GO:0015949)	3/31	0.010330886114526658	0.28343285936790075	0	0	6.605746999889904	30.205552474994892	RRM1;RRM2;NME1
liver development (GO:0001889)	3/31	0.010330886114526658	0.2819171756279654	0	0	6.605746999889904	30.205552474994892	CEBPA;MET;AURKA
regulation of autophagy (GO:0010506)	8/203	0.01033213026300453	0.28045138687293675	0	0	2.6900250508582864	12.300130926489025	CTSA;ATP6V1A;NEDD4;PSAP;ATP6V1B2;VDAC1;HMGB1;MET
regulation of MAPK cascade (GO:0043408)	8/203	0.01033213026300453	0.2789675171011223	0	0	2.6900250508582864	12.300130926489025	CD74;PAK1;MAPK1;HMGB1;MET;EGFR;EPHA2;IGF1R
ion transport (GO:0006811)	10/289	0.010526039901067109	0.2827072716586603	0	0	2.3619164590148447	10.755938687819922	ATP6V1A;SLC15A1;SLC12A4;ATP8B1;ATP6V1B2;VDAC1;ATP6V0A4;ATP1A1;SLC12A7;SLC26A3
glycerophospholipid biosynthetic process (GO:0046474)	7/164	0.010681772098891682	0.2853878692180328	0	0	2.91351036377258	13.225054410415124	CDS1;ARF3;PLSCR1;PLA2G2A;APOA2;APOA1;LPIN2
positive regulation by host of viral process (GO:0044794)	2/11	0.010780778135887752	0.28653286889289165	0	0	12.410797393732548	56.220794698285765	APOE;PPIB
import across plasma membrane (GO:0098739)	2/11	0.010780778135887752	0.2850482426291979	0	0	12.410797393732548	56.220794698285765	LRP2;ATP1A1
modulation by host of viral process (GO:0044788)	2/11	0.010780778135887752	0.28357892179090305	0	0	12.410797393732548	56.220794698285765	APOE;PPIB
low-density lipoprotein particle remodeling (GO:0034374)	2/11	0.010780778135887752	0.2821246709099241	0	0	12.410797393732548	56.220794698285765	PLA2G2A;APOA2
somite development (GO:0061053)	2/11	0.010780778135887752	0.28068525932364896	0	0	12.410797393732548	56.220794698285765	SHH;SOX11
positive regulation of fatty acid biosynthetic process (GO:0045723)	2/11	0.010780778135887752	0.27926046105297053	0	0	12.410797393732548	56.220794698285765	LPGAT1;APOA1
hepatocyte growth factor receptor signaling pathway (GO:0048012)	2/11	0.010780778135887752	0.27785005468401613	0	0	12.410797393732548	56.220794698285765	PAK1;STMN1
regulation of protein metabolic process (GO:0051246)	4/59	0.010925262922201766	0.2801588778492242	0	0	4.6277549603748485	20.90207657631581	MTPN;SHH;IGF2BP1;APOE
mitotic cytokinesis (GO:0000281)	4/59	0.010925262922201766	0.2787580834599781	0	0	4.6277549603748485	20.90207657631581	SON;STMN1;NUSAP1;MYH10
dicarboxylic acid metabolic process (GO:0043648)	4/59	0.010925262922201766	0.2773712273233613	0	0	4.6277549603748485	20.90207657631581	DHFR;MDH2;IDH1;IDH2
phosphatidylcholine biosynthetic process (GO:0006656)	3/32	0.011278110426669204	0.2849118688479849	0	0	6.399317406143345	28.700244639360257	APOA2;APOA1;LPIN2
phagosome maturation (GO:0090382)	3/32	0.011278110426669204	0.2835083621048914	0	0	6.399317406143345	28.700244639360257	ATP6V1A;ATP6V1B2;ATP6V0A4
endodermal cell differentiation (GO:0035987)	3/32	0.011278110426669204	0.2821186152318282	0	0	6.399317406143345	28.700244639360257	VTN;LAMA3;ITGAV
intracellular pH reduction (GO:0051452)	3/33	0.012273809419351897	0.30552804618025725	0	0	6.205398696866274	27.30553895326778	ATP6V1A;ATP6V1B2;ATP6V0A4
cellular response to glucose starvation (GO:0042149)	3/33	0.012273809419351897	0.30404490032501325	0	0	6.205398696866274	27.30553895326778	TBL2;HSPA5;ASNS
cellular glucose homeostasis (GO:0001678)	3/33	0.012273809419351897	0.30257608438141415	0	0	6.205398696866274	27.30553895326778	HKDC1;HK2;IGF1R
generation of neurons (GO:0048699)	6/130	0.012355380336238037	0.3031226243068399	0	0	3.1504331845628775	13.841943783739612	MTPN;CDH1;HMGB2;SOX11;CCK;SMARCA1
respiratory electron transport chain (GO:0022904)	5/94	0.012419814346890977	0.3032455148908357	0	0	3.630818386464309	15.933709064352284	NDUFB9;NDUFA7;SDHAF2;UQCRB;NDUFA4
DNA ligation involved in DNA repair (GO:0051103)	2/12	0.012812794247892393	0.3113509002237852	0	0	11.376564277588168	49.571229313515985	HMGB2;HMGB1
peptidyl-methionine modification (GO:0018206)	2/12	0.012812794247892393	0.30987530354026016	0	0	11.376564277588168	49.571229313515985	APOA2;APOA1
PERK-mediated unfolded protein response (GO:0036499)	2/12	0.012812794247892393	0.30841362758016455	0	0	11.376564277588168	49.571229313515985	HSPA5;ASNS
regulation of vascular endothelial cell proliferation (GO:1905562)	2/12	0.012812794247892393	0.3069656762769713	0	0	11.376564277588168	49.571229313515985	SP1;HMGB1
negative regulation of intrinsic apoptotic signaling pathway (GO:2001243)	4/62	0.012944172298145701	0.308664071202979	0	0	4.403831333259936	19.143937499553882	TMBIM6;HYOU1;ENO1;CCAR2
regulation of cell proliferation (GO:0042127)	19/740	0.013155441750472258	0.3122428802449299	0	0	1.7526058481689881	7.590395342493499	CEBPA;XRCC6;NPM1;TGFB1I1;HMGB2;SOX11;NAP1L1;RHOA;EGFR;NME1;IGF1R;DNAJB2;SHH;PAK1;ALDH1A2;ITGAV;FAM98A;SLC25A5;JUNB
epithelial tube morphogenesis (GO:0060562)	3/34	0.01331835282777785	0.3146460855562517	0	0	6.022886970487854	26.010513650440817	SHH;PAK1;MET
positive regulation of telomere maintenance via telomere lengthening (GO:1904358)	3/34	0.01331835282777785	0.313196103595163	0	0	6.022886970487854	26.010513650440817	CCT2;HNRNPA2B1;MAPK1
epithelial cell differentiation (GO:0030855)	5/96	0.013510316742858066	0.31625296485690235	0	0	3.5551763367463027	15.302551486837482	GSTA2;CDHR2;EDF1;VDAC1;HNRNPH3
regulation of microtubule polymerization (GO:0031113)	3/35	0.01441206056556821	0.33582075372645925	0	0	5.850804485616773	24.80559658897075	PAK1;STMN1;MET
positive regulation of DNA replication (GO:0045740)	3/35	0.01441206056556821	0.3342942957549754	0	0	5.850804485616773	24.80559658897075	DHX9;EGFR;IGF1R
positive regulation of ATPase activity (GO:0032781)	3/35	0.01441206056556821	0.3327816518827809	0	0	5.850804485616773	24.80559658897075	DNAJB2;PLSCR1;DHX9
positive regulation of telomerase activity (GO:0051973)	3/35	0.01441206056556821	0.33128263543285846	0	0	5.850804485616773	24.80559658897075	CCT2;HNRNPA2B1;MAPK1
carbohydrate catabolic process (GO:0016052)	3/35	0.01441206056556821	0.3297970630766573	0	0	5.850804485616773	24.80559658897075	HKDC1;NEU1;HK2
neural crest cell development (GO:0014032)	3/35	0.01441206056556821	0.3283247547593508	0	0	5.850804485616773	24.80559658897075	SHH;SOX11;TAPT1
cellular response to decreased oxygen levels (GO:0036294)	4/64	0.014413799989464666	0.3269049837610586	0	0	4.266211604095563	18.08689931188562	ACAA2;TBL2;HYOU1;P4HB
mitochondrial transport (GO:0006839)	6/135	0.014659335093861654	0.33100259727423015	0	0	3.0337504740235115	12.810551198111808	TIMM8B;PNPT1;HSPA4;SLC25A5;TIMM50;HSPD1
response to UV (GO:0009411)	5/98	0.014663592249334497	0.32964013765794686	0	0	3.4826217176290313	14.704978669181418	NPM1;NEDD4;SDF4;CCAR2;EGFR
negative regulation of hemostasis (GO:1900047)	2/13	0.014997267155437921	0.3356625188342092	0	0	10.501443948542926	44.1048809043418	VTN;APOE
regulation of macromolecule biosynthetic process (GO:0010556)	2/13	0.014997267155437921	0.33419674364279345	0	0	10.501443948542926	44.1048809043418	MTPN;IGF2BP1
positive regulation of actin nucleation (GO:0051127)	2/13	0.014997267155437921	0.3327437143226074	0	0	10.501443948542926	44.1048809043418	CYFIP1;BRK1
protein localization to endoplasmic reticulum (GO:0070972)	2/13	0.014997267155437921	0.33130326534285587	0	0	10.501443948542926	44.1048809043418	HSPA5;TAPT1
glycolipid metabolic process (GO:0006664)	4/65	0.015186562895569813	0.33403892437971017	0	0	4.20057757941717	17.58926442482269	CTSA;HEXA;PSAP;NEU1
steroid metabolic process (GO:0008202)	5/99	0.015264224912359535	0.3343061790891447	0	0	3.447443720481263	14.418048848761918	SHH;MVK;CYP51A1;LRP2;LSS
regulation of nitric-oxide synthase activity (GO:0050999)	3/36	0.015555204500204213	0.33922311352368417	0	0	5.688282138794084	23.682366335652585	DHFR;APOE;EGFR
endoderm formation (GO:0001706)	3/36	0.015555204500204213	0.33777961091294506	0	0	5.688282138794084	23.682366335652585	VTN;LAMA3;ITGAV
epithelial cell migration (GO:0010631)	3/36	0.015555204500204213	0.3363483413751784	0	0	5.688282138794084	23.682366335652585	KRT2;S100P;RHOA
acylglycerol metabolic process (GO:0006639)	3/36	0.015555204500204213	0.33492915006135904	0	0	5.688282138794084	23.682366335652585	APOA2;APOE;GALK2
negative regulation of blood coagulation (GO:0030195)	3/36	0.015555204500204213	0.3335218847249668	0	0	5.688282138794084	23.682366335652585	VTN;KRT1;APOE
regulation of kinase activity (GO:0043549)	5/101	0.01651435703931513	0.3526057069942473	0	0	3.3791775081945055	13.86653990071581	CD74;MET;EGFR;IGF1R;EPHA2
positive regulation of nucleic acid-templated transcription (GO:1903508)	14/502	0.016576509210024137	0.3524580270781382	0	0	1.903648205811566	7.8045173179286635	DDX17;CD74;XRCC6;NPM1;TGFB1I1;HMGB2;SOX11;EDF1;SMARCA1;EGFR;SHH;CDH1;SP1;TFAM
positive regulation of cell motility (GO:2000147)	7/179	0.01660218986025852	0.351539314758918	0	0	2.66936145060728	10.939632280661543	PAK1;HSPA5;TRIP6;ITGA6;PHPT1;EGFR;IGF1R
post-translational protein modification (GO:0043687)	11/357	0.016650903781726997	0.3511138925543507	0	0	2.103230370646552	8.613339951106498	PSMA5;CST3;APLP2;GPC3;APOA2;APOA1;ELOB;APOE;AFP;P4HB;HSP90B1
spliceosomal snRNP assembly (GO:0000387)	3/37	0.01674801018365145	0.35170821385668044	0	0	5.534544783691541	22.63338708296447	PRPF3;SNRPC;SNUPN
positive regulation of stress fiber assembly (GO:0051496)	3/37	0.01674801018365145	0.35026678675071043	0	0	5.534544783691541	22.63338708296447	PAK1;APOA1;RHOA
insulin receptor signaling pathway (GO:0008286)	4/67	0.01680927587219086	0.3501132031664896	0	0	4.075187203912179	16.650499351817228	ATP6V1A;ATP6V1B2;ATP6V0A4;IGF1R
regulation of lipase activity (GO:0060191)	2/14	0.017329325302190435	0.35947783340275524	0	0	9.751340809361286	39.545149764730645	APOA2;RHOA
positive regulation of response to cytokine stimulus (GO:0060760)	2/14	0.017329325302190435	0.3580224575590194	0	0	9.751340809361286	39.545149764730645	CD74;DHX9
negative regulation of Rho protein signal transduction (GO:0035024)	2/14	0.017329325302190435	0.35657881861724916	0	0	9.751340809361286	39.545149764730645	STMN1;MET
potassium ion import (GO:0010107)	3/38	0.01799065855436524	0.36870012290331655	0	0	5.388898868331237	21.652070908922376	SLC12A4;ATP1A1;SLC12A7
regulation of cellular amide metabolic process (GO:0034248)	3/38	0.01799065855436524	0.3672253224117033	0	0	5.388898868331237	21.652070908922376	CTSA;MTPN;CYFIP1
positive regulation of DNA repair (GO:0045739)	3/38	0.01799065855436524	0.3657622733184296	0	0	5.388898868331237	21.652070908922376	DHX9;HMGB1;EGFR
positive regulation of macromolecule biosynthetic process (GO:0010557)	6/142	0.01836394241185523	0.37186983384006844	0	0	2.884199394318127	11.52920113981463	MTPN;NPM1;DHX9;ELAVL1;EGFR;IGF1R
positive regulation of plasma membrane bounded cell projection assembly (GO:0120034)	4/69	0.018536488904774478	0.3738802485417556	0	0	3.957065835682841	15.7808344115981	CDC42EP4;BRK1;FAM98A;TAPT1
translational elongation (GO:0006414)	5/105	0.01921475318849522	0.38603498236571304	0	0	3.2504469364537623	12.846016251515527	EEF1B2;TSFM;MRPL24;MRPS6;MRPS5
negative regulation of protein catabolic process (GO:0042177)	3/39	0.019283287566447146	0.385892613535607	0	0	5.250721974271463	20.732562286186358	CST3;CTSA;EGFR
clathrin-dependent endocytosis (GO:0072583)	3/39	0.019283287566447146	0.38438522051398355	0	0	5.250721974271463	20.732562286186358	GAK;CLTC;CANX
positive regulation of gene expression (GO:0010628)	19/771	0.019356794394808943	0.38434911204945543	0	0	1.6821379087484452	6.63554924041331	DDX17;CD74;XRCC6;NPM1;TGFB1I1;HMGB2;SOX11;EDF1;SMARCA1;ELAVL1;EGFR;ACTA1;SHH;PLSCR1;CDH1;SP1;TFAM;MAPK1;FAM98A
positive regulation of endothelial cell migration (GO:0010595)	4/70	0.01943983354588817	0.38450182397157884	0	0	3.900536323744515	15.36979441225086	SP1;HMGB1;MET;AAMP
vascular endothelial growth factor receptor signaling pathway (GO:0048010)	4/70	0.01943983354588817	0.38301726094466154	0	0	3.900536323744515	15.36979441225086	CYFIP1;BRK1;ITGAV;RHOA
positive regulation of alpha-beta T cell activation (GO:0046635)	2/15	0.019804206300320135	0.38869563365589865	0	0	9.101251422070535	35.69384231566413	SHH;NKAP
apoptotic DNA fragmentation (GO:0006309)	2/15	0.019804206300320135	0.3872063783545351	0	0	9.101251422070535	35.69384231566413	HMGB2;HMGB1
unsaturated fatty acid biosynthetic process (GO:0006636)	2/15	0.019804206300320135	0.3857284914142506	0	0	9.101251422070535	35.69384231566413	HPGD;SCD
negative regulation of coagulation (GO:0050819)	2/15	0.019804206300320135	0.3842618431579226	0	0	9.101251422070535	35.69384231566413	VTN;APOE
positive regulation of telomerase RNA localization to Cajal body (GO:1904874)	2/15	0.019804206300320135	0.38280630587323355	0	0	9.101251422070535	35.69384231566413	CCT2;NOP10
neural crest cell differentiation (GO:0014033)	2/15	0.019804206300320135	0.38136175377559867	0	0	9.101251422070535	35.69384231566413	SOX11;TAPT1
mesenchymal cell development (GO:0014031)	2/15	0.019804206300320135	0.37992806297193105	0	0	9.101251422070535	35.69384231566413	SOX11;TAPT1
negative regulation of cytokine production involved in immune response (GO:0002719)	2/15	0.019804206300320135	0.3785051114252197	0	0	9.101251422070535	35.69384231566413	APOA2;APOA1
monovalent inorganic anion homeostasis (GO:0055083)	2/15	0.019804206300320135	0.37709277891990167	0	0	9.101251422070535	35.69384231566413	SLC12A4;SLC12A7
negative regulation of mRNA processing (GO:0050686)	2/15	0.019804206300320135	0.37569094702800615	0	0	9.101251422070535	35.69384231566413	PTBP1;TMBIM6
cellular macromolecule biosynthetic process (GO:0034645)	11/367	0.019973873468029067	0.37750620854574934	0	0	2.045921641201142	8.006366916733962	EEF1B2;TSFM;CEBPA;RPS28;RPL36A;NAP1L1;SMARCA1;MRPL24;MRPS6;POLR2J;MRPS5
regulation of protein dephosphorylation (GO:0035304)	3/40	0.020625993807027284	0.38839279113380154	0	0	5.1194539249146755	19.869640767947562	YWHAB;ARPP19;HSP90B1
positive regulation of mitotic nuclear division (GO:0045840)	3/40	0.020625993807027284	0.38696487646051553	0	0	5.1194539249146755	19.869640767947562	UBE2C;NUSAP1;AURKA
negative regulation of catabolic process (GO:0009895)	3/40	0.020625993807027284	0.3855474227005869	0	0	5.1194539249146755	19.869640767947562	CST3;APOA2;EGFR
positive regulation of macromolecule metabolic process (GO:0010604)	9/276	0.020957303932538817	0.3903106641158598	0	0	2.225849532571598	8.603505097882854	ACTA1;MTPN;PLSCR1;ANXA2;SP1;HMGB2;MAPK1;SOX11;FAM98A
lipid biosynthetic process (GO:0008610)	4/72	0.021326999479677304	0.39575155761743014	0	0	3.7921880925293894	14.591510913022566	MVK;IDI2;CYP51A1;LSS
regulation of stress-activated MAPK cascade (GO:0032872)	3/41	0.02201883403189565	0.4071090944375489	0	0	4.994589195038708	19.058638638989347	MAPK1;EGFR;IGF1R
positive regulation of receptor-mediated endocytosis (GO:0048260)	3/41	0.02201883403189565	0.4056393865153917	0	0	4.994589195038708	19.058638638989347	VTN;HNRNPK;ANXA2
positive regulation of viral transcription (GO:0050434)	3/41	0.02201883403189565	0.40418025203152336	0	0	4.994589195038708	19.058638638989347	DHX9;SP1;POLR2J
peptidyl-threonine dephosphorylation (GO:0035970)	2/16	0.02241725478139174	0.41001882132416506	0	0	8.532423208191126	32.40549755897037	PPM1G;PPP1CA
neural tube development (GO:0021915)	2/16	0.02241725478139174	0.40855446839086446	0	0	8.532423208191126	32.40549755897037	ALDH1A2;SOX11
cellular response to dsRNA (GO:0071359)	2/16	0.02241725478139174	0.40710053789837025	0	0	8.532423208191126	32.40549755897037	NPM1;DHX9
positive regulation of nitric-oxide synthase activity (GO:0051000)	2/16	0.02241725478139174	0.40565691896965267	0	0	8.532423208191126	32.40549755897037	DHFR;APOE
regulation of stem cell proliferation (GO:0072091)	2/16	0.02241725478139174	0.4042235022948482	0	0	8.532423208191126	32.40549755897037	HMGB2;SOX11
mitotic spindle organization (GO:0007052)	4/74	0.02332266783156199	0.4190689223396508	0	0	3.689696522461028	13.867095371396607	STMN1;RHOA;AURKA;SPC25
negative regulation of cellular amide metabolic process (GO:0034249)	4/75	0.02436159784574048	0.4362008203747848	0	0	3.640500568828214	13.523539459498068	CTSA;DHFR;IGF2BP1;APOE
negative regulation of protein metabolic process (GO:0051248)	3/43	0.02495495345071969	0.4452626834231559	0	0	4.762282720850862	17.576075599925908	ITGAV;APOE;EGFR
protein transmembrane import into intracellular organelle (GO:0044743)	3/43	0.02495495345071969	0.44371124550182084	0	0	4.762282720850862	17.576075599925908	HSPA4;HSPD1;TIMM50
positive regulation of interleukin-6 production (GO:0032755)	3/43	0.02495495345071969	0.4421705814549395	0	0	4.762282720850862	17.576075599925908	DHX9;HMGB1;HSPD1
2-oxoglutarate metabolic process (GO:0006103)	2/17	0.025163920311521853	0.44433039913389627	0	0	8.030515960650472	29.571122618305683	IDH1;IDH2
positive regulation of interleukin-6 secretion (GO:2000778)	2/17	0.025163920311521853	0.4427982253437794	0	0	8.030515960650472	29.571122618305683	DHX9;HMGB1
positive regulation of fatty acid metabolic process (GO:0045923)	2/17	0.025163920311521853	0.4412765819577183	0	0	8.030515960650472	29.571122618305683	LPGAT1;APOA1
RNA stabilization (GO:0043489)	2/17	0.025163920311521853	0.4397653607866302	0	0	8.030515960650472	29.571122618305683	PABPC1;ELAVL1
mRNA cis splicing, via spliceosome (GO:0045292)	2/17	0.025163920311521853	0.43826445511841644	0	0	8.030515960650472	29.571122618305683	SRSF1;SNRPC
regulation of mitochondrial outer membrane permeabilization involved in apoptotic signaling pathway (GO:1901028)	2/17	0.025163920311521853	0.4367737596928436	0	0	8.030515960650472	29.571122618305683	ACAA2;SLC25A5
negative regulation of intracellular transport (GO:0032387)	2/17	0.025163920311521853	0.4352931706769357	0	0	8.030515960650472	29.571122618305683	ACAA2;SLC25A5
negative regulation of stress fiber assembly (GO:0051497)	2/17	0.025163920311521853	0.43382258564086496	0	0	8.030515960650472	29.571122618305683	STMN1;MET
3'-UTR-mediated mRNA stabilization (GO:0070935)	2/17	0.025163920311521853	0.43236190353433	0	0	8.030515960650472	29.571122618305683	HNRNPC;ELAVL1
positive regulation of actin filament bundle assembly (GO:0032233)	3/44	0.02649816050799942	0.45375876869906384	0	0	4.654049022649705	16.897362534246447	PAK1;APOA1;RHOA
ribonucleoprotein complex assembly (GO:0022618)	6/156	0.027594398950946317	0.4709505613601307	0	0	2.6253609871357315	9.425419961704803	RPS28;NPM1;DHX9;SRSF1;SNRPC;SNUPN
[truncated: 1,895 more rows]

## Sheet: S3 Fig upper
Term	Overlap	P-value	Adjusted P-value	Old P-value	Old Adjusted P-value	Odds Ratio	Combined Score	Genes
[truncated: 166 more rows]

## Sheet: S3 Fig lower
Term	Overlap	P-value	Adjusted P-value	Old P-value	Old Adjusted P-value	Odds Ratio	Combined Score	Genes
[truncated: 1,677 more rows]

[truncated: 4 more sheets: S4 Fig upper, S4 Fig lower, S5 Fig upper, S5 Fig lower]
