# Supplementary material for: A network medicine approach to investigation and population-based validation of disease manifestations and drug repurposing for COVID-19
Source: PLoS Biol. 2020 Nov 6;18(11):e3000970. doi: 10.1371/journal.pbio.3000970 (PMC7728249; doi:10.1371/journal.pbio.3000970)
Supplement: S8 Data — (XLSX) [file pbio.3000970.s008.xlsx]

## Sheet: Sheet1
SARS2-DEG							SARS2-DEP							HCoV-PPI							SARS2-PPI
Entrez ID	Symbol	Lung specificity	Degree in the human protein interactome	dN/dS ratio	Evolutionary rate ratio		Entrez ID	Symbol	Lung specificity	Degree in the human protein interactome	dN/dS ratio	Evolutionary rate ratio		Entrez ID	Symbol	Lung specificity	Degree in the human protein interactome	dN/dS ratio	Evolutionary rate ratio		Entrez ID	Symbol	Lung specificity	Degree in the human protein interactome	dN/dS ratio	Evolutionary rate ratio
101	ADAM8	0.419033	4	0.180198	3.10195		14	AAMP	-0.101156	36	0.012868	0.7401		4841	NONO	0.731526	177	0.02	0.222474		8546	AP3B1	0.383985	54	0.136026	0.616078
154	ADRB2	1.27657	285	0.104475	0.774507		10449	ACAA2	-0.178501	32	0.11018	0.812411		2931	GSK3A	0.320497	91	0.0518771	0.492589		23476	BRD4	0.924021	92	0.0449302	0.614218
218	ALDH3A1	-0.163406	22	0.103173	1.19305		58	ACTA1	-0.191112	201	0.00103672	0.0186838		2932	GSK3B	1.24933	469	0.0153113	0.253297		6046	BRD2	0.627948	49	0.0400091	0.316847
247	ALOX15B	1.24713	10	0.177378	1.47011		174	AFP		13	0.341403	1.60807		26986	PABPC1	0.49329	218	0.0067243	0.057491		10283	CWC27	0.0104765	27	0.057394	0.690019
330	BIRC3	1.54512	95	0.189179	1.29312		9590	AKAP12	0.359824	30	0.288397	2.47936		8761	PABPC4	0.108698	107	0.0293435	0.159577		124245	ZC3H18	0.52077	127	0.0724969	0.845746
445	ASS1	-0.267793	51		0.648524		216	ALDH1A1	0.426487	11	0.11261	0.635912		3178	HNRNPA1	0.109243	541	0.00796703	0.142361		57153	SLC44A2	1.03451	4	0.0612	0.723891
602	BCL3	2.55129	81	0.133448	1.11316		8854	ALDH1A2	-0.30376	5	0.0316845	0.227175		3181	HNRNPA2B1	0.666483	213	0.0135091	0.139274		9512	PMPCB	-0.280599	80	0.0866296	0.900695
629	CFB	-0.0406515	18	0.167544			8659	ALDH4A1	-0.384582	7	0.0501792	0.749479		4869	NPM1	-0.0392032	655		0.456855		10897	YIF1A	0.287645	55	0.0733871	0.56173
637	BID	0.80053	73	0.34715	3.12906		312	ANXA13	-0.307892	10	0.177846	1.02627		10146	G3BP1	1.1762	135	0.0464791	0.313383		481	ATP1B1	-0.248011	34	0.0579216	0.744337
638	BIK	-0.207592	93	0.248326	3.97859		302	ANXA2	1.28825	143	0.0210691	0.282322		9908	G3BP2	0.53525	73	0.0231684	0.170741		34	ACADM	-0.812946	22	0.0689317	0.747994
639	PRDM1	1.33865	42	0.112371	0.743188		334	APLP2	1.64937	44	0.0859782	0.551167		6143	RPL19	-0.0479944	171	0			2108	ETFA	-0.339141	52	0.0744337	0.546516
650	BMP2	2.99369	31	0.0731937	0.542221		335	APOA1	-0.191723	103	0.224378	2.10017		142	PARP1	-0.121475	280	0.0493795	0.727735		2040	STOM	2.44615	127	0.111916	0.42513
669	BPGM	0.219689	25	0.0734031	0.451796		336	APOA2	-0.176226	22	0.492387	2.39822		4691	NCL	0.187078	280	0.175213	1.04456		2677	GGCX	1.60549	16	0.140737	0.892304
684	BST2	0.274383	16	0.00975767	4.73058		348	APOE	-0.158012	74	0.153598			1653	DDX1	-0.204437	138	0.0239108	0.439219		523	ATP6V1A	0.75469	118	0.0188428	0.274638
715	C1R	0.386865	10	0.200304	2.27352		377	ARF3	0.971173	21	0	0.0850717		23429	RYBP	1.59582	57	0.106925	0.108072		5714	PSMD8	0.0758243	87	0.0645963	0.674511
716	C1S	0.35993	13	0.28262	1.77321		84364	ARFGAP2	0.310349	11	0.0826691	0.482842		5478	PPIA	1.21252	111	0.0594668	0.332667		7905	REEP5	0.217254	81	0.0500835	0.683588
718	C3	0.285719	55	0.138592	1.88598		10776	ARPP19	0.752931	10	0.01	0.189212		408050	NOMO3	0.478819	11	0.0527236			23203	PMPCA	0.0318401	61	0.0709088	0.969243
942	CD86	2.45838	11	0.78097	3.33196		432	ASGR1	-0.147336	28	0.116698	1.37591		2280	FKBP1A	2.21297	44		0.47215		196527	ANO6	1.24735	29	0.0600794	1.04178
1008	CDH10	-0.209769	7	0.0269398	0.286242		440	ASNS	0.666038	51	0.0517271	0.88834		9360	PPIG	0.514103	48	0.060844	0.625619		10531	PITRM1	0.221495	38	0.0762254	1.12455
1058	CENPA	0.176061	100	0.165638	1.53766		475	ATOX1	0.22071	9	0.160778	1.35191		4140	MARK3	1.58701	71	0.0320775	0.351044		10463	SLC30A9	0.242445	16	0.11782	0.666345
1295	COL8A1	0.0807543	72	0.0934023	0.587258		476	ATP1A1	0.988555	90	0.0341833	0.285556		10465	PPIH	0.550507	35	0.144512	0.25249		60493	FASTKD5	0.465769	23	0.364944	1.88069
1326	MAP3K8	2.7844	67	0.0553803	0.440213		50617	ATP6V0A4	-0.23478	2	0.134723	0.859328		11123	RCAN3	0.310208	14	0.0283311	0.697616		148867	SLC30A7	2.16853	23	0.0466712	0.428541
1437	CSF2		22	0.479641	2.32396		523	ATP6V1A	0.75469	118	0.0188428	0.274638		9146	HGS	0.745005	336	0.0381146	0.770496		10426	TUBGCP3	0.337683	148	0.0413047	0.449587
1440	CSF3	5.09957	4	0.224814	1.66366		526	ATP6V1B2	2.10847	89	0.010878	0.224272		7917	BAG6	0.369317	281	0.0791386	0.557976		79934	COQ8B	0.0684426	33	0.10939	0.919926
1512	CTSH	3.78297	22	0.134769	1.06544		5205	ATP8B1	0.0959515	3	0.0433107	0.517722		23564	DDAH2	0.254689	39	0.0382196	0.462485		113174	SAAL1	-0.171226	46	0.227221	1.02379
1556	CYP2B7P	5.56285			1.91668		6790	AURKA	-0.136256	335	0.0907689	0.865569		819	CAMLG	-0.303206	35	0.100857	0.801875		92840	REEP6	-0.320054	53	0.154481	1.70973
1594	CYP27B1	0.131787	4	0.165167	1.00501		8019	BRD3	0.152464	23	0.0305618	0.444064		25978	CHMP2B	0.125728	29	0.00300958	0.491405		92105	INTS4	0.382506	49	0.0393114	0.401643
1628	DBP	-0.579268	22	0.0535909	0.424438		55845	BRK1	0.279072	37	0.0170015			116841	SNAP47	-0.469127	32	0.186091	1.82161		89874	SLC25A21	-0.329103	5	0.28756	0.793612
1831	TSC22D3	0.487798	48	0.0665376			701	BUB1B	-0.0947585	102	0.222186	1.18168		23609	MKRN2	-0.0207135	30	0.090602	0.772004		10844	TUBGCP2	0.700339	96	0.0553966	0.771544
1839	HBEGF	2.23815	13	0.202126	0.914615		91298	C12orf29	-0.162143	3	0.165185			7177	TPSAB1	2.65775	3	0.112051			80222	TARS2	-0.227299	25	0.189889	0.10352
1846	DUSP4	0.411903	12	0.0142185	0.386715		57020	VPS35L	0.189355	16	0.0622585			710	SERPING1	1.09118	21	0.305538	2.20219		57142	RTN4	0.955603	104	0.385181	1.36046
1906	EDN1	2.54644	10	0.263917	2.31521		84310	C7orf50	-0.0656143	29	0.216001			7681	MKRN3	-0.401428	143	0.388962	2.12586		51439	FAM8A1	0.307801	35	0.280658	1.11802
1942	EFNA1	1.89099	17	0.179766	1.02666		821	CANX	0.564302	220	0.0623742	0.621921		5683	PSMA2	0.971773	129		0.3246		10157	AASS	0.263487	10	0.126275	0.885755
1992	SERPINB1	1.33249	17	0.16	1.21973		57805	CCAR2	0.41736	91	0.101585	0.603299		81926	ABHD17A	0.991255	20				26993	AKAP8L	0.250119	119	0.0773943	0.671947
2043	EPHA4	-0.571468	49	0.0145141	0.166268		57003	CCDC47	1.55389	37	0.0219489	0.59287		5204	PFDN5	0.201031	185	0.00507872	0.809694		25980	AAR2	0.149173	27	0.0733344
2135	EXTL2	-0.0860996	17	0.096853	0.872069		885	CCK	0.0575086	8	0.167481	1.32765		57409	MIF4GD	0.664698	26	0.0827182	0.860187		28969	BZW2	-0.216219	52	0.0100444	0.268352
2246	FGF1	-0.398791	32	0.0427716	0.48627		890	CCNA2	0.0124595	123	0.178783	0.653561		4705	NDUFA10	-0.586358	48	0.173581	2.0339		9136	RRP9	0.475357	32	0.0529883	0.936451
2308	FOXO1	0.183012	75	0.0698995	0.673363		10576	CCT2	0.0641102	269	0.0202128	0.37138		79001	VKORC1	-0.058918	96	0.221509	1.10874		26986	PABPC1	0.49329	218	0.0067243	0.057491
2919	CXCL1	0.417976	13		1.99916		972	CD74	2.40091	52	0.158271	2.04323		81887	LAS1L	-0.249269	50	0.329996	1.6863		1459	CSNK2A2	0.162768	409	0.0207987	0.12545
2920	CXCL2	1.50175	13		2.50259		23580	CDC42EP4	0.226232	30	0.105323	1.06755		55506	MACROH2A2	-0.336767	102	0.0126183	0.178977		1460	CSNK2B	0.284339	311	0	0.407905
3293	HSD17B3	-0.228501	21	0.303082	1.49551		999	CDH1	0.198712	186	0.146427			6224	RPS20	0.218379	168	0.0302077	0.462575		10146	G3BP1	1.1762	135	0.0464791	0.313383
3371	TNC	0.0863662	16	0.117803	0.966672		54825	CDHR2	-0.278999	8	0.213236	1.93727		11200	CHEK2	0.310283	181	0.168709	0.963225		8761	PABPC4	0.108698	107	0.0293435	0.159577
3383	ICAM1	5.23242	181	0.308436	3.64954		1040	CDS1	0.425716	17	0.0307601	0.751517		7013	TERF1	-0.329284	325	0.527303			23367	LARP1	0.16859	122	0.129477	0.638748
3430	IFI35	1.09652	11	0.281502	2.03087		55573	CDV3	1.36643	36	0.205149	0.98132		10540	DCTN2	0.337639	107	0.0461538	0.658673		25940	FAM98A	-0.350575	40	0.078195	0.41526
3553	IL1B	0.983541	27	0.394158	2.61196		1050	CEBPA	-0.0670613	124	0.0240844			1655	DDX5	1.44088	249		0.118045		79753	SNIP1	0.34085	113	0.128115	0.952405
3569	IL6	2.30235	7	0.847781	3.97243		9685	CLINT1	0.831379	87	0.065011	0.435863		119710	IFTAP	-0.368009	10	0.349789			5976	UPF1	0.505342	181	0.00693185	0.434366
3570	IL6R	0.938736	23	0.403001	2.14279		1213	CLTC	0.833833	293	0.00123396	0.327623		8665	EIF3F	-0.163512	126	0.0731707	0.899756		4343	MOV10	0.62161	980	0.0897827	0.921483
3575	IL7R	4.21038	109	0.401247	1.99873		54805	CNNM2	0.102277	6	0.0213333	0.242348		1915	EEF1A1	0.167827	382	0.00245399			9908	G3BP2	0.53525	73	0.0231684	0.170741
3576	CXCL8	5.16742	23		1.92915		79709	COLGALT1	1.4437	17				857	CAV1	1.46423	214	0.0798643	0.4686		9188	DDX21	1.52567	171	0.147645	0.901732
3624	INHBA	0.938399	19	0.03377	0.462861		51004	COQ6	-0.536222	34	0.135319	1.00264		3551	IKBKB	0.942168	188	0.0570215	0.551675		55131	RBM28	0.0169107	78	0.215928	1.14136
3656	IRAK2	2.81103	47	0.220995	1.73689		1362	CPD	1.81091	20	0.105556	0.641269		7329	UBE2I	0.0593461	480	0.0010101	0.489078		25873	RPL36	-0.209842	104	0.00100183	0.450685
3665	IRF7	1.30576	52	0.195115	2.58349		1471	CST3	-0.164132	11		2.31756		6449	SGTA	0.0581984	214	0.0272182	0.77405		51125	GOLGA7	0.337107	12	0.011055	0.103705
3678	ITGA5	0.16002	50	0.0970195	0.714034		1500	CTNND1	1.06174	77	0.0339782	0.306139		9550	ATP6V1G1	0.522336	30		0.559042		25921	ZDHHC5	0.640559	16	0.0360843	0.275927
3690	ITGB3	-0.16907	59	0.0758547	0.481659		5476	CTSA	0.622651	43	0.102856	0.812586		689	BTF3	0.00235129	50	0.0931226	0.287803		5422	POLA1	0.198757	57	0.209496	1.03174
3854	KRT6B	-0.299434	49	0.125525	0.884093		23191	CYFIP1	1.24953	61	0.00756643	0.17161		22809	ATF5	-0.175707	24	0.150618	1.15307		5557	PRIM1	0.0809262	30	0.117512	1.09317
3866	KRT15	-0.304031	145	0.0906667	0.894629		1595	CYP51A1	0.246423	29	0.0960036	0.745301		4539	MT-ND4L	-0.61852					5558	PRIM2	-0.0959343	37		1.17313
3965	LGALS9	1.47825	79		1.78367		1622	DBI	0.31452	24	0.407598	1.16743		4513	MT-CO2	-0.591636					23649	POLA2	0.72259	62	0.139081	0.988755
3976	LIF	3.10041	6	0.131526	1.08875		10521	DDX17	0.356318	160	0.0116588	0.138037		59272	ACE2	-0.330886	6	0.258893	1.4667		79709	COLGALT1	1.4437	17
4033	LRMP	0.541995	6	0.2393	1.68082		55308	DDX19A	0.198652	25	0.0236649	0.403735		339390	CLEC4G	-0.173785	21	0.279521	2.55399		5318	PKP2	-0.51126	75	0.150419	1.06125
4050	LTB	-0.0856214	5	0.259958	1.46694		1666	DECR1	-0.0993883	32	0.154642	0.831014		30835	CD209	0.442885	18	0.24796	3.22186		161	AP2A2	0.808537	69	0.0139843	0.407783
4051	CYP4F3	-0.167357	2	0.138661	1.36568		1717	DHCR7	0.0954537	18	0.0533229	0.970992		10332	CLEC4M	0.608036	10	0.318023	1.77912		2671	GFER	0.137457	33	0.134932	1.25033
4094	MAF	0.283108	27	0.0222395	0.496746		1719	DHFR	-0.261214	21	0.11838			3661	IRF3	0.685307	130	0.195592	3.20575		57222	ERGIC1	1.15409	27	0.00824137	0.331454
4312	MMP1	0.891261	27	0.439686	1.42749		1660	DHX9	0.672491	250	0.0910935	0.622033		3838	KPNA2	0.0898958	202		0.793754		1173	AP2M1	0.397833	231	0	0.304703
4319	MMP10		17	0.228534	1.54142		3300	DNAJB2	-0.244832	49	0.153214	1.21781		6441	SFTPD	5.64995	6	0.391485	3.28017		80273	GRPEL1	-0.135718	37	0.0739104	0.88478
4322	MMP13		9		0.854243		84661	DPY30	0.0358691	74	0.0358177	0.194204		598	BCL2L1	2.06232	121	0.0468384	0.433069		6902	TBCA	0.110857	22	0.0552493	0.796819
4330	MN1	-0.156289	5	0.0575666	1.01799		667	DST	0.594594	78	0.0863613	0.797772		599	BCL2L2	0.261249	31	0.0328007	0.296249		55206	SBNO1	0.0242833	6	0.020497	0.313332
4638	MYLK	-0.0337254	37	0.141242	1.04271		8721	EDF1	0.0966431	33	0.00598679	0.390733		4170	MCL1	2.69749	82	0.151423	0.924384		10295	BCKDK	-0.331376	29	0.0370487	0.49393
4739	NEDD9	3.0164	82	0.0875293	0.953259		1933	EEF1B2	-0.0911873	87	0.0665909			597	BCL2A1	2.80317	21	0.250715	1.75795		10270	AKAP8	0.296975	61	0.169194	1.40926
4791	NFKB2	1.89017	183	0.0744105	0.864732		1956	EGFR	0.077121	1004	0.0697228	0.783083		596	BCL2	-0.466599	137	0.0938767	0.768406		23077	MYCBP2	0.00725653	74	0.0289376	0.42347
4792	NFKBIA	2.73722	213	0.0864279	0.682083		1994	ELAVL1	0.30526	1758	0.0145263	0.191165		6502	SKP2	0.227034	176	0.158971	1.35838		10569	SLU7	0.357772	38	0.0210986	0.599446
4811	NID1	0.666721	27	0.128592	1.39158		2023	ENO1	0.691076	289		0.383781		3840	KPNA4	0.287901	65	0.0226164	0.166005		8737	RIPK1	0.739952	114	0.324964	1.97126
4897	NRCAM	-0.127573	12	0.0763919	0.563228		1969	EPHA2	0.546104	87	0.0355335	0.633244		8575	PRKRA	0.0138705	69	0.0240199	0.399872		9898	UBAP2L	1.05832	53	0.048294	0.255848
4938	OAS1	1.24396	13	0.23853	3.12798		51752	ERAP1	1.38939	25	0.165904	1.01696		928	CD9	0.524042	47	0.080446	0.813372		219743	TYSND1	-0.320045	15	0.117574	1.56375
4939	OAS2	2.4308	8	0.390817	2.3742		9941	EXOG	0.266079	15	0.240026	1.15101		7113	TMPRSS2	0.718868	71	0.154196	2.12912		51248	PDZD11	-0.00841694	23	0.0420984	0.403399
4940	OAS3	2.69162	19	0.223386	1.71446		25940	FAM98A	-0.350575	40	0.078195	0.41526		290	ANPEP	-0.0527697	6	0.126524	1.4475		84726	PRRC2B	0.380137	38	0.187296	0.92536
5031	P2RY6	0.0106974	14	0.0818917	0.950536		2355	FOSL2	0.430868	77	0.0369863	0.355586		85437	ZCRB1	-0.399782	64	0.045439	0.350276		55833	UBAP2	0.276057	27	0.243421	1.06322
5087	PBX1	-0.266885	56	0	0.0637733		2580	GAK	1.10575	94	0.115399	1.20859		1803	DPP4	0.612862	32	0.211442	0.947253		24149	ZNF318	0.00151203	42	0.399068	1.26107
5099	PCDH7	-0.421501	38	0.0240113	0.274586		2585	GALK2	0.719743	9	0.127663	1.02331		10492	SYNCRIP	0.285727	312	0.00892288	0.14098		64784	CRTC3	0.513102	20	0.151186	0.935411
5155	PDGFB	2.52377	81	0.0740532	0.868635		23193	GANAB	0.688981	105	0.0939769	0.838862		5725	PTBP1	1.23129	127	0.00981654	0.366325		159195	USP54	0.194186	153	0.301101	1.06412
5166	PDK4	-0.117034	13	0.0566189	0.512478		9245	GCNT3	-0.313758	12	0.180524	1.41348		634	CEACAM1	-0.0885836	24	0.676549	3.51677		29066	ZC3H7A	1.15232	11	0.168241	0.749383
5266	PI3	-0.161335	5		3.30509		2677	GGCX	1.60549	16	0.140737	0.892304		302	ANXA2	1.28825	143	0.0210691	0.282322		23185	LARP4B	1.95598	30	0.154111	0.99165
5327	PLAT	0.695613	41	0.111144	1.54332		81025	GJA9	-0.214078	2		1.77172		220988	HNRNPA3	0.872611	112	0.0095064	0.232965		55285	RBM41	0.0160387	32	0.210886	0.836615
5328	PLAU	1.21472	33	0.394007	1.80973		2734	GLG1	0.0978539	23	0.030303	0.607579		50	ACO2	-0.360406	21	0.0295493	0.399207		6938	TCF12	0.407207	109	0.0644863	0.357233
5329	PLAUR	2.32372	113	0.233922	3.01426		2719	GPC3	3.56309	24	0.0811268	0.63523		3337	DNAJB1	0.547946	97	0.0447223	0.297618		53938	PPIL3	0.324693	24	0.306223	0.392167
5359	PLSCR1	1.8452	141	0.294243	1.35236		2939	GSTA2	-0.346429	6	0.312879	1.51408		3329	HSPD1	0.0744782	322	0.0258051			54477	PLEKHA5	-0.221056	59	0.144804	0.784815
5452	POU2F2	0.13803	21	0.100717	0.53363		3014	H2AX	0.325649	341	0.0126568	0.235956		3313	HSPA9	-0.224034	257	0.0153722	0.234837		9755	TBKBP1	0.253989	17	0.0355589	0.81333
5567	PRKACB	-0.479951	179	0.0533369	0.306443		3020	H3-3A	0.642194	153				9276	COPB2	0.589736	69	0.0205333	0.494094		11113	CIT	0.198098	23	0.0278034	0.283484
5627	PROS1	0.164015	18	0.209635	1.44238		3073	HEXA	1.19126	38	0.185557	1.14699		23521	RPL13A	-0.120668	70				3281	HSBP1	0.599572	34	0.0640817	0.424225
5646	PRSS3	-0.189058	32	0.225321	3.07526		8479	HIRIP3	0.00370076	43	0.329171	2.18171		3646	EIF3E	-0.0658041	119	0.00101999	0.348113		5116	PCNT	-0.181346	71	0.256628	2.75205
5743	PTGS2	3.79224	35	0.137155	0.810673		3099	HK2	0.630764	41	0.0402816	0.387298		8668	EIF3I	0.605266	117	0.00532623	0.679124		11116	CEP43	-0.20975	139	0.204796	0.993451
5803	PTPRZ1	-0.228421	19	0.227208	1.15552		80201	HKDC1	-0.150619	4	0.0555045	0.497623		4836	NMT1	0.654975	80	0.025176	0.280661		5576	PRKAR2A	-0.0389425	70	0.225871	0.702833
5971	RELB	2.22116	104	0.0604389	0.744908		56941	HMCES	0.370088	11	0.156431			128866	CHMP4B	0.307762	100	0.00359304	0.472842		5566	PRKACA	-0.305449	603	0.014928	0.233668
6278	S100A7	-0.254464	56		2.80386		3146	HMGB1	0.363066	122	0.00694686	0.29644		8729	GBF1	0.49347	47	0.0786026	0.69341		5577	PRKAR2B	-0.32921	69	0.0415335	0.364022
6279	S100A8	0.0587696	71	0.425931	2.45219		3148	HMGB2	0.586884	51	0.0185919	0.188695		6241	RRM2	0.324084	37	0.0911716	0.531535		5962	RDX	0.26899	57	0.0121845	0.164969
6280	S100A9	-0.014377	115	0.354621	2.71002		3157	HMGCS1	0.809716	24	0.0664198	0.561473		3832	KIF11	-0.0494667	127	0.209707	1.0494		1063	CENPF	-0.111798	54	0.364851	1.87639
6283	S100A12	0.0900239	2		3.08973		3151	HMGN2	0.672111	25		0.244022		5707	PSMD1	0.233815	135	0.0111872	0.421095		7088	TLE1	-0.457324	129	0.0231832	0.0849513
6286	S100P	0.0754208	28		1.5334		3181	HNRNPA2B1	0.666483	213	0.0135091	0.139274		6729	SRP54	0.479344	40	0.00186567	0.345351		7090	TLE3	0.598229	74	0.00984087	0.282159
6289	SAA2	-0.20691	5		1.87899		220988	HNRNPA3	0.872611	112	0.0095064	0.232965		84955	NUDCD1	0.72985	38	0.128948	0.837765		166	TLE5	0.594383	306	0.0108502	1.10312
6364	CCL20	3.73917	5	0.629277	2.41017		3183	HNRNPC	0.694069	200	0.0320102	0.274887		4666	NACA	-0.260862	64		2.65047		2802	GOLGA3	0.391754	41	0.0844028	1.15263
6372	CXCL6	-0.152439	4	0.455678	2.63629		3187	HNRNPH1	0.950389	227	0.00649773	0.184156		51429	SNX9	-0.258576	56	0.0967313	0.512529		2801	GOLGA2	0.273803	475		1.81962
6374	CXCL5	0.713084	12	0.696647	2.5307		3189	HNRNPH3	0.617182	109	0.012564	0.0885817		23256	SCFD1	0.373421	59	0.0432113	0.685591		2804	GOLGB1	0.0847547	41	0.218527	1.34164
6414	SELENOP	1.67099	4				3190	HNRNPK	0.808307	340	0.0245248	0.151291		5701	PSMC2	0.451687	146	0.00164695	0.187854		56850	GRIPAP1	1.04867	75	0.0628426	0.823776
6590	SLPI	0.14692	17	0.34587	3.14849		10236	HNRNPR	0.731574	201	0.00517943	0.0994673		7942	TFEB	0.185664	25	0.0425185	0.629811		9857	CEP350	0.142164	51	0.211686	1.13086
6648	SOD2	0.613896	55	0.0980392	0.758097		3248	HPGD	2.36291	1	0.124944	0.580355		11344	TWF2	0.517979	65	0.0168964			9659	PDE4DIP	-0.128595	158
6698	SPRR1A	-0.192469	8		1.00421		7184	HSP90B1	0.546333	151	0.0222469	0.417913		10652	YKT6	0.571342	30	0.0803815	0.714184		9662	CEP135	0.469348	164	0.109823	0.971869
6700	SPRR2A		15		2.3435		3308	HSPA4	0.0601615	327	0.0468713	0.569893		3837	KPNB1	0.707967	249	0.0112522	0.508388		23177	CEP68	-0.346433	14	0.558249	2.39176
6703	SPRR2D	-0.243367	4		1.67654		3309	HSPA5	1.11914	533	0.0197017	0.222716		6811	STX5	0.565965	87	0.0718938	0.641815		11064	CNTRL	0.276636	156	0.202687
6704	SPRR2E	-0.183487	4		1.08496		3313	HSPA9	-0.224034	257	0.0153722	0.234837		6776	STAT5A	0.555708	127	0.075194	0.458794		23085	ERC1	0.124546	64	0.02318	0.221072
6772	STAT1	2.33352	224	0.0497336	0.472358		3329	HSPD1	0.0744782	322	0.0258051			51187	RSL24D1	0.1009	30	0.00643705	0.410395		9648	GCC2	0.815002	25	0.230356	1.2119
6776	STAT5A	0.555708	127	0.075194	0.458794		5654	HTRA1	-0.552125	31	0.0471722	0.387345		91452	ACBD5	0.0920915	19	0.187326	1.2626		79745	CLIP4	0.590759	32	0.090604	0.786923
6781	STC1	-0.286462	1	0.0398416	0.490248		10525	HYOU1	0.415109	61		0.878402		5245	PHB	0.117244	149	0.00379549	0.431516		51199	NIN	0.735399	115	0.212333	1.25419
6925	TCF4	1.53207	292	0.0269831	0.218614		55699	IARS2	-0.136377	61	0.124175	1.19881		3725	JUN	0.891994	1683	0.0187396	0.399826		201134	CEP112	0.235845	3	0.130655
6947	TCN1	-0.181603	3		2.72876		3417	IDH1	-0.0938157	38	0.0599714	0.356093		6774	STAT3	2.27049	348	0.0011705	0.10661		145282	MIPOL1	-0.0636049	91	0.290902	1.13717
7051	TGM1	-0.169217	66	0.075262	0.628103		3418	IDH2	-0.367121	20	0.0328908	0.327369		5499	PPP1CA	0.956052	396	0.00195636	0.318589		8975	USP13	-0.140378	49	0.030303	0.337863
7052	TGM2	1.36175	113	0.0728569	1.2518		3420	IDH3B	-0.039294	35	0.0648457	0.532098		92521	SPECC1	-0.315669	35	0.143809	1.10583		79571	GCC1	0.175908	82	0.0510985	0.834665
7056	THBD	2.48316	5	0.145775	2.51948		91734	IDI2	-0.178063	13		1.45454		10875	FGL2	-0.231062	11	0.145668	1.01499		152789	JAKMIP1	-0.161711	20	0.032086	0.672061
7124	TNF	1.06394	137	0.16373	1.17331		3480	IGF1R	0.313299	108	0.031971	0.44378		7514	XPO1	0.335618	1205	0.0196502	0.403456		55755	CDK5RAP2	-0.157248	67	0.372274	1.86592
7127	TNFAIP2	2.70329	9	0.157484	2.12483		10642	IGF2BP1	-0.180164	92	0.00475898	0.117561		7040	TGFB1	1.0581	132	0.0559033	1.06448		10142	AKAP9	0.668169	100	0.21345	1.24713
7128	TNFAIP3	2.14503	104	0.0797388	0.956828		10994	ILVBL	-0.44528	43	0.131275			4088	SMAD3	0.349317	419	0	0.0707003		64689	GORASP1	0.934625	57	0.179054	1.19155
7476	WNT7A	2.95528	31	0.00417973	0.292156		51477	ISYNA1	-0.29919	12	0.0383837	0.747048		1514	CTSL	1.87547	38		1.01772		79443	FYCO1	-0.129186	57	0.160779	1.44956
7498	XDH	-0.289084	9	0.0928318	0.83822		3655	ITGA6	0.0269525	47	0.0689867	0.623941		5045	FURIN	1.56697	45	0.0512863	0.551563		79078	C1orf50	-0.330626	16	0.206278
7784	ZP3	-0.646746	12	0.2762	2.36271		3685	ITGAV	0.579437	67	0.0766423	0.593272		9407	TMPRSS11D		1	0.450383	2.0721		11190	CEP250	-0.252765	248	0.184462	1.22706
7846	TUBA1A	-0.0232828	392	0	0.0678139		3726	JUNB	0.651821	78	0.0446344	0.541422		7415	VCP	0.931543	598	0.000989364	0.148685		29110	TBK1	1.15223	194	0.0433065	0.338219
8061	FOSL1	1.9521	46	0.0570984	0.774559		23095	KIF1B	-0.0995249	59	0.0333016	0.244599		8519	IFITM1	-0.0385319	5	0.335653	2.75318		51361	HOOK1	-0.282165	42	0.0552486	0.505345
8424	BBOX1	-0.366802	17	0.10399	0.930426		3848	KRT1	-0.180527	109	0.180126	1.10351		10581	IFITM2	0.371743	6		2.26527		22981	NINL	-0.210294	224	0.28746	2.8118
8519	IFITM1	-0.0385319	5	0.335653	2.75318		3861	KRT14	-0.216001	79	0.0578577	0.573853		10410	IFITM3	1.27181	10		2.23683		2717	GLA	2.61814	20	0.260887	1.35556
8581	LY6D	-0.249375	5	0.29454	3.59368		3875	KRT18	1.15169	137	0.0946364	0.829713		375	ARF1	1.46075	68	0	0.0994408		3615	IMPDH2	-0.10126	79	0.0101887	0.197495
8654	PDE5A	0.16756	7	0.0698983	0.544433		3880	KRT19	0.869549	100	0.114161	0.891607		7280	TUBB2A	-0.466932	134	0.00104797	0.064061		23408	SIRT5	-0.0214528	81	0.139176	0.951347
8740	TNFSF14	0.0893421	27	0.154598	1.68874		3849	KRT2	-0.176638	66	0.191917	1.26114		10382	TUBB4A	-0.309752	120	0.000981782			10204	NUTF2	0.550503	31		0.665454
8843	HCAR3	0.0742913		0.126812			3856	KRT8	0.528837	88	0.0377046	0.741287		84617	TUBB6	0.338146	80	0.0100434	0.145516		382	ARF6	0.739736	169	0	0.12301
8870	IER3	1.3865	25	0.217413	2.53764		3898	LAD1	-0.197615	7	0.218764	2.72024		7277	TUBA4A	-0.199624	260	0	0.0289569		10193	RNF41	0.7368	68	0.00314254	0.237011
8876	VNN1	0.0461573	0	0.241092	1.52446		3909	LAMA3	2.19687	21	0.222127	1.56935		60	ACTB	0.431824	457	0.00328653	0.0485424		11001	SLC27A2	-0.236468	41	0.15139	1.11251
9021	SOCS3	3.16514	90	0.0174179	0.426535		3957	LGALS2	-0.254644	12	0.251012	2.11649		7431	VIM	-0.141912	365	0.0237129	0.49444		9470	EIF4E2	0.48998	85	0.0262411	0.633995
9119	KRT75		136	0.113287	1.02424		9926	LPGAT1	0.214199	17	0.142363	0.810039		2316	FLNA	-0.176423	345	0.0181865	0.277999		5447	POR	0.564102	32		0.912038
9235	IL32	2.19683	16		7.34963		9663	LPIN2	1.32579	4	0.0985491	0.694587									5910	RAP1GDS1	0.164325	85	0.0519983	0.31905
9435	CHST2	0.843361	1	0.0340592	0.487106		4036	LRP2	-0.0352565	84	0.208488	1.49273									23325	WASHC4	0.816229	31	0.0333191	0.356641
9547	CXCL14	-0.57067	5	0.0467052	0.702098		4047	LSS	0.637512	19	0.102155	1.00319									23307	FKBP15	1.98426	34	0.256602	1.14273
9635	CLCA2	-0.252813	3	0.302982	1.38453		27076	LYPD3	-0.256638	115	0.204425	1.53345									26058	GIGYF2	0.109147	74	0.0654254	0.452342
9638	FEZ1	0.241074	84	0.0559203	0.356773		5594	MAPK1	1.0489	432	0.0165522	0.186875									3416	IDE	-0.137172	82	0.0390687	0.491411
9641	IKBKE	0.468556	376		0.901735		4082	MARCKS	1.27722	38	0.173157	0.825693									26519	TIMM10	-0.0555042	23	0	0.475147
9723	SEMA3E	0.320606	1	0.0808835	0.712274		4191	MDH2	-0.423662	45		0.554956									440138	ALG11	0.534718	10	0.176225	1.02865
9975	NR1D2	0.00438244	52	0.0928555	0.477652		4233	MET	0.490741	145	0.108734	0.869085									23225	NUP210	0.450715	35	0.120722	1.17862
10158	PDZK1IP1	-0.0599747	4	0.111559	1.11428		10367	MICU1	0.522015	31	0.0681704										90580	TIMM29	0.0678588	34	0.0450548
10318	TNIP1	1.35987	128	0.135435	1.1052		221154	MICU2	0.0221674	27											55735	DNAJC11	0.0946329	51	0.0258563	0.542971
10379	IRF9	1.02224	37	0.308122	1.59819		57496	MRTFB	0.645363	14	0.161261	0.916374									26515	TIMM10B	0.472372	8	0.0895897
10381	TUBB3	-0.32945	305	0.0147431	0.870514		10933	MORF4L1	0.286193	125	0.00294651	0.599591									26520	TIMM9	-0.396154	26	0.0563725	0.601789
10410	IFITM3	1.27181	10		2.23683		79590	MRPL24	-0.826546	51	0.113357	1.04771									3066	HDAC2	0.199344	426	0.00347692	0.264571
10435	CDC42EP2	1.19098	11	0.0941811	0.773667		64969	MRPS5	0.915327	70	0.18061	1.31656									2876	GPX1	1.67566	18		0.731584
10451	VAV3	-0.0262543	30	0.0474469	0.349107		64968	MRPS6	-0.144949	26	0.142707	1.68217									55621	TRMT1	0.264613	53	0.125111	1.13996
10457	GPNMB	0.00868149	7	0.300693	1.84824		136319	MTPN	1.03701	39	0.0574866	0.281988									10632	ATP5MG	-0.0984888	26		0.862649
10561	IFI44	2.26992	3	0.630672	3.53909		140453	MUC17	-0.177472			6.24881									537	ATP6AP1	2.16732	29	0.124815	1.06429
10891	PPARGC1A	-0.232511	74	0.0916058	0.397837		4598	MVK	-0.0490596	16	0.151366	1.3715									10280	SIGMAR1	-0.369363	15	0.0758416	0.615864
10938	EHD1	0.707474	58	0.00137431	0.143374		26292	MYCBP	0.107804	43	0.104727	0.395452									79572	ATP13A3	1.28337	12	0.131704	0.685904
11037	STON1	0.360396	5	0.235552	1.38265		4628	MYH10	0.371224	98	0.00628834	0.187336									8540	AGPS	0.43428	29	0.135176	0.609305
11151	CORO1A	0.16674	51	0.0439488	0.446894		103910	MYL12B	1.98542	59	0	0.0865022									80777	CYB5B	0.237102	33	0.247702	1.25743
11213	IRAK3	1.93685	28	0.23937	1.48122		54187	NANS	0.870834	46	0.0391007	0.45981									2181	ACSL3	1.089	41	0.079299	0.617449
11221	DUSP10	1.27167	22	0.0466336	0.326544		4673	NAP1L1	1.18464	151	0.0233856	0.529686									1727	CYB5R3	0.0793369	47	0.105658	1.03714
11254	SLC6A14	1.37437		0.133867	0.565791		4697	NDUFA4	-0.237532	170	0.0921733	0.964283									5898	RALA	3.10003	78	0.00570984	0.227687
22904	SBNO2	1.98879	2	0.0590966	1.22165		4701	NDUFA7	-0.269378	81	0.0614171	0.904476									1312	COMT	0.80136	29	0.0934996	1.82308
23762	OSBP2	-0.33191	13	0.143875	1.03137		4715	NDUFB9	-0.376082	53	0.183903	1.0298									5878	RAB5C	1.49329	135		0.19095
23764	MAFF	0.938884	38	0.0314559	0.564821		4734	NEDD4	0.414483	304	0.164413	0.883482									7879	RAB7A	1.22493	160	0	0.240627
25840	METTL7A	0.416933	10	0.00549381	1.2809		4758	NEU1	1.1992	16	0.133428	1.04236									4218	RAB8A	0.699955	78	0.0421	0.510535
25878	MXRA5	0.787442	3		2.20465		79576	NKAP	0.289856	62	0.113749	0.517451									5862	RAB2A	0.216433	90	0.0165732	0.892795
25939	SAMHD1	0.482081	78	0.210155	1.53496		4830	NME1	-0.285389	68	0.0412011	0.594964									10890	RAB10	0.0161956	45	0	0.191017
25975	EGFL6	5.53433	16	0.26191	1.61008		55505	NOP10	1.67345	24	0	0.504483									51552	RAB14	1.15356	58	0	0.142278
25984	KRT23	-0.30871	2		1.46941		10577	NPC2	2.54598	25	0.188034	1.56374									387	RHOA	1.06748	179	0.00964134	0.081528
26579	MYEOV	-0.364448	5		4.49196		4869	NPM1	-0.0392032	655		0.456855									5861	RAB1A	1.54566	90	0	0.26385
27289	RND1	2.57828	18	0.0322386	0.245199		4925	NUCB2	0.34	29	0.0737996	0.634141									2782	GNB1	1.13507	101	0.00107585	0.226859
27314	RAB30	-0.127887	29	0	0.234301		51203	NUSAP1	0.180836	40	0.456118	2.43526									2787	GNG5	2.17247	35	0	0.172862
29760	BLNK	-0.273087	42	0.127612	1.1995		4942	OAT	-0.333737	39	0.068733	0.66705									10960	LMAN2	0.979593	23	0.0315635	0.483161
29842	TFCP2L1	-0.213365	5	0.0519369	0.408508		54940	OCIAD1	-0.106783	75	0.167348	1.03461									7841	MOGS	1.22479	39	0.130442	1.22193
50486	G0S2	0.610906	3	0.0968831	1.66136		55611	OTUB1	0.575424	390	0.00346771	0.789118									26092	TOR1AIP1	0.0915267	54	0.326523	1.68211
50506	DUOX2	-0.0517524	3	0.126877	1.03565		5034	P4HB	0.281106	130	0.0379826	0.737235									64757	MTARC1	-0.144163	7
51129	ANGPTL4	0.0111499	26	0.120298	1.70369		26986	PABPC1	0.49329	218	0.0067243	0.057491									169714	QSOX2	0.0579302	26	0.209929	1.64106
51312	SLC25A37	0.244237	2	0.0675072	1.24202		5058	PAK1	-0.369135	244	0.0769609	0.300622									9653	HS2ST1	0.373875	19	0.0188981	0.400737
51454	GULP1	-0.159141	15	0.0830189	0.338539		55229	PANK4	1.04941	24	0.0400936	0.747322									91942	NDUFAF2	-0.406013	16	0.210222	1.46734
51458	RHCG	-0.186168	1	0.19431	1.35628		2923	PDIA3	0.956501	118	0.0939927	0.651905									51097	SCCPDH	-0.337734	39	0.211189	1.09561
51702	PADI3	-0.241555	20	0.0766962	0.83017		9601	PDIA4	0.529976	71	0.103286	0.945763									949	SCARB1	-0.245906	31	0.0948336	1.38342
54509	RHOF	1.48951	13	0.0257216	0.625715		8799	PEX11B	0.354153	17		0.816764									57106	NAT14	-0.0913043	20	0.0307982	0.50112
54544	CRCT1	-0.256229	53	0.0202381	1.49598		5226	PGD	0.537608	47	0.0524113	0.457581									79877	DCAKD	-0.496137	16	0.0383657	1.1165
55283	MCOLN3	0.419732	58	0.0611862	0.695821		10857	PGRMC1	-0.0860137	65	0.0490244	0.708901									26355	FAM162A	-1.09559	23	0.27245	2.054
55304	SPTLC3	0.0532116		0.297009	0.939879		29085	PHPT1	-0.137219	14	0.119878	1.37199									131118	DNAJC19	-0.576803	29	0.182825	0.274167
55332	DRAM1	4.57321	4	0.0505844	0.842073		5303	PIN4	-0.085543	35	0.0690838	0.690242									55829	SELENOS	0.836207	26
55350	VNN3	0.517347	1	0.355038	1.04722		5320	PLA2G2A	-0.608534	26		2.66303									80142	PTGES2	-0.619306	23	0.0698981	1.1306
55553	SOX6	-0.496482	19	0.0612481	0.288018		196463	PLBD2	0.0770258	9	0.149935	1.22829									22931	RAB18	0.100783	29	0.0168602	0.39092
55719	SLF2	0.194871	9	0.240751	1.02771		5359	PLSCR1	1.8452	141	0.294243	1.35236									10199	MPHOSPH10	-0.047474	25	0.164206	1.32446
55790	CSGALNACT1	0.0864235	13	0.0543697	0.659073		10654	PMVK	-0.249724	30	0.217767	0.947605									6731	SRP72	0.497676	50	0.0381712	0.582923
56300	IL36G	-0.165277	8	0.550007			87178	PNPT1	0.522337	34	0.0765394	0.68423									11101	ATE1	0.128123	31	0.232796	1.13464
56892	TCIM	4.13804	4	0.0566168			5439	POLR2J	-0.256997	66	0	2.45199									7468	NSD2	0.578182	181	0.0951152	0.698929
57115	PGLYRP4	-0.247089	0	0.250554	1.87034		5479	PPIB	0.711412	80	0.0669704	0.446838									6728	SRP19	0.49041	25	0.0298282	0.676887
57157	PHTF2	0.0800085	4	0.0712173	0.394742		5496	PPM1G	0.00850244	90	0.0979986	0.516467									6729	SRP54	0.479344	40	0.00186567	0.345351
57823	SLAMF7	0.515048	19	0.639055	3.49681		5499	PPP1CA	0.956052	396	0.00195636	0.318589									64432	MRPS25	0.317432	37	0.0534025	0.847694
58191	CXCL16	2.3829	28	0.739675	4.48693		5534	PPP3R1	0.562369	46	0.0128961										1662	DDX10	-0.0939378	37	0.174576	0.968272
64135	IFIH1	1.66943	26	0.169839	1.1969		9129	PRPF3	0.440108	138		0.419577									51574	LARP7	0.0547137	64	0.10665	1.01923
64207	IRF2BPL	0.540056	18	0.0323102			5660	PSAP	1.15421	51	0.241552	1.63307									56257	MEPCE	-0.106689	190	0.114213	0.751334
64332	NFKBIZ	2.5309	5	0.169814	1.05017		5686	PSMA5	0.815739	123		0.334536									25983	NGDN	0.204053	23	0.124431	0.948634
64761	PARP12	2.71735	19	0.158128	1.75475		5723	PSPH	-0.383229	16	0.0472756	0.734383									11340	EXOSC8	0.326604	103	0.083234	0.636608
65249	ZSWIM4	1.27094	1	0.029852	0.844781		5725	PTBP1	1.23129	127	0.00981654	0.366325									79731	NARS2	-0.0895911	23	0.171604	1.09047
78990	OTUB2	-0.201703	51	0.0722957	0.601905		5754	PTK7	0.654055	17	0.0708882	1.61295									79954	NOL10	0.177921	22	0.0384752	0.770778
79413	ZBED2	0.31533	3		1.37287		114825	PWWP2A	0.0356133	4	0.218634	0.8499									79080	CCDC86	-0.395393	24	0.235003	1.78697
79679	VTCN1	-0.355846	2	0.141689	0.894776		125988	MICOS13	-0.289217	3	0.0729841										51091	SEPSECS	0.390928	11	0.156491	0.748233
80149	ZC3H12A	2.55354	22	0.124189	1.141		80223	RAB11FIP1	3.95513	29	0.359177	2.31349									56915	EXOSC5	-0.907612	94	0.0659951	0.968795
81553	CYRIA	1.01383	1	0.00260175	0.241448		5870	RAB6A	0.742553	42		0.230702									51010	EXOSC3	-0.0905765	35	0.129371	0.936546
81848	SPRY4	1.89187	12	0.0484945	0.783073		5905	RANGAP1	0.208542	110	0.08977	0.777022									26574	AATF	0.367216	64	0.19233	1.10615
83648	FAM167A	0.777933	48	0.117962	1.36033		57414	RHBDD2	0.369969	11		2.99023									25831	HECTD1	0.0503138	59	0.0123092	0.396538
83666	PARP9	2.66101	12	0.536045	2.73151		387	RHOA	1.06748	179	0.00964134	0.081528									51116	MRPS2	-0.345133	53	0.147004	1.45361
84189	SLITRK6	-0.176703	1	0.0802618	0.758968		6173	RPL36A	-0.0124626	41		0.0465089									64969	MRPS5	0.915327	70	0.18061	1.31656
84419	C15orf48	-0.165443		0.254773			6234	RPS28	0.228031	129	0										23404	EXOSC2	0.131789	58	0.0553455	0.524479
84455	EFCAB7	-0.401671	7	0.25187	1.14467		6197	RPS6KA3	2.60427	101	0.00215363	0.144388									23107	MRPS27	-0.356953	93	0.289209	1.37266
84790	TUBA1C	0.517479	197	0.00928505	0.149854		6240	RRM1	-0.0223981	53	0.0286316	0.309509									2963	GTF2F2	-0.139662	73	0.0223026	0.486802
85441	HELZ2	2.78194	11	0.147346			6241	RRM2	0.324084	37	0.0911716	0.531535									2200	FBN1	0.351314	43	0.0308621	0.320738
85463	ZC3H12C	0.452932	2	0.101703	0.495055		51507	RTF2	0.178005	14	0.0897854										2201	FBN2	-0.465629	26	0.0249964	0.292346
89886	SLAMF9			0.477748	2.90042		6286	S100P	0.0754208	28		1.5334									8021	NUP214	-0.0879204	73	0.264677	1.42833
91107	TRIM47	0.328043	20	0.0480592	0.822934		6319	SCD	0.0102796	22	0.122008	0.939899									23636	NUP62	0.13244	137	0.120321	1.40592
94122	SYTL5	-0.303874	7	0.192496	1.05118		9997	SCO2		43	0.140822	1.50383									10238	DCAF7	1.34824	120	0.000967118	0.248153
94240	EPSTI1	1.98479	18	0.358099	2.24772		6385	SDC4	2.10168	28	0.140394	1.40702									7458	EIF4H	0.48132	64		0.627409
94241	TP53INP1	1.45006	21	0.13707	0.839555		27111	SDCBP2	0.433871	68	0.166711	1.43926									53371	NUP54	0.252103	84	0.0314815	0.434294
112487	DTD2	0.130261	3				51150	SDF4	0.635194	82	0.042371	1.23966									57534	MIB1	0.112192	63	0.00711111	0.129025
114897	C1QTNF1	-0.338332	7	0.115091	1.37172		54949	SDHAF2	0.29829	30	0.139405	0.936806									23111	SPART	0.219517	45	0.0923331	1.06594
115362	GBP5	1.80382	8	0.402172	2.26391		151011	SEPTIN10	0.400428	28	0.143519	0.590798									91754	NEK9	-0.0905618	53	0.0598034	0.380238
116238	TLCD1	0.794407	7	0.119981	1.10218		6415	SELENOW	-0.185259	2		1.23838									84858	ZNF503	0.173139	22	0.0316942	0.464095
117195	MRGPRX3			0.426533	4.55948		26135	SERBP1	0.149575	118	0.0273651	0.166554									4927	NUP88	-0.159452	46	0.104127	0.848134
118738	ZNF488	-0.340071	19	0.317834	3.1397		2810	SFN	-0.0676778	292	0.0121428	0.282163									9818	NUP58	1.39759	36	0.123925	0.688775
130367	SGPP2	0.120154		0.102264	1.09663		8879	SGPL1	0.0598459	39	0.172468	1.0051									27430	MAT2B	0.642236	41	0.0621209	0.657876
134285	TMEM171	-0.364752	59	0.294046	1.81682		6469	SHH	0.280144	23	0.0423802	0.61953									10516	FBLN5	0.475188	23	0.0601425	0.576878
149473	CCDC24	-0.241979	28	0.514574	2.14112		6560	SLC12A4	1.13114	31	0.0528606	0.33268									5538	PPT1	1.11242	38	0.14894	0.901428
153768	PRELID2	-0.388707	1	0.145282	0.769569		10723	SLC12A7	1.0407	25	0.03626	0.725332									8453	CUL2	0.179683	435	0.0299836	0.361925
167691	LCA5	-0.00062322	114	0.213212	1.63187		6564	SLC15A1	-0.338713	65	0.133323	1.34247									55700	MAP7D1	0.815661	39	0.17081	0.916881
169611	OLFML2A	-0.0769588	2	0.0832713	0.94343		6566	SLC16A1	-0.737811	29	0.135756	1.13615									79178	THTPA	0.00440572	15	0.499461	1.73515
171177	RHOV	-0.295255	4	0.00560803	0.852595		292	SLC25A5	1.08681	200	0.0265748	0.309318									79699	ZYG11B	-0.128305	43	0.0208502	0.381286
192666	KRT24		49	0.256954	1.35531		1811	SLC26A3	-0.229106	3	0.222712	1.52644									26521	TIMM8B	-0.347444	15	0.0236733	0.511065
200407	CREG2	-0.209975		0.111543	1.36033		23516	SLC39A14	-0.453901	10	0.124062	1.15428									9978	RBX1	1.03837	176	0	0.209089
205860	TRIML2	-0.148185	47	0.415012	3.26747		6594	SMARCA1	-0.215377	49	0.0442615	0.239815									6921	ELOC	0.465435	132	0	0.329523
219285	SAMD9L	2.11962	3	0.282591	1.52092		6631	SNRPC	0.0994997	129	0.00574393	0.447573									6923	ELOB	-0.0942634	106	0.0254386	0.688628
221416	C6orf223	4.37255	1				10073	SNUPN	-0.0247583	40	0.0903507	0.838893									3162	HMOX1	0.466548	38	0.10653	1.23757
256714	MAP7D2	-0.339219	28	0.25252	1.41137		6651	SON	0.753532	77	0.241919	0.788022									286827	TRIM59	0.097443	18	0.194504	1.40758
282996	RBM20	-0.523029	1	0.223496	0.981165		6664	SOX11	-0.367155	5	0.0468791	0.648133									151188	ARL6IP6	0.652888	22	0.221204	1.25263
285973	ATG9B	-0.252222	5	0.134685	1.05182		6667	SP1	0.463568	288	0.0856233	0.314091									23339	VPS39	0.481225	25	0.0379512	0.406456
340719	NANOS1	-0.472752	8	0.0819269	1.11089		57405	SPC25	0.40872	37		1.09008									23155	CLCC1	0.254858	26	0.290912	1.56097
341208	HEPHL1	-0.216973	25	0.13079	0.968818		60559	SPCS3	1.46264	12	0	0.470004									55823	VPS11	0.357128	53		0.781884
342897	NCCRP1	-0.257652	24	0.156654	1.59904		6692	SPINT1	0.636966	9	0.130211	1.68961									25777	SUN2	0.317519	72	0.117717	1.2548
376267	RAB15	1.1701	8		0.405589		10653	SPINT2	0.255975	111	0.199226	2.05584									29880	ALG5	0.359948	18	0.128374	0.82671
394263	MUC21				5.20026		58472	SQOR	1.27735	28	0.109739	0.935355									30968	STOML2	-0.490313	73	0.0701974	0.489357
402778	IFITM10	-0.137961		0.0621867			6426	SRSF1	0.502697	196	0	1.53253									4928	NUP98	0.549486	86	0.101567	0.693805
407006	MIR221						6742	SSBP1	-0.0833801	102		0.735696									8480	RAE1	-0.232463	109	0.00909091	0.512728
645638	WFDC21P	0.0634819					6768	ST14	0.372085	21	0.102284	1.47599									23787	MTCH1	0.716626	25	0.0143474	0.620775
							3925	STMN1	-0.192312	51	0.0957351	0.149593									55027	HEATR3	1.12439	47	0.135723	0.987765
							202018	TAPT1	0.543818	7	0.0581583	0.485114									23195	MDN1	0.0184548	51	0.217465	1.29008
							79735	TBC1D17	-0.0442866	38	0.061664	0.750798									5352	PLOD2	-0.0433476	48	0.0934304	0.616527
							26608	TBL2	-0.133009	41		1.10203									1861	TOR1A	0.821423	34	0.0547583	0.643282
							6923	ELOB	-0.0942634	106	0.0254386	0.688628									8614	STC2	0.879122	29	0.083771	0.803803
							7019	TFAM	-0.145836	44	0.259491	2.528									5327	PLAT	0.695613	41	0.111144	1.54332
							24144	TFIP11	0.320135	257	0.0273683	0.72065									3688	ITGB1	0.460536	136	0.0681387	0.560349
							7037	TFRC	3.14288	97	0.261551	1.65703									284106	CISD3	-0.137448	74	0.173284	1.32739
							7041	TGFB1I1	-0.140404	45	0.0864382	0.578023									1291	COL6A1	-0.27598	31	0.0509414	1.10262
							9392	TGFBRAP1	0.340192	30	0.0863048	0.872872									5817	PVR	2.29075	66		3.67039
							92609	TIMM50	-0.105607	138	0.0858483	0.859267									1786	DNMT1	1.05214	120	0.132923	0.799763
							26521	TIMM8B	-0.347444	15	0.0236733	0.511065									4015	LOX	1.0006	39	0.0920573	0.826704
							51300	TIMMDC1	0.215757	57	0.337643										5046	PCSK6	-0.190618	8	0.0842377	1.23158
							7083	TK1	1.2912	180	0.067616	0.801062									83729	INHBE	-0.181363	16	0.208705	1.28677
							7086	TKT	0.756339	87	0.0315129	0.506919									10577	NPC2	2.54598	25	0.188034	1.56374
							7009	TMBIM6	1.412	55	0.0487318	0.824717									4240	MFGE8	-0.237271	10	0.372064	2.68715
							55858	TMEM165	2.46818	18	0.0848619	0.792115									10956	OS9	1.03241	115	0.157877	1.12102
							29058	TMEM230	0.251777	13	0.0386559										4884	NPTX1	-0.115235	41	0.027439	0.434002
							27346	TMEM97	-0.0560974	20		1.40473									79070	POGLUT2	0.323513	8	0.0768783	0.641586
							7112	TMPO	0.410808	126	0.303929	0.706374									143888	POGLUT3	0.389469	6	0.170944	0.771555
							10043	TOM1	0.956556	44	0.0862679	0.710313									56605	ERO1B	-0.224523	19	0.047886	0.599381
							7170	TPM3	0.297535	128	0.153237	0.147398									23646	PLD3	0.402402	28	0.0467391	0.841448
							8717	TRADD	0.830921	80	0.1318	1.46616									80020	FOXRED2	-0.178384	34	0.116007	1.09536
							51693	TRAPPC2L	-0.144446	41	0.00573762	0.450818									79586	CHPF	0.0100733	12	0.0366345	1.03374
							7205	TRIP6	0.0526275	296	0.126149										126789	PUSL1	0.0616259	19	0.119226	1.7911
							10102	TSFM	-0.271443	36	0.133005	1.24801									23065	EMC1	0.42919	41	0.0678442
							7259	TSPYL1	-0.388452	45	0.369811	2.1611									8836	GGH	-0.0331733	32	0.398672	1.65576
							7276	TTR	-0.190989	59	0.210554	1.59788									27248	ERLEC1	0.533939	31	0.040618	0.523971
							7846	TUBA1A	-0.0232828	392	0	0.0678139									23765	IL17RA	0.815683	74	0.189291	2.27485
							84790	TUBA1C	0.517479	197	0.00928505	0.149854									55768	NGLY1	0.112818	28	0.190126	1.09845
							84617	TUBB6	0.338146	80	0.0100434	0.145516									90161	HS6ST2	-0.313904	7	0.160041	0.592958
							11065	UBE2C	0.181186	73	0.0286233	0.530008									6388	SDF2	0.641489	14	0.0704094	0.601098
							7322	UBE2D2	0.375932	243	0	0.13991									4758	NEU1	1.1992	16	0.133428	1.04236
							59286	UBL5	0.0927691	37	0.00101758	0.223211									9518	GDF15	0.704902	13	0.083985	3.29619
							7381	UQCRB	-0.430289	53	0.339746	1.0589									80213	TM2D3	0.335701	30	0.132713	0.958793
							84833	ATP5MD	-0.307834	38	0.14723	0.677461									23071	ERP44	1.47533	78	0.0741078	0.633888
							8237	USP11	-0.103654	151	0.157651	1.15446									80267	EDEM3	1.32232	11	0.06453	0.524473
							9217	VAPB	-0.130737	153	0.100082	0.42274									64374	SIL1	0.185593	22	0.136927	1.14192
							7416	VDAC1	-0.0720309	119	0.0125193	0.150364									23509	POFUT1	0.284986	16	0.0783682	0.921904
							7448	VTN	-0.187311	143		1.94115									64093	SMOC1	-0.649213	28	0.0440806	0.408268
							55062	WIPI1	1.101	16	0.0448333	0.512028									79666	PLEKHF2	1.48085	130	0.0247934	0.358633
							2547	XRCC6	0.378936	317	0.137921	1.22362									54850	FBXL12	0.380352	40	0.0324838	0.839584
							91419	ATP23	-0.287267	34	0.114037	0.938105									55757	UGGT2	0.0364039	13	0.229683	1.21758
							4904	YBX1	0.354525	394	0.0374065	0.171363									54480	CHPF2	0.545562	5	0.0554882	0.554335
							7529	YWHAB	0.7336	409	0.011171	0.1457									9510	ADAMTS1	0.201979	25	0.144761	0.97209
							7534	YWHAZ	0.508864	791	0.00562963	0.13174									10525	HYOU1	0.415109	61		0.878402
							10269	ZMPSTE24	0.107318	49	0.0883684	0.859501									51661	FKBP7	-0.0209418	16	0.131064	1.06782
																					8754	ADAM9	2.5273	27	0.12053	0.899765
																					60681	FKBP10	0.133882	25		0.833633
																					9368	SLC9A3R1	-0.451792	126	0.0745227	0.980438
																					27243	CHMP2A	0.536161	42	0.00327756	0.43365
																					7812	CSDE1	0.0925361	86	0.0286316	0.609244
																					9868	TOMM70	-0.60689	31	0.0808339	0.815366
																					4140	MARK3	1.58701	71	0.0320775	0.351044
																					2011	MARK2	0.537836	121	0.0234351	0.265076
																					51611	DPH5	-0.157709	5	0.100574	0.826273
																					79077	DCTPP1	-0.152229	31	0.245225	1.48815
																					4139	MARK1	-0.400524	25	0.045403	0.288895
																					58155	PTBP2	-0.215341	27	0.00559579	0.259849
																					9529	BAG5	0.0267425	63	0.0584231	0.743095
																					7993	UBXN8	-0.0730586	32		1.73392
																					8733	GPAA1	0.199859	33	0.0692104	0.771587
																					7466	WFS1	0.44525	17	0.0491121	0.912272
																					4363	ABCC1	1.00058	34	0.0590687	0.729273
																					2150	F2RL1	-0.0292008	26	0.116351	1.10375
																					22937	SCAP	-0.0943814	27	0.0706394	0.921297
																					23333	DPY19L1	1.48276	16	0.114348	0.757438
																					27346	TMEM97	-0.0560974	20		1.40473
																					55676	SLC30A6	0.649553	24	0.100121	0.454396
																					202018	TAPT1	0.543818	7	0.0581583	0.485114
																					79956	ERMP1	0.355676	35	0.146772	0.753542
																					79671	NLRX1	-0.269915	31	0.101092	1.03492
																					162427	RETREG3	0.226146	78	0.160289	0.734214
																					84720	PIGO	0.30378	18	0.176775	1.23856
																					55711	FAR2	1.50392	15	0.11213	0.837646
																					51295	ECSIT	-0.650063	117	0.190036	1.82977
																					79053	ALG8	-0.0750759	34	0.166204	0.934945
																					55116	TMEM39B	0.332332	12	0.0392652	0.388881
																					27069	GHITM	-0.305925	54	0.138294	0.740342
																					28976	ACAD9	-0.00738091	81	0.120012	0.940646
																					54602	NDFIP2	0.246277	23	0.23151	0.877213
																					617	BCS1L	-0.0681495	23	0.0864751	0.676322
																					51103	NDUFAF1	-0.496985	50	0.262058	1.53628
																					50999	TMED5	2.07596	10	0.154594	0.836204
																					4715	NDUFB9	-0.376082	53	0.183903	1.0298
																					94005	PIGS	0.806741	40	0.0686688	0.843398
