# Supplementary material for: A network medicine approach to investigation and population-based validation of disease manifestations and drug repurposing for COVID-19
Source: PLoS Biol. 2020 Nov 6;18(11):e3000970. doi: 10.1371/journal.pbio.3000970 (PMC7728249; doi:10.1371/journal.pbio.3000970)
Supplement: S9 Data — (XLSX) [file pbio.3000970.s009.xlsx]

## Sheet: node
id	label
10492	SYNCRIP
10516	FBLN5
10956	OS9
11340	EXOSC8
1285	COL4A3
1437	CSF2
1460	CSNK2B
1655	DDX5
1672	DEFB1
2	A2M
2006	ELN
2200	FBN1
2280	FKBP1A
23071	ERP44
23203	PMPCA
26986	PABPC1
2717	GLA
27248	ERLEC1
2932	GSK3B
302	ANXA2
3066	HDAC2
3162	HMOX1
3178	HNRNPA1
3181	HNRNPA2B1
3329	HSPD1
3337	DNAJB1
3688	ITGB1
3725	JUN
3837	KPNB1
4015	LOX
4088	SMAD3
4343	MOV10
4691	NCL
4836	NMT1
5204	PFDN5
523	ATP6V1A
5265	SERPINA1
5478	PPIA
54850	FBXL12
55116	TMEM39B
5976	UPF1
60	ACTB
60681	FKBP10
6615	SNAI1
6774	STAT3
7015	TERT
7040	TGFB1
7415	VCP
7514	XPO1
79753	SNIP1
80332	ADAM33
8668	EIF3I
9510	ADAMTS1
Chronic obstructive pulmonary disease	Chronic obstructive pulmonary disease
SARS-CoV-2	SARS-CoV-2

## Sheet: edge
source	target
10492	1437
10516	2006
10956	5265
11340	6615
1285	Chronic obstructive pulmonary disease
1437	Chronic obstructive pulmonary disease
1460	6615
1655	6615
1672	Chronic obstructive pulmonary disease
2	Chronic obstructive pulmonary disease
2006	Chronic obstructive pulmonary disease
2200	2006
2280	7040
23071	7040
23203	1672
26986	1437
26986	7015
2717	7015
27248	5265
2932	6615
302	7015
3066	6615
3162	80332
3178	1437
3181	1437
3329	2
3337	2
3688	1285
3725	2006
3725	7040
3837	6615
4015	2006
4088	7040
4343	1285
4691	7015
4836	1672
4836	7040
5204	6615
523	2
5265	Chronic obstructive pulmonary disease
5478	7015
54850	2
55116	80332
5976	7015
60	2
60681	2006
6615	Chronic obstructive pulmonary disease
6774	2
7015	Chronic obstructive pulmonary disease
7040	6615
7040	Chronic obstructive pulmonary disease
7415	5265
7514	7015
79753	7040
80332	Chronic obstructive pulmonary disease
8668	7040
9510	2
SARS-CoV-2	10492
SARS-CoV-2	10516
SARS-CoV-2	10956
SARS-CoV-2	11340
SARS-CoV-2	1460
SARS-CoV-2	1655
SARS-CoV-2	2200
SARS-CoV-2	2280
SARS-CoV-2	23071
SARS-CoV-2	23203
SARS-CoV-2	26986
SARS-CoV-2	2717
SARS-CoV-2	27248
SARS-CoV-2	2932
SARS-CoV-2	302
SARS-CoV-2	3066
SARS-CoV-2	3162
SARS-CoV-2	3178
SARS-CoV-2	3181
SARS-CoV-2	3329
SARS-CoV-2	3337
SARS-CoV-2	3688
SARS-CoV-2	3725
SARS-CoV-2	3837
SARS-CoV-2	4015
SARS-CoV-2	4088
SARS-CoV-2	4343
SARS-CoV-2	4691
SARS-CoV-2	4836
SARS-CoV-2	5204
SARS-CoV-2	523
SARS-CoV-2	5478
SARS-CoV-2	54850
SARS-CoV-2	55116
SARS-CoV-2	5976
SARS-CoV-2	60
SARS-CoV-2	60681
SARS-CoV-2	6774
SARS-CoV-2	7040
SARS-CoV-2	7415
SARS-CoV-2	7514
SARS-CoV-2	79753
SARS-CoV-2	8668
SARS-CoV-2	9510
