# Supplementary material for: A network medicine approach to investigation and population-based validation of disease manifestations and drug repurposing for COVID-19
Source: PLoS Biol. 2020 Nov 6;18(11):e3000970. doi: 10.1371/journal.pbio.3000970 (PMC7728249; doi:10.1371/journal.pbio.3000970)
Supplement: S10 Data — (XLSX) [file pbio.3000970.s010.xlsx]

## Sheet: Sheet1
		Z Score
Disease	# Genes	HCoV-PPI	SARS2-DEG	SARS2-DEP	SARS2-PPI	PanCoV-PPI
Pan-cancer	576	-1.27275	-0.210414	-0.450455	2.51349	-0.274306
BLCA	169	-1.06904	0.737399	-0.888894	-0.119558	-0.43788
BRCA	208	-0.924554	1.11574	-0.23387	-0.237027	-0.940467
COAD	113	-0.546792	0.448471	-0.922224	-1.55856	-1.43665
GBM	136	0.325161	-0.666843	-0.428723	0.725481	0.647445
HNSC	165	-0.0275987	0.127565	0.273801	1.38269	0.954485
KIRC	113	-1.33412	0.569293	-0.0216893	0.276428	0.0777599
LAML	36	-1.40882	0.0564583	-1.31024	0.358357	-0.149511
LUAD	190	-0.447464	0.562305	1.11083	1.57232	1.30342
LUSC	144	-0.661193	0.674329	-0.254953	1.01876	0.823315
OV	84	0.988685	0.804021	0.438099	1.15686	1.13063
PRAD	87	-0.457825	-0.47952	-1.57132	-0.340606	-0.430114
SKCM	245	-0.471795	0.596946	0.935273	0.865174	0.371555
THCA	23	0.673686	0.62017	0.707386	1.9908	1.32282
UCEC	200	-0.588566	0.0824798	-0.0585676	0.652675	0.430401
Type 1 diabetes	29	-0.871074	-1.23961	0.40896	0.145549	-0.260012
Inflammatory bowel disease	69	-2.39671	-1.62907	-2.21878	-1.50064	-2.01839
Multiple sclerosis	36	-0.595062	-1.55893	-0.574271	0.788162	0.390378
Rheumatoid arthritis	46	-0.748308	-0.721965	-0.530316	-0.424873	-1.04493
Alopecia areata	19	-0.756144	-1.40581	0.767327	0.00423633	-0.308957
Graves' disease	11	-3.14382	-1.83889	-2.13433	-0.229804	-2.26956
Myasthenia gravis	8	0.873563	-0.252446	-2.70286	-3.03828	-2.28448
Psoriasis	38	-0.989083	-1.59669	1.44433	0.271106	-0.655905
Sepsis	8	-1.34302	-2.7041	-2.03261	-1.30953	-1.98471
Systemic lupus erythematosus	66	-0.980799	-1.89822	0.00868885	1.52318	0.654918
Vitiligo	7	-1.44098	-0.0874684	-3.30815	-2.31144	-2.93355
Arrhythmia	21	-0.372388	2.01849	0.291139	0.896533	0.344903
Atherosclerosis	17	-1.07346	-0.178656	-0.201633	0.751381	0.0321049
Coronary artery disease	46	-0.255373	0.132122	-0.725525	0.0900608	0.0296818
Heart block	7	-0.186913	1.88262	-0.691205	-0.361088	-0.327176
Congestive heart failure	6	-0.456757	-0.454418	-1.00234	-0.368071	-0.717113
Heart valve disease	32	-0.0987003	0.669629	0.547026	-0.0894648	-0.18875
Hypertension	81	-2.33008	-1.02056	-0.919036	-0.874581	-1.57233
Myocardial disease	212	1.41136	0.504241	0.481939	1.36168	1.62
Stroke	37	-2.79852	-1.91118	-2.10733	-1.6321	-1.90829
Type 2 diabetes	113	-0.942524	-2.05858	-1.30342	-0.543591	-1.17861
DNA repair-deficiency disorder	8	0.0402519	1.86992	-0.625728	1.1885	0.566282
Glucose Metabolism Disorders	224	-0.413458	-1.56776	-0.781259	0.693722	-0.0123696
Hypercholesterolemia	28	-0.636075	-0.0578751	-1.03417	-0.451529	-1.30826
Iron metabolism disorder	21	0.226012	-0.308766	0.239346	-1.28872	-0.727609
Lipid metabolism disorders	37	-0.831763	-0.917503	-1.11789	-0.524258	-0.853688
Metabolic syndrome	27	-0.267881	0.869139	-0.863799	0.639922	0.410203
Mitochondrial disease	62	2.39171	2.53544	2.20881	0.656029	2.13124
Alzheimer's disease	105	-2.18096	-2.61743	-0.70624	-1.43536	-2.36149
Autism	896	0.423029	0.811955	0.17989	0.179603	0.387565
Bipolar disorder	70	0.296611	-0.630783	-0.721054	0.520876	0.290008
Depression	13	-2.13361	0.116698	-3.77145	-1.4895	-2.80932
Encephalitis	8	-0.0162124	-1.6789	-0.470145	-2.59398	-2.26164
Epilepsy	222	-0.133219	0.614214	-0.150218	0.901491	0.389097
Parkinson's disease	85	-0.0515703	-0.654407	-0.265276	-0.634818	-0.730926
Attention-deficit hyperactivity disorder	40	-2.52358	-1.76258	-3.68581	-2.50651	-3.32147
Encephalopathy	120	-0.0869787	0.45247	0.500258	1.25713	1.08509
Huntington's disease	8	-0.295556	-0.295079	-0.435572	-0.145352	-0.252833
Migraine	12	0.0579459	0.356197	-0.953239	-2.25475	-1.48248
Tourette syndrome	13	0.542554	0.84573	-3.01149	-1.99547	-1.63871
Asthma	73	-0.218473	-1.67811	0.667323	0.915927	0.585222
Chronic obstructive pulmonary disease	13	-3.17039	-1.17231	-2.62426	-2.84869	-4.24617
Cystic fibrosis	12	-0.00528717	-0.907283	-0.876094	-0.098511	0.0291684
Lung injury	5	-1.79894	-1.25424	-1.56264	-2.34301	-2.57901
Pneumonia	7	0.156135	-0.863733	-1.29046	-2.06478	-1.68319
Pulmonary fibrosis	9	-1.71873	0.460648	-3.15055	-2.48887	-3.04349
Pulmonary hypertension	11	-0.788885	-2.21418	-1.86271	-0.855726	-0.910728
Respiratory distress syndrome	12	0.985089	-0.896409	-1.61361	-0.730295	-0.357584
Respiratory failure	6	-1.71867	-0.818401	-2.26167	-1.62505	-2.20693
