# Supplementary material for: A network medicine approach to investigation and population-based validation of disease manifestations and drug repurposing for COVID-19
Source: PLoS Biol. 2020 Nov 6;18(11):e3000970. doi: 10.1371/journal.pbio.3000970 (PMC7728249; doi:10.1371/journal.pbio.3000970)
Supplement: S11 Data — (XLSX) [file pbio.3000970.s011.xlsx]

## Sheet: Sheet1
		Z score					P value
Category	Disease - Tissue	SARS2-DEG	SARS2-DEP	HCoV-PPI	SARS2-PPI	PanCoV-PPI	SARS2-DEG	SARS2-DEP	HCoV-PPI	SARS2-PPI	PanCoV-PPI
Cancer	BLCA - Bladder	0.27863	-0.471906	-1.27459	-0.181785	-0.541799	0.572	0.244	0.098	0.323	0.182
Cancer	BRCA - Breast	0.688682	-0.852166	-1.13716	-1.09415	-1.23102	0.777	0.151	0.115	0.092	0.069
Cancer	COAD - Colon	0.928977	0.180742	-0.10323	0.141675	0.0671814	0.863	0.496	0.385	0.452	0.431
Cancer	GBM - Brain	-0.744754	0.13525	0.390573	1.14152	1.15836	0.141	0.506	0.635	0.978	0.904
Cancer	KIRC - Kidney	0.492554	-1.1893	0.396359	-1.65564	-1.01707	0.703	0.093	0.608	0.034	0.121
Cancer	LUAD - Lung	0.740095	0.662023	-1.03325	1.59057	1.11306	0.78	0.728	0.116	0.978	0.9
Cancer	LUSC - Lung	0.479559	-0.38503	-1.01927	1.31173	0.851696	0.675	0.26	0.141	0.956	0.84
Cancer	OV - Ovary	0.578384	0.522251	0.573149	1.11321	1.14	0.736	0.691	0.691	0.94	0.94
Cancer	PRAD - Prostate	-0.978	-0.884179	-0.251415	-0.192585	-0.208807	0.122	0.09	0.312	0.297	0.259
Cancer	SKCM - Skin	1.06351	0.826914	-0.725825	1.33887	0.603493	0.889	0.803	0.169	0.95	0.719
Cancer	THCA - Thyroid	0.548707	0.764057	0.316003	1.34007	0.891007	0.73	0.842	0.576	0.983	0.94
Cancer	UCEC - Ovary	0.11329	-0.221311	-0.612652	-0.184948	-0.151042	0.481	0.354	0.222	0.324	0.345
Autoimmune	Type 1 diabetes - Pancreas	-0.761901	-0.402139	0.48221	-0.476526	-0.165484	0.173	0.223	0.623	0.167	0.245
Autoimmune	Inflammatory bowel disease - Colon	-0.631235	-0.975652	-1.29118	-0.155275	-0.632771	0.133	0.103	0.06	0.296	0.151
Autoimmune	Inflammatory bowel disease - Small Intestine	-1.43791	-2.89988	-3.14172	-1.44033	-2.79657	0.043	0.008	0.012	0.037	0.006
Autoimmune	Multiple sclerosis - Brain	-0.641463	-1.39882	-1.16536	-0.0272699	-0.50103	0.192	0.039	0.073	0.328	0.145
Autoimmune	Graves' disease - Thyroid	-1.37609	-2.90256	-2.67517	-1.44795	-2.52345	0.078	0	0.003	0.051	0.003
Autoimmune	Psoriasis - Skin	-2.13979	1.1871	-1.34092	-0.599848	-1.40727	0.014	0.875	0.075	0.253	0.082
Cardiovascular	Arrhythmia-Heart - Left Ventricle	2.34088	-0.298136	-0.415462	1.45033	0.839346	0.992	0.364	0.307	0.922	0.784
Cardiovascular	Hypertension - Left Ventricle	-1.92587	-2.38294	-0.861845	-2.84046	-2.44472	0.018	0.001	0.152	0.001	0
Cardiovascular	Myocardial disease - Left Ventricle	3.30369	0.302642	0.946303	2.41191	1.9805	1	0.585	0.826	1	0.995
Cardiovascular	Arrhythmia-Heart - Atrial Appendage	3.59318	-0.421223	-0.869617	1.70103	0.893078	0.999	0.311	0.166	0.946	0.793
Cardiovascular	Heart valve disease - Atrial Appendage	-0.805271	-1.7624	-0.68675	-2.49349	-2.57413	0.221	0.029	0.208	0.002	0.006
Cardiovascular	Hypertension - Atrial Appendage	-2.32349	-0.784778	-0.681751	-2.68609	-2.41317	0.014	0.189	0.22	0.003	0.005
Cardiovascular	Myocardial disease - Atrial Appendage	2.24261	1.36451	0.864636	2.19429	2.16852	0.999	0.918	0.804	0.991	0.993
Metabolic	Type 2 diabetes - Pancreas	-1.74891	-1.63442	-2.41898	-2.61423	-3.11355	0.028	0.033	0.01	0.021	0.011
Neurological	Alzheimer's disease - Brain	-2.05898	-2.48272	-2.07078	-1.45417	-2.16569	0.02	0.014	0.017	0.039	0.022
Neurological	Autism - Brain	1.41893	0.131133	0.865452	0.840288	0.870966	0.967	0.479	0.864	0.83	0.856
Neurological	Bipolar disorder - Brain	0.430483	-1.27175	-1.04014	0.728517	-0.101867	0.646	0.082	0.113	0.812	0.354
Neurological	Epilepsy - Brain	0.462593	-0.755448	0.355469	0.0713337	-0.12432	0.673	0.167	0.609	0.458	0.345
Neurological	Parkinson's disease - Brain	-1.69988	-1.57274	-1.91756	-0.829774	-1.46545	0.036	0.035	0.015	0.091	0.05
Neurological	Attention-deficit hyperactivity disorder - Brain	-0.204738	-1.52872	-0.805165	0.64361	-0.0673787	0.321	0.042	0.157	0.801	0.314
Neurological	Encephalopathy - Brain	0.723981	-0.605876	-0.50429	0.265174	0.0628509	0.784	0.224	0.227	0.582	0.453
Neurological	Migraine - Brain	0.727234	-1.73211	0.810812	-2.30606	-1.46008	0.827	0.013	0.767	0.001	0.021
Neurological	Tourette syndrome - Brain	0.360603	-2.74251	0.740672	-2.51914	-1.45039	0.665	0	0.729	0.002	0.019
Pulmonary	Asthma - Lung	-2.05755	0.45925	-0.614719	0.221609	0.0359938	0.019	0.687	0.202	0.532	0.409
Pulmonary	Chronic obstructive pulmonary disease - Lung	-1.25748	-1.86309	-2.18616	-2.31735	-3.0201	0.104	0.021	0.014	0.007	0.001
Pulmonary	Cystic fibrosis - Lung	-2.52499	-2.03148	-0.537708	-2.55168	-2.20571	0.005	0.014	0.254	0.003	0.008
Pulmonary	Pneumonia - Lung	-0.918775	-1.7348	-0.171196	-1.80893	-1.72552	0.18	0.03	0.378	0.019	0.033
Pulmonary	Pulmonary fibrosis - Lung	0.762349	-2.84387	-1.20974	-2.36417	-2.41152	0.814	0	0.071	0	0
Pulmonary	Pulmonary hypertension - Lung	-2.4721	-2.10011	-0.613548	-1.61885	-1.28365	0.004	0.016	0.223	0.036	0.085
Pulmonary	Respiratory distress syndrome - Lung	-0.310368	-3.16183	0.229392	-2.57023	-1.94309	0.398	0	0.524	0.001	0.014
