# Supplementary material for: A network medicine approach to investigation and population-based validation of disease manifestations and drug repurposing for COVID-19
Source: PLoS Biol. 2020 Nov 6;18(11):e3000970. doi: 10.1371/journal.pbio.3000970 (PMC7728249; doi:10.1371/journal.pbio.3000970)
Supplement: S2 Table — (XLSX) [file pbio.3000970.s035.xlsx]

## Sheet: S2 Table
S2 Table. Five SARS-CoV-2 target data sets used in this study.
SARS2-DEG	246 differentially expressed genes in human bronchial epithelial cells infected with SARS-CoV-2 (GSE147507)
	Blanco-Melo D, Nilsson-Payant BE, Liu WC, Uhl S, Hoagland D, Moller R, et al. Imbalanced Host Response to SARS-CoV-2 Drives Development of COVID-19. Cell. 2020;181(5):1036-45 e9. Epub 2020/05/18. doi: 10.1016/j.cell.2020.04.026. PubMed PMID: 32416070; PubMed Central PMCID: PMCPMC7227586.
SARS2-DEP	293 differentially expressed proteins in human Caco-2 cells infected with SARS-CoV-2
	Bojkova D, Klann K, Koch B, Widera M, Krause D, Ciesek S, et al. Proteomics of SARS-CoV-2-infected host cells reveals therapy targets. Nature. 2020. Epub 2020/05/15. doi: 10.1038/s41586-020-2332-7. PubMed PMID: 32408336.
HCoV-PPI	134 strong literature evidence-based pan-human coronavirus target host proteins from our recent study with 15 newly curated proteins
	Zhou Y, Hou Y, Shen J, Huang Y, Martin W, Cheng F. Network-based drug repurposing for novel coronavirus 2019-nCoV/SARS-CoV-2. Cell Discov. 2020;6:14. Epub 2020/03/21. doi: 10.1038/s41421-020-0153-3. PubMed PMID: 32194980; PubMed Central PMCID: PMCPMC7073332.
SARS2-PPI	332 proteins involved in the protein-protein interactions with 26 SARS-CoV-2 viral proteins identified by affinity purification-mass spectrometry
	Gordon DE, Jang GM, Bouhaddou M, Xu J, Obernier K, White KM, et al. A SARS-CoV-2 protein interaction map reveals targets for drug repurposing. Nature. 2020. Epub 2020/05/01. doi: 10.1038/s41586-020-2286-9. PubMed PMID: 32353859.
PanCoV-PPI	HCoV-PPI combined with SARS2-PPI

## Sheet: SARS2-DEG
Entrez ID	Symbol	Lung specificity	Degree in the human protein interactome	Degree in the subnetwork of this data set	dN/dS ratio	Evolutionary rate ratio
101	ADAM8	0.419033	4	0	0.180198	3.10195
154	ADRB2	1.27657	285	3	0.104475	0.774507
218	ALDH3A1	-0.163406	22	0	0.103173	1.19305
247	ALOX15B	1.24713	10	0	0.177378	1.47011
330	BIRC3	1.54512	95	4	0.189179	1.29312
445	ASS1	-0.267793	51	0		0.648524
602	BCL3	2.55129	81	3	0.133448	1.11316
629	CFB	-0.0406515	18	1	0.167544
637	BID	0.80053	73	0	0.34715	3.12906
638	BIK	-0.207592	93	2	0.248326	3.97859
639	PRDM1	1.33865	42	0	0.112371	0.743188
650	BMP2	2.99369	31	1	0.0731937	0.542221
669	BPGM	0.219689	25	0	0.0734031	0.451796
684	BST2	0.274383	16	0	0.00975767	4.73058
715	C1R	0.386865	10	1	0.200304	2.27352
716	C1S	0.35993	13	1	0.28262	1.77321
718	C3	0.285719	55	2	0.138592	1.88598
942	CD86	2.45838	11	0	0.78097	3.33196
1008	CDH10	-0.209769	7	0	0.0269398	0.286242
1058	CENPA	0.176061	100	0	0.165638	1.53766
1295	COL8A1	0.0807543	72	0	0.0934023	0.587258
1326	MAP3K8	2.7844	67	1	0.0553803	0.440213
1437	CSF2		22	0	0.479641	2.32396
1440	CSF3	5.09957	4	0	0.224814	1.66366
1512	CTSH	3.78297	22	0	0.134769	1.06544
1556	CYP2B7P	5.56285				1.91668
1594	CYP27B1	0.131787	4	0	0.165167	1.00501
1628	DBP	-0.579268	22	1	0.0535909	0.424438
1831	TSC22D3	0.487798	48	1	0.0665376
1839	HBEGF	2.23815	13	0	0.202126	0.914615
1846	DUSP4	0.411903	12	0	0.0142185	0.386715
1906	EDN1	2.54644	10	0	0.263917	2.31521
1942	EFNA1	1.89099	17	1	0.179766	1.02666
1992	SERPINB1	1.33249	17	0	0.16	1.21973
2043	EPHA4	-0.571468	49	2	0.0145141	0.166268
2135	EXTL2	-0.0860996	17	0	0.096853	0.872069
2246	FGF1	-0.398791	32	0	0.0427716	0.48627
2308	FOXO1	0.183012	75	0	0.0698995	0.673363
2919	CXCL1	0.417976	13	0		1.99916
2920	CXCL2	1.50175	13	1		2.50259
3293	HSD17B3	-0.228501	21	0	0.303082	1.49551
3371	TNC	0.0863662	16	1	0.117803	0.966672
3383	ICAM1	5.23242	181	0	0.308436	3.64954
3430	IFI35	1.09652	11	0	0.281502	2.03087
3553	IL1B	0.983541	27	2	0.394158	2.61196
3569	IL6	2.30235	7	2	0.847781	3.97243
3570	IL6R	0.938736	23	2	0.403001	2.14279
3575	IL7R	4.21038	109	3	0.401247	1.99873
3576	CXCL8	5.16742	23	2		1.92915
3624	INHBA	0.938399	19	1	0.03377	0.462861
3656	IRAK2	2.81103	47	4	0.220995	1.73689
3665	IRF7	1.30576	52	2	0.195115	2.58349
3678	ITGA5	0.16002	50	2	0.0970195	0.714034
3690	ITGB3	-0.16907	59	5	0.0758547	0.481659
3854	KRT6B	-0.299434	49	1	0.125525	0.884093
3866	KRT15	-0.304031	145	3	0.0906667	0.894629
3965	LGALS9	1.47825	79	1		1.78367
3976	LIF	3.10041	6	0	0.131526	1.08875
4033	LRMP	0.541995	6	0	0.2393	1.68082
4050	LTB	-0.0856214	5	1	0.259958	1.46694
4051	CYP4F3	-0.167357	2	0	0.138661	1.36568
4094	MAF	0.283108	27	1	0.0222395	0.496746
4312	MMP1	0.891261	27	0	0.439686	1.42749
4319	MMP10		17	0	0.228534	1.54142
4322	MMP13		9	0		0.854243
4330	MN1	-0.156289	5	0	0.0575666	1.01799
4638	MYLK	-0.0337254	37	0	0.141242	1.04271
4739	NEDD9	3.0164	82	2	0.0875293	0.953259
4791	NFKB2	1.89017	183	10	0.0744105	0.864732
4792	NFKBIA	2.73722	213	9	0.0864279	0.682083
4811	NID1	0.666721	27	3	0.128592	1.39158
4897	NRCAM	-0.127573	12	0	0.0763919	0.563228
4938	OAS1	1.24396	13	0	0.23853	3.12798
4939	OAS2	2.4308	8	0	0.390817	2.3742
4940	OAS3	2.69162	19	0	0.223386	1.71446
5031	P2RY6	0.0106974	14	1	0.0818917	0.950536
5087	PBX1	-0.266885	56	0	0	0.0637733
5099	PCDH7	-0.421501	38	1	0.0240113	0.274586
5155	PDGFB	2.52377	81	0	0.0740532	0.868635
5166	PDK4	-0.117034	13	1	0.0566189	0.512478
5266	PI3	-0.161335	5	0		3.30509
5327	PLAT	0.695613	41	1	0.111144	1.54332
5328	PLAU	1.21472	33	3	0.394007	1.80973
5329	PLAUR	2.32372	113	3	0.233922	3.01426
5359	PLSCR1	1.8452	141	2	0.294243	1.35236
5452	POU2F2	0.13803	21	0	0.100717	0.53363
5567	PRKACB	-0.479951	179	1	0.0533369	0.306443
5627	PROS1	0.164015	18	0	0.209635	1.44238
5646	PRSS3	-0.189058	32	0	0.225321	3.07526
5743	PTGS2	3.79224	35	0	0.137155	0.810673
5803	PTPRZ1	-0.228421	19	2	0.227208	1.15552
5971	RELB	2.22116	104	3	0.0604389	0.744908
6278	S100A7	-0.254464	56	1		2.80386
6279	S100A8	0.0587696	71	1	0.425931	2.45219
6280	S100A9	-0.014377	115	1	0.354621	2.71002
6283	S100A12	0.0900239	2	0		3.08973
6286	S100P	0.0754208	28	0		1.5334
6289	SAA2	-0.20691	5	0		1.87899
6364	CCL20	3.73917	5	0	0.629277	2.41017
6372	CXCL6	-0.152439	4	0	0.455678	2.63629
6374	CXCL5	0.713084	12	1	0.696647	2.5307
6414	SELENOP	1.67099	4	0
6590	SLPI	0.14692	17	1	0.34587	3.14849
6648	SOD2	0.613896	55	2	0.0980392	0.758097
6698	SPRR1A	-0.192469	8	0		1.00421
6700	SPRR2A		15	0		2.3435
6703	SPRR2D	-0.243367	4	0		1.67654
6704	SPRR2E	-0.183487	4	0		1.08496
6772	STAT1	2.33352	224	7	0.0497336	0.472358
6776	STAT5A	0.555708	127	3	0.075194	0.458794
6781	STC1	-0.286462	1	0	0.0398416	0.490248
6925	TCF4	1.53207	292	1	0.0269831	0.218614
6947	TCN1	-0.181603	3	0		2.72876
7051	TGM1	-0.169217	66	2	0.075262	0.628103
7052	TGM2	1.36175	113	4	0.0728569	1.2518
7056	THBD	2.48316	5	0	0.145775	2.51948
7124	TNF	1.06394	137	6	0.16373	1.17331
7127	TNFAIP2	2.70329	9	0	0.157484	2.12483
7128	TNFAIP3	2.14503	104	7	0.0797388	0.956828
7476	WNT7A	2.95528	31	2	0.00417973	0.292156
7498	XDH	-0.289084	9	0	0.0928318	0.83822
7784	ZP3	-0.646746	12	0	0.2762	2.36271
7846	TUBA1A	-0.0232828	392	7	0	0.0678139
8061	FOSL1	1.9521	46	1	0.0570984	0.774559
8424	BBOX1	-0.366802	17	0	0.10399	0.930426
8519	IFITM1	-0.0385319	5	0	0.335653	2.75318
8581	LY6D	-0.249375	5	0	0.29454	3.59368
8654	PDE5A	0.16756	7	0	0.0698983	0.544433
8740	TNFSF14	0.0893421	27	1	0.154598	1.68874
8843	HCAR3	0.0742913			0.126812
8870	IER3	1.3865	25	1	0.217413	2.53764
8876	VNN1	0.0461573	0	0	0.241092	1.52446
9021	SOCS3	3.16514	90	3	0.0174179	0.426535
9119	KRT75		136	3	0.113287	1.02424
9235	IL32	2.19683	16	0		7.34963
9435	CHST2	0.843361	1	0	0.0340592	0.487106
9547	CXCL14	-0.57067	5	0	0.0467052	0.702098
9635	CLCA2	-0.252813	3	0	0.302982	1.38453
9638	FEZ1	0.241074	84	0	0.0559203	0.356773
9641	IKBKE	0.468556	376	6		0.901735
9723	SEMA3E	0.320606	1	0	0.0808835	0.712274
9975	NR1D2	0.00438244	52	0	0.0928555	0.477652
10158	PDZK1IP1	-0.0599747	4	0	0.111559	1.11428
10318	TNIP1	1.35987	128	4	0.135435	1.1052
10379	IRF9	1.02224	37	1	0.308122	1.59819
10381	TUBB3	-0.32945	305	4	0.0147431	0.870514
10410	IFITM3	1.27181	10	0		2.23683
10435	CDC42EP2	1.19098	11	1	0.0941811	0.773667
10451	VAV3	-0.0262543	30	1	0.0474469	0.349107
10457	GPNMB	0.00868149	7	0	0.300693	1.84824
10561	IFI44	2.26992	3	0	0.630672	3.53909
10891	PPARGC1A	-0.232511	74	1	0.0916058	0.397837
10938	EHD1	0.707474	58	0	0.00137431	0.143374
11037	STON1	0.360396	5	0	0.235552	1.38265
11151	CORO1A	0.16674	51	0	0.0439488	0.446894
11213	IRAK3	1.93685	28	1	0.23937	1.48122
11221	DUSP10	1.27167	22	0	0.0466336	0.326544
11254	SLC6A14	1.37437			0.133867	0.565791
22904	SBNO2	1.98879	2	0	0.0590966	1.22165
23762	OSBP2	-0.33191	13	0	0.143875	1.03137
23764	MAFF	0.938884	38	0	0.0314559	0.564821
25840	METTL7A	0.416933	10	0	0.00549381	1.2809
25878	MXRA5	0.787442	3	0		2.20465
25939	SAMHD1	0.482081	78	0	0.210155	1.53496
25975	EGFL6	5.53433	16	0	0.26191	1.61008
25984	KRT23	-0.30871	2	0		1.46941
26579	MYEOV	-0.364448	5	0		4.49196
27289	RND1	2.57828	18	0	0.0322386	0.245199
27314	RAB30	-0.127887	29	0	0	0.234301
29760	BLNK	-0.273087	42	1	0.127612	1.1995
29842	TFCP2L1	-0.213365	5	0	0.0519369	0.408508
50486	G0S2	0.610906	3	0	0.0968831	1.66136
50506	DUOX2	-0.0517524	3	1	0.126877	1.03565
51129	ANGPTL4	0.0111499	26	0	0.120298	1.70369
51312	SLC25A37	0.244237	2	0	0.0675072	1.24202
51454	GULP1	-0.159141	15	1	0.0830189	0.338539
51458	RHCG	-0.186168	1	0	0.19431	1.35628
51702	PADI3	-0.241555	20	1	0.0766962	0.83017
54509	RHOF	1.48951	13	0	0.0257216	0.625715
54544	CRCT1	-0.256229	53	1	0.0202381	1.49598
55283	MCOLN3	0.419732	58	0	0.0611862	0.695821
55304	SPTLC3	0.0532116			0.297009	0.939879
55332	DRAM1	4.57321	4	0	0.0505844	0.842073
55350	VNN3	0.517347	1	0	0.355038	1.04722
55553	SOX6	-0.496482	19	0	0.0612481	0.288018
55719	SLF2	0.194871	9	0	0.240751	1.02771
55790	CSGALNACT1	0.0864235	13	0	0.0543697	0.659073
56300	IL36G	-0.165277	8	0	0.550007
56892	TCIM	4.13804	4	0	0.0566168
57115	PGLYRP4	-0.247089	0	0	0.250554	1.87034
57157	PHTF2	0.0800085	4	0	0.0712173	0.394742
57823	SLAMF7	0.515048	19	0	0.639055	3.49681
58191	CXCL16	2.3829	28	2	0.739675	4.48693
64135	IFIH1	1.66943	26	0	0.169839	1.1969
64207	IRF2BPL	0.540056	18	0	0.0323102
64332	NFKBIZ	2.5309	5	2	0.169814	1.05017
64761	PARP12	2.71735	19	0	0.158128	1.75475
65249	ZSWIM4	1.27094	1	0	0.029852	0.844781
78990	OTUB2	-0.201703	51	0	0.0722957	0.601905
79413	ZBED2	0.31533	3	0		1.37287
79679	VTCN1	-0.355846	2	0	0.141689	0.894776
80149	ZC3H12A	2.55354	22	2	0.124189	1.141
81553	CYRIA	1.01383	1	0	0.00260175	0.241448
81848	SPRY4	1.89187	12	0	0.0484945	0.783073
83648	FAM167A	0.777933	48	0	0.117962	1.36033
83666	PARP9	2.66101	12	1	0.536045	2.73151
84189	SLITRK6	-0.176703	1	0	0.0802618	0.758968
84419	C15orf48	-0.165443			0.254773
84455	EFCAB7	-0.401671	7	0	0.25187	1.14467
84790	TUBA1C	0.517479	197	2	0.00928505	0.149854
85441	HELZ2	2.78194	11	0	0.147346
85463	ZC3H12C	0.452932	2	1	0.101703	0.495055
89886	SLAMF9				0.477748	2.90042
91107	TRIM47	0.328043	20	0	0.0480592	0.822934
94122	SYTL5	-0.303874	7	0	0.192496	1.05118
94240	EPSTI1	1.98479	18	0	0.358099	2.24772
94241	TP53INP1	1.45006	21	0	0.13707	0.839555
112487	DTD2	0.130261	3	0
114897	C1QTNF1	-0.338332	7	0	0.115091	1.37172
115362	GBP5	1.80382	8	1	0.402172	2.26391
116238	TLCD1	0.794407	7	0	0.119981	1.10218
117195	MRGPRX3				0.426533	4.55948
118738	ZNF488	-0.340071	19	0	0.317834	3.1397
130367	SGPP2	0.120154			0.102264	1.09663
134285	TMEM171	-0.364752	59	0	0.294046	1.81682
149473	CCDC24	-0.241979	28	0	0.514574	2.14112
153768	PRELID2	-0.388707	1	0	0.145282	0.769569
167691	LCA5	-0.00062322	114	1	0.213212	1.63187
169611	OLFML2A	-0.0769588	2	0	0.0832713	0.94343
171177	RHOV	-0.295255	4	0	0.00560803	0.852595
192666	KRT24		49	2	0.256954	1.35531
200407	CREG2	-0.209975			0.111543	1.36033
205860	TRIML2	-0.148185	47	4	0.415012	3.26747
219285	SAMD9L	2.11962	3	0	0.282591	1.52092
221416	C6orf223	4.37255	1	0
256714	MAP7D2	-0.339219	28	1	0.25252	1.41137
282996	RBM20	-0.523029	1	0	0.223496	0.981165
285973	ATG9B	-0.252222	5	0	0.134685	1.05182
340719	NANOS1	-0.472752	8	0	0.0819269	1.11089
341208	HEPHL1	-0.216973	25	0	0.13079	0.968818
342897	NCCRP1	-0.257652	24	0	0.156654	1.59904
376267	RAB15	1.1701	8	0		0.405589
394263	MUC21					5.20026
402778	IFITM10	-0.137961			0.0621867
407006	MIR221
645638	WFDC21P	0.0634819

## Sheet: SARS2-DEP
Entrez ID	Symbol	Lung specificity	Degree in the human protein interactome	Degree in the subnetwork of this data set	dN/dS ratio	Evolutionary rate ratio
14	AAMP	-0.101156	36	2	0.012868	0.7401
10449	ACAA2	-0.178501	32	2	0.11018	0.812411
58	ACTA1	-0.191112	201	13	0.00103672	0.0186838
174	AFP		13	0	0.341403	1.60807
9590	AKAP12	0.359824	30	1	0.288397	2.47936
216	ALDH1A1	0.426487	11	0	0.11261	0.635912
8854	ALDH1A2	-0.30376	5	0	0.0316845	0.227175
8659	ALDH4A1	-0.384582	7	0	0.0501792	0.749479
312	ANXA13	-0.307892	10	2	0.177846	1.02627
302	ANXA2	1.28825	143	5	0.0210691	0.282322
334	APLP2	1.64937	44	3	0.0859782	0.551167
335	APOA1	-0.191723	103	3	0.224378	2.10017
336	APOA2	-0.176226	22	2	0.492387	2.39822
348	APOE	-0.158012	74	5	0.153598
377	ARF3	0.971173	21	1	0	0.0850717
84364	ARFGAP2	0.310349	11	0	0.0826691	0.482842
10776	ARPP19	0.752931	10	1	0.01	0.189212
432	ASGR1	-0.147336	28	4	0.116698	1.37591
440	ASNS	0.666038	51	4	0.0517271	0.88834
475	ATOX1	0.22071	9	0	0.160778	1.35191
476	ATP1A1	0.988555	90	5	0.0341833	0.285556
50617	ATP6V0A4	-0.23478	2	0	0.134723	0.859328
523	ATP6V1A	0.75469	118	8	0.0188428	0.274638
526	ATP6V1B2	2.10847	89	9	0.010878	0.224272
5205	ATP8B1	0.0959515	3	0	0.0433107	0.517722
6790	AURKA	-0.136256	335	21	0.0907689	0.865569
8019	BRD3	0.152464	23	1	0.0305618	0.444064
55845	BRK1	0.279072	37	3	0.0170015
701	BUB1B	-0.0947585	102	4	0.222186	1.18168
91298	C12orf29	-0.162143	3	0	0.165185
57020	VPS35L	0.189355	16	0	0.0622585
84310	C7orf50	-0.0656143	29	0	0.216001
821	CANX	0.564302	220	12	0.0623742	0.621921
57805	CCAR2	0.41736	91	2	0.101585	0.603299
57003	CCDC47	1.55389	37	1	0.0219489	0.59287
885	CCK	0.0575086	8	0	0.167481	1.32765
890	CCNA2	0.0124595	123	3	0.178783	0.653561
10576	CCT2	0.0641102	269	8	0.0202128	0.37138
972	CD74	2.40091	52	1	0.158271	2.04323
23580	CDC42EP4	0.226232	30	2	0.105323	1.06755
999	CDH1	0.198712	186	13	0.146427
54825	CDHR2	-0.278999	8	0	0.213236	1.93727
1040	CDS1	0.425716	17	0	0.0307601	0.751517
55573	CDV3	1.36643	36	5	0.205149	0.98132
1050	CEBPA	-0.0670613	124	5	0.0240844
9685	CLINT1	0.831379	87	4	0.065011	0.435863
1213	CLTC	0.833833	293	11	0.00123396	0.327623
54805	CNNM2	0.102277	6	0	0.0213333	0.242348
79709	COLGALT1	1.4437	17	1
51004	COQ6	-0.536222	34	0	0.135319	1.00264
1362	CPD	1.81091	20	1	0.105556	0.641269
1471	CST3	-0.164132	11	0		2.31756
1500	CTNND1	1.06174	77	6	0.0339782	0.306139
5476	CTSA	0.622651	43	4	0.102856	0.812586
23191	CYFIP1	1.24953	61	4	0.00756643	0.17161
1595	CYP51A1	0.246423	29	2	0.0960036	0.745301
1622	DBI	0.31452	24	0	0.407598	1.16743
10521	DDX17	0.356318	160	8	0.0116588	0.138037
55308	DDX19A	0.198652	25	0	0.0236649	0.403735
1666	DECR1	-0.0993883	32	1	0.154642	0.831014
1717	DHCR7	0.0954537	18	0	0.0533229	0.970992
1719	DHFR	-0.261214	21	2	0.11838
1660	DHX9	0.672491	250	16	0.0910935	0.622033
3300	DNAJB2	-0.244832	49	3	0.153214	1.21781
84661	DPY30	0.0358691	74	3	0.0358177	0.194204
667	DST	0.594594	78	1	0.0863613	0.797772
8721	EDF1	0.0966431	33	2	0.00598679	0.390733
1933	EEF1B2	-0.0911873	87	6	0.0665909
1956	EGFR	0.077121	1004	62	0.0697228	0.783083
1994	ELAVL1	0.30526	1758	57	0.0145263	0.191165
2023	ENO1	0.691076	289	12		0.383781
1969	EPHA2	0.546104	87	5	0.0355335	0.633244
51752	ERAP1	1.38939	25	1	0.165904	1.01696
9941	EXOG	0.266079	15	0	0.240026	1.15101
25940	FAM98A	-0.350575	40	3	0.078195	0.41526
2355	FOSL2	0.430868	77	3	0.0369863	0.355586
2580	GAK	1.10575	94	5	0.115399	1.20859
2585	GALK2	0.719743	9	0	0.127663	1.02331
23193	GANAB	0.688981	105	10	0.0939769	0.838862
9245	GCNT3	-0.313758	12	1	0.180524	1.41348
2677	GGCX	1.60549	16	0	0.140737	0.892304
81025	GJA9	-0.214078	2	0		1.77172
2734	GLG1	0.0978539	23	0	0.030303	0.607579
2719	GPC3	3.56309	24	2	0.0811268	0.63523
2939	GSTA2	-0.346429	6	1	0.312879	1.51408
3014	H2AX	0.325649	341	34	0.0126568	0.235956
3020	H3-3A	0.642194	153	6
3073	HEXA	1.19126	38	1	0.185557	1.14699
8479	HIRIP3	0.00370076	43	2	0.329171	2.18171
3099	HK2	0.630764	41	4	0.0402816	0.387298
80201	HKDC1	-0.150619	4	0	0.0555045	0.497623
56941	HMCES	0.370088	11	1	0.156431
3146	HMGB1	0.363066	122	5	0.00694686	0.29644
3148	HMGB2	0.586884	51	4	0.0185919	0.188695
3157	HMGCS1	0.809716	24	0	0.0664198	0.561473
3151	HMGN2	0.672111	25	1		0.244022
3181	HNRNPA2B1	0.666483	213	14	0.0135091	0.139274
220988	HNRNPA3	0.872611	112	7	0.0095064	0.232965
3183	HNRNPC	0.694069	200	11	0.0320102	0.274887
3187	HNRNPH1	0.950389	227	13	0.00649773	0.184156
3189	HNRNPH3	0.617182	109	11	0.012564	0.0885817
3190	HNRNPK	0.808307	340	19	0.0245248	0.151291
10236	HNRNPR	0.731574	201	12	0.00517943	0.0994673
3248	HPGD	2.36291	1	0	0.124944	0.580355
7184	HSP90B1	0.546333	151	10	0.0222469	0.417913
3308	HSPA4	0.0601615	327	13	0.0468713	0.569893
3309	HSPA5	1.11914	533	32	0.0197017	0.222716
3313	HSPA9	-0.224034	257	16	0.0153722	0.234837
3329	HSPD1	0.0744782	322	18	0.0258051
5654	HTRA1	-0.552125	31	1	0.0471722	0.387345
10525	HYOU1	0.415109	61	6		0.878402
55699	IARS2	-0.136377	61	1	0.124175	1.19881
3417	IDH1	-0.0938157	38	3	0.0599714	0.356093
3418	IDH2	-0.367121	20	2	0.0328908	0.327369
3420	IDH3B	-0.039294	35	2	0.0648457	0.532098
91734	IDI2	-0.178063	13	0		1.45454
3480	IGF1R	0.313299	108	5	0.031971	0.44378
10642	IGF2BP1	-0.180164	92	4	0.00475898	0.117561
10994	ILVBL	-0.44528	43	5	0.131275
51477	ISYNA1	-0.29919	12	0	0.0383837	0.747048
3655	ITGA6	0.0269525	47	2	0.0689867	0.623941
3685	ITGAV	0.579437	67	2	0.0766423	0.593272
3726	JUNB	0.651821	78	5	0.0446344	0.541422
23095	KIF1B	-0.0995249	59	2	0.0333016	0.244599
3848	KRT1	-0.180527	109	11	0.180126	1.10351
3861	KRT14	-0.216001	79	6	0.0578577	0.573853
3875	KRT18	1.15169	137	10	0.0946364	0.829713
3880	KRT19	0.869549	100	4	0.114161	0.891607
3849	KRT2	-0.176638	66	4	0.191917	1.26114
3856	KRT8	0.528837	88	9	0.0377046	0.741287
3898	LAD1	-0.197615	7	1	0.218764	2.72024
3909	LAMA3	2.19687	21	0	0.222127	1.56935
3957	LGALS2	-0.254644	12	2	0.251012	2.11649
9926	LPGAT1	0.214199	17	2	0.142363	0.810039
9663	LPIN2	1.32579	4	1	0.0985491	0.694587
4036	LRP2	-0.0352565	84	3	0.208488	1.49273
4047	LSS	0.637512	19	0	0.102155	1.00319
27076	LYPD3	-0.256638	115	3	0.204425	1.53345
5594	MAPK1	1.0489	432	13	0.0165522	0.186875
4082	MARCKS	1.27722	38	1	0.173157	0.825693
4191	MDH2	-0.423662	45	1		0.554956
4233	MET	0.490741	145	4	0.108734	0.869085
10367	MICU1	0.522015	31	1	0.0681704
221154	MICU2	0.0221674	27	1
57496	MRTFB	0.645363	14	0	0.161261	0.916374
10933	MORF4L1	0.286193	125	7	0.00294651	0.599591
79590	MRPL24	-0.826546	51	3	0.113357	1.04771
64969	MRPS5	0.915327	70	4	0.18061	1.31656
64968	MRPS6	-0.144949	26	0	0.142707	1.68217
136319	MTPN	1.03701	39	5	0.0574866	0.281988
140453	MUC17	-0.177472				6.24881
4598	MVK	-0.0490596	16	1	0.151366	1.3715
26292	MYCBP	0.107804	43	2	0.104727	0.395452
4628	MYH10	0.371224	98	3	0.00628834	0.187336
103910	MYL12B	1.98542	59	1	0	0.0865022
54187	NANS	0.870834	46	4	0.0391007	0.45981
4673	NAP1L1	1.18464	151	7	0.0233856	0.529686
4697	NDUFA4	-0.237532	170	12	0.0921733	0.964283
4701	NDUFA7	-0.269378	81	9	0.0614171	0.904476
4715	NDUFB9	-0.376082	53	2	0.183903	1.0298
4734	NEDD4	0.414483	304	8	0.164413	0.883482
4758	NEU1	1.1992	16	2	0.133428	1.04236
79576	NKAP	0.289856	62	1	0.113749	0.517451
4830	NME1	-0.285389	68	2	0.0412011	0.594964
55505	NOP10	1.67345	24	0	0	0.504483
10577	NPC2	2.54598	25	1	0.188034	1.56374
4869	NPM1	-0.0392032	655	31		0.456855
4925	NUCB2	0.34	29	2	0.0737996	0.634141
51203	NUSAP1	0.180836	40	5	0.456118	2.43526
4942	OAT	-0.333737	39	3	0.068733	0.66705
54940	OCIAD1	-0.106783	75	5	0.167348	1.03461
55611	OTUB1	0.575424	390	38	0.00346771	0.789118
5034	P4HB	0.281106	130	14	0.0379826	0.737235
26986	PABPC1	0.49329	218	10	0.0067243	0.057491
5058	PAK1	-0.369135	244	12	0.0769609	0.300622
55229	PANK4	1.04941	24	2	0.0400936	0.747322
2923	PDIA3	0.956501	118	14	0.0939927	0.651905
9601	PDIA4	0.529976	71	6	0.103286	0.945763
8799	PEX11B	0.354153	17	1		0.816764
5226	PGD	0.537608	47	3	0.0524113	0.457581
10857	PGRMC1	-0.0860137	65	3	0.0490244	0.708901
29085	PHPT1	-0.137219	14	0	0.119878	1.37199
5303	PIN4	-0.085543	35	4	0.0690838	0.690242
5320	PLA2G2A	-0.608534	26	0		2.66303
196463	PLBD2	0.0770258	9	0	0.149935	1.22829
5359	PLSCR1	1.8452	141	1	0.294243	1.35236
10654	PMVK	-0.249724	30	0	0.217767	0.947605
87178	PNPT1	0.522337	34	3	0.0765394	0.68423
5439	POLR2J	-0.256997	66	1	0	2.45199
5479	PPIB	0.711412	80	11	0.0669704	0.446838
5496	PPM1G	0.00850244	90	7	0.0979986	0.516467
5499	PPP1CA	0.956052	396	12	0.00195636	0.318589
5534	PPP3R1	0.562369	46	1	0.0128961
9129	PRPF3	0.440108	138	7		0.419577
5660	PSAP	1.15421	51	0	0.241552	1.63307
5686	PSMA5	0.815739	123	5		0.334536
5723	PSPH	-0.383229	16	2	0.0472756	0.734383
5725	PTBP1	1.23129	127	8	0.00981654	0.366325
5754	PTK7	0.654055	17	0	0.0708882	1.61295
114825	PWWP2A	0.0356133	4	0	0.218634	0.8499
125988	MICOS13	-0.289217	3	0	0.0729841
80223	RAB11FIP1	3.95513	29	2	0.359177	2.31349
5870	RAB6A	0.742553	42	1		0.230702
5905	RANGAP1	0.208542	110	6	0.08977	0.777022
57414	RHBDD2	0.369969	11	0		2.99023
387	RHOA	1.06748	179	4	0.00964134	0.081528
6173	RPL36A	-0.0124626	41	1		0.0465089
6234	RPS28	0.228031	129	10	0
6197	RPS6KA3	2.60427	101	8	0.00215363	0.144388
6240	RRM1	-0.0223981	53	3	0.0286316	0.309509
6241	RRM2	0.324084	37	4	0.0911716	0.531535
51507	RTF2	0.178005	14	0	0.0897854
6286	S100P	0.0754208	28	3		1.5334
6319	SCD	0.0102796	22	2	0.122008	0.939899
9997	SCO2		43	5	0.140822	1.50383
6385	SDC4	2.10168	28	2	0.140394	1.40702
27111	SDCBP2	0.433871	68	1	0.166711	1.43926
51150	SDF4	0.635194	82	4	0.042371	1.23966
54949	SDHAF2	0.29829	30	2	0.139405	0.936806
151011	SEPTIN10	0.400428	28	2	0.143519	0.590798
6415	SELENOW	-0.185259	2	0		1.23838
26135	SERBP1	0.149575	118	6	0.0273651	0.166554
2810	SFN	-0.0676778	292	12	0.0121428	0.282163
8879	SGPL1	0.0598459	39	3	0.172468	1.0051
6469	SHH	0.280144	23	2	0.0423802	0.61953
6560	SLC12A4	1.13114	31	0	0.0528606	0.33268
10723	SLC12A7	1.0407	25	1	0.03626	0.725332
6564	SLC15A1	-0.338713	65	1	0.133323	1.34247
6566	SLC16A1	-0.737811	29	2	0.135756	1.13615
292	SLC25A5	1.08681	200	11	0.0265748	0.309318
1811	SLC26A3	-0.229106	3	0	0.222712	1.52644
23516	SLC39A14	-0.453901	10	1	0.124062	1.15428
6594	SMARCA1	-0.215377	49	1	0.0442615	0.239815
6631	SNRPC	0.0994997	129	3	0.00574393	0.447573
10073	SNUPN	-0.0247583	40	1	0.0903507	0.838893
6651	SON	0.753532	77	5	0.241919	0.788022
6664	SOX11	-0.367155	5	0	0.0468791	0.648133
6667	SP1	0.463568	288	10	0.0856233	0.314091
57405	SPC25	0.40872	37	1		1.09008
60559	SPCS3	1.46264	12	0	0	0.470004
6692	SPINT1	0.636966	9	1	0.130211	1.68961
10653	SPINT2	0.255975	111	2	0.199226	2.05584
58472	SQOR	1.27735	28	0	0.109739	0.935355
6426	SRSF1	0.502697	196	13	0	1.53253
6742	SSBP1	-0.0833801	102	7		0.735696
6768	ST14	0.372085	21	1	0.102284	1.47599
3925	STMN1	-0.192312	51	4	0.0957351	0.149593
202018	TAPT1	0.543818	7	0	0.0581583	0.485114
79735	TBC1D17	-0.0442866	38	1	0.061664	0.750798
26608	TBL2	-0.133009	41	3		1.10203
6923	ELOB	-0.0942634	106	1	0.0254386	0.688628
7019	TFAM	-0.145836	44	1	0.259491	2.528
24144	TFIP11	0.320135	257	3	0.0273683	0.72065
7037	TFRC	3.14288	97	4	0.261551	1.65703
7041	TGFB1I1	-0.140404	45	1	0.0864382	0.578023
9392	TGFBRAP1	0.340192	30	0	0.0863048	0.872872
92609	TIMM50	-0.105607	138	8	0.0858483	0.859267
26521	TIMM8B	-0.347444	15	0	0.0236733	0.511065
51300	TIMMDC1	0.215757	57	3	0.337643
7083	TK1	1.2912	180	5	0.067616	0.801062
7086	TKT	0.756339	87	3	0.0315129	0.506919
7009	TMBIM6	1.412	55	1	0.0487318	0.824717
55858	TMEM165	2.46818	18	0	0.0848619	0.792115
29058	TMEM230	0.251777	13	0	0.0386559
27346	TMEM97	-0.0560974	20	3		1.40473
7112	TMPO	0.410808	126	2	0.303929	0.706374
10043	TOM1	0.956556	44	3	0.0862679	0.710313
7170	TPM3	0.297535	128	7	0.153237	0.147398
8717	TRADD	0.830921	80	7	0.1318	1.46616
51693	TRAPPC2L	-0.144446	41	1	0.00573762	0.450818
7205	TRIP6	0.0526275	296	9	0.126149
10102	TSFM	-0.271443	36	2	0.133005	1.24801
7259	TSPYL1	-0.388452	45	3	0.369811	2.1611
7276	TTR	-0.190989	59	7	0.210554	1.59788
7846	TUBA1A	-0.0232828	392	24	0	0.0678139
84790	TUBA1C	0.517479	197	13	0.00928505	0.149854
84617	TUBB6	0.338146	80	4	0.0100434	0.145516
11065	UBE2C	0.181186	73	6	0.0286233	0.530008
7322	UBE2D2	0.375932	243	2	0	0.13991
59286	UBL5	0.0927691	37	0	0.00101758	0.223211
7381	UQCRB	-0.430289	53	1	0.339746	1.0589
84833	ATP5MD	-0.307834	38	4	0.14723	0.677461
8237	USP11	-0.103654	151	2	0.157651	1.15446
9217	VAPB	-0.130737	153	3	0.100082	0.42274
7416	VDAC1	-0.0720309	119	8	0.0125193	0.150364
7448	VTN	-0.187311	143	6		1.94115
55062	WIPI1	1.101	16	0	0.0448333	0.512028
2547	XRCC6	0.378936	317	15	0.137921	1.22362
91419	ATP23	-0.287267	34	2	0.114037	0.938105
4904	YBX1	0.354525	394	26	0.0374065	0.171363
7529	YWHAB	0.7336	409	14	0.011171	0.1457
7534	YWHAZ	0.508864	791	49	0.00562963	0.13174
10269	ZMPSTE24	0.107318	49	3	0.0883684	0.859501

## Sheet: HCoV-PPI
Entrez ID	Symbol	Lung specificity	Degree in the human protein interactome	Degree in the subnetwork of this data set	dN/dS ratio	Evolutionary rate ratio
4841	NONO	0.731526	177	8	0.02	0.222474
2931	GSK3A	0.320497	91	4	0.0518771	0.492589
2932	GSK3B	1.24933	469	14	0.0153113	0.253297
26986	PABPC1	0.49329	218	9	0.0067243	0.057491
8761	PABPC4	0.108698	107	7	0.0293435	0.159577
3178	HNRNPA1	0.109243	541	22	0.00796703	0.142361
3181	HNRNPA2B1	0.666483	213	8	0.0135091	0.139274
4869	NPM1	-0.0392032	655	27		0.456855
10146	G3BP1	1.1762	135	7	0.0464791	0.313383
9908	G3BP2	0.53525	73	4	0.0231684	0.170741
6143	RPL19	-0.0479944	171	10	0
142	PARP1	-0.121475	280	9	0.0493795	0.727735
4691	NCL	0.187078	280	8	0.175213	1.04456
1653	DDX1	-0.204437	138	9	0.0239108	0.439219
23429	RYBP	1.59582	57	0	0.106925	0.108072
5478	PPIA	1.21252	111	3	0.0594668	0.332667
408050	NOMO3	0.478819	11	0	0.0527236
2280	FKBP1A	2.21297	44	1		0.47215
9360	PPIG	0.514103	48	0	0.060844	0.625619
4140	MARK3	1.58701	71	2	0.0320775	0.351044
10465	PPIH	0.550507	35	0	0.144512	0.25249
11123	RCAN3	0.310208	14	0	0.0283311	0.697616
9146	HGS	0.745005	336	7	0.0381146	0.770496
7917	BAG6	0.369317	281	7	0.0791386	0.557976
23564	DDAH2	0.254689	39	0	0.0382196	0.462485
819	CAMLG	-0.303206	35	0	0.100857	0.801875
25978	CHMP2B	0.125728	29	2	0.00300958	0.491405
116841	SNAP47	-0.469127	32	1	0.186091	1.82161
23609	MKRN2	-0.0207135	30	2	0.090602	0.772004
7177	TPSAB1	2.65775	3	0	0.112051
710	SERPING1	1.09118	21	1	0.305538	2.20219
7681	MKRN3	-0.401428	143	3	0.388962	2.12586
5683	PSMA2	0.971773	129	7		0.3246
81926	ABHD17A	0.991255	20	0
5204	PFDN5	0.201031	185	1	0.00507872	0.809694
57409	MIF4GD	0.664698	26	2	0.0827182	0.860187
4705	NDUFA10	-0.586358	48	0	0.173581	2.0339
79001	VKORC1	-0.058918	96	3	0.221509	1.10874
81887	LAS1L	-0.249269	50	1	0.329996	1.6863
55506	MACROH2A2	-0.336767	102	1	0.0126183	0.178977
6224	RPS20	0.218379	168	6	0.0302077	0.462575
11200	CHEK2	0.310283	181	6	0.168709	0.963225
7013	TERF1	-0.329284	325	9	0.527303
10540	DCTN2	0.337639	107	6	0.0461538	0.658673
1655	DDX5	1.44088	249	11		0.118045
119710	IFTAP	-0.368009	10	0	0.349789
8665	EIF3F	-0.163512	126	6	0.0731707	0.899756
1915	EEF1A1	0.167827	382	10	0.00245399
857	CAV1	1.46423	214	6	0.0798643	0.4686
3551	IKBKB	0.942168	188	11	0.0570215	0.551675
7329	UBE2I	0.0593461	480	12	0.0010101	0.489078
6449	SGTA	0.0581984	214	4	0.0272182	0.77405
9550	ATP6V1G1	0.522336	30	1		0.559042
689	BTF3	0.00235129	50	1	0.0931226	0.287803
22809	ATF5	-0.175707	24	0	0.150618	1.15307
4539	MT-ND4L	-0.61852
4513	MT-CO2	-0.591636
59272	ACE2	-0.330886	6	0	0.258893	1.4667
339390	CLEC4G	-0.173785	21	1	0.279521	2.55399
30835	CD209	0.442885	18	2	0.24796	3.22186
10332	CLEC4M	0.608036	10	2	0.318023	1.77912
3661	IRF3	0.685307	130	4	0.195592	3.20575
3838	KPNA2	0.0898958	202	7		0.793754
6441	SFTPD	5.64995	6	0	0.391485	3.28017
598	BCL2L1	2.06232	121	6	0.0468384	0.433069
599	BCL2L2	0.261249	31	1	0.0328007	0.296249
4170	MCL1	2.69749	82	8	0.151423	0.924384
597	BCL2A1	2.80317	21	0	0.250715	1.75795
596	BCL2	-0.466599	137	8	0.0938767	0.768406
6502	SKP2	0.227034	176	4	0.158971	1.35838
3840	KPNA4	0.287901	65	3	0.0226164	0.166005
8575	PRKRA	0.0138705	69	2	0.0240199	0.399872
928	CD9	0.524042	47	1	0.080446	0.813372
7113	TMPRSS2	0.718868	71	2	0.154196	2.12912
290	ANPEP	-0.0527697	6	0	0.126524	1.4475
85437	ZCRB1	-0.399782	64	1	0.045439	0.350276
1803	DPP4	0.612862	32	1	0.211442	0.947253
10492	SYNCRIP	0.285727	312	10	0.00892288	0.14098
5725	PTBP1	1.23129	127	8	0.00981654	0.366325
634	CEACAM1	-0.0885836	24	4	0.676549	3.51677
302	ANXA2	1.28825	143	9	0.0210691	0.282322
220988	HNRNPA3	0.872611	112	5	0.0095064	0.232965
50	ACO2	-0.360406	21	0	0.0295493	0.399207
3337	DNAJB1	0.547946	97	2	0.0447223	0.297618
3329	HSPD1	0.0744782	322	8	0.0258051
3313	HSPA9	-0.224034	257	8	0.0153722	0.234837
9276	COPB2	0.589736	69	3	0.0205333	0.494094
23521	RPL13A	-0.120668	70	2
3646	EIF3E	-0.0658041	119	7	0.00101999	0.348113
8668	EIF3I	0.605266	117	8	0.00532623	0.679124
4836	NMT1	0.654975	80	5	0.025176	0.280661
128866	CHMP4B	0.307762	100	4	0.00359304	0.472842
8729	GBF1	0.49347	47	1	0.0786026	0.69341
6241	RRM2	0.324084	37	2	0.0911716	0.531535
3832	KIF11	-0.0494667	127	2	0.209707	1.0494
5707	PSMD1	0.233815	135	7	0.0111872	0.421095
6729	SRP54	0.479344	40	1	0.00186567	0.345351
84955	NUDCD1	0.72985	38	2	0.128948	0.837765
4666	NACA	-0.260862	64	3		2.65047
51429	SNX9	-0.258576	56	0	0.0967313	0.512529
23256	SCFD1	0.373421	59	3	0.0432113	0.685591
5701	PSMC2	0.451687	146	5	0.00164695	0.187854
7942	TFEB	0.185664	25	1	0.0425185	0.629811
11344	TWF2	0.517979	65	3	0.0168964
10652	YKT6	0.571342	30	2	0.0803815	0.714184
3837	KPNB1	0.707967	249	8	0.0112522	0.508388
6811	STX5	0.565965	87	5	0.0718938	0.641815
6776	STAT5A	0.555708	127	1	0.075194	0.458794
51187	RSL24D1	0.1009	30	1	0.00643705	0.410395
91452	ACBD5	0.0920915	19	0	0.187326	1.2626
5245	PHB	0.117244	149	8	0.00379549	0.431516
3725	JUN	0.891994	1683	62	0.0187396	0.399826
6774	STAT3	2.27049	348	6	0.0011705	0.10661
5499	PPP1CA	0.956052	396	14	0.00195636	0.318589
92521	SPECC1	-0.315669	35	1	0.143809	1.10583
10875	FGL2	-0.231062	11	0	0.145668	1.01499
7514	XPO1	0.335618	1205	27	0.0196502	0.403456
7040	TGFB1	1.0581	132	5	0.0559033	1.06448
4088	SMAD3	0.349317	419	11	0	0.0707003
1514	CTSL	1.87547	38	2		1.01772
5045	FURIN	1.56697	45	2	0.0512863	0.551563
9407	TMPRSS11D		1	0	0.450383	2.0721
7415	VCP	0.931543	598	16	0.000989364	0.148685
8519	IFITM1	-0.0385319	5	0	0.335653	2.75318
10581	IFITM2	0.371743	6	0		2.26527
10410	IFITM3	1.27181	10	2		2.23683
375	ARF1	1.46075	68	2	0	0.0994408
7280	TUBB2A	-0.466932	134	5	0.00104797	0.064061
10382	TUBB4A	-0.309752	120	3	0.000981782
84617	TUBB6	0.338146	80	2	0.0100434	0.145516
7277	TUBA4A	-0.199624	260	5	0	0.0289569
60	ACTB	0.431824	457	22	0.00328653	0.0485424
7431	VIM	-0.141912	365	9	0.0237129	0.49444
2316	FLNA	-0.176423	345	14	0.0181865	0.277999

## Sheet: SARS2-PPI
Entrez ID	Symbol	Lung specificity	Degree in the human protein interactome	Degree in the subnetwork of this data set	dN/dS ratio	Evolutionary rate ratio
8546	AP3B1	0.383985	54	1	0.136026	0.616078
23476	BRD4	0.924021	92	5	0.0449302	0.614218
6046	BRD2	0.627948	49	3	0.0400091	0.316847
10283	CWC27	0.0104765	27	0	0.057394	0.690019
124245	ZC3H18	0.52077	127	3	0.0724969	0.845746
57153	SLC44A2	1.03451	4	0	0.0612	0.723891
9512	PMPCB	-0.280599	80	6	0.0866296	0.900695
10897	YIF1A	0.287645	55	1	0.0733871	0.56173
481	ATP1B1	-0.248011	34	0	0.0579216	0.744337
34	ACADM	-0.812946	22	1	0.0689317	0.747994
2108	ETFA	-0.339141	52	1	0.0744337	0.546516
2040	STOM	2.44615	127	8	0.111916	0.42513
2677	GGCX	1.60549	16	0	0.140737	0.892304
523	ATP6V1A	0.75469	118	5	0.0188428	0.274638
5714	PSMD8	0.0758243	87	1	0.0645963	0.674511
7905	REEP5	0.217254	81	3	0.0500835	0.683588
23203	PMPCA	0.0318401	61	5	0.0709088	0.969243
196527	ANO6	1.24735	29	0	0.0600794	1.04178
10531	PITRM1	0.221495	38	2	0.0762254	1.12455
10463	SLC30A9	0.242445	16	0	0.11782	0.666345
60493	FASTKD5	0.465769	23	1	0.364944	1.88069
148867	SLC30A7	2.16853	23	0	0.0466712	0.428541
10426	TUBGCP3	0.337683	148	11	0.0413047	0.449587
79934	COQ8B	0.0684426	33	4	0.10939	0.919926
113174	SAAL1	-0.171226	46	3	0.227221	1.02379
92840	REEP6	-0.320054	53	1	0.154481	1.70973
92105	INTS4	0.382506	49	2	0.0393114	0.401643
89874	SLC25A21	-0.329103	5	0	0.28756	0.793612
10844	TUBGCP2	0.700339	96	6	0.0553966	0.771544
80222	TARS2	-0.227299	25	1	0.189889	0.10352
57142	RTN4	0.955603	104	3	0.385181	1.36046
51439	FAM8A1	0.307801	35	3	0.280658	1.11802
10157	AASS	0.263487	10	0	0.126275	0.885755
26993	AKAP8L	0.250119	119	4	0.0773943	0.671947
25980	AAR2	0.149173	27	1	0.0733344
28969	BZW2	-0.216219	52	2	0.0100444	0.268352
9136	RRP9	0.475357	32	0	0.0529883	0.936451
26986	PABPC1	0.49329	218	7	0.0067243	0.057491
1459	CSNK2A2	0.162768	409	8	0.0207987	0.12545
1460	CSNK2B	0.284339	311	7	0	0.407905
10146	G3BP1	1.1762	135	6	0.0464791	0.313383
8761	PABPC4	0.108698	107	2	0.0293435	0.159577
23367	LARP1	0.16859	122	3	0.129477	0.638748
25940	FAM98A	-0.350575	40	1	0.078195	0.41526
79753	SNIP1	0.34085	113	1	0.128115	0.952405
5976	UPF1	0.505342	181	8	0.00693185	0.434366
4343	MOV10	0.62161	980	39	0.0897827	0.921483
9908	G3BP2	0.53525	73	6	0.0231684	0.170741
9188	DDX21	1.52567	171	2	0.147645	0.901732
55131	RBM28	0.0169107	78	0	0.215928	1.14136
25873	RPL36	-0.209842	104	2	0.00100183	0.450685
51125	GOLGA7	0.337107	12	1	0.011055	0.103705
25921	ZDHHC5	0.640559	16	0	0.0360843	0.275927
5422	POLA1	0.198757	57	5	0.209496	1.03174
5557	PRIM1	0.0809262	30	5	0.117512	1.09317
5558	PRIM2	-0.0959343	37	6		1.17313
23649	POLA2	0.72259	62	4	0.139081	0.988755
79709	COLGALT1	1.4437	17	1
5318	PKP2	-0.51126	75	4	0.150419	1.06125
161	AP2A2	0.808537	69	3	0.0139843	0.407783
2671	GFER	0.137457	33	1	0.134932	1.25033
57222	ERGIC1	1.15409	27	1	0.00824137	0.331454
1173	AP2M1	0.397833	231	4	0	0.304703
80273	GRPEL1	-0.135718	37	1	0.0739104	0.88478
6902	TBCA	0.110857	22	0	0.0552493	0.796819
55206	SBNO1	0.0242833	6	0	0.020497	0.313332
10295	BCKDK	-0.331376	29	0	0.0370487	0.49393
10270	AKAP8	0.296975	61	1	0.169194	1.40926
23077	MYCBP2	0.00725653	74	2	0.0289376	0.42347
10569	SLU7	0.357772	38	2	0.0210986	0.599446
8737	RIPK1	0.739952	114	1	0.324964	1.97126
9898	UBAP2L	1.05832	53	1	0.048294	0.255848
219743	TYSND1	-0.320045	15	0	0.117574	1.56375
51248	PDZD11	-0.00841694	23	3	0.0420984	0.403399
84726	PRRC2B	0.380137	38	2	0.187296	0.92536
55833	UBAP2	0.276057	27	2	0.243421	1.06322
24149	ZNF318	0.00151203	42	2	0.399068	1.26107
64784	CRTC3	0.513102	20	1	0.151186	0.935411
159195	USP54	0.194186	153	8	0.301101	1.06412
29066	ZC3H7A	1.15232	11	0	0.168241	0.749383
23185	LARP4B	1.95598	30	1	0.154111	0.99165
55285	RBM41	0.0160387	32	3	0.210886	0.836615
6938	TCF12	0.407207	109	3	0.0644863	0.357233
53938	PPIL3	0.324693	24	1	0.306223	0.392167
54477	PLEKHA5	-0.221056	59	5	0.144804	0.784815
9755	TBKBP1	0.253989	17	2	0.0355589	0.81333
11113	CIT	0.198098	23	1	0.0278034	0.283484
3281	HSBP1	0.599572	34	0	0.0640817	0.424225
5116	PCNT	-0.181346	71	8	0.256628	2.75205
11116	CEP43	-0.20975	139	11	0.204796	0.993451
5576	PRKAR2A	-0.0389425	70	8	0.225871	0.702833
5566	PRKACA	-0.305449	603	17	0.014928	0.233668
5577	PRKAR2B	-0.32921	69	7	0.0415335	0.364022
5962	RDX	0.26899	57	2	0.0121845	0.164969
1063	CENPF	-0.111798	54	1	0.364851	1.87639
7088	TLE1	-0.457324	129	3	0.0231832	0.0849513
7090	TLE3	0.598229	74	2	0.00984087	0.282159
166	TLE5	0.594383	306	11	0.0108502	1.10312
2802	GOLGA3	0.391754	41	3	0.0844028	1.15263
2801	GOLGA2	0.273803	475	12		1.81962
2804	GOLGB1	0.0847547	41	3	0.218527	1.34164
56850	GRIPAP1	1.04867	75	0	0.0628426	0.823776
9857	CEP350	0.142164	51	7	0.211686	1.13086
9659	PDE4DIP	-0.128595	158	8
9662	CEP135	0.469348	164	10	0.109823	0.971869
23177	CEP68	-0.346433	14	3	0.558249	2.39176
11064	CNTRL	0.276636	156	14	0.202687
23085	ERC1	0.124546	64	4	0.02318	0.221072
9648	GCC2	0.815002	25	0	0.230356	1.2119
79745	CLIP4	0.590759	32	3	0.090604	0.786923
51199	NIN	0.735399	115	9	0.212333	1.25419
201134	CEP112	0.235845	3	0	0.130655
145282	MIPOL1	-0.0636049	91	2	0.290902	1.13717
8975	USP13	-0.140378	49	2	0.030303	0.337863
79571	GCC1	0.175908	82	3	0.0510985	0.834665
152789	JAKMIP1	-0.161711	20	0	0.032086	0.672061
55755	CDK5RAP2	-0.157248	67	10	0.372274	1.86592
10142	AKAP9	0.668169	100	10	0.21345	1.24713
64689	GORASP1	0.934625	57	3	0.179054	1.19155
79443	FYCO1	-0.129186	57	1	0.160779	1.44956
79078	C1orf50	-0.330626	16	0	0.206278
11190	CEP250	-0.252765	248	16	0.184462	1.22706
29110	TBK1	1.15223	194	5	0.0433065	0.338219
51361	HOOK1	-0.282165	42	1	0.0552486	0.505345
22981	NINL	-0.210294	224	13	0.28746	2.8118
2717	GLA	2.61814	20	2	0.260887	1.35556
3615	IMPDH2	-0.10126	79	3	0.0101887	0.197495
23408	SIRT5	-0.0214528	81	1	0.139176	0.951347
10204	NUTF2	0.550503	31	3		0.665454
382	ARF6	0.739736	169	14	0	0.12301
10193	RNF41	0.7368	68	1	0.00314254	0.237011
11001	SLC27A2	-0.236468	41	1	0.15139	1.11251
9470	EIF4E2	0.48998	85	6	0.0262411	0.633995
5447	POR	0.564102	32	1		0.912038
5910	RAP1GDS1	0.164325	85	2	0.0519983	0.31905
23325	WASHC4	0.816229	31	1	0.0333191	0.356641
23307	FKBP15	1.98426	34	1	0.256602	1.14273
26058	GIGYF2	0.109147	74	6	0.0654254	0.452342
3416	IDE	-0.137172	82	1	0.0390687	0.491411
26519	TIMM10	-0.0555042	23	2	0	0.475147
440138	ALG11	0.534718	10	1	0.176225	1.02865
23225	NUP210	0.450715	35	2	0.120722	1.17862
90580	TIMM29	0.0678588	34	1	0.0450548
55735	DNAJC11	0.0946329	51	0	0.0258563	0.542971
26515	TIMM10B	0.472372	8	2	0.0895897
26520	TIMM9	-0.396154	26	2	0.0563725	0.601789
3066	HDAC2	0.199344	426	5	0.00347692	0.264571
2876	GPX1	1.67566	18	1		0.731584
55621	TRMT1	0.264613	53	1	0.125111	1.13996
10632	ATP5MG	-0.0984888	26	1		0.862649
537	ATP6AP1	2.16732	29	2	0.124815	1.06429
10280	SIGMAR1	-0.369363	15	3	0.0758416	0.615864
79572	ATP13A3	1.28337	12	0	0.131704	0.685904
8540	AGPS	0.43428	29	1	0.135176	0.609305
80777	CYB5B	0.237102	33	1	0.247702	1.25743
2181	ACSL3	1.089	41	3	0.079299	0.617449
1727	CYB5R3	0.0793369	47	3	0.105658	1.03714
5898	RALA	3.10003	78	1	0.00570984	0.227687
1312	COMT	0.80136	29	0	0.0934996	1.82308
5878	RAB5C	1.49329	135	5		0.19095
7879	RAB7A	1.22493	160	11	0	0.240627
4218	RAB8A	0.699955	78	7	0.0421	0.510535
5862	RAB2A	0.216433	90	7	0.0165732	0.892795
10890	RAB10	0.0161956	45	1	0	0.191017
51552	RAB14	1.15356	58	0	0	0.142278
387	RHOA	1.06748	179	5	0.00964134	0.081528
5861	RAB1A	1.54566	90	6	0	0.26385
2782	GNB1	1.13507	101	2	0.00107585	0.226859
2787	GNG5	2.17247	35	2	0	0.172862
10960	LMAN2	0.979593	23	2	0.0315635	0.483161
7841	MOGS	1.22479	39	2	0.130442	1.22193
26092	TOR1AIP1	0.0915267	54	2	0.326523	1.68211
64757	MTARC1	-0.144163	7	0
169714	QSOX2	0.0579302	26	0	0.209929	1.64106
9653	HS2ST1	0.373875	19	0	0.0188981	0.400737
91942	NDUFAF2	-0.406013	16	0	0.210222	1.46734
51097	SCCPDH	-0.337734	39	4	0.211189	1.09561
949	SCARB1	-0.245906	31	0	0.0948336	1.38342
57106	NAT14	-0.0913043	20	0	0.0307982	0.50112
79877	DCAKD	-0.496137	16	0	0.0383657	1.1165
26355	FAM162A	-1.09559	23	1	0.27245	2.054
131118	DNAJC19	-0.576803	29	0	0.182825	0.274167
55829	SELENOS	0.836207	26	1
80142	PTGES2	-0.619306	23	0	0.0698981	1.1306
22931	RAB18	0.100783	29	0	0.0168602	0.39092
10199	MPHOSPH10	-0.047474	25	1	0.164206	1.32446
6731	SRP72	0.497676	50	2	0.0381712	0.582923
11101	ATE1	0.128123	31	1	0.232796	1.13464
7468	NSD2	0.578182	181	12	0.0951152	0.698929
6728	SRP19	0.49041	25	2	0.0298282	0.676887
6729	SRP54	0.479344	40	1	0.00186567	0.345351
64432	MRPS25	0.317432	37	3	0.0534025	0.847694
1662	DDX10	-0.0939378	37	2	0.174576	0.968272
51574	LARP7	0.0547137	64	1	0.10665	1.01923
56257	MEPCE	-0.106689	190	7	0.114213	0.751334
25983	NGDN	0.204053	23	2	0.124431	0.948634
11340	EXOSC8	0.326604	103	4	0.083234	0.636608
79731	NARS2	-0.0895911	23	0	0.171604	1.09047
79954	NOL10	0.177921	22	3	0.0384752	0.770778
79080	CCDC86	-0.395393	24	1	0.235003	1.78697
51091	SEPSECS	0.390928	11	0	0.156491	0.748233
56915	EXOSC5	-0.907612	94	9	0.0659951	0.968795
51010	EXOSC3	-0.0905765	35	3	0.129371	0.936546
26574	AATF	0.367216	64	3	0.19233	1.10615
25831	HECTD1	0.0503138	59	2	0.0123092	0.396538
51116	MRPS2	-0.345133	53	4	0.147004	1.45361
64969	MRPS5	0.915327	70	4	0.18061	1.31656
23404	EXOSC2	0.131789	58	6	0.0553455	0.524479
23107	MRPS27	-0.356953	93	4	0.289209	1.37266
2963	GTF2F2	-0.139662	73	2	0.0223026	0.486802
2200	FBN1	0.351314	43	4	0.0308621	0.320738
2201	FBN2	-0.465629	26	1	0.0249964	0.292346
8021	NUP214	-0.0879204	73	6	0.264677	1.42833
23636	NUP62	0.13244	137	11	0.120321	1.40592
10238	DCAF7	1.34824	120	5	0.000967118	0.248153
7458	EIF4H	0.48132	64	3		0.627409
53371	NUP54	0.252103	84	4	0.0314815	0.434294
57534	MIB1	0.112192	63	7	0.00711111	0.129025
23111	SPART	0.219517	45	2	0.0923331	1.06594
91754	NEK9	-0.0905618	53	0	0.0598034	0.380238
84858	ZNF503	0.173139	22	2	0.0316942	0.464095
4927	NUP88	-0.159452	46	6	0.104127	0.848134
9818	NUP58	1.39759	36	2	0.123925	0.688775
27430	MAT2B	0.642236	41	2	0.0621209	0.657876
10516	FBLN5	0.475188	23	2	0.0601425	0.576878
5538	PPT1	1.11242	38	0	0.14894	0.901428
8453	CUL2	0.179683	435	15	0.0299836	0.361925
55700	MAP7D1	0.815661	39	1	0.17081	0.916881
79178	THTPA	0.00440572	15	1	0.499461	1.73515
79699	ZYG11B	-0.128305	43	4	0.0208502	0.381286
26521	TIMM8B	-0.347444	15	0	0.0236733	0.511065
9978	RBX1	1.03837	176	5	0	0.209089
6921	ELOC	0.465435	132	4	0	0.329523
6923	ELOB	-0.0942634	106	5	0.0254386	0.688628
3162	HMOX1	0.466548	38	1	0.10653	1.23757
286827	TRIM59	0.097443	18	1	0.194504	1.40758
151188	ARL6IP6	0.652888	22	0	0.221204	1.25263
23339	VPS39	0.481225	25	4	0.0379512	0.406456
23155	CLCC1	0.254858	26	0	0.290912	1.56097
55823	VPS11	0.357128	53	5		0.781884
25777	SUN2	0.317519	72	3	0.117717	1.2548
29880	ALG5	0.359948	18	1	0.128374	0.82671
30968	STOML2	-0.490313	73	4	0.0701974	0.489357
4928	NUP98	0.549486	86	3	0.101567	0.693805
8480	RAE1	-0.232463	109	10	0.00909091	0.512728
23787	MTCH1	0.716626	25	0	0.0143474	0.620775
55027	HEATR3	1.12439	47	1	0.135723	0.987765
23195	MDN1	0.0184548	51	1	0.217465	1.29008
5352	PLOD2	-0.0433476	48	2	0.0934304	0.616527
1861	TOR1A	0.821423	34	1	0.0547583	0.643282
8614	STC2	0.879122	29	3	0.083771	0.803803
5327	PLAT	0.695613	41	0	0.111144	1.54332
3688	ITGB1	0.460536	136	1	0.0681387	0.560349
284106	CISD3	-0.137448	74	8	0.173284	1.32739
1291	COL6A1	-0.27598	31	1	0.0509414	1.10262
5817	PVR	2.29075	66	3		3.67039
1786	DNMT1	1.05214	120	2	0.132923	0.799763
4015	LOX	1.0006	39	3	0.0920573	0.826704
5046	PCSK6	-0.190618	8	0	0.0842377	1.23158
83729	INHBE	-0.181363	16	0	0.208705	1.28677
10577	NPC2	2.54598	25	0	0.188034	1.56374
4240	MFGE8	-0.237271	10	0	0.372064	2.68715
10956	OS9	1.03241	115	14	0.157877	1.12102
4884	NPTX1	-0.115235	41	1	0.027439	0.434002
79070	POGLUT2	0.323513	8	1	0.0768783	0.641586
143888	POGLUT3	0.389469	6	0	0.170944	0.771555
56605	ERO1B	-0.224523	19	1	0.047886	0.599381
23646	PLD3	0.402402	28	1	0.0467391	0.841448
80020	FOXRED2	-0.178384	34	2	0.116007	1.09536
79586	CHPF	0.0100733	12	0	0.0366345	1.03374
126789	PUSL1	0.0616259	19	1	0.119226	1.7911
23065	EMC1	0.42919	41	1	0.0678442
8836	GGH	-0.0331733	32	2	0.398672	1.65576
27248	ERLEC1	0.533939	31	3	0.040618	0.523971
23765	IL17RA	0.815683	74	5	0.189291	2.27485
55768	NGLY1	0.112818	28	1	0.190126	1.09845
90161	HS6ST2	-0.313904	7	0	0.160041	0.592958
6388	SDF2	0.641489	14	0	0.0704094	0.601098
4758	NEU1	1.1992	16	0	0.133428	1.04236
9518	GDF15	0.704902	13	0	0.083985	3.29619
80213	TM2D3	0.335701	30	1	0.132713	0.958793
23071	ERP44	1.47533	78	3	0.0741078	0.633888
80267	EDEM3	1.32232	11	1	0.06453	0.524473
64374	SIL1	0.185593	22	0	0.136927	1.14192
23509	POFUT1	0.284986	16	1	0.0783682	0.921904
64093	SMOC1	-0.649213	28	1	0.0440806	0.408268
79666	PLEKHF2	1.48085	130	5	0.0247934	0.358633
54850	FBXL12	0.380352	40	2	0.0324838	0.839584
55757	UGGT2	0.0364039	13	1	0.229683	1.21758
54480	CHPF2	0.545562	5	0	0.0554882	0.554335
9510	ADAMTS1	0.201979	25	1	0.144761	0.97209
10525	HYOU1	0.415109	61	4		0.878402
51661	FKBP7	-0.0209418	16	0	0.131064	1.06782
8754	ADAM9	2.5273	27	0	0.12053	0.899765
60681	FKBP10	0.133882	25	0		0.833633
9368	SLC9A3R1	-0.451792	126	2	0.0745227	0.980438
27243	CHMP2A	0.536161	42	4	0.00327756	0.43365
7812	CSDE1	0.0925361	86	4	0.0286316	0.609244
9868	TOMM70	-0.60689	31	1	0.0808339	0.815366
4140	MARK3	1.58701	71	6	0.0320775	0.351044
2011	MARK2	0.537836	121	6	0.0234351	0.265076
51611	DPH5	-0.157709	5	1	0.100574	0.826273
79077	DCTPP1	-0.152229	31	0	0.245225	1.48815
4139	MARK1	-0.400524	25	1	0.045403	0.288895
58155	PTBP2	-0.215341	27	1	0.00559579	0.259849
9529	BAG5	0.0267425	63	0	0.0584231	0.743095
7993	UBXN8	-0.0730586	32	3		1.73392
8733	GPAA1	0.199859	33	3	0.0692104	0.771587
7466	WFS1	0.44525	17	0	0.0491121	0.912272
4363	ABCC1	1.00058	34	1	0.0590687	0.729273
2150	F2RL1	-0.0292008	26	1	0.116351	1.10375
22937	SCAP	-0.0943814	27	1	0.0706394	0.921297
23333	DPY19L1	1.48276	16	0	0.114348	0.757438
27346	TMEM97	-0.0560974	20	0		1.40473
55676	SLC30A6	0.649553	24	0	0.100121	0.454396
202018	TAPT1	0.543818	7	0	0.0581583	0.485114
79956	ERMP1	0.355676	35	0	0.146772	0.753542
79671	NLRX1	-0.269915	31	2	0.101092	1.03492
162427	RETREG3	0.226146	78	4	0.160289	0.734214
84720	PIGO	0.30378	18	0	0.176775	1.23856
55711	FAR2	1.50392	15	0	0.11213	0.837646
51295	ECSIT	-0.650063	117	5	0.190036	1.82977
79053	ALG8	-0.0750759	34	0	0.166204	0.934945
55116	TMEM39B	0.332332	12	0	0.0392652	0.388881
27069	GHITM	-0.305925	54	2	0.138294	0.740342
28976	ACAD9	-0.00738091	81	3	0.120012	0.940646
54602	NDFIP2	0.246277	23	1	0.23151	0.877213
617	BCS1L	-0.0681495	23	0	0.0864751	0.676322
51103	NDUFAF1	-0.496985	50	3	0.262058	1.53628
50999	TMED5	2.07596	10	0	0.154594	0.836204
4715	NDUFB9	-0.376082	53	1	0.183903	1.0298
94005	PIGS	0.806741	40	1	0.0686688	0.843398

## Sheet: PanCoV-PPI
Entrez ID	Symbol	Lung specificity	Degree in the human protein interactome	Degree in the subnetwork of this data set	dN/dS ratio	Evolutionary rate ratio
4841	NONO	0.731526	177	15	0.02	0.222474
2931	GSK3A	0.320497	91	8	0.0518771	0.492589
2932	GSK3B	1.24933	469	22	0.0153113	0.253297
26986	PABPC1	0.49329	218	15	0.0067243	0.057491
8761	PABPC4	0.108698	107	9	0.0293435	0.159577
3178	HNRNPA1	0.109243	541	38	0.00796703	0.142361
3181	HNRNPA2B1	0.666483	213	12	0.0135091	0.139274
4869	NPM1	-0.0392032	655	48		0.456855
10146	G3BP1	1.1762	135	11	0.0464791	0.313383
9908	G3BP2	0.53525	73	9	0.0231684	0.170741
6143	RPL19	-0.0479944	171	16	0
142	PARP1	-0.121475	280	17	0.0493795	0.727735
4691	NCL	0.187078	280	17	0.175213	1.04456
1653	DDX1	-0.204437	138	12	0.0239108	0.439219
23429	RYBP	1.59582	57	3	0.106925	0.108072
5478	PPIA	1.21252	111	6	0.0594668	0.332667
408050	NOMO3	0.478819	11	0	0.0527236
2280	FKBP1A	2.21297	44	1		0.47215
9360	PPIG	0.514103	48	3	0.060844	0.625619
4140	MARK3	1.58701	71	8	0.0320775	0.351044
10465	PPIH	0.550507	35	1	0.144512	0.25249
11123	RCAN3	0.310208	14	0	0.0283311	0.697616
9146	HGS	0.745005	336	21	0.0381146	0.770496
7917	BAG6	0.369317	281	15	0.0791386	0.557976
23564	DDAH2	0.254689	39	1	0.0382196	0.462485
819	CAMLG	-0.303206	35	0	0.100857	0.801875
25978	CHMP2B	0.125728	29	7	0.00300958	0.491405
116841	SNAP47	-0.469127	32	2	0.186091	1.82161
23609	MKRN2	-0.0207135	30	3	0.090602	0.772004
7177	TPSAB1	2.65775	3	0	0.112051
710	SERPING1	1.09118	21	2	0.305538	2.20219
7681	MKRN3	-0.401428	143	5	0.388962	2.12586
5683	PSMA2	0.971773	129	9		0.3246
81926	ABHD17A	0.991255	20	1
5204	PFDN5	0.201031	185	6	0.00507872	0.809694
57409	MIF4GD	0.664698	26	3	0.0827182	0.860187
4705	NDUFA10	-0.586358	48	2	0.173581	2.0339
79001	VKORC1	-0.058918	96	6	0.221509	1.10874
81887	LAS1L	-0.249269	50	2	0.329996	1.6863
55506	MACROH2A2	-0.336767	102	3	0.0126183	0.178977
6224	RPS20	0.218379	168	10	0.0302077	0.462575
11200	CHEK2	0.310283	181	10	0.168709	0.963225
7013	TERF1	-0.329284	325	21	0.527303
10540	DCTN2	0.337639	107	8	0.0461538	0.658673
1655	DDX5	1.44088	249	20		0.118045
119710	IFTAP	-0.368009	10	0	0.349789
8665	EIF3F	-0.163512	126	15	0.0731707	0.899756
1915	EEF1A1	0.167827	382	20	0.00245399
857	CAV1	1.46423	214	15	0.0798643	0.4686
3551	IKBKB	0.942168	188	16	0.0570215	0.551675
7329	UBE2I	0.0593461	480	22	0.0010101	0.489078
6449	SGTA	0.0581984	214	6	0.0272182	0.77405
9550	ATP6V1G1	0.522336	30	4		0.559042
689	BTF3	0.00235129	50	5	0.0931226	0.287803
22809	ATF5	-0.175707	24	0	0.150618	1.15307
4539	MT-ND4L	-0.61852
4513	MT-CO2	-0.591636
59272	ACE2	-0.330886	6	0	0.258893	1.4667
339390	CLEC4G	-0.173785	21	2	0.279521	2.55399
30835	CD209	0.442885	18	2	0.24796	3.22186
10332	CLEC4M	0.608036	10	3	0.318023	1.77912
3661	IRF3	0.685307	130	8	0.195592	3.20575
3838	KPNA2	0.0898958	202	10		0.793754
6441	SFTPD	5.64995	6	0	0.391485	3.28017
598	BCL2L1	2.06232	121	10	0.0468384	0.433069
599	BCL2L2	0.261249	31	2	0.0328007	0.296249
4170	MCL1	2.69749	82	8	0.151423	0.924384
597	BCL2A1	2.80317	21	1	0.250715	1.75795
596	BCL2	-0.466599	137	13	0.0938767	0.768406
6502	SKP2	0.227034	176	10	0.158971	1.35838
3840	KPNA4	0.287901	65	4	0.0226164	0.166005
8575	PRKRA	0.0138705	69	3	0.0240199	0.399872
928	CD9	0.524042	47	3	0.080446	0.813372
7113	TMPRSS2	0.718868	71	2	0.154196	2.12912
290	ANPEP	-0.0527697	6	0	0.126524	1.4475
85437	ZCRB1	-0.399782	64	7	0.045439	0.350276
1803	DPP4	0.612862	32	2	0.211442	0.947253
10492	SYNCRIP	0.285727	312	20	0.00892288	0.14098
5725	PTBP1	1.23129	127	13	0.00981654	0.366325
634	CEACAM1	-0.0885836	24	4	0.676549	3.51677
302	ANXA2	1.28825	143	14	0.0210691	0.282322
220988	HNRNPA3	0.872611	112	8	0.0095064	0.232965
50	ACO2	-0.360406	21	0	0.0295493	0.399207
3337	DNAJB1	0.547946	97	3	0.0447223	0.297618
3329	HSPD1	0.0744782	322	20	0.0258051
3313	HSPA9	-0.224034	257	22	0.0153722	0.234837
9276	COPB2	0.589736	69	4	0.0205333	0.494094
23521	RPL13A	-0.120668	70	4
3646	EIF3E	-0.0658041	119	11	0.00101999	0.348113
8668	EIF3I	0.605266	117	11	0.00532623	0.679124
4836	NMT1	0.654975	80	6	0.025176	0.280661
128866	CHMP4B	0.307762	100	13	0.00359304	0.472842
8729	GBF1	0.49347	47	1	0.0786026	0.69341
6241	RRM2	0.324084	37	2	0.0911716	0.531535
3832	KIF11	-0.0494667	127	9	0.209707	1.0494
5707	PSMD1	0.233815	135	9	0.0111872	0.421095
6729	SRP54	0.479344	40	2	0.00186567	0.345351
84955	NUDCD1	0.72985	38	4	0.128948	0.837765
4666	NACA	-0.260862	64	3		2.65047
51429	SNX9	-0.258576	56	3	0.0967313	0.512529
23256	SCFD1	0.373421	59	5	0.0432113	0.685591
5701	PSMC2	0.451687	146	6	0.00164695	0.187854
7942	TFEB	0.185664	25	1	0.0425185	0.629811
11344	TWF2	0.517979	65	4	0.0168964
10652	YKT6	0.571342	30	3	0.0803815	0.714184
3837	KPNB1	0.707967	249	23	0.0112522	0.508388
6811	STX5	0.565965	87	5	0.0718938	0.641815
6776	STAT5A	0.555708	127	5	0.075194	0.458794
51187	RSL24D1	0.1009	30	1	0.00643705	0.410395
91452	ACBD5	0.0920915	19	2	0.187326	1.2626
5245	PHB	0.117244	149	13	0.00379549	0.431516
3725	JUN	0.891994	1683	126	0.0187396	0.399826
6774	STAT3	2.27049	348	14	0.0011705	0.10661
5499	PPP1CA	0.956052	396	23	0.00195636	0.318589
92521	SPECC1	-0.315669	35	1	0.143809	1.10583
10875	FGL2	-0.231062	11	2	0.145668	1.01499
7514	XPO1	0.335618	1205	72	0.0196502	0.403456
7040	TGFB1	1.0581	132	7	0.0559033	1.06448
4088	SMAD3	0.349317	419	18	0	0.0707003
1514	CTSL	1.87547	38	2		1.01772
5045	FURIN	1.56697	45	4	0.0512863	0.551563
9407	TMPRSS11D		1	0	0.450383	2.0721
7415	VCP	0.931543	598	44	0.000989364	0.148685
8519	IFITM1	-0.0385319	5	0	0.335653	2.75318
10581	IFITM2	0.371743	6	0		2.26527
10410	IFITM3	1.27181	10	2		2.23683
375	ARF1	1.46075	68	4	0	0.0994408
7280	TUBB2A	-0.466932	134	9	0.00104797	0.064061
10382	TUBB4A	-0.309752	120	7	0.000981782
84617	TUBB6	0.338146	80	3	0.0100434	0.145516
7277	TUBA4A	-0.199624	260	10	0	0.0289569
60	ACTB	0.431824	457	33	0.00328653	0.0485424
7431	VIM	-0.141912	365	19	0.0237129	0.49444
2316	FLNA	-0.176423	345	21	0.0181865	0.277999
8546	AP3B1	0.383985	54	4	0.136026	0.616078
23476	BRD4	0.924021	92	8	0.0449302	0.614218
6046	BRD2	0.627948	49	5	0.0400091	0.316847
10283	CWC27	0.0104765	27	0	0.057394	0.690019
124245	ZC3H18	0.52077	127	6	0.0724969	0.845746
57153	SLC44A2	1.03451	4	0	0.0612	0.723891
9512	PMPCB	-0.280599	80	7	0.0866296	0.900695
10897	YIF1A	0.287645	55	2	0.0733871	0.56173
481	ATP1B1	-0.248011	34	1	0.0579216	0.744337
34	ACADM	-0.812946	22	2	0.0689317	0.747994
2108	ETFA	-0.339141	52	2	0.0744337	0.546516
2040	STOM	2.44615	127	11	0.111916	0.42513
2677	GGCX	1.60549	16	0	0.140737	0.892304
523	ATP6V1A	0.75469	118	12	0.0188428	0.274638
5714	PSMD8	0.0758243	87	6	0.0645963	0.674511
7905	REEP5	0.217254	81	4	0.0500835	0.683588
23203	PMPCA	0.0318401	61	5	0.0709088	0.969243
196527	ANO6	1.24735	29	0	0.0600794	1.04178
10531	PITRM1	0.221495	38	2	0.0762254	1.12455
10463	SLC30A9	0.242445	16	0	0.11782	0.666345
60493	FASTKD5	0.465769	23	1	0.364944	1.88069
148867	SLC30A7	2.16853	23	0	0.0466712	0.428541
10426	TUBGCP3	0.337683	148	16	0.0413047	0.449587
79934	COQ8B	0.0684426	33	4	0.10939	0.919926
113174	SAAL1	-0.171226	46	3	0.227221	1.02379
92840	REEP6	-0.320054	53	2	0.154481	1.70973
92105	INTS4	0.382506	49	3	0.0393114	0.401643
89874	SLC25A21	-0.329103	5	0	0.28756	0.793612
10844	TUBGCP2	0.700339	96	17	0.0553966	0.771544
80222	TARS2	-0.227299	25	2	0.189889	0.10352
57142	RTN4	0.955603	104	7	0.385181	1.36046
51439	FAM8A1	0.307801	35	3	0.280658	1.11802
10157	AASS	0.263487	10	0	0.126275	0.885755
26993	AKAP8L	0.250119	119	6	0.0773943	0.671947
25980	AAR2	0.149173	27	1	0.0733344
28969	BZW2	-0.216219	52	5	0.0100444	0.268352
9136	RRP9	0.475357	32	1	0.0529883	0.936451
1459	CSNK2A2	0.162768	409	22	0.0207987	0.12545
1460	CSNK2B	0.284339	311	24	0	0.407905
23367	LARP1	0.16859	122	10	0.129477	0.638748
25940	FAM98A	-0.350575	40	3	0.078195	0.41526
79753	SNIP1	0.34085	113	4	0.128115	0.952405
5976	UPF1	0.505342	181	13	0.00693185	0.434366
4343	MOV10	0.62161	980	55	0.0897827	0.921483
9188	DDX21	1.52567	171	12	0.147645	0.901732
55131	RBM28	0.0169107	78	4	0.215928	1.14136
25873	RPL36	-0.209842	104	8	0.00100183	0.450685
51125	GOLGA7	0.337107	12	1	0.011055	0.103705
25921	ZDHHC5	0.640559	16	0	0.0360843	0.275927
5422	POLA1	0.198757	57	6	0.209496	1.03174
5557	PRIM1	0.0809262	30	5	0.117512	1.09317
5558	PRIM2	-0.0959343	37	8		1.17313
23649	POLA2	0.72259	62	6	0.139081	0.988755
79709	COLGALT1	1.4437	17	1
5318	PKP2	-0.51126	75	5	0.150419	1.06125
161	AP2A2	0.808537	69	6	0.0139843	0.407783
2671	GFER	0.137457	33	2	0.134932	1.25033
57222	ERGIC1	1.15409	27	1	0.00824137	0.331454
1173	AP2M1	0.397833	231	15	0	0.304703
80273	GRPEL1	-0.135718	37	4	0.0739104	0.88478
6902	TBCA	0.110857	22	0	0.0552493	0.796819
55206	SBNO1	0.0242833	6	0	0.020497	0.313332
10295	BCKDK	-0.331376	29	2	0.0370487	0.49393
10270	AKAP8	0.296975	61	3	0.169194	1.40926
23077	MYCBP2	0.00725653	74	3	0.0289376	0.42347
10569	SLU7	0.357772	38	4	0.0210986	0.599446
8737	RIPK1	0.739952	114	5	0.324964	1.97126
9898	UBAP2L	1.05832	53	3	0.048294	0.255848
219743	TYSND1	-0.320045	15	1	0.117574	1.56375
51248	PDZD11	-0.00841694	23	3	0.0420984	0.403399
84726	PRRC2B	0.380137	38	6	0.187296	0.92536
55833	UBAP2	0.276057	27	2	0.243421	1.06322
24149	ZNF318	0.00151203	42	2	0.399068	1.26107
64784	CRTC3	0.513102	20	2	0.151186	0.935411
159195	USP54	0.194186	153	12	0.301101	1.06412
29066	ZC3H7A	1.15232	11	1	0.168241	0.749383
23185	LARP4B	1.95598	30	4	0.154111	0.99165
55285	RBM41	0.0160387	32	4	0.210886	0.836615
6938	TCF12	0.407207	109	6	0.0644863	0.357233
53938	PPIL3	0.324693	24	3	0.306223	0.392167
54477	PLEKHA5	-0.221056	59	7	0.144804	0.784815
9755	TBKBP1	0.253989	17	2	0.0355589	0.81333
11113	CIT	0.198098	23	2	0.0278034	0.283484
3281	HSBP1	0.599572	34	1	0.0640817	0.424225
5116	PCNT	-0.181346	71	9	0.256628	2.75205
11116	CEP43	-0.20975	139	13	0.204796	0.993451
5576	PRKAR2A	-0.0389425	70	13	0.225871	0.702833
5566	PRKACA	-0.305449	603	30	0.014928	0.233668
5577	PRKAR2B	-0.32921	69	7	0.0415335	0.364022
5962	RDX	0.26899	57	3	0.0121845	0.164969
1063	CENPF	-0.111798	54	5	0.364851	1.87639
7088	TLE1	-0.457324	129	5	0.0231832	0.0849513
7090	TLE3	0.598229	74	2	0.00984087	0.282159
166	TLE5	0.594383	306	16	0.0108502	1.10312
2802	GOLGA3	0.391754	41	5	0.0844028	1.15263
2801	GOLGA2	0.273803	475	19		1.81962
2804	GOLGB1	0.0847547	41	4	0.218527	1.34164
56850	GRIPAP1	1.04867	75	0	0.0628426	0.823776
9857	CEP350	0.142164	51	10	0.211686	1.13086
9659	PDE4DIP	-0.128595	158	9
9662	CEP135	0.469348	164	10	0.109823	0.971869
23177	CEP68	-0.346433	14	4	0.558249	2.39176
11064	CNTRL	0.276636	156	17	0.202687
23085	ERC1	0.124546	64	7	0.02318	0.221072
9648	GCC2	0.815002	25	0	0.230356	1.2119
79745	CLIP4	0.590759	32	3	0.090604	0.786923
51199	NIN	0.735399	115	12	0.212333	1.25419
201134	CEP112	0.235845	3	0	0.130655
145282	MIPOL1	-0.0636049	91	2	0.290902	1.13717
8975	USP13	-0.140378	49	6	0.030303	0.337863
79571	GCC1	0.175908	82	3	0.0510985	0.834665
152789	JAKMIP1	-0.161711	20	0	0.032086	0.672061
55755	CDK5RAP2	-0.157248	67	12	0.372274	1.86592
10142	AKAP9	0.668169	100	12	0.21345	1.24713
64689	GORASP1	0.934625	57	5	0.179054	1.19155
79443	FYCO1	-0.129186	57	2	0.160779	1.44956
79078	C1orf50	-0.330626	16	0	0.206278
11190	CEP250	-0.252765	248	24	0.184462	1.22706
29110	TBK1	1.15223	194	11	0.0433065	0.338219
51361	HOOK1	-0.282165	42	2	0.0552486	0.505345
22981	NINL	-0.210294	224	15	0.28746	2.8118
2717	GLA	2.61814	20	2	0.260887	1.35556
3615	IMPDH2	-0.10126	79	7	0.0101887	0.197495
23408	SIRT5	-0.0214528	81	3	0.139176	0.951347
10204	NUTF2	0.550503	31	4		0.665454
382	ARF6	0.739736	169	20	0	0.12301
10193	RNF41	0.7368	68	1	0.00314254	0.237011
11001	SLC27A2	-0.236468	41	3	0.15139	1.11251
9470	EIF4E2	0.48998	85	8	0.0262411	0.633995
5447	POR	0.564102	32	1		0.912038
5910	RAP1GDS1	0.164325	85	3	0.0519983	0.31905
23325	WASHC4	0.816229	31	2	0.0333191	0.356641
23307	FKBP15	1.98426	34	4	0.256602	1.14273
26058	GIGYF2	0.109147	74	8	0.0654254	0.452342
3416	IDE	-0.137172	82	3	0.0390687	0.491411
26519	TIMM10	-0.0555042	23	2	0	0.475147
440138	ALG11	0.534718	10	1	0.176225	1.02865
23225	NUP210	0.450715	35	4	0.120722	1.17862
90580	TIMM29	0.0678588	34	2	0.0450548
55735	DNAJC11	0.0946329	51	1	0.0258563	0.542971
26515	TIMM10B	0.472372	8	2	0.0895897
26520	TIMM9	-0.396154	26	2	0.0563725	0.601789
3066	HDAC2	0.199344	426	11	0.00347692	0.264571
2876	GPX1	1.67566	18	1		0.731584
55621	TRMT1	0.264613	53	2	0.125111	1.13996
10632	ATP5MG	-0.0984888	26	1		0.862649
537	ATP6AP1	2.16732	29	3	0.124815	1.06429
10280	SIGMAR1	-0.369363	15	3	0.0758416	0.615864
79572	ATP13A3	1.28337	12	0	0.131704	0.685904
8540	AGPS	0.43428	29	1	0.135176	0.609305
80777	CYB5B	0.237102	33	1	0.247702	1.25743
2181	ACSL3	1.089	41	5	0.079299	0.617449
1727	CYB5R3	0.0793369	47	3	0.105658	1.03714
5898	RALA	3.10003	78	4	0.00570984	0.227687
1312	COMT	0.80136	29	2	0.0934996	1.82308
5878	RAB5C	1.49329	135	13		0.19095
7879	RAB7A	1.22493	160	19	0	0.240627
4218	RAB8A	0.699955	78	9	0.0421	0.510535
5862	RAB2A	0.216433	90	10	0.0165732	0.892795
10890	RAB10	0.0161956	45	3	0	0.191017
51552	RAB14	1.15356	58	2	0	0.142278
387	RHOA	1.06748	179	9	0.00964134	0.081528
5861	RAB1A	1.54566	90	9	0	0.26385
2782	GNB1	1.13507	101	5	0.00107585	0.226859
2787	GNG5	2.17247	35	2	0	0.172862
10960	LMAN2	0.979593	23	2	0.0315635	0.483161
7841	MOGS	1.22479	39	3	0.130442	1.22193
26092	TOR1AIP1	0.0915267	54	3	0.326523	1.68211
64757	MTARC1	-0.144163	7	0
169714	QSOX2	0.0579302	26	0	0.209929	1.64106
9653	HS2ST1	0.373875	19	0	0.0188981	0.400737
91942	NDUFAF2	-0.406013	16	0	0.210222	1.46734
51097	SCCPDH	-0.337734	39	4	0.211189	1.09561
949	SCARB1	-0.245906	31	0	0.0948336	1.38342
57106	NAT14	-0.0913043	20	1	0.0307982	0.50112
79877	DCAKD	-0.496137	16	0	0.0383657	1.1165
26355	FAM162A	-1.09559	23	1	0.27245	2.054
131118	DNAJC19	-0.576803	29	1	0.182825	0.274167
55829	SELENOS	0.836207	26	4
80142	PTGES2	-0.619306	23	0	0.0698981	1.1306
22931	RAB18	0.100783	29	0	0.0168602	0.39092
10199	MPHOSPH10	-0.047474	25	2	0.164206	1.32446
6731	SRP72	0.497676	50	6	0.0381712	0.582923
11101	ATE1	0.128123	31	1	0.232796	1.13464
7468	NSD2	0.578182	181	25	0.0951152	0.698929
6728	SRP19	0.49041	25	3	0.0298282	0.676887
64432	MRPS25	0.317432	37	3	0.0534025	0.847694
1662	DDX10	-0.0939378	37	2	0.174576	0.968272
51574	LARP7	0.0547137	64	5	0.10665	1.01923
56257	MEPCE	-0.106689	190	19	0.114213	0.751334
25983	NGDN	0.204053	23	2	0.124431	0.948634
11340	EXOSC8	0.326604	103	5	0.083234	0.636608
79731	NARS2	-0.0895911	23	1	0.171604	1.09047
79954	NOL10	0.177921	22	3	0.0384752	0.770778
79080	CCDC86	-0.395393	24	3	0.235003	1.78697
51091	SEPSECS	0.390928	11	1	0.156491	0.748233
56915	EXOSC5	-0.907612	94	10	0.0659951	0.968795
51010	EXOSC3	-0.0905765	35	4	0.129371	0.936546
26574	AATF	0.367216	64	7	0.19233	1.10615
25831	HECTD1	0.0503138	59	2	0.0123092	0.396538
51116	MRPS2	-0.345133	53	6	0.147004	1.45361
64969	MRPS5	0.915327	70	6	0.18061	1.31656
23404	EXOSC2	0.131789	58	8	0.0553455	0.524479
23107	MRPS27	-0.356953	93	6	0.289209	1.37266
2963	GTF2F2	-0.139662	73	5	0.0223026	0.486802
2200	FBN1	0.351314	43	5	0.0308621	0.320738
2201	FBN2	-0.465629	26	1	0.0249964	0.292346
8021	NUP214	-0.0879204	73	13	0.264677	1.42833
23636	NUP62	0.13244	137	19	0.120321	1.40592
10238	DCAF7	1.34824	120	11	0.000967118	0.248153
7458	EIF4H	0.48132	64	4		0.627409
53371	NUP54	0.252103	84	8	0.0314815	0.434294
57534	MIB1	0.112192	63	7	0.00711111	0.129025
23111	SPART	0.219517	45	7	0.0923331	1.06594
91754	NEK9	-0.0905618	53	1	0.0598034	0.380238
84858	ZNF503	0.173139	22	2	0.0316942	0.464095
4927	NUP88	-0.159452	46	7	0.104127	0.848134
9818	NUP58	1.39759	36	3	0.123925	0.688775
27430	MAT2B	0.642236	41	4	0.0621209	0.657876
10516	FBLN5	0.475188	23	2	0.0601425	0.576878
5538	PPT1	1.11242	38	1	0.14894	0.901428
8453	CUL2	0.179683	435	37	0.0299836	0.361925
55700	MAP7D1	0.815661	39	2	0.17081	0.916881
79178	THTPA	0.00440572	15	1	0.499461	1.73515
79699	ZYG11B	-0.128305	43	5	0.0208502	0.381286
26521	TIMM8B	-0.347444	15	0	0.0236733	0.511065
9978	RBX1	1.03837	176	10	0	0.209089
6921	ELOC	0.465435	132	6	0	0.329523
6923	ELOB	-0.0942634	106	7	0.0254386	0.688628
3162	HMOX1	0.466548	38	3	0.10653	1.23757
286827	TRIM59	0.097443	18	1	0.194504	1.40758
151188	ARL6IP6	0.652888	22	1	0.221204	1.25263
23339	VPS39	0.481225	25	5	0.0379512	0.406456
23155	CLCC1	0.254858	26	0	0.290912	1.56097
55823	VPS11	0.357128	53	5		0.781884
25777	SUN2	0.317519	72	8	0.117717	1.2548
29880	ALG5	0.359948	18	1	0.128374	0.82671
30968	STOML2	-0.490313	73	6	0.0701974	0.489357
4928	NUP98	0.549486	86	7	0.101567	0.693805
8480	RAE1	-0.232463	109	12	0.00909091	0.512728
23787	MTCH1	0.716626	25	0	0.0143474	0.620775
55027	HEATR3	1.12439	47	2	0.135723	0.987765
23195	MDN1	0.0184548	51	3	0.217465	1.29008
5352	PLOD2	-0.0433476	48	5	0.0934304	0.616527
1861	TOR1A	0.821423	34	1	0.0547583	0.643282
8614	STC2	0.879122	29	3	0.083771	0.803803
5327	PLAT	0.695613	41	2	0.111144	1.54332
3688	ITGB1	0.460536	136	5	0.0681387	0.560349
284106	CISD3	-0.137448	74	8	0.173284	1.32739
1291	COL6A1	-0.27598	31	1	0.0509414	1.10262
5817	PVR	2.29075	66	4		3.67039
1786	DNMT1	1.05214	120	7	0.132923	0.799763
4015	LOX	1.0006	39	3	0.0920573	0.826704
5046	PCSK6	-0.190618	8	0	0.0842377	1.23158
83729	INHBE	-0.181363	16	0	0.208705	1.28677
10577	NPC2	2.54598	25	0	0.188034	1.56374
4240	MFGE8	-0.237271	10	1	0.372064	2.68715
10956	OS9	1.03241	115	15	0.157877	1.12102
4884	NPTX1	-0.115235	41	1	0.027439	0.434002
79070	POGLUT2	0.323513	8	1	0.0768783	0.641586
143888	POGLUT3	0.389469	6	0	0.170944	0.771555
56605	ERO1B	-0.224523	19	1	0.047886	0.599381
23646	PLD3	0.402402	28	4	0.0467391	0.841448
80020	FOXRED2	-0.178384	34	3	0.116007	1.09536
79586	CHPF	0.0100733	12	0	0.0366345	1.03374
126789	PUSL1	0.0616259	19	2	0.119226	1.7911
23065	EMC1	0.42919	41	1	0.0678442
8836	GGH	-0.0331733	32	3	0.398672	1.65576
27248	ERLEC1	0.533939	31	3	0.040618	0.523971
23765	IL17RA	0.815683	74	6	0.189291	2.27485
55768	NGLY1	0.112818	28	2	0.190126	1.09845
90161	HS6ST2	-0.313904	7	0	0.160041	0.592958
6388	SDF2	0.641489	14	0	0.0704094	0.601098
4758	NEU1	1.1992	16	1	0.133428	1.04236
9518	GDF15	0.704902	13	2	0.083985	3.29619
80213	TM2D3	0.335701	30	1	0.132713	0.958793
23071	ERP44	1.47533	78	5	0.0741078	0.633888
80267	EDEM3	1.32232	11	1	0.06453	0.524473
64374	SIL1	0.185593	22	0	0.136927	1.14192
23509	POFUT1	0.284986	16	1	0.0783682	0.921904
64093	SMOC1	-0.649213	28	1	0.0440806	0.408268
79666	PLEKHF2	1.48085	130	7	0.0247934	0.358633
54850	FBXL12	0.380352	40	4	0.0324838	0.839584
55757	UGGT2	0.0364039	13	1	0.229683	1.21758
54480	CHPF2	0.545562	5	0	0.0554882	0.554335
9510	ADAMTS1	0.201979	25	2	0.144761	0.97209
10525	HYOU1	0.415109	61	5		0.878402
51661	FKBP7	-0.0209418	16	1	0.131064	1.06782
8754	ADAM9	2.5273	27	1	0.12053	0.899765
60681	FKBP10	0.133882	25	1		0.833633
9368	SLC9A3R1	-0.451792	126	4	0.0745227	0.980438
27243	CHMP2A	0.536161	42	7	0.00327756	0.43365
7812	CSDE1	0.0925361	86	9	0.0286316	0.609244
9868	TOMM70	-0.60689	31	2	0.0808339	0.815366
2011	MARK2	0.537836	121	9	0.0234351	0.265076
51611	DPH5	-0.157709	5	1	0.100574	0.826273
79077	DCTPP1	-0.152229	31	1	0.245225	1.48815
4139	MARK1	-0.400524	25	1	0.045403	0.288895
58155	PTBP2	-0.215341	27	2	0.00559579	0.259849
9529	BAG5	0.0267425	63	0	0.0584231	0.743095
7993	UBXN8	-0.0730586	32	4		1.73392
8733	GPAA1	0.199859	33	4	0.0692104	0.771587
7466	WFS1	0.44525	17	1	0.0491121	0.912272
4363	ABCC1	1.00058	34	3	0.0590687	0.729273
2150	F2RL1	-0.0292008	26	1	0.116351	1.10375
22937	SCAP	-0.0943814	27	1	0.0706394	0.921297
23333	DPY19L1	1.48276	16	0	0.114348	0.757438
27346	TMEM97	-0.0560974	20	0		1.40473
55676	SLC30A6	0.649553	24	1	0.100121	0.454396
202018	TAPT1	0.543818	7	0	0.0581583	0.485114
79956	ERMP1	0.355676	35	1	0.146772	0.753542
79671	NLRX1	-0.269915	31	3	0.101092	1.03492
162427	RETREG3	0.226146	78	4	0.160289	0.734214
84720	PIGO	0.30378	18	0	0.176775	1.23856
55711	FAR2	1.50392	15	0	0.11213	0.837646
51295	ECSIT	-0.650063	117	6	0.190036	1.82977
79053	ALG8	-0.0750759	34	0	0.166204	0.934945
55116	TMEM39B	0.332332	12	0	0.0392652	0.388881
27069	GHITM	-0.305925	54	2	0.138294	0.740342
28976	ACAD9	-0.00738091	81	3	0.120012	0.940646
54602	NDFIP2	0.246277	23	1	0.23151	0.877213
617	BCS1L	-0.0681495	23	0	0.0864751	0.676322
51103	NDUFAF1	-0.496985	50	5	0.262058	1.53628
50999	TMED5	2.07596	10	0	0.154594	0.836204
4715	NDUFB9	-0.376082	53	1	0.183903	1.0298
94005	PIGS	0.806741	40	1	0.0686688	0.843398
