# Supplementary material for: A network medicine approach to investigation and population-based validation of disease manifestations and drug repurposing for COVID-19
Source: PLoS Biol. 2020 Nov 6;18(11):e3000970. doi: 10.1371/journal.pbio.3000970 (PMC7728249; doi:10.1371/journal.pbio.3000970)
Supplement: S3 Table — (XLSX) [file pbio.3000970.s036.xlsx]

## Sheet: S3 Table
S3 Table. Additional virus target lists for comparisons with SARS-CoV-2 targets.
Gene trapped	900 virus-host interactions identified by gene-trap insertional mutagenesis connecting 10 other viruses and 712 host genes
	Cheng F, Murray JL, Zhao J, Sheng J, Zhao Z, Rubin DH. Systems Biology-Based Investigation of Cellular Antiviral Drug Targets Identified by Gene-Trap Insertional Mutagenesis. PLoS Comput Biol. 2016;12(9):e1005074. Epub 2016/09/16. doi: 10.1371/journal.pcbi.1005074. PubMed PMID: 27632082; PubMed Central PMCID: PMCPMC5025164.
RNAi	2,855 virus-host interactions identified from RNA interference (RNAi) connecting 2,443 host genes and 55 pathogens
	Cheng F, Murray JL, Zhao J, Sheng J, Zhao Z, Rubin DH. Systems Biology-Based Investigation of Cellular Antiviral Drug Targets Identified by Gene-Trap Insertional Mutagenesis. PLoS Comput Biol. 2016;12(9):e1005074. Epub 2016/09/16. doi: 10.1371/journal.pcbi.1005074. PubMed PMID: 27632082; PubMed Central PMCID: PMCPMC5025164.
viORFs	579 host proteins mediating translation of 70 innate immune-modulating viral open reading frames
	Pichlmair A, Kandasamy K, Alvisi G, Mulhern O, Sacco R, Habjan M, et al. Viral immune modulators perturb the human molecular network by common and unique strategies. Nature. 2012;487(7408):486-90. Epub 2012/07/20. doi: 10.1038/nature11289. PubMed PMID: 22810585.
Co-IP+LCMS	1,292 host genes identified by co-immunoprecipitation and liquid chromatography-mass spectrometry
	Watanabe T, Kawakami E, Shoemaker JE, Lopes TJ, Matsuoka Y, Tomita Y, et al. Influenza virus-host interactome screen as a platform for antiviral drug development. Cell Host Microbe. 2014;16(6):795-805. Epub 2014/12/04. doi: 10.1016/j.chom.2014.11.002. PubMed PMID: 25464832; PubMed Central PMCID: PMCPMC4451456.

## Sheet: Gene trapped
Entrez ID	Symbol	Degree in the human protein interactome	dN/dS ratio	Evolutionary rate ratio
8997	KALRN	23	0.00990499	0.185399
6080	SNORA73A
11224	RPL35	118	0.00681499
9866	TRIM66		0.162224	1.31364
6634	SNRPD3	118	0	0.254724
3572	IL6ST	42	0.173318	1.09246
5152	PDE9A	40	0.0427627	0.859539
54537	SHLD2	4	0.46929	2.42083
100128442
692063	SNORA32
1983	EIF5	57	0.0308148	0.642325
23303	KIF13B	14	0.0814337	0.638543
1975	EIF4B	99	0.0715953	0.518117
54518	APBB1IP	23	0.207656	1.21142
202018	TAPT1	7	0.0581583	0.485114
29083	GTPBP8	12	0.302293	2.12304
10664	CTCF	68	0.0108914	0.16499
4522	MTHFD1	85	0.0674603	0.584429
732272
140901	STK35	21	0.215795	0.242326
693217	MIR632
9988	DMTF1	13	0.0724371	0.330341
51526	OSER1	8
6217	RPS16	223	0	0.350059
28586	TRBV9			2.11561
497661	C18orf32	8	0.223689
2286	FKBP2	23	0.0249961	0.55356
378	ARF4	36	0.0659341	0.241527
5315	PKM	315	0.0581867
53354	PANK1	5	0.177527	0.700974
5274	SERPINI1	8	0.106479	0.693329
406967	MIR192
9303	SNORD25
79682	CENPU	45	0.425342	2.88117
144455	E2F7	9	0.196487	1.23454
55705	IPO9	73	0.0156556	0.513492
729603		1
558	AXL	36	0.121268	1.05672
4916	NTRK3	57	0.0305823	0.254354
200879	LIPH	51	0.210351	1.32119
8661	EIF3A	132	0.0283513	0.711484
143153
4919	ROR1	14	0.0298957	0.281192
595100	SNORD18C
3326	HSP90AB1	699	0.00240353	0.202118
6203	RPS9	188	0	0.277698
100128239	LINC02731
114960	TSGA13	3		2.5935
47	ACLY	69		0.31127
23770	FKBP8	106	0.041907	0.623807
283576	ZDHHC22	2	0.0463847	0.836593
6651	SON	77	0.241919	0.788022
4673	NAP1L1	151	0.0233856	0.529686
3624	INHBA	19	0.03377	0.462861
9295	SRSF11	88	0.0367332	0.710867
51582	AZIN1	22	0.0794675	0.55079
3329	HSPD1	322	0.0258051
80315	CPEB4	6	0.0242797	0.108761
57679	ALS2	15	0.0832164	0.665908
9643	MORF4L2	117	0.0326379	0.182255
9145	SYNGR1	11	0.0344538	1.18191
8482	SEMA7A	20	0.100706	1.05322
85465	SELENOI	7		0.836176
659	BMPR2	75	0.0494604	0.331121
64599	GIGYF1	48	0.0699167	0.610174
2023	ENO1	289		0.383781
8106	PABPN1	53	0.0504997	0.418998
79170	PRR15L		0.141276	1.09342
9589	WTAP	32	0.0770586	0.339914
5894	RAF1	223	0.0261438	0.211336
55607	PPP1R9A	36	0.0840254	0.573686
10181	RBM5	42	0.026181	0.203195
84872	ZC3H10	48	0.0280247	0.424763
23204	ARL6IP1	66	0.0529394	0.616726
1015	CDH17	2	0.250811	1.75873
677805	SNORA18
1277	COL1A1	77	0.189383	0.578111
2743	GLRB	13	0.020767	0.218824
692072	SNORD5
677792	SNORA1
57551	TAOK1	16	0.00898012	0.131832
9520	NPEPPS	59		0.370363
10938	EHD1	58	0.00137431	0.143374
6204	RPS10	159		0.595325
25843	MOB4	87	0
221830	TWISTNB	22	0.242812	1.44909
692197	SNORD77
3959	LGALS3BP	185	0.182524	2.36424
25932	CLIC4	19	0.00810492	0.173361
123	PLIN2	6	0.170942	0.994391
100128337	IPO7P2
50650	ARHGEF3	14	0.0761546	0.383404
3716	JAK1	129	0.0495951	0.440018
4248	MGAT3	2	0.0225981	0.729682
10627	MYL12A	69	0.00576028	0.136536
57472	CNOT6	32	0.0637595	0.25434
81671	VMP1	20	0.0961847
8662	EIF3B	73	0.0484734	0.746421
692086	SNORD17
26814	SNORD36B
619498	SNORD74
9518	GDF15	13	0.083985	3.29619
164	AP1G1	52	0.0136612	0.347739
8337	H2AC18	44
4884	NPTX1	41	0.027439	0.434002
4978	OPCML	15	0.086787	0.281798
6426	SRSF1	196	0	1.53253
387	RHOA	179	0.00964134	0.081528
683	BST1	4	0.260193	2.01574
7534	YWHAZ	791	0.00562963	0.13174
91775	NXPE3	9	0.100831
598	BCL2L1	121	0.0468384	0.433069
51809	GALNT7	28	0.0670804	0.437348
9734	HDAC9	96	0.101789	0.34974
3178	HNRNPA1	541	0.00796703	0.142361
79969	ATAT1	5	0.192668	2.17198
60686	C14orf93	6	0.119414
8872	CDC123	12	0.0955497	0.618803
646014
9299	SNORD30
692075	SNORD6
219938	SPATA19	5	0.263692	1.47259
6988	TCTA	3	0.112903	0.60303
7690	ZNF131	27	0.0738877	0.385816
23272	TASOR	30	0.271709
1859	DYRK1A	86	0.0133879	0.106562
24140	FTSJ1	114	0.125826	0.743972
23360	FNBP4	21	0.151723	0.803964
55005	RMND1	34	0.195064	1.20545
51661	FKBP7	16	0.131064	1.06782
5797	PTPRM	11	0.0190568	0.227928
9298	SNORD31
284001	CCDC57	122	0.22036	2.62253
57132	CHMP1B	31	0.00172143
29914	UBIAD1	10	0.0802173	0.587642
55129	ANO10	4	0.0689964	0.767009
1660	DHX9	250	0.0910935	0.622033
1827	RCAN1	35	0.0425868	0.694295
1007	CDH9	8	0.0698603	0.471205
301	ANXA1	127	0.122721	0.738151
692227	SNORD104
9933	PUM3	87	0.0941991	0.912717
27230	SERP1	30	0	0.152404
3925	STMN1	51	0.0957351	0.149593
7276	TTR	59	0.210554	1.59788
221178	SPATA13	9	0.154698	1.24097
80201	HKDC1	4	0.0555045	0.497623
55212	BBS7	73	0.0830055	0.835249
26790	SNORD58B
100124516	SNORD58C
7296	TXNRD1	45		1.29358
692210	SNORD93
890	CCNA2	123	0.178783	0.653561
2885	GRB2	963	0.00458926	0.28973
10376	TUBA1B	152	0	0.0405131
54543	TOMM7	23	0.0814159	0.76786
85015	USP45	32	0.207754	1.44968
404672	GTF2H5	20	0.00824742	0.347478
26821	SNORA74A
390354	RPL18AP3
140706	CCM2L	4	0.100733
94097	SFXN5	22	0.0284881	0.457255
153657	TTC23L	24	0.347083	1.69531
55827	DCAF6	43	0.143467	0.747057
4782	NFIC	29	0.0316878	0.356568
118432	RPL29P2
6714	SRC	601	0.00639053	0.225507
10454	TAB1	147	0.014324	0.40044
337874	H2BC19P
54800	KLHL24	21	0.00744417	0.192094
100126497
56650	CLDND1	24	0.0609151	0.680397
57599	WDR48	81	0.00799087	0.254215
6154	RPL26	95	0.0124832	0.519343
8847	DLEU2	1
22995	CEP152	104	0.287059	1.75013
22932	POMZP3	4	0.291464	2.0792
92667	MGME1	22	0.365267
5935	RBM3	53	0.0297608	0.35463
5926	ARID4A	37	0.112242	0.596625
10670	RRAGA	39	0	0.158579
29911	HOOK2	134	0.0678457	0.862617
9450	LY86	6	0.308408	2.26024
11346	SYNPO	157	0.207563	1.21393
26820	SNORD24
3892	KRT86	48	0.0631042	1.06098
2495	FTH1	104		0.545764
5478	PPIA	111	0.0594668	0.332667
114789	SLC25A25	12	0.0200648	0.730866
285282	RABL3	22	0.118502	0.409671
153743	PPP1R2B	3		1.08459
149076	ZNF362	3	0.0120506	0.311554
63905	MANBAL	6	0.118468	0.759449
6957	TRB	12
729449	RPL7P50
3229	HOXC13	26	0.0101215	0.317245
201895	SMIM14	6	0.0575654
54453	RIN2	11	0.0930917	0.771156
3301	DNAJA1	176	0.00480035	0.172979
3185	HNRNPF	220	0.0214791	0.291551
84311	MRPL45	53		1.4884
55700	MAP7D1	39	0.17081	0.916881
55055	ZWILCH	9	0.229346	1.18542
3606	IL18	15	0.37654	2.45449
406947	MIR155
85303	H2AC3P
200931	SLC51A	6	0.195784
90673	PPP1R3E	1	0.0434409	0.73174
7009	TMBIM6	55	0.0487318	0.824717
1582	CYP8B1	7	0.175949	1.79385
403	ARL3	22	0.0146126	0.273785
5629	PROX1	22	0.0193211	0.39676
28970	C11orf54	10	0.117982
51287	COA4	5	0.0924317
3399	ID3	56	0.0205384	0.314305
3727	JUND	75	0.0428162	1.01729
6081
6122	RPL3	178	0.00970748
90799	CEP95	33
60674	GAS5
677822	SNORA40
117177	RAB3IP	61		0.482215
91687	CENPL	11	0.225127	1.15202
11235	PDCD10	62	0.00951969	0.322067
677833	SNORA54
131920	TMEM207	3	0.515839	2.69861
3688	ITGB1	136	0.0681387	0.560349
1004	CDH6	6	0.0315741	0.309764
1213	CLTC	293	0.00123396	0.327623
26768	SNORA73B
401475	SRRM1P1
7514	XPO1	1205	0.0196502	0.403456
51027	BOLA1	27		1.21179
100302161	MIR1205
6046	BRD2	49	0.0400091	0.316847
26815	SNORD36A
677820	SNORA38
4134	MAP4	66	0.615259	2.09161
222484	LNX2	93	0.0525651	0.670909
9777	TM9SF4	42	0.0393154	0.328555
5878	RAB5C	135		0.19095
26227	PHGDH	102	0.0570996	0.670756
79446	WDR25	33	0.23286	1.86278
6124	RPL4	201	0.0517077	0.585369
9300	SNORD28
84231	TRAF7	51	0.0174813	0.344735
8019	BRD3	23	0.0305618	0.444064
2152	F3	14	0.555988	2.45634
55802	DCP1A	53		0.94405
26137	ZBTB20	15	0.0269576	0.25553
55328	RNLS	5	0.454872	1.35057
23516	SLC39A14	10	0.124062	1.15428
8139	GAN	206	0.0128064	0.199611
3482	IGF2R	42	0.133084	1.4229
57510	XPO5	77	0.152377	0.773265
1952	CELSR2	32	0.031941	0.671004
9124	PDLIM1	33	0.0971042	0.645722
57037	ANKMY2	32	0.0934288	0.859454
221092	HNRNPUL2	61	0.0741227	0.309316
594837	SNORD101
6130	RPL7A	180
51082	POLR1D	33	0.210128	0.669805
900	CCNG1	44	0.115473	0.49291
126969	SLC44A3	3	0.20518	1.24636
8239	USP9X	144	0.0205011	0.329911
3726	JUNB	78	0.0446344	0.541422
5429	POLH	46	0.24932	1.24585
22862	FNDC3A	31	0.105011	0.668696
3183	HNRNPC	200	0.0320102	0.274887
80169	CTC1	14	0.44719
302	ANXA2	143	0.0210691	0.282322
780852	SNORD3B-2
7916	PRRC2A	72	0.174895	0.680318
1659	DHX8	75	0.012523	0.405859
199	AIF1	5	0.162951	1.09302
26778	SNORA70
641451	SNORA19
100128077
114785	MBD6	8	0.178218	0.415025
116987	AGAP1	19		0.531929
677811	SNORA28
1465	CSRP1	18	0.00452574	0.235553
100302170	MIR1206
647070
7553	ZNF7	12	0.265317	1.17075
57222	ERGIC1	27	0.00824137	0.331454
9859	CEP170	178	0.121791	0.706366
53942	CNTN5	3	0.0867531	0.480924
285550	FAM200B			1.23794
5514	PPP1R10	43		0.633329
4733	DRG1	56	0.00326387	0.284882
7258	TSPY1	6
2960	GTF2E1	57	0.0702488	0.589804
646865
51651	PTRH2	46	0.396783	1.02591
26136	TES	57	0.0698916	0.541944
5468	PPARG	164	0.0442316	0.281319
5684	PSMA3	274	0.0123542	0.47921
741049
307	ANXA4	20	0.0586165	0.590184
80824	DUSP16	9	0.107288	0.686067
1649	DDIT3	90	0.129138	0.572609
57451	TENM2	2	0.0117231
80218	NAA50	28	0.0246262	0.402839
6277	S100A6	33	0.0447806	0.712223
57453	DSCAML1	3	0.015	0.304266
10209	EIF1	10	0.0559168	0.261781
6579	SLCO1A2	4	0.228267	1.29445
79689	STEAP4	3	0.186414	1.59714
9304	SNORD22
602	BCL3	81	0.133448	1.11316
6507	SLC1A3	12	0.028307	0.296415
29121	CLEC2D	94		2.58785
64149	C17orf75	16	0.146984
5198	PFAS	64	0.117287	1.00715
100132593
60482	SLC5A7	3	0.0727778	0.615494
2355	FOSL2	77	0.0369863	0.355586
55632	G2E3	7	0.237825	1.15707
3108	HLA-DMA	11	0.231884	1.67415
805	CALM2	47
65220	NADK	19	0.0436648	0.979348
23254	KAZN	6	0.14448
6721	SREBF2	85	0.0664865	0.687556
116937	SNORD83A
60485	SAV1	89	0.0581119	0.410999
6157	RPL27A	124		0.332768
7311	UBA52	118		0.103707
23468	CBX5	207	0.0262523
3958	LGALS3	200	0.1616	1.58091
4245	MGAT1	13	0.0516696	0.978374
6159	RPL29	95		0.899542
79677	SMC6	55	0.087007	1.00818
23642	SNHG1
6728	SRP19	25	0.0298282	0.676887
102	ADAM10	33	0.0505268	0.59362
64855	NIBAN2	30	0.0466186	0.853293
85450	ITPRIP	25	0.117409	1.13048
8650	NUMB	59	0.0927353	0.465468
654320	SNORA8
26788	SNORD60
22955	SCMH1	32	0.108629	0.477751
158160	HSD17B7P2			1.74895
4010	LMX1B	21	0.000972763	0.148823
6874	TAF4	50	0.151641	0.833396
407004	MIR22
527	ATP6V0C	41	0.0527735	0.402776
3921	RPSA	215	0.00776474
131450	CD200R1	9	0.447566	3.39359
100129042
4137	MAPT	146	0.0708747	1.37653
140733	MACROD2	3	0.320452	1.14311
26770	SNORD79
1111	CHEK1	239	0.0690168	0.622793
5861	RAB1A	90	0	0.26385
80333	KCNIP4	23	0.00464157	0.853716
354	KLK3	42		1.13074
100129776
25945	NECTIN3	34	0.0991392	0.644893
595097	SNORD16
266694
26791	SNORD58A
26769	SNORD81
200916	RPL22L1	18	0.0521191	0.472842
406901	MIR107
123264	SLC51B	2	0.516367
90632	LINC00473
26762	HAVCR1	4	0.344567	7.1187
3192	HNRNPU	547	0.0403638	0.319848
9584	RBM39	178	0.00207039
10575	CCT4	210	0.0397085	0.418035
5331	PLCB3	28	0.0439279	0.724151
54840	APTX	34	0.277266	1.0825
6259	RYK	89	0.105747	0.417329
100126489
1847	DUSP5	5	0.0763413	0.787398
493861	EID3	30
728661	SLC35E2B		0.0680751	1.01988
664618	HSP90AB4P	29		1.97016
374	AREG	20	0.232817	1.81494
5142	PDE4B	15	0.12543	0.44367
51522	TMEM14C	18	0.139692	1.02121
3190	HNRNPK	340	0.0245248	0.151291
6222	RPS18	163	0.00810127	0.278111
6498	SKIL	110	0.0957057	0.78641
27314	RAB30	29	0	0.234301
83606	GUCD1	75	0.0443077
51099	ABHD5	18	0.0599819	0.553855
5962	RDX	57	0.0121845	0.164969
147179	WIPF2	20	0.129302	0.633616
2475	MTOR	193	0.0100592	0.502762
26509	MYOF	27	0.0646444	0.559042
26802	SNORD47
406991	MIR21
4862	NPAS2	34	0.137517	0.738147
2288	FKBP4	91	0.0995719	1.01234
523	ATP6V1A	118	0.0188428	0.274638
116938	SNORD83B
114784	CSMD2	7		0.422728
8886	DDX18	59	0.113062	0.686505
84662	GLIS2	51	0.0538206	0.748395
5688	PSMA7	126	0.0132753	0.395692
100507646
55795	PCID2	21	0.0176339	0.647167
28973	MRPS18B	45	0.267654	1.34847
191	AHCY	78	0.0275301	0.363408
100302283	MIR1227
60678	EEFSEC	10	0.0712366	0.839184
55165	CEP55	125	0.253289	1.30467
11325	DDX42	50	0.048583	0.362343
6210	RPS15A	171	0.00101911	0.278467
382	ARF6	169	0	0.12301
100126481
8346	H2BC10
692195	SNORD75
10631	POSTN	2	0.07958	0.629916
283237	TTC9C	54	0.0358225	0.830952
51187	RSL24D1	30	0.00643705	0.410395
574040	SNORA6
124997	WDR81	15	0.093047	1.6178
166647	ADGRA3	2	0.0589102	0.557298
3081	HGD	9	0.0715268	0.612519
22998	LIMCH1	26	0.137482	1.28738
2267	FGL1	69	0.172766	1.27683
55914	ERBIN	59	0.114642	0.617272
84851	TRIM52	9	0.41475	2.80996
8842	PROM1	5	0.37743	2.58816
84981	MIR22HG
9411	ARHGAP29	14	0.18457	1.14264
6928	HNF1B	19	0.0361865	0.284456
151887	CCDC80	6	0.176188	1.04025
1655	DDX5	249		0.118045
4676	NAP1L4	70	0.0259987	0.527668
55451	LINC00216
10262	SF3B4	129		0.334142
2801	GOLGA2	475		1.81962
93487	MAPK1IP1L	26	0.597367	0.519193
5494	PPM1A	67	0.0318233	0.231297
692196	SNORD76
1523	CUX1	56		0.550607
84953	MICALCL	5	0.441841	2.86139
66000	TMEM108	26	0.297908	1.55251
347333	KRT8P14
200150	PLD5	1	0.056182	0.723718
140754	RPS3P1
79857
10550	ARL6IP5	54	0.0755679	0.532533
9581	PREPL	26	0.0776398	0.649323
54663	WDR74	26	0.107738	1.14856
84223	IQCG	4	0.322413	2.14713
388403	YPEL2	3	0	0.136127
378706	RN7SL2
6165	RPL35A	37	0.0100373	0.46294
970	CD70	80	0.310269	2.93441
100132722	RPL15P21
1662	DDX10	37	0.174576	0.968272
595099	SNORD18B
100130963	RPL38P4
7035	TFPI	21	0.379741	2.24113
55159	RFWD3	53	0.410887	1.61393
8942	KYNU	35	0.179893	1.10883
57826	RAP2C	18	0	0.181412
9302	SNORD26
7050	TGIF1	35	0.270388	1.21103
5805	PTS	26	0.172735	1.0038
1175	AP2S1	45	0	0.270462
2618	GART	57		0.982296
166929	SGMS2	9	0.0684276	0.452843
378938	MALAT1			1.25351
22926	ATF6	47	0.143513	0.812237
140758	RPS10P2
55193	PBRM1	53	0.0227147	0.348067
1728	NQO1	26	0.129588	0.880661
79827	CLMP	8	0.0733983
65082	VPS33A	27	0.0148248	0.546973
54617	INO80	33	0.0378517	0.246761
64750	SMURF2	161		0.153924
165082	ADGRF3	2	0.477335	2.43962
3191	HNRNPL	121		0.391387
26787	SNORD61
146880	ARHGAP27P1
28969	BZW2	52	0.0100444	0.268352
10301	DLEU1	28		3.21607
6832	SUPV3L1	27	0.126371	0.852787
10443	N4BP2L2	35		3.57651
9301	SNORD27
284260	LINC00907
81688	C6orf62	3	0
100132942
6139	RPL17	145
83538	TTC25	24		2.21126
348654	GEN1	5	0.292938	1.7067
127253	TYW3	27	0.228353	1.41984
6405	SEMA3F	9	0.0271879	0.465532
55904	KMT2E	47
6164	RPL34	40	0.010989	0.485819
6811	STX5	87	0.0718938	0.641815
26813	SNORD36C
9297	SNORD29
219621	CABCOCO1	4	0.182808
196	AHR	47	0.243137	1.46475
152485	ZNF827	8	0.0667572	0.497465
23135	KDM6B	13	0.104278	0.564952
100302185	MIR1204
2838	GPR15	2	0.244994	1.16141
23613	ZMYND8	60	0.10293	0.453596
79101	TAF1D	54	0.325581	2.67335
128481	RPL27AP
22872	SEC31A	36	0.0943001	0.859061
25874	MPC2	26	0.104448
692198	SNORD78
677826	SNORA3B
84614	ZBTB37	4	0.0735201	0.326496
1478	CSTF2	87	0.0901147	0.491133
100270865	RPS6P10
8175	SF3A2	160	0.016908	0.293489
27131	SNX5	52	0.0206844	0.294536
219623	TMEM26		0.198536	1.38151
11309	SLCO2B1	1	0.191278	1.44364
84002	B3GNT5	2	0.245221	1.05407
64844	MARCHF7	29	0.164894
140756	RPL7AP14
2626	GATA4	36	0.0543641	0.708674
100130436
55197	RPRD1A	49	0.0136599	0.181934
26806	SNORD44
4605	MYBL2	58	0.112119	0.956461
6167	RPL37	35	0	0.808709
10695	CNPY3	26	0.0839149	0.592896
5872	RAB13	23	0.09525	0.333979
2037	EPB41L2	59	0.237395	0.792799
4507	MTAP	31	0.0617399	0.790577
684959	SNORA25
535	ATP6V0A1	71	0.0334292	0.357637
54805	CNNM2	6	0.0213333	0.242348
54541	DDIT4	18	0.0517524	0.651178
3990	LIPC	6	0.242775	2.06262
100302281	MIR1208
5911	RAP2A	56	0.00570836	0.196438
645960	RPL10P19
5607	MAP2K5	35	0.0297818	0.2893
100009667	POU5F1P5
6044	SNORA62
55640	FLVCR2	3	0.145471	0.955321
4071	TM4SF1	8	0.317576	1.33451
9367	RAB9A	30	0.0519301	0.389262
50809	HP1BP3	85	0.122352	0.605218
79999
89795	NAV3	7	0.0567077	0.459821
6872	TAF1	2540	0.0573791
10248	POP7	39	0.0305051	0.398264
285780	LY86-AS1
1915	EEF1A1	382	0.00245399
2638	GC	23	0.219046	1.52582
25957	PNISR	17	0.0754933
1429	CRYZ	20	0.120576	1.07583
1870	E2F2	43	0.130141	1.16785
11280	SCN11A		0.226954	1.56181
646329
388336	SHISA6	12	0.0975717	0.707621
10969	EBNA1BP2	110	0.12164	0.986753
2274	FHL2	197	0.0376749	0.965346
1583	CYP11A1	8	0.183842	1.80269
407043	MIR7-1
9255	AIMP1	57	0.124059	0.895925
4189	DNAJB9	49	0.0859329	0.615544
23013	SPEN	61	0.158726	0.943643
51247	PAIP2	18	0.0769231	0.0681584
306	ANXA3	14	0.081419	0.878449
400499
9798	IST1	40	0
79823	CAMKMT	27	0.438028
132204	SYNPR	2	0.049221	0.524281
129080	EMID1	7	0.344305	2.08517
10257	ABCC4	18	0.0972449	0.801119
729085	GASK1A	3	0.363713	4.03017
10750	GRAP	40		0.801538
56	ACRV1		0.432455	2.61546
5243	ABCB1	25	0.161241	0.833558
8693	GALNT4	10	0.067402
22823	MTF2	30	0.0656977	0.212583
58516	SINHCAF	60	0.0317267	0.322534
6158	RPL28	134	0.0679289	0.564123
84913	ATOH8	2	0.111824	0.927078
9100	USP10	65	0.123927	0.969689
23005	MAPKBP1	66	0.160027	0.87017
55796	MBNL3	60	0.262418	0.835492
1746	DLX2	16	0.0342227	0.47116
574508	MIR505
84612	PARD6B	91	0.0297461	0.409546
163590	TOR1AIP2	68	0.361313	1.88482
10772	SRSF10	91	0	0.178092
595098	SNORD18A
6428	SRSF3	143	0.0427028	0.104226
27098	CLUL1			2.36573
170547	AIMP1P1
23338	JADE2	22	0.081964	0.54211
6206	RPS12	112	0	0.429512
4092	SMAD7	107	0.0417295	0.409137
3300	DNAJB2	49	0.153214	1.21781
26234	FBXL5	41	0.0832438	0.590725
3187	HNRNPH1	227	0.00649773	0.184156
5685	PSMA4	100	0.0118304	0.402959
208	AKT2	88	0.0134522	0.187234
83595	SOX7	7	0.0583756
1894	ECT2	161	0.0709741	0.766604
100130524
9967	THRAP3	138	0.0798243	0.501213
57224	NHSL1	4	0.268665	1.71263
10206	TRIM13	29	0.124872	0.763696
359822	KCNIP4-IT1
391183	RSL24D1P4
55157	DARS2	24	0.164329	1.1146
116936	SNORD139
9782	MATR3	211	0.0280743
56910	STARD7	23	0.109413	0.531407
55454	CSGALNACT2	65	0.11542	0.443449
282809	POC1B	45	0.150228	0.792005
7543	ZFX	5	0.0539188	0.201772
410	ARSA	38	0.120064	1.26621
5796	PTPRK	119	0.0127412	0.129166
84947	SERAC1	5	0.124299	0.91732
168451	THAP5	4		1.70836
4800	NFYA	77	0.00348692	0.104754
100302240	MIR1304
23208	SYT11	13	0.0419221	0.379914
9577	BABAM2	48	0.0910616	0.332731
6309	SC5D	13
448831	FRG2		0.803074	4.4284
729614
9814	SFI1	20	0.414029	2.40351
23099	ZBTB43	38	0.0623946	0.269539
441687	TEX21P
6171	RPL41	10
1104	RCC1	109	0.0760651	0.596001
26774	SNORD80
1124	CHN2	21	0.0211993	0.254359
3336	HSPE1	69	0.0494918	0.641553
23211	ZC3H4	28	0.0557482	0.790511
79879	CCDC134	5	0.0810896	0.848276
2526	FUT4	5	0.126323	1.63036
100130235	KATNBL1P2
406970	MIR194-2
7756	ZNF207	30	0.0172608	0.212613
1373	CPS1	50	0.051713	0.479829
4199	ME1	24	0.110077	0.708012
140459	ASB6	59	0.0402286	0.744003
619562	SNORA3A
22980	TCF25	32	0.0721227	1.2025
6520	SLC3A2	64	0.25979	1.69967
858	CAV2	18	0.0711925	0.974457
400099
6155	RPL27	106	0.101174	0.391268
24	ABCA4	2	0.128837	0.874074
26289	AK5	11	0.0754749	0.532598
821	CANX	220	0.0623742	0.621921
4627	MYH9	364	0.0126607	0.25801
5317	PKP1	44	0.0397351	0.64455
9779	TBC1D5	27	0.139553	0.650794
64332	NFKBIZ	5	0.169814	1.05017
5654	HTRA1	31	0.0471722	0.387345
3397	ID1	52	0.0284498	0.645274
646294	RPS2P29
2774	GNAL	11	0.0671119	0.308313
9205	ZMYM5	10	0.386217	1.52397
729608	RPF2P1
4609	MYC	1685	0.0653405	0.795939
81621	KAZALD1	1	0.123857	1.24552
27316	RBMX	164	0.0184825	0.146238
100101490	MCTS2P
54984	PINX1	125	0.180256	1.70314
26807	SNORD43
79624	ARMT1	16	0.194834
2746	GLUD1	43	0.0363636
83861	RSPH3	13	0.400431	2.07375
317772	H2AC21	58		0.12612
800	CALD1	46	0.116789	1.00667
79142	PHF23	16	0.0868243	0.654579
118980	SFXN2	18	0.0704265	0.775181
677842	SNORA50C
81502	HM13	22	0.0421611	0.607352
11091	WDR5	185	0	0.254434
147381	CBLN2	1	0.0585714	0.418084
10903	MTMR11	1		0.804682
100128535	RPS18P14
51421	AMOTL2	116	0.0793792	0.852288
1601	DAB2	96	0.249195	1.00272
55111	PLEKHJ1	15	0.0687531	0.793977
10766	TOB2	16	0.082151	0.45118
5455	POU3F3	6	0.00146319	0.44446
27067	STAU2	49	0.0858133	0.412707
414132	NANOGP4
5865	RAB3B	35	0.0184507	0.218087
146754	DNAH2	3	0.0711864	0.741631
5820	PVT1
285456	RPL34-DT			1.43289
10114	HIPK3	33	0.123545	0.558567
246744	STH	14
284252	KCTD1	28	0	0.0542577
7168	TPM1	112	0.115153	0.160335
84624	FNDC1		0.255991	1.8233
26091	HERC4	38	0.0402253	0.561183
10512	SEMA3C	5	0.0224164	0.373057
727677	CASC8
26958	COPG2	44		0.119213
10886	NPFFR2	4	0.213875	1.35179
57521	RPTOR	109	0.0192824	0.619215
9645	MICAL2	4	0.121242	0.714811
10285	SMNDC1	41	0.00296273	0.416116
9039	UBA3	38	0.00817216	0.519074
150684	COMMD1	74	0.174329	0.880035
80010	RMI1	26	0.302081	1.69025

## Sheet: RNAi
Entrez ID	Symbol	Degree in the human protein interactome	dN/dS ratio	Evolutionary rate ratio
6908	TBP	189	0.0353055	0.173123
143684	FAM76B	23	0.0273869	0.217778
5611	DNAJC3	15	0.0235199	0.254595
54908	SPDL1	31	0.192078
406	ARNTL	44	0.0191522	0.201882
745	MYRF	16	0.0782866
90070	LACRT	40		3.49064
2318	FLNC	129	0.0121878	0.212154
5580	PRKCD	303	0.0593631	0.59432
64409	GALNT17		0.0104037	0.228011
509	ATP5F1C	105	0.0870425	0.795311
7003	TEAD1	30	0.00899471	0.0912085
5997	RGS2	73	0.0432626	0.46241
210	ALAD	23	0.13194	1.12098
5063	PAK3	27	0.0200419	0.13499
1508	CTSB	53	0.185533	1.07109
10382	TUBB4A	120	0.000981782
9743	ARHGAP32	47	0.14385	1.16551
9631	NUP155	63	0.044988	0.596784
3837	KPNB1	249	0.0112522	0.508388
149986	LSM14B	23	0.0539803	1.48269
2908	NR3C1	228	0.14871	0.650324
7171	TPM4	64	0.127328	0.509467
5689	PSMB1	182	0.0535004	0.814222
51382	ATP6V1D	51	0.019202	0.454539
26052	DNM3	59	0.01937	0.182904
10657	KHDRBS1	147	0.0817179	0.335607
220965	FAM13C	16	0.163576	1.03432
29984	RHOD	27	0.0966901	1.24443
3768	KCNJ12	20		0.409361
26167	PCDHB5	10	0.189694	1.2781
79084	WDR77	121	0.153385	0.928639
8869	ST3GAL5	3	0.17138	1.13167
11078	TRIOBP	36	0.269614	1.88764
7483	WNT9A	1	0.00931999	0.639482
3661	IRF3	130	0.195592	3.20575
3932	LCK	201	0.0222793	0.448413
55082	ARGLU1	25	0.0271175	0.449665
167681	PRSS35	4	0.157441	1.15374
5252	PHF1	80	0.0945214	0.391344
5862	RAB2A	90	0.0165732	0.892795
2905	GRIN2C	6	0.0585916	0.998064
3725	JUN	1683	0.0187396	0.399826
8875	VNN2	39		1.41356
1022	CDK7	137	0.0448788	0.495674
246100	CTAG1A	71		5.80125
5055	SERPINB2	55	0.205643
10914	PAPOLA	42		0.196762
2977	GUCY1A2	10	0.101376	0.401369
9921	RNF10	45	0.137625	0.783985
6868	ADAM17	37	0.0770728	0.716822
8996	NOL3	19	0.147709	1.38102
23512	SUZ12	365	0.0407705
9477	MED20	127	0.0296465	0.585565
5454	POU3F2	11	0	0.371355
7341	SUMO1	1178	0	1.28924
2289	FKBP5	149	0.110877	0.58981
91833	WDR20	38	0.0316114	0.291828
5313	PKLR	19		0.662499
4355	MPP2	21	0.0193548	0.491699
6397	SEC14L1	13	0.0363088	0.455888
83482	SCRT1		0.0546032	0.738342
89885	FATE1	91	0.515409	3.26683
140701	ABHD16B		0.048932	1.27762
4126	MANBA	19	0.196886	1.40513
6788	STK3	170	0.0492982	0.276131
113278	SLC52A3		0.087202
64858	DCLRE1B	23	0.263265	1.29139
84220	RGPD5	42
5652	PRSS8	2	0.207656	1.89524
1670	DEFA5	64		5.08611
4153	MBL2	13	0.482355	2.62871
11266	DUSP12	13	0.151673	1.34478
2889	RAPGEF1	29	0.0679033	0.535823
51252	FAM178B	2	0.199053	3.21565
27329	ANGPTL3	10	0.181181	1.37836
10005	ACOT8	14	0.130025	0.891853
8354	H3C11	2
9853	RUSC2	17	0.141527	0.831224
8985	PLOD3	52	0.0518166	0.852592
2197	FAU	89	0.0281049	0.392983
140738	TMEM37	6	0.129961	1.78118
79902	NUP85	63	0.0677938	0.830593
340260	UNCX	1	0.0557782	1.04318
23659	PLA2G15	7	0.0952528	1.01635
5756	TWF1	48	0.0533333	0.727856
7421	VDR	117	0.0788464	0.673131
9448	MAP4K4	58	0.0154692	0.170474
2729	GCLC	11	0.0525823	0.562555
7423	VEGFB	15	0.319176	0.686767
3675	ITGA3	24	0.132663	0.999336
81609	SNX27	77	0.0417423	0.438741
29959	NRBP1	34	0.0301659	0.252944
8837	CFLAR	70	0.399378	2.1371
2322	FLT3	24	0.127386	0.933639
22820	COPG1	78	0.0209511
10621	POLR3F	36	0.0172274	0.393421
55257	MRGBP	73	0.0371564
50617	ATP6V0A4	2	0.134723	0.859328
729230	CCR2	16	0.367827	2.41464
4929	NR4A2	38	0.0118249	0.0877681
374291	NDUFS7	92	0.0453218	0.636495
84140	FAM161A	138	0.393377	2.31789
9364	RAB28	7	0.0673077	0.537908
4353	MPO	9	0.108225	1.10609
7799	PRDM2	13	0.141221	0.981472
2957	GTF2A1	65	0.0400458	0.275059
79048	SECISBP2	8	0.263715	1.60669
8189	SYMPK	63	0.033059	0.979809
57120	GOPC	151	0.0659269	0.505817
56915	EXOSC5	94	0.0659951	0.968795
6093	ROCK1	80	0.0368008	0.282106
5594	MAPK1	432	0.0165522	0.186875
148811	PM20D1	2	0.335181	1.81651
9146	HGS	336	0.0381146	0.770496
6628	SNRPB	165	0.0210863	0.332828
126541	OR10H4		0.176657	1.8279
10105	PPIF	39	0.111406	0.636849
5362	PLXNA2	34	0.0239667	0.230285
5613	PRKX	15	0.081049	0.764542
7334	UBE2N	207	0	0.23776
56413	LTB4R2	4	0.0412745	1.23363
10994	ILVBL	43	0.131275
23456	ABCB10	31	0.218265	1.03656
3614	IMPDH1	73	0.0173482	0.421208
4683	NBN	93	0.255298	1.84609
331	XIAP	167		0.881537
6935	ZEB1	31	0.122966	0.613056
84268	RPAIN	13	0.263306	2.01866
3340	NDST1	10	0.0171935	0.229392
5934	RBL2	485	0.0917213	0.518635
8021	NUP214	73	0.264677	1.42833
390530	IGHV1OR21-1			2.84116
79641	ROGDI	13	0.0213364	0.47659
6904	TBCD	53	0.13149	1.3583
160760	PPTC7	25	0.00848376	0.461214
7384	UQCRC1	56	0.122732	0.854486
59347	TPT1P8			1.79424
9545	RAB3D	16	0.0229376	0.436315
9693	RAPGEF2	69	0.0350803	0.281459
1535	CYBA	44	0.036126	1.06843
6191	RPS4X	236	0	0.313976
3832	KIF11	127	0.209707	1.0494
5407	PNLIPRP1	17	0.157974	1.14556
406992	MIR210
51669	SARAF	29	0.17017	1.51737
5885	RAD21	250	0.0188276	0.224767
29953	TRHDE	15	0.0506083	0.368903
9351	SLC9A3R2	84	0.0578452	0.897241
10963	STIP1	148	0.0170917	0.681911
57703	CWC22	42	0.115789	0.752931
1365	CLDN3	11		0.82198
57534	MIB1	63	0.00711111	0.129025
135152	B3GAT2	0	0.0959296	0.514357
55850	USE1	68	0.043008	0.732007
1514	CTSL	38		1.01772
128866	CHMP4B	100	0.00359304	0.472842
5211	PFKL	53	0.0313926	0.724262
5683	PSMA2	129		0.3246
8826	IQGAP1	297	0.0392949	0.338346
91942	NDUFAF2	16	0.210222	1.46734
9031	BAZ1B	78		0.573177
5213	PFKM	39	0.0216523	0.440481
6197	RPS6KA3	101	0.00215363	0.144388
10595	ERN2		0.174876	1.25102
54205	CYCS	68		0.661684
145200	LINC00239
6487	ST3GAL3	6	0.0484644	0.40303
9507	ADAMTS4	37	0.106118	0.744429
8677	STX10	26		0.849915
80764	THAP7	86	0.0772358	0.411693
26121	PRPF31	210	0.00685197	0.46922
79970	ZNF767P	9		2.38246
64284	RAB17	17	0.162217	1.83591
222484	LNX2	93	0.0525651	0.670909
2321	FLT1	49	0.158527	1.05525
10410	IFITM3	10		2.23683
10157	AASS	10	0.126275	0.885755
84448	ABLIM2	8	0.0645315	0.917445
56942	CMC2	9	0.142183
23412	COMMD3	39	0.306452	0.80556
55696	RBM22	43	0.000982125	0.471839
55339	WDR33	56	0.0477922	0.228357
4920	ROR2	45	0.0464792	0.553504
7805	LAPTM5	29	0.0779575	1.45349
22938	SNW1	670	0.00814011	0.519318
406956	MIR181B2
7471	WNT1	14	0.00621891	0.490017
5586	PKN2	83	0.0657232	0.358463
92293	TMEM132C	1	0.109725	1.09287
5438	POLR2I	38	0	0.366334
115548	FCHO2	23	0.0601415	0.917234
27031	NPHP3	18	0.102991
1490	CCN2	33	0.0618291	0.617657
3703	STT3A	24	0.00829493	0.257396
7454	WAS	103	0.172175	0.971205
4140	MARK3	71	0.0320775	0.351044
113189	CHST14	6	0.0632447	0.666769
81849	ST6GALNAC5	3	0.123522	0.542045
3547	IGSF1	12	0.192285	0.910629
5347	PLK1	353	0.0363137	0.722837
2532	ACKR1	8	0.557147	2.97922
9019	MPZL1	46	0.204581	0.82635
124583	CANT1	18	0.0621572	1.03454
7569	ZNF182	2	0.12262	1.11703
7518	XRCC4	55	0.249824	1.69944
4502	MT2A	27		0.841036
6637	SNRPG	117
51172	NAGPA	18	0.140725	1.41776
593	BCKDHA	32	0.03813
7852	CXCR4	81	0.0670378	0.567427
5290	PIK3CA	92	0.0113531	0.172818
60509	AGBL5	6	0.194305	0.925113
84951	TNS4	22	0.222838	1.44113
112479	ERI2	7	0.309603	1.08571
962	CD48	13	0.561264	3.56487
23450	SF3B3	171	0.000922722	0.362019
81615	TMEM163		0.0758474	0.444938
23609	MKRN2	30	0.090602	0.772004
32	ACACB	24	0.0670307	0.717628
10528	NOP56	245	0.0863831	0.70255
207	AKT1	519	0.00946303	0.355709
89891	WDR34	38	0.10398	1.27481
3799	KIF5B	134	0.0283843	0.190217
84893	FBH1	26	0.105586	1.08989
2800	GOLGA1	26	0.209684	1.11402
9774	BCLAF1	113	0.0464405	0.216708
348	APOE	74	0.153598
127124	ATP6V1G3	2		1.29683
8777	MPDZ	43	0.150796	0.838166
4023	LPL	26	0.0762878	0.718897
9092	SART1	116	0.021966	0.787739
1234	CCR5	48		1.1791
22906	TRAK1	26	0.0410472	0.467779
284086	NEK8	55	0.046374	0.598223
9159	PCSK7	7	0.137654	0.845836
27183	VPS4A	33	0.00616727	0.271157
285550	FAM200B			1.23794
56128	PCDHB8	1	0.231733	1.53729
23396	PIP5K1C	25	0.0296654	0.465229
84870	RSPO3	5	0.187354	0.787377
81603	TRIM8	70	0.0162791	0.333259
27289	RND1	18	0.0322386	0.245199
7879	RAB7A	160	0	0.240627
387082	SUMO4	111		1.62499
5529	PPP2R5E	67	0.00597015	0.211134
9253	NUMBL	31	0.0483344	0.572349
65244	SPATS2	19	0.179607	0.940574
22881	ANKRD6	7	0.148795	0.785275
57649	PHF12	15	0.118566	0.535776
85319	BAGE2
2869	GRK5	211	0.0360472	0.484794
25938	HEATR5A	7	0.0938285	0.640454
94234	FOXQ1	103	0.1109	2.00095
6138	RPL15	181	0
259307	IL4I1	1	0.109416	1.94018
91074	ANKRD30A	2		2.79326
81631	MAP1LC3B	375		0.259543
5979	RET	81	0.12267	1.18499
143379	C10orf82	6	0.248326
83544	DNAL1	5	0.0786225	0.502469
7267	TTC3	20	0.263261	1.5465
55218	EXD2	17	0.150506	0.969592
1267	CNP	29		1.07107
537	ATP6AP1	29	0.124815	1.06429
2263	FGFR2	121	0.0604651	0.368993
10865	ARID5A	108	0.182916	1.40957
25970	SH2B1	23	0.146859	0.67935
11128	POLR3A	51	0.0164331	0.509835
2162	F13A1	16	0.11202	1.09924
2550	GABBR1	20	0.0127289	0.584605
23601	CLEC5A	18		2.03335
84197	POMK	46	0.140007	1.30588
6495	SIX1	24	0.00696217	0.123975
57502	NLGN4X	5		0.18185
5269	SERPINB6	18	0.244959	1.64479
6578	SLCO2A1	1	0.157942	1.20742
64333	ARHGAP9	18	0.183336	1.1899
1362	CPD	20	0.105556	0.641269
6449	SGTA	214	0.0272182	0.77405
154810	AMOTL1	27	0.0856251	0.646637
57817	HAMP	4	0.260149	2.62625
8788	DLK1	69	0.109577	1.66539
4056	LTC4S	16	0.0889484	0.960617
83989	FAM172A	7	0.0727395	0.570331
388697	HRNR	37	0.213478	5.37975
64779	MTHFSD	9	0.217415	1.78334
2931	GSK3A	91	0.0518771	0.492589
9021	SOCS3	90	0.0174179	0.426535
84326	METTL26	5	0.00604782
9791	PTDSS1	14	0.0265618	0.504833
2107	ETF1	61	0	0.225263
26156	RSL1D1	77	0.364899	2.459
377841	ENTPD8	2	0.161118	1.8581
1052	CEBPD	36		1.55256
2648	KAT2A	135		0.287496
11075	STMN2	38	0.149202	0.21473
55891	LENEP	1	0.242857	1.30431
10555	AGPAT2	12	0.0950942	1.61284
2907	GRINA	4	0.0584098	0.601779
57579	FAM135A	1	0.216641	0.923964
83596	BCL2L12	11	0.129437	1.33585
84125	LRRIQ1	29	0.354635	2.29109
2275	FHL3	190	0.0208094	0.277604
11344	TWF2	65	0.0168964
1212	CLTB	67	0.0339033	0.466631
10399	RACK1	209	0	0.272261
79818	ZNF552	3		2.26175
6929	TCF3	176	0.0900535	1.41624
4050	LTB	5	0.259958	1.46694
2185	PTK2B	151	0.0359818	0.445236
200576	PIKFYVE	15	0.0901857	0.575284
5704	PSMC4	131	0.00452675	0.255069
57583	TMEM181	3	0.123749	0.853276
36	ACADSB	17	0.142059	0.988906
146956	EME1	29	0.402806	2.03409
57418	WDR18	58	0.0760743	0.981622
65990	ANTKMT	9	0.111689	1.47029
1147	CHUK	183	0.0806169	0.506155
9149	DYRK1B	98	0.0358543	0.286077
5121	PCP4	6	0.015397	0.26197
2071	ERCC3	74	0.0294496	0.517572
8241	RBM10	98	0.0368086	0.318505
56904	SH3GLB2	39	0.0288424	0.33754
23059	CLUAP1	27	0.0867993	0.915803
9276	COPB2	69	0.0205333	0.494094
54555	DDX49	12	0.0429771	0.71025
153571	C5orf38
10130	PDIA6	95	0.0454321	0.705703
1394	CRHR1	10	0.0153257	0.410075
2760	GM2A	28	0.248574	2.35744
80740	LY6G6C	2	0.127702	1.43209
23387	SIK3	22	0.101834	1.38454
79007	DBNDD1		0.240585	1.66182
51564	HDAC7	140	0.101307	1.29739
84221	SPATC1L	31	0.0488912
1969	EPHA2	87	0.0355335	0.633244
5441	POLR2L	54	0	0.0912664
203429	FAM226A
84950	PRPF38A	42	0.00804136	0.219187
6189	RPS3A	269		0.291496
162972	ZNF550	33		1.10861
79955	PDZD7	1	0.0558574	1.08242
3054	HCFC1	111	0.0511575	0.516459
2022	ENG	20	0.248884	2.07624
10488	CREB3	201	0.395695	2.06226
30000	TNPO2	86	0.002785	0.201277
26276	VPS33B	39	0.0319336	0.60804
11337	GABARAP	496	0	0.124159
7020	TFAP2A	147	0.023616	0.173397
10300	KATNB1	19		0.559274
9636	ISG15	201	0.16601	2.61891
2050	EPHB4	33	0.0522803	0.380978
57448	BIRC6	72	0.0457627	0.330287
9818	NUP58	36	0.123925	0.688775
81855	SFXN3	54	0.0578238	1.06008
9580	SOX13	12	0.0754057	0.706706
27106	ARRDC2	3	0.0939524	0.98131
727851	RGPD8	26
83940	TATDN1	23	0.10623	0.770667
10055	SAE1	65	0.054151	0.710807
3383	ICAM1	181	0.308436	3.64954
124751	KRBA2	3		1.34581
920	CD4	116	0.517695	3.22726
9356	SLC22A6	21	0.11699	0.879689
122416	ANKRD9	2	0.0353188	1.18103
9682	KDM4A	49	0.0522167	0.496327
64090	GAL3ST2	2	0.055537	2.15938
6504	SLAMF1	116	0.499721	2.48639
4350	MPG	97	0.295415	1.53994
23220	DTX4	5	0.0486258	0.584057
58485	TRAPPC1	28	0.0138733	0.463778
55809	TRERF1	15	0.106121	0.747535
2260	FGFR1	131	0.0104485	0.196028
84315	MON1A	10	0.0569424	0.899268
10284	SAP18	128	0.020979	0.409181
8938	BAIAP3	2	0.0625137	1.56462
91947	ARRDC4	12	0.111258	0.671844
91404	SESTD1	19	0.0159436	0.187198
389208	TMPRSS11F		0.116222	1.1133
3360	HTR4	2	0.122566	0.57168
57576	KIF17	9	0.100029	1.5655
340895	MALRD1
84914	ZNF587	104		3.01689
96626	LIMS3	11		0.8182
79892	MCMBP	49	0.0495174	0.755544
5609	MAP2K7	84	0.00922722	0.397288
6742	SSBP1	102		0.735696
3843	IPO5	95	0.0163054	0.513084
1056	CEL	2	0.113247	1.97947
94115	CGB8		0.268053	3.05085
5236	PGM1	28	0.0866635	0.742007
196403	DTX3	49	0.0152475	0.315381
9968	MED12	89	0.0351852	0.314189
1195	CLK1	200	0.108193
2067	ERCC1	35	0.116053	1.24331
201266	SLC39A11	29	0.117043	0.729799
215	ABCD1	29	0.0574652	0.734456
2874	GPS2	99	0.0333977	0.50853
9509	ADAMTS2	19	0.0828961	0.817056
51005	AMDHD2	4	0.0791485	1.05463
23469	PHF3	14	0.21578	1.15069
10370	CITED2	17	0.054205	0.407282
10296	MAEA	44	0.00598086	0.562364
51602	NOP58	97	0.0603695	0.565929
10043	TOM1	44	0.0862679	0.710313
26205	GMEB2	28	0.0305431	0.624226
3175	ONECUT1	308	0.012419	0.299204
6843	VAMP1	18	0.032549	1.57461
283455	KSR2	15	0.0227586	0.243424
23386	NUDCD3	128	0.103448	1.02376
1459	CSNK2A2	409	0.0207987	0.12545
9745	ZNF536	7	0.0637422	0.674618
57122	NUP107	106	0.0625518	0.815227
65977	PLEKHA3	4	0.0912013	0.432149
5310	PKD1	39	0.121663	1.76291
51061	TXNDC11	51	0.206653	1.21383
80217	CFAP43	2	0.231282	1.62197
56300	IL36G	8	0.550007
5686	PSMA5	123		0.334536
57492	ARID1B	40	0.139755	0.488707
22796	COG2	30	0.0902826	0.945742
11278	KLF12	11	0.0371339	0.278197
7293	TNFRSF4	8	0.183701	2.97405
22884	WDR37	25	0.0280456	0.463547
90736	FAM104B	1	0.510618	3.23118
150356	CHADL		0.132065	1.41953
2339	FNTA	35		0.775673
3856	KRT8	88	0.0377046	0.741287
9440	MED17	81	0.0266845	0.467941
10286	BCAS2	110	0	0.48631
80320	SP6	14	0.0377283	0.362608
51390	AIG1	8	0.10988	0.634808
10202	DHRS2	32	0.158006	2.87887
10518	CIB2	2	0.013468	0.434151
6812	STXBP1	54	0	0.271507
8534	CHST1	2	0.0149046	0.476354
1280	COL2A1	45	0.0814415	0.426485
26031	OSBPL3	59	0.0679504	0.577812
23518	R3HDM1	8	0.151682	0.485478
29075	LINC00652
2346	FOLH1	4	0.14725	1.00055
4771	NF2	212	0.0146376	0.26125
53	ACP2	39	0.165781	0.847304
10559	SLC35A1	11	0.0996496	0.581279
4839	NOP2	128	0.233404	1.29687
9114	ATP6V0D1	76	0.00187239	0.470219
9355	LHX2	27	0.00672793	0.220465
84991	RBM17	68	0.00658659	0.232633
51429	SNX9	56	0.0967313	0.512529
6813	STXBP2	32	0.0326515	0.58013
30811	HUNK	6	0.0557854	0.74481
10783	NEK6	179	0.0260578	0.39583
5970	RELA	429	0.113216	0.637871
56660	KCNK12	1	0.00726895	0.531998
51149	MRNIP	5	0.607758
7337	UBE3A	184	0.0738162	0.325608
5379	PMS2P1	4		2.72024
23451	SF3B1	203	0.00111857	0.157578
23619	ZIM2	41
23277	CLUH	27	0.0246354
6560	SLC12A4	31	0.0528606	0.33268
55906	ZC4H2	21	0	0.0824706
54961	SSH3	22	0.152804	1.50962
1203	CLN5	53	0.248946	1.32622
2683	B4GALT1	25	0.167346	1.09421
10898	CPSF4	37	0.0101034	0.358881
525	ATP6V1B1	95	0.0403164	0.325894
57097	PARP11	14	0.0457017	0.588149
84443	FRMPD3		0.15983	0.887635
79692	ZNF322	2
3187	HNRNPH1	227	0.00649773	0.184156
339122	RAB43	4	0.049264	0.672962
60484	HAPLN2	38	0.048427	0.902012
79036	KXD1	52	0.0277186
3679	ITGA7	29	0.113353	0.929567
8685	MARCO	2	0.447472	2.98896
92421	CHMP4C	14	0.0948276	0.644612
4923	NTSR1	3	0.0557525	0.96536
8507	ENC1	16	0.00604524	0.0759081
8916	HERC3	49	0.0538788	0.319443
83461	CDCA3	30	0.481262	1.41098
223082	ZNRF2	15	0.136277	0.779796
8519	IFITM1	5	0.335653	2.75318
23195	MDN1	51	0.217465	1.29008
1460	CSNK2B	311	0	0.407905
9150	CTDP1	63	0.120963	1.54268
7030	TFE3	52	0.0450602	1.60018
6737	TRIM21	113	0.296615	1.70606
27032	ATP2C1	16	0.0403479	0.46735
55825	PECR	11	0.314592	1.72546
25893	TRIM58	6	0.136731	1.82265
7153	TOP2A	105	0.102974	0.891183
57553	MICAL3	20	0.0755918	1.06211
84078	KBTBD7	154	0.0430047	0.681318
23474	ETHE1	16	0.059744	0.806469
245711	SPDYA	6	0.246436	0.99362
54866	PPP1R14D	1	0.588999	1.9384
1644	DDC	4	0.0857878	0.854931
84557	MAP1LC3A	442	0.0661238	0.238069
54776	PPP1R12C	27	0.0912341	1.04772
686	BTD	16	0.143309	1.54937
7016	TESK1	14	0.0869685	0.48033
79879	CCDC134	5	0.0810896	0.848276
472	ATM	242	0.186461	0.893925
10569	SLU7	38	0.0210986	0.599446
70	ACTC1	85	0.000899685	0.014452
3767	KCNJ11	19	0.0204626	0.432707
8767	RIPK2	102	0.195084	1.03251
29088	MRPL15	62	0.104244	0.693488
9497	SLC4A7	33	0.0584012	0.465557
4809	SNU13	115	0	0.32938
7019	TFAM	44	0.259491	2.528
23036	ZNF292	6	0.189274	0.73906
10461	MERTK	14	0.185754	1.28014
3514	IGKC	35	0.22001	2.37068
80198	MUS81	22	0.184816	1.28231
79102	RNF26	29	0.108061	1.19692
10400	PEMT	2	0.114916	1.41416
201627	DENND6A	15	0.0692562
5986	RFNG		0.0990645	1.11659
1019	CDK4	309	0.0636886	0.292818
9725	TMEM63A	40	0.0796337	0.804419
338707	B4GALNT4	5	0.0802318	1.31298
3981	LIG4	120	0.0775515	1.07274
23125	CAMTA2	8	0.160615	0.548251
682	BSG	141	0.140044	2.36436
56114	PCDHGA1
390157	OR8K1			1.13438
83548	COG3	44	0.0488986	0.706842
2765	GML	24	0.374497	3.63377
5636	PRPSAP2	33	0.0110132	0.360242
56970	ATXN7L3	30		0.292329
8664	EIF3D	90	0.00854549	0.50125
10332	CLEC4M	10	0.318023	1.77912
6636	SNRPF	159	0	0.242088
51520	LARS1	63	0.0837855	0.716895
283987	HID1	11	0.0296823
80258	EFHC2	104	0.313888	1.95786
5226	PGD	47	0.0524113	0.457581
89849	ATG16L2	8	0.178136	1.11116
4648	MYO7B	4	0.103997	1.50308
8290	H3-4	187	0.00322729	0.402894
1657	DMXL1	8	0.127456	0.627891
80325	ABTB1	9	0.0262876	0.968647
81494	CFHR5	5		3.53041
6556	SLC11A1		0.0737431	0.930137
1471	CST3	11		2.31756
4501	MT1X	13	0.0289657	3.35
5562	PRKAA1	185	0.0116684	0.184493
1445	CSK	152	0.00559541	0.299937
245973	ATP6V1C2	32	0.0782486	0.581255
65263	PYCR3	28	0.105408	1.30769
28	ABO	3		1.94505
84675	TRIM55	95	0.173866	0.833199
22818	COPZ1	26	0	0.537545
607	BCL9	10		0.454846
197358	NLRC3	3		1.09116
6780	STAU1	350	0.0888932	0.342145
60493	FASTKD5	23	0.364944	1.88069
4791	NFKB2	183	0.0744105	0.864732
7177	TPSAB1	3	0.112051
203054	ADCK5	11	0.108791	1.22318
1515	CTSV	20	0.154095	1.51153
11345	GABARAPL2	567	0	0.374288
55652	SLC48A1	7	0.0421533	0.798999
203068	TUBB	334	0	0.0377252
6328	SCN3A	5	0.0232514	0.242105
6683	SPAST	26	0.0984174	0.611553
2357	FPR1	9	0.177597	1.63716
56902	PNO1	58	0.0756155	0.666746
284058	KANSL1	53	0.155793
23683	PRKD3	22	0.0466891	0.271284
976	ADGRE5	54	0.261916	2.72692
8438	RAD54L	14	0.0681927	0.546073
9746	CLSTN3	6	0.0453742	0.559578
57154	SMURF1	345	0.00984081	0.20994
220042	DDIAS		0.581448
89853	MVB12B	11	0.0305078
1576	CYP3A4	13	0.297157	1.62269
4833	NME4	65	0.0844307
63978	PRDM14	79	0.254198	1.58305
57380	MRS2	37	0.151691	1.37461
85417	CCNB3	2	0.685191	3.52179
5705	PSMC5	224	0.000940911	0.165391
7404	UTY	6	0.211353	3.01127
56146	PCDHA2	10		1.1613
2114	ETS2	41	0.0449988	0.649664
3690	ITGB3	59	0.0758547	0.481659
57621	ZBTB2	47	0.0263602	0.39341
6319	SCD	22	0.122008	0.939899
9625	AATK	19	0.155569	1.95249
79801	SHCBP1	28	0.268688	0.979875
83657	DYNLRB2	10	0.0147551	0.27282
1994	ELAVL1	1758	0.0145263	0.191165
85465	SELENOI	7		0.836176
91801	ALKBH8	12	0.215816	1.3291
3730	ANOS1	3		0.973703
83607	AMMECR1L	11	0.0379377	0.153636
5426	POLE	44	0.0721469	0.814005
65084	TMEM135	3	0.08374	0.793816
4125	MAN2B1	11	0.154777	1.41718
117531	TMC1	3	0.0270651	0.321734
6340	SCNN1G	17	0.0990931	0.974346
285556	C4orf54
5007	OSBP	48	0.0490023	0.462581
11214	AKAP13	34	0.320133	1.73758
80024	SLC8B1	1	0.115762	1.17621
57551	TAOK1	16	0.00898012	0.131832
140730	RIMS4	5	0.00634291	0.238144
5339	PLEC	117	0.0186254	0.619121
222967	RSPH10B	1	0.158696	1.95586
55568	GALNT10	5	0.0321074	0.437516
283254	HARBI1	1	0.0990409	0.511074
5995	RGR	2	0.148216	1.33777
2803	GOLGA4	36	0.193542	1.05289
55629	PNRC2	28	0.206059	0.762806
26152	ZNF337	10		1.26401
1910	EDNRB	33	0.134015	0.882586
3716	JAK1	129	0.0495951	0.440018
167227	DCP2	65	0.085848	0.524601
10481	HOXB13	17	0.0542179	0.56024
55604	CARMIL1	15	0.0893236	0.507827
25903	OLFML2B		0.156244	1.09536
79844	ZDHHC11	12	0.212973	3.59147
51079	NDUFA13	70	0.0407991
10565	ARFGEF1	35	0.0342278	0.223977
51085	MLXIPL	7		1.50475
10768	AHCYL1	146	0	0.120094
5067	CNTN3	2	0.0944518	0.582638
727897	MUC5B	14		4.59542
56961	SHD	11	0.120434	1.05885
6895	TARBP2	69	0.0658307	0.446707
256158	HMCN2			1.60459
3458	IFNG	7	0.738504	3.1066
8839	CCN5	11	0.239807	1.66318
60559	SPCS3	12	0	0.470004
23480	SEC61G	8	0	0.199521
65264	UBE2Z	52	0.00995025	0.452947
5232	PGK2	22	0.141933	0.773013
90557	CCDC74A	3	0.211972
55422	ZNF331	64		0.817774
25813	SAMM50	33	0.0274809	0.908655
287015	TRIM42	124	0.0779376	1.20578
121506	ERP27	7	0.43104	1.89064
2252	FGF7	16	0.083201
1678	TIMM8A	19		0.443231
1965	EIF2S1	92	0.0119556	0.482478
53345	TM6SF2	2	0.139032	1.36351
54596	L1TD1	20	0.268894
9904	RBM19	35	0.121533	1.24852
57795	BRINP2	6	0.0646894	0.350924
93649	MYOCD	17	0.141224	1.132
2870	GRK6	47	0.0339301	0.418358
173	AFM	4	0.340239	2.33853
5424	POLD1	83	0.0486607	0.778963
4139	MARK1	25	0.045403	0.288895
100996331	POTEB	1		4.51066
9681	DEPDC5	18	0.0608309	0.572238
80306	MED28	91	0.0412354	0.443254
10297	APC2	26	0.0527068	1.35198
55333	SYNJ2BP	29	0.162471	0.679695
7320	UBE2B	83	0	0.218666
1936	EEF1D	171	0.118572	1.36991
8357	H3C10	2		0.0353883
5991	RFX3	23	0.0155773	0.237404
147	ADRA1B	14	0.0231892	0.494645
374378	GALNT18	15	0.0120391
27293	SMPDL3B	7	0.231549	1.57923
10241	CALCOCO2	204	0.51395	1.42594
10572	SIVA1	40	0.22586	1.9788
51167	CYB5R4	3	0.235203	1.27794
5690	PSMB2	97	0.0557743	0.803969
10787	NCKAP1	51	0.00634777	0.269759
51257	MARCHF2	18	0.0481414
53947	A4GALT	6	0.0939192	1.66058
8537	BCAS1	2	0.548406	2.20508
115072896	SLCO1B3-SLCO1B7
58509	CACTIN	18	0.0344562
65249	ZSWIM4	1	0.029852	0.844781
3140	MR1	17	0.303101	1.82712
10553	HTATIP2	11	0.153548	0.960357
63891	RNF123	44	0.0606301	0.866117
54886	PLPPR1	9	0.0465789	0.320228
56164	STK31	4	0.269787	1.45294
79714	CCDC51	38	0.177278	1.13475
23038	WDTC1	35	0.0256172	0.43447
11021	RAB35	41	0.00107759	0.219382
80032	ZNF556	12		2.57516
816	CAMK2B	83	0.0140752	0.333061
56650	CLDND1	24	0.0609151	0.680397
65988	ZNF747	19		2.30199
220213	OTUD1	10	0.111498	1.09728
147906	DACT3	2	0.0691649	0.561805
8704	B4GALT2	3	0.0843182	0.580383
84539	MCHR2	1		0.757813
1785	DNM2	156	0.0178255	0.224445
3839	KPNA3	93	0.0127029	0.271066
975	CD81	232	0.0441858	0.933011
2971	GTF3A	11	0.179694	1.31539
7067	THRA	113	0.0917455	0.300349
255275	MYADML2		0.0901521	0.878205
5818	NECTIN1	8	0.049857	1.47347
54979	PLAAT2	1		2.5019
84108	PCGF6	69	0.156142	0.558275
10939	AFG3L2	50	0.0495639	0.114005
23588	KLHDC2	51	0.0424936	0.36109
3222	HOXC5	9	0.0406977	0.308112
27233	SULT1C4	1		1.05189
7372	UMPS	33	0.098434	0.977499
387332	TBPL2	8	0.528317	1.4799
10463	SLC30A9	16	0.11782	0.666345
1434	CSE1L	124	0.00876712	0.647936
4904	YBX1	394	0.0374065	0.171363
10753	CAPN9	0	0.0914356	0.912747
7186	TRAF2	512	0.0737589	0.884209
114788	CSMD3	2	0.0255262	0.248962
9890	PLPPR4	2	0.0307115	0.281951
90326	THAP3	5	0.146069	1.83586
2178	FANCE	22	0.253456	2.23473
9236	CCPG1	30	0.237845	1.60796
79665	DHX40	25	0.0281654	0.468346
342538	NACA2	14	0.169983
57570	TRMT5	2	0.274541	1.26804
255758	TCTEX1D2	24	0.189312	1.03795
613	BCR	98	0.0367907	0.465985
1717	DHCR7	18	0.0533229	0.970992
57057	TBX20	12	0.0202611	0.209213
2580	GAK	94	0.115399	1.20859
50801	KCNK4	2	0.133306	0.841903
9135	RABEP1	101	0.048178	0.425456
6059	ABCE1	239	0	0.267144
8726	EED	481	0	0.360105
2820	GPD2	24	0.0545593	0.665433
5297	PI4KA	78	0.0214056
6598	SMARCB1	130	0.000970246	0.273064
129642	MBOAT2	3	0.161395	0.857936
1825	DSC3	10	0.1756	1.52103
23640	HSPBP1	91	0.0257143	0.863972
53407	STX18	42	0.0701826	0.783707
9416	DDX23	70	0.0150224	0.375367
9830	TRIM14	39	0.140842	1.74141
56893	UBQLN4	187	0.0870831	0.283457
11113	CIT	23	0.0278034	0.283484
65125	WNK1	118	0.193844	0.928686
60677	CELF6	2	0.0460598	0.37534
55872	PBK	119	0.114172	0.758635
4134	MAP4	66	0.615259	2.09161
29115	SAP30BP	52	0.0450273	0.32988
163049	ZNF791	5	0.274971	1.49027
57115	PGLYRP4	0	0.250554	1.87034
55589	BMP2K	45	0.171913	1.01058
3985	LIMK2	50	0.104056	0.829328
7761	ZNF214	15		1.56446
168544	ZNF467	11	0.0899598	1.56797
92235	DUSP27	1	0.119952	1.27715
6404	SELPLG	20	0.691526	3.81993
92856	IMP4	22	0.0119227	0.683589
22893	BAHD1	49	0.101306	0.821374
84079	ANKRD27	19	0.120613	0.94289
9716	AQR	50	0.0438003	0.53919
6942	TCF20	42		0.524085
10868	USP20	82	0.0452128	0.514115
7353	UFD1	78	0.0101885	0.457046
121227	LRIG3	13	0.122066	0.672327
10194	TSHZ1	3	0.0336788	0.605476
8621	CDK13	65	0.0925775	0.409707
5691	PSMB3	102		0.536868
5610	EIF2AK2	259	0.360987	3.21457
25801	GCA	28	0.182232	1.29095
2130	EWSR1	636	0.0459471	0.282029
91828	EXOC3L4		0.185426
246329	STAC3	44	0.0874618	0.4281
5583	PRKCH	29	0.0229709	0.372709
93343	MVB12A	21	0.130176
80853	KDM7A	1	0.193648	0.741709
197259	MLKL	17	0.483556	3.06068
8861	LDB1	47	0.00286862	0.0972254
6883	TAF12	51	0.0520115	0.259543
85302	FBF1	145	0.32981	2.10107
1521	CTSW	2	0.279967	2.35727
7767	ZNF224	15		1.73712
9651	PLCH2	1	0.116429	1.89263
91662	NLRP12	23	0.165715	1.79195
63946	DMRTC2	2	0.409574	1.61328
6915	TBXA2R	38	0.00250382	1.47638
4611	MYCLP1
23367	LARP1	122	0.129477	0.638748
5709	PSMD3	128	0.0191145	0.555399
3778	KCNMA1	16	0.0229185	0.229867
113612	CYP2U1	1	0.143599	0.758219
57403	RAB22A	18	0.0262705	0.194261
7057	THBS1	57	0.0427586	0.358021
78996	CYREN	3	0.281948
51605	TRMT6	34	0.194753	1.09172
3508	IGHMBP2	14	0.146102	1.39303
23014	FBXO21	31	0.0256066	0.363124
8351	H3C4	1
10058	ABCB6	27	0.142574	0.920636
6422	SFRP1	7	0.0387569	0.55377
9076	CLDN1	18	0.116599	0.572157
22978	NT5C2	30	0.00548697	0.336745
55234	SMU1	54	0.00111012	0.207546
4583	MUC2	7	0.0664357	3.05899
967	CD63	31	0.194211	1.36729
155066	ATP6V0E2	2	0.00381038	0.381796
9201	DCLK1	19	0.0849849	0.119739
387914	SHISA2	5	0.0408417	0.512175
7564	ZNF16	37		1.27485
55851	PSENEN	13	0.0310216	0.562745
56123	PCDHB13	1	0.221395	1.67419
5980	REV3L	14	0.170361	0.837769
8352	H3C3	7
1958	EGR1	53	0.0486939	0.541707
156	GRK2	209	0.00536087	0.170087
6224	RPS20	168	0.0302077	0.462575
6672	SP100	63	0.56312	4.61612
221491	SMIM29	1
54812	AFTPH	18	0.314622	1.07943
80131	LRRC8E	23	0.0371537	0.633102
8295	TRRAP	115		0.701721
1832	DSP	128	0.0326998	0.517814
165545	DQX1	13	0.206281	1.03731
5886	RAD23A	171	0.0486995	0.447836
6631	SNRPC	129	0.00574393	0.447573
4342	MOS	84	0.163788	1.41873
51322	WAC	44	0.0845697	0.401047
9481	SLC25A27	2	0.0537295	0.672343
965	CD58	13		4.98771
2123	EVI2A	10	0.342144	1.78115
9575	CLOCK	42	0.0472441	0.302949
2122	MECOM	31	0.0755475	0.336092
81887	LAS1L	50	0.329996	1.6863
51560	RAB6B	52	0	0.188519
118856	MMP21		0.165832	1.53477
7450	VWF	22	0.132512	1.436
27243	CHMP2A	42	0.00327756	0.43365
22839	DLGAP4	44	0.0328513	0.486239
7223	TRPC4	15	0.0234401	0.427703
4108	MAGEA9	9	0.369427
23567	ZNF346	41	0.274694	1.08271
54436	SH3TC1	1	0.167439	2.01595
2549	GAB1	90	0.0735949	0.493962
60560	NAA35	8	0.0209191	0.486733
10653	SPINT2	111	0.199226	2.05584
3267	AGFG1	38	0.0664883	0.354523
3228	HOXC12		0.0413765	0.473882
528	ATP6V1C1	56	0.0173118	0.351888
254065	BRWD3	5	0.0628402	0.542463
64326	COP1	94	0.0331561	0.450149
9423	NTN1	8	0.00336453	0.421984
4322	MMP13	9		0.854243
3717	JAK2	158	0.0604989	0.451012
6136	RPL12	152		0.322941
10146	G3BP1	135	0.0464791	0.313383
5413	SEPTIN5	30	0.00373198	0.850179
6924	ELOA	76	0.14052	1.24615
10424	PGRMC2	22	0.127555	0.621888
8867	SYNJ1	33	0.11584	0.690427
1154	CISH	38	0.111916	1.07789
4277	MICB	5		5.15696
55749	CCAR1	46	0.0535845	0.308278
246721	POLR2J2	3		1.16018
10344	CCL26	5		3.51115
159963	SLC5A12	1	0.178859	0.887544
5096	PCCB	20	0.081726	0.417211
6894	TARBP1	30	0.195294	1.32541
84292	WDR83	148	0.06072	0.745512
58486	ZBED5	3		0.665822
2301	FOXE3		0.087107	1.66124
6711	SPTBN1	137	0.0140178	0.353014
26509	MYOF	27	0.0646444	0.559042
7355	SLC35A2	10	0.0555095	0.56792
23067	SETD1B	19	0.0856334	1.21814
7005	TEAD3	24	0.0142017	0.314742
55503	TRPV6	23		1.14308
8341	H2BC15	37		0.117388
1982	EIF4G2	50	0.0230856	0.389052
53353	LRP1B	28	0.0770223	0.225575
55160	ARHGEF10L	4	0.0524987	0.761431
5479	PPIB	80	0.0669704	0.446838
7043	TGFB3	17	0.0235372	0.308304
7866	IFRD2	20	0.101307	1.31564
9578	CDC42BPB	27	0.0521818	0.586703
3156	HMGCR	37	0.0607562	0.520799
24137	KIF4A	29	0.186932	0.795909
55823	VPS11	53		0.781884
23545	ATP6V0A2	56	0.0486797	0.665268
4090	SMAD5	70	0.0130446	0.0867349
2703	GJA8	2		0.866348
55660	PRPF40A	199	0.031694	0.463165
29110	TBK1	194	0.0433065	0.338219
57697	FANCM	40	0.332085	1.8048
55247	NEIL3	21	0.298356	1.7264
6625	SNRNP70	212	0.0113222	0.547487
79628	SH3TC2		0.189705	1.31759
3550	IK	87	0.0117929	0.565677
56034	PDGFC	9	0.137773	0.596284
115701	ALPK2	1	0.499767	3.05233
79774	GRTP1	7	0.0707313	1.31562
372	ARCN1	44		0.588078
342667	STAC2	4	0.0633151	0.849569
334	APLP2	44	0.0859782	0.551167
8517	IKBKG	441	0.0579111	0.940169
5578	PRKCA	456	0.00564263	0.334174
92579	G6PC3	1	0.18	0.793688
3674	ITGA2B	20	0.188586	1.44588
23352	UBR4	101	0.027976	0.324914
79792	GSDMD	4	0.375325	3.39463
8356	H3C12	2
3685	ITGAV	67	0.0766423	0.593272
5798	PTPRN	24	0.138992	0.775684
5757	PTMA	87		0.917663
6907	TBL1X	56		0.379737
11318	GPR182		0.188999	1.8583
3822	KLRC2	4		4.55403
56997	COQ8A	48	0.06491	1.00782
10365	KLF2	13	0.050428	0.804327
7994	KAT6A	45	0.0995261
7917	BAG6	281	0.0791386	0.557976
79009	DDX50	43	0.0602334	0.242811
2631	NIPSNAP2	59	0.0588926	0.495708
4705	NDUFA10	48	0.173581	2.0339
1740	DLG2	55	0.0753846	0.579192
9949	AMMECR1	27	0.0497165	0.285971
152404	IGSF11	1	0.118765	0.722639
8667	EIF3H	87	0.0260954	0.714287
1806	DPYD	6	0.103512	0.560368
8353	H3C6	12
6514	SLC2A2	7	0.187084	1.03838
5255	PHKA1	15	0.0837075	0.532329
4236	MFAP1	116	0.00356189	0.43812
6626	SNRPA	126	0.0188149	0.380938
1662	DDX10	37	0.174576	0.968272
22838	RNF44	9	0.0969462	0.512529
51652	CHMP3	30	0.0828576
780	DDR1	52	0.0521467	0.523942
8558	CDK10	23	0.0144202	0.518349
55791	LRIF1	172	0.594299
192683	SCAMP5	13	0.0128499	0.370556
339390	CLEC4G	21	0.279521	2.55399
4899	NRF1	2374	0.180851	0.199054
54765	TRIM44	57	0.0792659	0.442696
375	ARF1	68	0	0.0994408
79863	RBFA	27	0.299894	2.78069
6687	SPG7	57	0.0802728	0.795924
9332	CD163	5	0.297652	1.81347
6418	SET	157	0.0764485	0.456021
200185	KRTCAP2	14	0.0202289	0.532727
152926	PPM1K	21	0.110629	0.625938
4869	NPM1	655		0.456855
55916	NXT2	29	0.224204	1.25114
2961	GTF2E2	116	0.0720789	0.630319
64784	CRTC3	20	0.151186	0.935411
81614	NIPA2	4	0.0550052	0.346674
8785	MATN4	18	0.0618342	0.903299
23416	KCNH3	1	0.0387505	0.319312
977	CD151	16	0.0352239	0.69857
649	BMP1	54	0.0245151	0.374741
6624	FSCN1	65	0.0120056	0.645803
5901	RAN	175	0.00102634
5833	PCYT2	24	0.0611041	0.860609
25827	FBXL2	26	0.032872	0.291241
284230	RPL36AP49
83986	FAM234A	7	0.206467	1.95434
3166	HMX1		0.0473332	3.1017
57473	ZNF512B	87	0.102851	1.13323
91409	CCDC74B	24	0.209793	2.69858
5745	PTH1R	62	0.0687001	0.813978
1960	EGR3	3	0.010214	0.220738
6489	ST8SIA1	10	0.0796724	0.486337
126003	TRAPPC5	43	0.00308166	0.786023
825	CAPN3	23	0.0687057	0.723055
54510	PCDH18	5	0.0588235	0.433572
5283	PIGH	8	0.105543	0.54719
463	ZFHX3	36	0.0536235	0.361761
9321	TRIP11	22	0.141285	1.13221
26512	INTS6	64	0.0635359	0.284931
29978	UBQLN2	303	0.11438	0.277846
83707	TRPT1	6	0.251529	1.29649
53335	BCL11A	40	0.0163326	0.194523
640	BLK	85	0.0855778	1.47937
132321	C4orf33	2	0.186683
64114	TMBIM1	10	0.0997107	0.783202
23145	SSPOP	3		2.47729
80347	COASY	31	0.122673	0.993492
8092	ALX1	18	0.0280773	0.276357
6281	S100A10	50	0.0836069	0.241588
9048	ARTN	1	0.144719	2.37851
1469	CST1	37	0.287872	3.0249
84929	FIBCD1	2	0.0472642	0.868443
7324	UBE2E1	131	0.0175397	1.31222
2033	EP300	542	0.0855299	0.375482
7528	YY1	177	0.0522675	0.798217
3689	ITGB2	70	0.0870907	1.46303
7294	TXK	27	0.129574	0.944955
23742	NPAP1
89766	UMODL1		0.265493	2.76597
949	SCARB1	31	0.0948336	1.38342
10849	CD3EAP	31	0.372739	2.85838
23552	CDK20	40	0.0477462	1.15991
9919	SEC16A	143	0.289193	2.07941
81796	SLCO5A1		0.132193	0.670961
10600	USP16	24	0.192651	0.97828
790	CAD	129	0.0475615	0.926754
10725	NFAT5	20	0.12344	0.461564
285761	DCBLD1	6	0.211903	1.32706
8722	CTSF	11	0.198977	1.60064
2539	G6PD	53	0.0350012	0.597733
10049	DNAJB6	76	0.1898	1.08429
4193	MDM2	851	0.115968	0.974854
79050	NOC4L	56	0.107305	1.4022
27258	LSM3	53	0	0.347589
7644	ZNF91	9	0.277824	1.46059
2912	GRM2	16	0.0203488	0.493526
345275	HSD17B13	3	0.187342	1.17086
1968	EIF2S3	54	0.0162252	0.263844
348995	NUP43	50	0.0635567	0.808052
3337	DNAJB1	97	0.0447223	0.297618
2966	GTF2H2	23	0.0329694
30815	ST6GALNAC6	6	0.048	1.68529
51146	A4GNT	20	0.214703	1.598
1981	EIF4G1	122	0.119945	0.58971
9230	RAB11B	77	0.00585234	0.206208
9730	DCAF1	100	0.0443243	0.621048
28996	HIPK2	77	0.0327114	0.291112
1410	CRYAB	104		0.491379
545	ATR	148	0.116778	0.634289
1984	EIF5A	56	0
3355	HTR1F	1	0.0571152	0.435873
7508	XPC	83	0.238626	1.66908
10325	RRAGB	38	0.0302521	0.404585
9672	SDC3	39	0.152476	1.11147
1650	DDOST	71	0.0348148
126789	PUSL1	19	0.119226	1.7911
80762	NDFIP1	43	0.0497877	0.291018
8651	SOCS1	72	0.020917	0.926274
3270	HRC	7	0.305378	3.02914
26973	CHORDC1	53	0.0463906	0.79811
2581	GALC	19	0.182747	1.03449
2556	GABRA3	21	0.056032	0.290489
3265	HRAS	158	0	0.274941
441670	OR4M1		0.0711664	0.57249
64283	ARHGEF28	7	0.187019
51538	ZCCHC17	51	0.0507086	0.532822
64400	AKTIP	51	0.0428737	0.503531
11165	NUDT3	44	0.0212212	0.328846
147699	PPM1N		0.159111	1.50802
55659	ZNF416	7	0.389897	1.99535
10462	CLEC10A	24		2.86917
407050	MIR93
27336	HTATSF1	54	0.17609	1.48379
80765	STARD5	1	0.156772	1.30181
115708	TRMT61A	24	0.0588097	1.02425
219409	GSX1		0.00893762	0.395867
113878	DTX2	94	0.108489	1.15912
65061	CDK15	102	0.173023	0.603168
6667	SP1	288	0.0856233	0.314091
999	CDH1	186	0.146427
8925	HERC1	56	0.0395921	0.300848
4293	MAP3K9	4	0.0511574	0.404124
5584	PRKCI	138	0.0149028	0.271519
283991	UBALD2	1	0.0822725
7525	YES1	193	0.0414471	0.222194
51691	LSM8	78	0
9475	ROCK2	42	0.0355944	0.330446
84992	PIGY	3	0.0573594	1.72246
3836	KPNA1	119	0.0338259	0.118455
407054	MIR98
5718	PSMD12	97	0.016573	0.57666
23590	PDSS1	12	0.17563	0.851134
5717	PSMD11	138	0.00560486	0.521949
3431	SP110	20	0.511828	2.77618
440585	FAM183A		0.23561	1.21795
51642	MRPL48	37	0.234154	1.33752
441400	RAB1C	2
1201	CLN3	94	0.0802545	1.23551
1240	CMKLR1	2	0.0812671	1.2748
6382	SDC1	61	0.265983	1.99169
256126	SYCE2	10	0.194638	1.7979
1192	CLIC1	58	0.013264	0.349642
83706	FERMT3	38	0.0264463	0.641227
2315	MLANA	6	0.54388	2.14125
3423	IDS	39	0.138874	0.979912
80142	PTGES2	23	0.0698981	1.1306
570	BAAT	25	0.369624	2.11248
286102	TMED10P1
1795	DOCK3	17	0.024911	0.175719
10159	ATP6AP2	105	0.0885221	0.588101
4539	MT-ND4L
8729	GBF1	47	0.0786026	0.69341
220164	DOK6	18	0.00299195	0.185384
132946	ARL9		0.190871	1.29524
56911	MAP3K7CL	10
858	CAV2	18	0.0711925	0.974457
26024	PTCD1	35	0.178954	1.84398
7023	TFAP4	119	0.0151103	0.333222
79842	ZBTB3	26	0.288889	1.21778
827	CAPN6	16	0.0531491	0.430432
256329	LMNTD2	19	0.239
89781	HPS4	2	0.320284	2.41952
126638	RPTN	4	0.549866	3.27689
823	CAPN1	121	0.0589631	0.603593
10244	RABEPK	15	0.281869	1.44852
8773	SNAP23	74	0.195094	0.899064
4542	MYO1F	15	0.0288351	0.812058
286676	ILDR1	4	0.193444	1.3433
6850	SYK	199	0.0414691	0.643884
51552	RAB14	58	0	0.142278
5813	PURA	43	0.0103729	0.427224
55959	SULF2	18	0.0308947	0.464048
146540	ZNF785	87		2.54124
7073	TIAL1	91	0.0135243	0.106848
5585	PKN1	127	0.0524568	0.71011
1025	CDK9	305	0.00588235
54207	KCNK10	3	0.0406533	0.532991
9074	CLDN6	1	0.0617877	0.743224
9525	VPS4B	47	0.0377485	0.421411
9140	ATG12	74	0.11976	1.09731
10097	ACTR2	147	0	0.259233
10656	KHDRBS3	62	0.0277778	0.366175
65083	NOL6	35	0.173439	1.34815
1122	CHML	22	0.217007	1.36249
25839	COG4	39	0.0547074	0.630687
79781	IQCA1	1	0.15209	1.38779
160518	DENND5B	4	0.0642504	0.331584
23166	STAB1	7	0.147669	1.57734
79646	PANK3	2	0.0122476	0.1279
8784	TNFRSF18	8	0.299775	3.65673
391114	OR6K3		0.0941208	1.42463
10134	BCAP31	74	0.132938	0.974886
9180	OSMR	21	0.513884	2.47755
8831	SYNGAP1	29	0.00812008	0.274744
10155	TRIM28	310	0.0368305	0.457135
256006	ANKRD31	1		1.71184
55190	NUDT11	4	0.0153093	0.465769
84084	RAB6C	3
6834	SURF1	13	0.188472	1.25875
255488	RNF144B	31	0.100764	0.64238
10434	LYPLA1	17	0.0963082	0.778669
1315	COPB1	94	0.00953545	0.462349
51362	CDC40	48	0.0143553	0.442642
26003	GORASP2	138	0.110713	1.02933
273	AMPH	54	0.157169	0.887726
6041	RNASEL	15	0.400442	2.5161
6885	MAP3K7	228	0.00829542	0.200402
6334	SCN8A	5	0.0100528	0.168749
26059	ERC2	16	0.0171599	0.177587
65987	KCTD14	5	0.314997	2.08841
6741	SSB	90	0.165645	0.666065
7178	TPT1	49	0.0479346	0.695173
8880	FUBP1	92	0.0167559	0.145101
2051	EPHB6	30		0.576812
5781	PTPN11	199	0.00285612	0.204143
145173	B3GLCT	8	0.125341	0.951499
25928	SOSTDC1	5	0.0604662	0.456674
3268	AGFG2	8	0.175276	1.05396
8945	BTRC	385	0.0144657	0.239235
2965	GTF2H1	66	0.0369528	0.435168
658	BMPR1B	120	0.0146953	0.234659
80345	ZSCAN16	8		1.25687
150483	TEKT4	89		1.54576
4091	SMAD6	54	0.0704225	0.553285
8661	EIF3A	132	0.0283513	0.711484
55226	NAT10	74	0.0490612	0.59057
30849	PIK3R4	29	0.0281391	0.533211
340307	CTAGE6	2
55768	NGLY1	28	0.190126	1.09845
4836	NMT1	80	0.025176	0.280661
50674	NEUROG3	44	0.12951	1.51021
28977	MRPL42	71	0.174348	1.41128
2733	GLE1	25	0.168527	1.09596
23527	ACAP2	8	0.0335027	0.311074
202243	CCDC125	62	0.263083	1.62934
200634	KRTCAP3	2	0.2032	1.1165
4194	MDM4	125	0.193179	1.01822
50834	TAS2R1		0.527761	3.47172
27347	STK39	45	0.0539597	0.271475
9079	LDB2	30	0.0327033	0.125272
79758	DHRS12	1		1.11486
2444	FRK	30	0.118945	0.888538
6810	STX4	91	0.0595488	0.631246
387836	CLEC2A	1		4.69837
4171	MCM2	867	0.0196466	0.557384
91746	YTHDC1	69	0.0344349	0.265302
7046	TGFBR1	242	0.0626632	0.216122
404744	NPSR1-AS1
80818	ZNF436	6	0.0133326	0.23059
11185	INMT	2
10568	SLC34A2	24	0.143548	1.44913
3182	HNRNPAB	102	0.0693919	0.472445
23543	RBFOX2	112	0.102464	0.205869
23074	UHRF1BP1L	12	0.11912	0.904027
9550	ATP6V1G1	30		0.559042
3248	HPGD	1	0.124944	0.580355
343472	BARHL2	1	0.0613188	0.476238
51593	SRRT	78	0.0129971	0.71652
5817	PVR	66		3.67039
9377	COX5A	49	0.255149	0.921013
8407	TAGLN2	62	0.026957	0.559613
53904	MYO3A	9	0.207816	1.0315
84894	LINGO1	31	0.00320437	0.212
440275	EIF2AK4	30	0.0970489	0.666966
5518	PPP2R1A	277	0.00144196	0.419018
84167	C19orf44	15	0.405902
5289	PIK3C3	51	0.0137815	0.529842
10542	LAMTOR5	93	0.317111
51479	ANKFY1	38	0.0551017	0.510621
10952	SEC61B	57	0.00954927	0.282589
2597	GAPDH	250		0.366801
338	APOB	70	0.361538	1.97105
11030	RBPMS	260	0.0260181	0.662665
10738	RFPL3	13		3.91618
51003	MED31	84	0.0303706	0.280988
83857	TMTC1	3	0.0914294	0.703684
51341	ZBTB7A	33	0.0282419	0.710135
138151	NACC2	12	0.0305651	0.558391
4796	TONSL	34	0.154527	1.87528
25886	POC1A	100	0.116036	0.639258
84676	TRIM63	98	0.0436298	0.580635
84306	PDCD2L	25	0.327457	1.75942
121512	FGD4	5	0.19571	0.702554
3280	HES1	54	0.0202906	0.265293
4144	MAT2A	43	0.00677267	0.245027
5795	PTPRJ	75	0.32506	2.29029
9650	MTFR1	22	0.301	1.954
2264	FGFR4	81	0.0639355	1.18574
29887	SNX10	5	0.0477502	0.664723
23538	OR52A1	1		1.11918
55593	OTUD5	24	0.0221084	0.293235
708	C1QBP	272	0.11511	1.12029
10815	CPLX1	38	0.00107301	0.37858
2923	PDIA3	118	0.0939927	0.651905
5253	PHF2	9	0.0397085	0.632393
23140	ZZEF1	59	0.115486	0.792363
25825	BACE2	17	0.0882135	0.797198
151056	PLB1	11	0.35998	1.9514
64083	GOLPH3	34	0.0197076	0.320324
122481	AK7	5	0.0947021	1.15745
65080	MRPL44	71	0.127971	1.10154
8289	ARID1A	62	0.0898876	0.354851
1956	EGFR	1004	0.0697228	0.783083
27023	FOXB1	130	0.00124288	0.160901
79132	DHX58	18		1.5137
6627	SNRPA1	152	0.0203843	0.554249
8968	H3C7	2
23157	SEPTIN6	37	0.0425968	0.273521
9098	USP6	14	0.36053	2.35088
124599	CD300LB	2	0.483364	3.79961
23235	SIK2	46	0.125634	0.562165
10733	PLK4	73	0.178987	1.10955
5338	PLD2	62	0.10476	0.730454
3851	KRT4	41	0.110673	0.987946
138724	C9orf131	1	0.90523
55335	NIPSNAP3B			1.28927
55127	HEATR1	56	0.171423	1.1159
60467	BPESC1
60680	CELF5	37	0.0613689	0.347794
56925	LXN	35	0.132509	1.20532
161	AP2A2	69	0.0139843	0.407783
5747	PTK2	196	0.0322424	0.408015
7710	ZNF154			1.6162
11236	RNF139	22	0.112384	0.533981
81623	DEFB126		0.933675	5.07194
10196	PRMT3	51	0.101041	0.952351
65109	UPF3B	54	0.126077	0.894626
51184	GPN3	64	0.0499916	0.655049
55647	RAB20	2	0.099602	1.21345
8888	MCM3AP	36	0.199204	1.37307
9684	LRRC14	10	0.033155	0.640694
64901	RANBP17	9	0.0898187	0.47289
5463	POU6F1	1	0.0401757	0.195937
1198	CLK3	112	0.154644	1.01386
23563	CHST5		0.117396	1.44945
150094	SIK1	30	0.107598	1.2248
3797	KIF3C	12	0.0348979	0.311808
283796	GOLGA8IP
9086	EIF1AY	9		0.30925
162	AP1B1	101	0.0245378	0.19364
506	ATP5F1B	184	0.0432852	0.321034
259240	WFDC9	4	0.337321	3.35319
51365	PLA1A	10	0.193543	1.53256
84525	HOPX	13	0.00416393	0.858152
166614	DCLK2	9	0.0652553	0.381637
353144	LCE3C	45	0.291254
3937	LCP2	52	0.16528	1.11316
7329	UBE2I	480	0.0010101	0.489078
64065	PERP	1	0.0581879	0.799016
23533	PIK3R5	10	0.100555	1.12672
200728	TMEM17	396	0.214355	1.03896
51555	PEX5L	3	0.0937261	0.315921
90019	SYT8	3	0.144377	2.62599
26275	HIBCH	15	0.181107	0.719143
6716	SRD5A2	1		1.53479
7494	XBP1	44	0.291971	1.06845
4713	NDUFB7	30	0.0806655	1.24437
93611	FBXO44	25	0.020897	0.898695
10637	LEFTY1	4	0.096721
2324	FLT4	33	0.0738436	1.13781
7069	THRSP	24	0.104571	1.61224
3568	IL5RA	8	0.500606	2.22935
57369	GJD2		0.0220812	0.175819
64434	NOM1	44	0.165406	1.69386
27295	PDLIM3	14	0.175614	0.917662
644414	DEFB131A	1	0.238776
388591	RNF207	5	0.110868	1.24644
9786	KIAA0586	12	0.341496	1.93192
219995	MS4A15		0.120765	1.51605
138050	HGSNAT		0.190508	1.0591
534	ATP6V1G2	7	0.0283865	0.587326
55531	ELMOD1	7	0.0322997	0.45331
5727	PTCH1	108	0.0391104	0.599237
4790	NFKB1	441	0.129991	0.799782
338599	DUPD1	14	0.101415	1.15534
9942	XYLB	2	0.14544	1.10548
64641	EBF2	3	0.00437398	0.133034
51495	HACD3	41	0.0858325	0.88476
200539	ANKRD23	3	0.248519	1.42009
3660	IRF2	35	0.0877624	0.508697
170680	PSORS1C2	19	0.509295	2.09674
54103	GSAP	4
80256	FAM214B	53	0.344353
9443	MED7	61	0.033199	0.479053
151613	TTC14	13	0.144267	0.82656
4701	NDUFA7	81	0.0614171	0.904476
7179	TPTE	4	0.458008
84622	ZNF594	3		8.81861
257160	RNF214	15	0.124207	0.76103
10523	CHERP	88	0.0186459	0.565608
6464	SHC1	282	0.0596718	0.387467
23765	IL17RA	74	0.189291	2.27485
57571	CARNS1	1	0.146673	0.971312
4722	NDUFS3	147	0.193872	0.766776
65267	WNK3	9		1.06679
2010	EMD	203	0.176456	2.16124
8663	EIF3C	96	0.0245203
7380	UPK3A	4	0.132592	1.50595
3552	IL1A	10	0.462963	2.65825
84759	PCGF1	104	0.0206233	0.186497
11276	SYNRG	20	0.125776	0.839004
3320	HSP90AA1	837	0.00590164
27092	CACNG4	17	0.0138686	0.328901
6940	ZNF354A	13	0.110334	0.900227
81875	ISG20L2	14	0.262404	1.13404
8665	EIF3F	126	0.0731707	0.899756
8087	FXR1	116	0.0469361	0.223043
23483	TGDS	10	0.0798761	0.511109
1756	DMD	57	0.138265	0.591048
83987	CCDC8	547	0.441383	2.14397
10381	TUBB3	305	0.0147431	0.870514
4148	MATN3	11	0.152859	1.20406
5140	PDE3B	34		1.09313
11186	RASSF1	79	0.06873	1.18337
114134	SLC2A13		0.0985248	0.335157
9020	MAP3K14	152		0.988079
1536	CYBB	13	0.0824282	0.712724
5606	MAP2K3	52	0.0266204	0.400307
8350	H3C1	493
55008	HERC6	10	0.460619	2.22418
122011	CSNK1A1L	23	0.138246	0.769929
55072	RNF31	73	0.185016	0.93074
6949	TCOF1	72	0.532826	2.87865
10492	SYNCRIP	312	0.00892288	0.14098
10517	FBXW10	2		1.8967
1797	DXO	13	0.108529	1.14666
8764	TNFRSF14	79	0.367782	4.78076
6675	UAP1	18	0.0711288	0.743887
2168	FABP1	6	0.148111	1.12848
5710	PSMD4	171	0.0382137	0.392814
83655	LINC00208
59286	UBL5	37	0.00101758	0.223211
23335	WDR7	8	0.0443238	0.579735
6646	SOAT1	46	0.124121	0.968326
11193	WBP4	56	0.233288	1.38646
199857	ALG14	4	0.271336	1.30211
10204	NUTF2	31		0.665454
10460	TACC3	88	0.317478	5.45148
1743	DLST	38	0.106202	0.694692
335	APOA1	103	0.224378	2.10017
55600	ITLN1	13	0.216153	1.6823
9922	IQSEC1	23	0.0300455	0.576305
145389	SLC38A6	10	0.201663	1.45275
79140	CCDC28B	7	0.0259134	1.19784
6294	SAFB	94	0.0810627	0.15618
5328	PLAU	33	0.394007	1.80973
1119	CHKA	8	0.125	0.88405
27292	DIMT1	44	0.0405713
57118	CAMK1D	44	0.0202374	0.255849
10179	RBM7	64	0.172273	1.02082
113402	SFT2D1	4	0.0960682	0.718812
7520	XRCC5	271	0.318888	1.30557
166012	CHST13	1	0.0860323	1.27533
10602	CDC42EP3	13	0.0619515	0.481853
55258	THNSL2	2	0.188986	1.38476
9789	SPCS2	44	0.0638646	0.829324
442917	MIR372
340024	SLC6A19		0.0554028	1.07594
116447	TOP1MT	10	0.0997281	1.26242
11127	KIF3A	77	0.0132065	0.310138
57834	CYP4F11	3		1.40958
10109	ARPC2	94	0.0112655	0.315479
5062	PAK2	151	0.0279445	0.255454
205564	SENP5	17	0.330104	1.03907
54867	TMEM214	44	0.189144	1.2296
50804	MYEF2	52	0.11734	0.542362
10858	CYP46A1	2	0.0428779	0.446305
79590	MRPL24	51	0.113357	1.04771
55693	KDM4D	8		1.28992
26576	SRPK3	62	0.0322283	0.616488
6208	RPS14	259	0	0.142326
115330	GPR146	1	0.0676043	1.67867
8739	HRK	9	0.280202	0.624175
25803	SPDEF	22	0.0455022	0.745602
9592	IER2	39	0.138221	1.06937
10645	CAMKK2	44	0.0658409	0.580539
56919	DHX33	18	0.0883281	0.647456
3417	IDH1	38	0.0599714	0.356093
7051	TGM1	66	0.075262	0.628103
9827	RGP1	8	0.0332901	0.793006
2643	GCH1	32	0.110133	0.566667
81544	GDPD5	40	0.066685	0.75804
26056	RAB11FIP5	34	0.0983105	1.19686
9133	CCNB2	33	0.112109	0.83002
26254	OPTC	2	0.258517	1.83549
689	BTF3	50	0.0931226	0.287803
1263	PLK3	37	0.0612284	0.851672
10762	NUP50	77		1.3274
10026	PIGK	14	0.0706823	0.688601
53371	NUP54	84	0.0314815	0.434294
10216	PRG4	2	0.366404	2.22249
529	ATP6V1E1	62	0.0127242	0.680946
1778	DYNC1H1	163	0.00510349	0.410015
23633	KPNA6	63	0.0101351	0.308315
84643	KIF2B	43	0.146582	1.58877
23019	CNOT1	91	0.00861326	0.2989
3984	LIMK1	55		0.734228
1950	EGF	24	0.392688	1.97401
29992	PILRA	20	0.54649	4.1894
56107	PCDHGA9	3
351	APP	2137	0.0225999	0.277571
128272	ARHGEF19	7	0.0906071	0.837061
9943	OXSR1	168	0.0510766	0.317789
158880	USP51	4	0.23664
9217	VAPB	153	0.100082	0.42274
1387	CREBBP	376	0.05	0.396473
114880	OSBPL6	19	0.0200401	0.299185
5976	UPF1	181	0.00693185	0.434366
8763	CD164	12	0.760686	2.16257
5165	PDK3	45	0.028966	0.446149
57147	SCYL3	17	0.225845	1.29034
51659	GINS2	29	0.0316406	0.758644
10524	KAT5	291	0.00192308	0.213065
4886	NPY1R	5	0.040888	0.411403
153443	SRFBP1	10	0.299876	1.86898
142689	ASB12	28	0.123746	0.878012
10534	ZNRD2	175	0.0902504	0.771989
11096	ADAMTS5	4	0.0936831	0.618166
51412	ACTL6B	28	0.00196309	0.220467
3579	CXCR2	37	0.331954	1.76653
2547	XRCC6	317	0.137921	1.22362
5664	PSEN2	79	0.023746	0.51485
3020	H3-3A	153
222166	MTURN	21
4700	NDUFA6	54		1.11455
7415	VCP	598	0.000989364	0.148685
84296	GINS4	45	0.139987	0.870116
84447	SYVN1	89	0.0612561	0.993757
10847	SRCAP	51	0.0947959	0.689832
56165	TDRD1	10	0.23277	1.68258
1432	MAPK14	379	0.00452735	0.402612
58985	IL22RA1	11	0.244913	1.99391
154865	IQUB	50	0.306285	1.67155
56311	ANKRD7	2	0.511437	3.48215
9794	MAML1	21	0.138708	1.20252
1380	CR2	14	0.431754	2.37778
11065	UBE2C	73	0.0286233	0.530008
10921	RNPS1	228	0.0049947	0.382085
6725	SRMS	5	0.1139	1.60152
8237	USP11	151	0.157651	1.15446
2224	FDPS	37	0.149189	1.08921
4218	RAB8A	78	0.0421	0.510535
23243	ANKRD28	117	0.0262217	0.233431
6717	SRI	34	0.0327924	0.404586
4915	NTRK2	39	0.0506012	0.324911
64762	GAREM1	10	0.0945478
7535	ZAP70	99	0.0284338	0.713584
55854	ZC3H15	39	0.0475967	0.407224
79171	RBM42	72	0.0197601	0.367089
6747	SSR3	46	0.0138889	0.354881
55577	NAGK	91	0.0774791	0.970228
8355	H3C8	3	0.000998203
10188	TNK2	109	0.0383777	0.66125
5700	PSMC1	135	0.00098912	0.190809
28972	SPCS1	16	0.309202	1.6665
58517	RBM25	77	0.00432246	0.268679
3983	ABLIM1	70	0.0944715	0.589051
9668	ZNF432	3
23534	TNPO3	90	0.00804627	0.398026
23291	FBXW11	409	0.00455764	0.0679183
25896	INTS7	52	0.0347544	0.482401
59272	ACE2	6	0.258893	1.4667
2932	GSK3B	469	0.0153113	0.253297
10280	SIGMAR1	15	0.0758416	0.615864
286464	CFAP47	2	0.359597
10923	SUB1	52	0.0422026	0.245107
5151	PDE8A	12	0.212153	0.772044
5393	EXOSC9	54	0.0876768	0.639876
3949	LDLR	41	0.105995	1.47613
3146	HMGB1	122	0.00694686	0.29644
8848	TSC22D1	168	0.223088	0.826051
57162	PELI1	42	0.00311174	0.311074
51232	CRIM1	4		0.798545
58155	PTBP2	27	0.00559579	0.259849
4928	NUP98	86	0.101567	0.693805
1409	CRYAA	19	0.0284634	0.549311
246175	CNOT6L	28	0.0926706	0.210854
1655	DDX5	249		0.118045
1654	DDX3X	204	0.019263	0.315899
6015	RING1	68	0.0319601	0.294933
153090	DAB2IP	38	0.0309824	0.375553
3299	HSF4	53	0.152769	0.869494
23553	HYAL4	1	0.26093	1.13593
6442	SGCA	20	0.0953262	1.21274
11197	WIF1	14	0.072778	0.546586
4061	LY6E	4	0.197309	2.1597
22954	TRIM32	95	0.036994	0.353931
84287	ZDHHC16	4	0.0105065	0.695856
27249	MMADHC	16	0.068921	0.571912
54815	GATAD2A	56	0.0875223	0.82538
4849	CNOT3	43	0.0552446	0.94683
84302	PGAP4	13	0.0117904
55737	VPS35	87	0.00737101	0.636184
11163	NUDT4	6	0.0355179
1733	DIO1	0		1.21051
84210	ANKRD20A1	1
2959	GTF2B	101	0.00286314	0.49189
9570	GOSR2	38	0.199723	1.38373
2045	EPHA7	48	0.0212099	0.105287
57205	ATP10D	2		1.00003
2059	EPS8	73	0.0779147	0.660944
146542	ZNF688	4	0.244922	1.33725
23438	HARS2	32	0.175965	0.747189
81786	TRIM7	32	0.0387404	0.831957
55176	SEC61A2	9	0.00103541	0.243554
8893	EIF2B5	42	0.150405	1.00188
113263	GLCCI1	9	0.0996081	0.413588
55327	LIN7C	46	0	0.0508879
6357	CCL13	9		1.84787
8260	NAA10	68	0.0471494	0.684428
1357	CPA1	1		1.02083
11213	IRAK3	28	0.23937	1.48122
837	CASP4	58	0.326909	2.09073
8358	H3C2	1
8775	NAPA	50	0.0113063	0.437323
10001	MED6	55	0.110634	0.598452
824	CAPN2	67	0.0476827	0.624494
475	ATOX1	9	0.160778	1.35191
8738	CRADD	27	0.0763922	1.1605
1954	MEGF8	13	0.033485	0.847728
220064	LTO1	5	0.117662	1.08952
254240	BPIFC		0.382424
2700	GJA3	7	0.0876527	1.70629
8578	SCARF1	10	0.232242	2.11161
5903	RANBP2	136	0.140195	0.953866
9343	EFTUD2	159	0.00614035	0.297399
84222	TMEM191A
83483	PLVAP	8	0.0435675	2.13145
10226	PLIN3	70	0.0733877	1.62842
5720	PSME1	78	0.125198	1.02456
8666	EIF3G	57	0.00722259	0.631491
6921	ELOC	132	0	0.329523
5058	PAK1	244	0.0769609	0.300622
94233	OPN4	4	0.189762	1.81929
140885	SIRPA	23	0.338437	2.04299
6239	RREB1	18	0.126964	1.32701
83844	USP26	4	0.810842	4.0337
6253	RTN2	17	0.161093	1.23004
10669	CGREF1		0.420425	2.72094
2342	FNTB	68	0.0514408	0.648092
10413	YAP1	154	0.101372	0.359548
64581	CLEC7A	40	0.448756	2.35576
80816	ASXL3	2	0.211828	0.926107
10189	ALYREF	120	0.0322581
8940	TOP3B	42	0.02662	0.31499
1959	EGR2	26	0.112893	0.367192
3170	FOXA2	23	0.0103892	0.494485
23398	PPWD1	5	0.0305931	0.597992
7559	ZNF12	9	0.0912087	0.843896
85366	MYLK2	35	0.180084	1.1575
5119	CHMP1A	48	0.0139382	2.53659
29882	ANAPC2	61	0.0302511	0.775986
139716	GAB3	9	0.301926	1.44202
9063	PIAS2	150	0.0353673	0.250618
84790	TUBA1C	197	0.00928505	0.149854
1845	DUSP3	29	0.0569765	0.504496
57140	RNPEPL1	4	0.0272953	0.572543
3014	H2AX	341	0.0126568	0.235956
55794	DDX28	47	0.184861	1.53582
23365	ARHGEF12	28	0.142642	0.694762
10732	TCFL5	2	0.152212	1.07045
10004	NAALADL1	0	0.143675	1.3756
55785	FGD6	11	0.243812	1.30908
7786	MAP3K12	20	0.0507163	0.297478
27338	UBE2S	63	0.0653413	0.505274
515	ATP5PB	84	0.267025	1.35728
58488	PCTP	6	0.153275	1.6027
23216	TBC1D1	44	0.0696303	0.734161
90952	ESAM	4	0.347876	1.8226
81545	FBXO38	18	0.0650633	0.426934
84706	GPT2	8	0.0495466	0.703167
2891	GRIA2	35	0.02394	0.341216
2896	GRN	128	0.1894	2.18234
172	AFG3L1P	1
23405	DICER1	75	0.0846395	0.358883
9780	PIEZO1	11	0.0682599
284355	TPRX1	9		6.78089
25791	NGEF	21	0.0764311	0.749024
55229	PANK4	24	0.0400936	0.747322
2671	GFER	33	0.134932	1.25033
64425	POLR1E	48	0.197485	1.5079
306	ANXA3	14	0.081419	0.878449
11097	NUP42	21	0.201124	1.73405
6535	SLC6A8	12	0.0108696	0.310248
7029	TFDP2	18	0.0712597	0.230095
9218	VAPA	226	0.0538748	0.44013
908	CCT6A	207	0.0934755	0.482715
9464	HAND2	18	0	0.174118
116113	FOXP4	20	0.0534726	0.448298
57658	CALCOCO1	43	0.122811	0.98051
6613	SUMO2	1641	0	0.546969
9231	DLG5	31	0.0590159	0.697072
6632	SNRPD1	132	0	0.273496
54413	NLGN3	25	0.0147978	0.214304
56949	XAB2	58	0.00550518	0.693961
164237	WFDC13	3	0.530711	3.28863
4714	NDUFB8	48	0.232283	1.30669
29101	SSU72	27	0.00879985	0.493298
6480	ST6GAL1	18	0.193149	1.01625
203286	ANKS6	14	0.116268	1.29169
83983	TSSK6	25	0.0135696	0.526581
5265	SERPINA1	62	0.403394	2.22218
5707	PSMD1	135	0.0111872	0.421095
440738	MAP1LC3C	67		1.05773
85477	SCIN	17	0.0856038	0.735196
1510	CTSE	12		0.974281
1855	DVL1	82	0.0268211
6774	STAT3	348	0.0011705	0.10661
10907	TXNL4A	33	0.000989707	0.175553
9441	MED26	107	0.0950273	1.08286
166655	TRIM60	1	0.510709	1.71284
8570	KHSRP	87	0.0138748	0.47478
283748	PLA2G4D	1	0.251027	1.68243
6238	RRBP1	50	0.142621	1.06789
10269	ZMPSTE24	49	0.0883684	0.859501
6150	MRPL23	66	0.084597	1.45376
79159	NOL12	99	0.0675827	1.13585
147199	SCGB1C1	1	0.192745	1.70363
8322	FZD4	16	0.0447117	0.275601
1524	CX3CR1	2	0.0824613	1.49966
27328	PCDH11X	1	0.241942	1.0749
401665	OR51T1		0.211444	1.73412
3702	ITK	53	0.0578372	0.431088
282809	POC1B	45	0.150228	0.792005
388677	NOTCH2NLA	370		1.63353
51465	UBE2J1	48	0.0818713	0.582292
220441	RNF152	6	0.0130579	0.211611
56729	RETN	9	0.278983	2.64779
8464	SUPT3H	39	0.198703	0.765861
8487	GEMIN2	70	0.0711602
8934	RAB29	20	0.0785824	0.49693
79574	EPS8L3	5	0.303617	2.0072
2048	EPHB2	44	0.00282258	0.228207
25819	NOCT	27	0.0692653	0.757787
5184	PEPD	36	0.062862	0.833166
3303	HSPA1A	363	0.0129105
54980	C2orf42	7	0.08807
30834	ZNRD1	25	0.15692	1.23758
84057	MND1	10	0.0785135	0.797344
79705	LRRK1	87	0.0786827	0.806442
5026	P2RX5	24	0.273775	2.47852
10552	ARPC1A	38	0.0154682	0.336752
5414	SEPTIN4	23	0.128357	0.858518
5869	RAB5B	46	0	0.323403
84324	SARNP	70	0.0375407	0.504627
8431	NR0B2	72	0.176639	1.50531
401007	NF1P8
9491	PSMF1	58	0.302187	1.06063
5631	PRPS1	50	0.00418877	0.230547
2356	FPGS	10	0.127709	1.21589
6745	SSR1	65	0.0492027	0.60473
9256	TSPOAP1	3	0.202176	1.41269
80114	BICC1	2	0.0612813	0.363747
2972	BRF1	22	0.0532744	1.03513
114881	OSBPL7	1	0.05116	0.593716
56894	AGPAT3	25	0.0392657	0.785924
151636	DTX3L	38	0.423838	2.79704
2334	AFF2	4	0.155121	0.851485
10607	TBL3	42	0.0657867	1.22045
253832	ZDHHC20	3	0.175289	0.66186
1453	CSNK1D	121	0.00193016	0.183307
8711	TNK1	30	0.165067	1.07445
5045	FURIN	45	0.0512863	0.551563
56106	PCDHGA10
27063	ANKRD1	24	0.0999003	0.706249
3881	KRT31	374		0.62862
94235	GNG8	5	0.0136084	0.194493
9080	CLDN9	3	0.010337	0.399274
23673	STX12	88	0.102469	0.489427
6439	SFTPB	2	0.269907	2.16806
1457	CSNK2A1	673	0.0259113
219541	MED19	123	0.0761764	0.501039
57124	CD248	2	0.228675	1.56576
4296	MAP3K11	51	0.0410422	0.562857
24148	PRPF6	110	0.015235	0.55739
1586	CYP17A1	18	0.324615	1.53915
9277	WDR46	103	0.12257	1.08073
83694	RPS6KL1	4	0.174752	1.59909
1139	CHRNA7	6	0.0703215
2217	FCGRT	61	0.161264	1.82146
83881	MIXL1		0.246968	1.62006
55501	CHST12	24	0.0378757	1.10379
147657	ZNF480	4		1.13818
140881	DEFB129		0.473123	2.76524
2936	GSR	31	0.129361	0.914349
4121	MAN1A1	10	0.109136	0.765542
9793	CKAP5	94	0.0662683	0.618894
1856	DVL2	182	0.0239753	0.327637
402117	VWC2L	21	0.0426493	0.239031
2034	EPAS1	116	0.0847652	0.752184
28965	SLC27A6	22	0.227441	1.50803
27035	NOX1	5	0.270293	1.10024
83863	TTTY5
163486	DENND1B	4	0.0990099	0.869965
1051	CEBPB	110	0.105732	0.771095
128821	CST9L	8	0.576946	3.92524
369	ARAF	126	0.0492016	0.54178
105375355	UPK3B
23508	TTC9		0.0902443	0.638297
132851	SPATA4	4	0.379204	1.86132
23279	NUP160	58	0.0881356	0.874148
53354	PANK1	5	0.177527	0.700974
9868	TOMM70	31	0.0808339	0.815366
10527	IPO7	93	0.00640868	0.262099
51426	POLK	44	0.233208	1.42084
10479	SLC9A6	32	0.0563657	0.286909
6633	SNRPD2	130	0.0184328	0.234462
9170	LPAR2	11	0.0522516	0.705654
1613	DAPK3	53	0.0275823	0.431054
23621	BACE1	34	0.0398656	0.555074
3762	KCNJ5	17	0.0477462	0.426955
1337	COX6A1	18	0.136457	1.26442
57620	STIM2	18	0.0461095	0.408181
3735	KARS1	92	0.0920686	0.594721
728695	SPANXB1	1
23240	TMEM131L	12	0.268482	1.30244
168400	DDX53	3		2.39982
50856	CLEC4A	1	0.793364	2.73051
83786	FRMD8	13	0.0613102	1.16678
51804	SIX4	10	0.148697	0.601196
4680	CEACAM6	6	0.702132	2.61239
3036	HAS1	5	0.0158284	0.739116
10095	ARPC1B	62	0.0117895
4361	MRE11	113	0.0719459	0.802529
51393	TRPV2	2	0.150527	1.48522
84876	ORAI1	13	0.0687575	0.436384
5799	PTPRN2	7	0.200964	2.32985
345895	RSPH4A		0.330862	1.34585
8476	CDC42BPA	30	0.0487562	0.470757
6604	SMARCD3	43	0.00229885	0.331385
25915	NDUFAF3	47	0.125503	1.30384
5868	RAB5A	105	0.0168596	0.113455
57187	THOC2	107	0.0368472	0.299085
23193	GANAB	105	0.0939769	0.838862
8546	AP3B1	54	0.136026	0.616078
5091	PC	57	0.0215714	8.57938
65975	STK33	14	0.313858	1.63856
6431	SRSF6	62	0.0199279
8528	DDO	3	0.195247	1.4241
126006	PCP2	11	0.143946	1.24409
9657	IQCB1	237	0.206832	1.37337
3777	KCNK3	12	0.0467064	0.358845
6554	SLC10A1	2	0.208823	1.3411
1780	DYNC1I1	57	0.0238865	0.18531
2060	EPS15	158	0.178783	0.796998
91351	DDX60L	3		2.04303
30818	KCNIP3	32	0.0493782	0.937837
533	ATP6V0B	11	0.0466102	0.651744
3356	HTR2A	19	0.0859922	0.527611
55144	LRRC8D	5	0.0268286	0.2879
3706	ITPKA	8	0.0380868	0.647851
25759	SHC2	14	0.0719729	1.13193
29035	C16orf72	7	0.0740343
25937	WWTR1	51	0.0829162	0.469502
1211	CLTA	66	0.0202523	0.339582
84918	LRP11	18	0.251338	1.55829
10309	CCNO	11	0.102807	1.16782
5879	RAC1	239	0	0.108913
146	ADRA1D	17	0.0565682	0.826387
50848	F11R	25	0.356803	1.82045
285311	C3orf56
283635	FAM177A1	29	0.112124	0.847932
83452	RAB33B	18	0.0403601	0.471628
96764	TGS1	40	0.284602	1.80371
4913	NTHL1	23	0.124626	1.15429
9722	NOS1AP	51	0.0366743	0.365873
83546	RTBDN	9	0.403993	2.71374
432	ASGR1	28	0.116698	1.37591
3052	HCCS	34	0.156019	0.765794
9775	EIF4A3	303	0.00358073	0.0788981
64405	CDH22	1	0.0295654	0.605259
3275	PRMT2	64	0.058097	0.87737
7818	DAP3	94	0.177898	1.22695
30835	CD209	18	0.24796	3.22186
5681	PSKH1	6	0.018596	0.361886
1665	DHX15	167	0.00508677	0.348849
3308	HSPA4	327	0.0468713	0.569893
118442	GPR62		0.176998	1.25654
23464	GCAT	14	0.0836189	0.72654
83715	ESPN	1	0.101729	1.18924
10213	PSMD14	112	0	0.204632
1036	CDO1	11	0.0814703	0.671704
56616	DIABLO	65	0.149539	1.0694
57498	KIDINS220	50	0.0470309	0.435863
8992	ATP6V0E1	12	0.0125618	0.361497
126626	GABPB2	11	0.23675	0.80872
1974	EIF4A2	80	0
26135	SERBP1	118	0.0273651	0.166554
6141	RPL18	252	0.0255503	0.47047
10499	NCOA2	105	0.073847	0.405822
9442	MED27	38	0.0132362	0.316433
63941	NECAB3	7	0.116138	1.42399
58526	MID1IP1	15	0.082615	0.766422
2054	STX2	63	0.0681876	0.598825
7919	DDX39B	98	0.00467602
22848	AAK1	23	0.112646	0.782304
25804	LSM4	57	0.0134374	0.346608
10992	SF3B2	142	0.0218707	0.32377
50618	ITSN2	90	0.0729681	0.560648
8863	PER3	19	0.383414	2.32001
1232	CCR3	19	0.335457	2.27597
1021	CDK6	164	0.070811	0.129485
9524	TECR	41	0.0165339	0.347024
3309	HSPA5	533	0.0197017	0.222716
57585	CRAMP1	18	0.127198	1.16842
9710	KIAA0355	12	0.0857388	0.476279
9802	DAZAP2	185	0.532045	0.285068
50488	MINK1	30	0.0268175	0.333249
163882	CNST	14	0.294487	1.89779
56889	TM9SF3	13	0.00855844	0.263413
5300	PIN1	321	0.0303884	0.527749
1750	DLX6	2	0.0372653	0.360499
64789	EXO5	3	0.23705
26986	PABPC1	218	0.0067243	0.057491
5682	PSMA1	250	0.0219864	0.453505
611	OPN1SW	1	0.159792	0.937068
23299	BICD2	79	0.0211832	0.497115
89845	ABCC10	10	0.197306	1.05754
7707	ZNF148	46	0.0370732	0.316555
10929	SRSF8	38		1.50529
167465	ZNF366	8	0.0697417	1.01725
2645	GCK	6	0.0388041	0.562846
4820	NKTR	25	0.194566	0.950795
23548	TTC33	18	0.126806	0.69334
4298	MLLT1	54	0.0561112	0.765635
116986	AGAP2	13	0.0596125	0.484033
5546	PRCC	36	0.0977608	0.541346
2862	MLNR	4		1.48148
57484	RNF150	13	0.0638464	0.403922
2797	GNRH2	2		3.22342
23576	DDAH1	16	0.0631978	0.495575
7386	UQCRFS1	55	0.115419
8809	IL18R1	5	0.321306	2.20676
4645	MYO5B	47	0.0780543	0.570965
128611	ZNF831		0.422914	3.48017
11011	TLK2	31	0.0101249	0.156697
93953	GCNA	1		3.62282
80863	PRRT1	1	0.0224685	2.81423
786	CACNG1	2	0.0464086	1.04172
5449	POU1F1	24	0.0337318	0.407522
10957	PNRC1	21	0.154604	0.987161
5304	PIP	20	0.328136	4.36135
8600	TNFSF11	41	0.137349	0.866843
117584	RFFL	26	0.164304	0.785433
22878	TRAPPC8	27	0.0899978	0.560194
3185	HNRNPF	220	0.0214791	0.291551
9861	PSMD6	113	0.016516	0.493772
10739	RFPL2	16		5.13132
3760	KCNJ3	11	0.0140669	0.156506
1949	EFNB3	31	0.102668	0.620489
23054	NCOA6	92	0.19344	0.555176
29926	GMPPA	16	0.0231362	0.800268
57626	KLHL1	11	0.0453988	0.22188
7025	NR2F1	40	0.00278785	0.0676184
23049	SMG1	45	0.0255231	0.172007
27342	RABGEF1	90		0.327871
10245	TIMM17B	19	0.0451902	0.336435
57215	THAP11	41	0.0390473	0.564689
4179	CD46	22	0.481046	4.14772
81844	TRIM56	21	0.079735	0.724802
8089	YEATS4	109	0.00269058	0.231107
5439	POLR2J	66	0	2.45199
2186	BPTF	42		0.860974
56896	DPYSL5	24	0.0175698	0.185453
11168	PSIP1	59	0.0732961	0.412383
170482	CLEC4C	3		3.37028
79228	THOC6	51	0.0325248	0.808644
29079	MED4	366	0.0497528	0.47304
6311	ATXN2	69	0.177916	0.465734
7846	TUBA1A	392	0	0.0678139
23650	TRIM29	110	0.0577446	0.786564
6271	S100A1	29	0.040038	0.957866
51586	MED15	64	0.0896285	0.629804
9641	IKBKE	376		0.901735
200186	CRTC2	34	0.14169	0.768783
5708	PSMD2	243	0.0149077	0.563751
672	BRCA1	554	0.659908	2.42668
64848	YTHDC2	39	0.0335487	0.459112
4691	NCL	280	0.175213	1.04456
83886	PRSS27		0.163153	1.44433
10576	CCT2	269	0.0202128	0.37138
43849	KLK12	2	0.267298	1.87885
147111	NOTUM	1	0.0368205	0.740725
23165	NUP205	65	0.0688384	0.41123
128872	HMGB3P1	6
5394	EXOSC10	82	0.101865	0.830697
9612	NCOR2	133	0.0594292	0.907525
83930	STARD3NL	5	0.05828	0.402281
55810	FOXJ2	76	0.096117	0.616923
340273	ABCB5	3	0.24907	1.17153
132884	EVC2	85	0.20307	1.96622
51192	CKLF	6	0.773107	1.75396
1455	CSNK1G2	48	0.0204121	0.367238
8291	DYSF	51	0.0440596	0.67684
3084	NRG1	74	0.322445	0.645658
7112	TMPO	126	0.303929	0.706374
116255	MOGAT1		0.249153	1.69541
80232	WDR26	75	0.0484608	0.438519
84132	USP42	36	0.211947	2.09635
4914	NTRK1	1935	0.118223	0.687398
7150	TOP1	141	0.0222428	0.300596
3659	IRF1	62	0.109231	0.689669
11018	TMED1	20	0.0277036	0.5577
57175	CORO1B	55	0.0351311	0.447656
145258	GSC	6	0.0157941	0.411681
23176	SEPTIN8	26	0.0139008	0.274084
51160	VPS28	64	0.0678286	0.82722
55275	VPS53	24	0.0312933	0.687236
53347	UBASH3A	78	0.0985742	1.34013
9330	GTF3C3	65	0.0735259	0.556715
29127	RACGAP1	95	0.161357
5977	DPF2	63	0.0134346	0.174287
5721	PSME2	58		0.620052
51366	UBR5	140	0.0240964	0.384143
54991	C1orf159	3	0.171029
55079	FEZF2	2	0.0254938	0.371695
10200	MPHOSPH6	46	0.0404407	0.718975
4734	NEDD4	304	0.164413	0.883482
6792	CDKL5	49	0.0764418	0.616334
5566	PRKACA	603	0.014928	0.233668
25909	AHCTF1	41	0.311492	1.77072
27433	TOR2A	5	0.0731986	1.0157
26010	SPATS2L	19	0.124557	0.718117
10951	CBX1	105	0	0.147968
10075	HUWE1	454	0.0370852	0.291237
5437	POLR2H	57	0
5440	POLR2K	27	0.0159702	0.192291
2521	FUS	352	0.0445876	0.594751
51306	FAM13B	7	0.123427	0.580024
4654	MYOD1	95	0.0610736	0.760233
55746	NUP133	66	0.121797	0.93865
79706	PRKRIP1	14		0.7487
81790	RNF170	27	0.0929281	0.590414
6125	RPL5	216	0.0179469	0.536064
204851	HIPK1	43	0.0406091	0.182951
6196	RPS6KA2	114	0.0437679
3835	KIF22	70	0.1875	0.927112
57696	DDX55	15	0.066951	0.846353
6182	MRPL12	155	0.121781	1.10337
284697	BTBD8	3	0.327132	1.12151
64772	ENGASE	4	0.129185	1.58389
51807	TUBA8	70	0.00439046	0.103256
23524	SRRM2	252	0.150441
121665	SPPL3	18	0.000929368	0.231732
990	CDC6	82	0.238916
85236	H2BC12	31	0.00211581	0.182249
6017	RLBP1	4	0.0638767	0.720561
26230	TIAM2	10	0.131921	0.934412
1135	CHRNA2	2	0.0946788	0.974196
1787	TRDMT1	19	0.197751	1.15685
54751	FBLIM1	15	0.247838	1.33129
23256	SCFD1	59	0.0432113	0.685591
6277	S100A6	33	0.0447806	0.712223
4848	CNOT2	64	0.00398208	0.114478
58504	ARHGAP22	33	0.0914389	1.14344
2117	ETV3	16	0.152188	0.639338
114771	PGLYRP3	4	0.259693	1.5521
25888	ZNF473	22	0.447245	2.79091
290	ANPEP	6	0.126524	1.4475
60685	ZFAND3	7	0.0710003	0.309745
[truncated: 319 more rows]

## Sheet: viORFs
Entrez ID	Symbol	Degree in the human protein interactome	dN/dS ratio	Evolutionary rate ratio
11051	NUDT21	145	0.00779221	0.178046
291	SLC25A4	54	0.0485687	0.487124
11224	RPL35	118	0.00681499
57523	NYNRIN	11	0.234868	1.29033
6634	SNRPD3	118	0	0.254724
6780	STAU1	350	0.0888932	0.342145
1315	COPB1	94	0.00953545	0.462349
3010	H1-6	92	0.173601	2.68034
4644	MYO5A	62	0.0339061	0.313739
509	ATP5F1C	105	0.0870425	0.795311
6194	RPS6	238	0.000989819	0.390992
346389	MACC1	1	0.228098	1.39999
55975	KLHL7	20	0.024988	0.154278
143244	EIF5AL1	3	0.0740433	0.417479
84129	ACAD11	46	0.191435	1.09246
7203	CCT3	276	0.0276712	0.46938
6741	SSB	90	0.165645	0.666065
440093	H3-5	29		1.36145
8405	SPOP	51	0	0.116798
203068	TUBB	334	0	0.0377252
3837	KPNB1	249	0.0112522	0.508388
6217	RPS16	223	0	0.350059
6278	S100A7	56		2.80386
10657	KHDRBS1	147	0.0817179	0.335607
476	ATP1A1	90	0.0341833	0.285556
89853	MVB12B	11	0.0305078
10694	CCT8	177	0.0300166	0.544573
4833	NME4	65	0.0844307
3326	HSP90AB1	699	0.00240353	0.202118
23527	ACAP2	8	0.0335027	0.311074
6203	RPS9	188	0	0.277698
3661	IRF3	130	0.195592	3.20575
6430	SRSF5	123	0.036431	0.104527
10808	HSPH1	94	0.0495856	0.73832
1667	DEFA1	90
6188	RPS3	287	0.0037962	0.292975
47	ACLY	69		0.31127
23770	FKBP8	106	0.041907	0.623807
4171	MCM2	867	0.0196466	0.557384
4673	NAP1L1	151	0.0233856	0.529686
80273	GRPEL1	37	0.0739104	0.88478
5230	PGK1	69	0.0349741	0.385354
3537	IGLC1	10	0.293921
333932	H3C15	106
9588	PRDX6	64	0.167547	0.64749
3329	HSPD1	322	0.0258051
3028	HSD17B10	76	0.155199	0.680487
8890	EIF2B4	47	0.192033	0.976388
3182	HNRNPAB	102	0.0693919	0.472445
55812	SPATA7	7	0.306526	2.11827
8545	CGGBP1	27	0.0181484	0.267618
1994	ELAVL1	1758	0.0145263	0.191165
6166	RPL36AL	49		0.265667
10949	HNRNPA0	112	0.012628	0.428605
5093	PCBP1	152	0	0.245384
79016	DDA1	83	0.00939708	0.350445
6431	SRSF6	62	0.0199279
1666	DECR1	32	0.154642	0.831014
5525	PPP2R5A	51	0.0349076	0.206341
2023	ENO1	289		0.383781
59	ACTA2	157	0	0.0421924
8106	PABPN1	53	0.0504997	0.418998
3939	LDHA	108	0.064369	0.444118
11253	MAN1B1	8	0.132186	1.24223
8891	EIF2B3	58	0.112477	0.734127
5518	PPP2R1A	277	0.00144196	0.419018
841	CASP8	206	0.370418	2.11845
221496	LEMD2	37	0.0640847	0.641828
3501	IGHG2	34	0.167335
1917	EEF1A2	139	0.00100582	0.210707
3311	HSPA7	11
23345	SYNE1	39	0.0697884	0.867328
11269	DDX19B	118		0.513354
6204	RPS10	159		0.595325
2597	GAPDH	250		0.366801
3959	LGALS3BP	185	0.182524	2.36424
8503	PIK3R3	150	0.044843	0.972673
10514	MYBBP1A	147	0.203566	1.91991
6923	ELOB	106	0.0254386	0.688628
2027	ENO3	28	0.0175735	0.276697
8337	H2AC18	44
7534	YWHAZ	791	0.00562963	0.13174
11140	CDC37	407	0.00902354	0.7184
283742	FAM98B	20	0.0689599	0.801841
274	BIN1	73	0.0423979	0.420845
3178	HNRNPA1	541	0.00796703	0.142361
10005	ACOT8	14	0.130025	0.891853
4057	LTF	42	0.29671	2.2612
2197	FAU	89	0.0281049	0.392983
8334	H2AC6	17		0.164094
55308	DDX19A	25	0.0236649	0.403735
1665	DHX15	167	0.00508677	0.348849
3308	HSPA4	327	0.0468713	0.569893
5216	PFN1	82	0.0879326	0.497576
9448	MAP4K4	58	0.0154692	0.170474
6601	SMARCC2	152	0.0441658	0.258791
6703	SPRR2D	4		1.67654
5424	POLD1	83	0.0486607	0.778963
11331	PHB2	151	0.00106022	0.533921
1660	DHX9	250	0.0910935	0.622033
11188	NISCH	24	0.076816	1.03126
26135	SERBP1	118	0.0273651	0.166554
9112	MTA1	191	0.0248895	0.402282
301	ANXA1	127	0.122721	0.738151
3925	STMN1	51	0.0957351	0.149593
6141	RPL18	252	0.0255503	0.47047
5515	PPP2CA	293	0.00577367	0.137868
2026	ENO2	59	0.019594	0.138039
6160	RPL31	169	0.0507047
7919	DDX39B	98	0.00467602
83447	SLC25A31	6	0.112526	0.647999
23107	MRPS27	93	0.289209	1.37266
3841	KPNA5	41		0.223763
3609	ILF3	340	0.0513025	0.363851
8331	H2AC14	19		0.212703
6207	RPS13	202	0	0.225631
4353	MPO	9	0.108225	1.10609
10992	SF3B2	142	0.0218707	0.32377
645683	RPL13AP3	1		1.16246
51167	CYB5R4	3	0.235203	1.27794
3309	HSPA5	533	0.0197017	0.222716
3797	KIF3C	12	0.0348979	0.311808
10409	BASP1	33	0.104896	1.36419
8969	H2AC11	60
92597	MOB1B	35	0.0421426
506	ATP5F1B	184	0.0432852	0.321034
56922	MCCC1	53	0.138611	0.845605
220717	RPLP0P6	102
103	ADAR	72	0.223485	1.28711
7532	YWHAG	457	0	0.0905841
26986	PABPC1	218	0.0067243	0.057491
4744	NEFH	49	0.124169	0.905402
2784	GNB3	31	0.023356	0.276203
293	SLC25A6	150		0.243854
6154	RPL26	95	0.0124832	0.519343
7260	EIPR1	51	0.0423346	0.693296
51806	CALML5	52	0.0465836	3.87709
79784	MYH14	52	0.0262868	0.540636
11273	ATXN2L	65	0.0873569	0.744769
653583	PHLDB3	23	0.143554	1.47395
23028	KDM1A	349	0.0195721	0.351498
3839	KPNA3	93	0.0127029	0.271066
79073	TMEM109	18	0.239169	1.30359
6576	SLC25A1	53		0.645653
10856	RUVBL2	294	0.0017748	0.31999
5478	PPIA	111	0.0594668	0.332667
1967	EIF2B1	56	0.0624888	0.705041
26273	FBXO3	29	0.0554565	0.483302
54145	H2BS1	2
51542	VPS54	8	0.128285	0.672594
51493	RTCB	53
51477	ISYNA1	12	0.0383837	0.747048
158078	EEF1A1P5
5291	PIK3CB	43	0.037757	0.401693
5304	PIP	20	0.328136	4.36135
6191	RPS4X	236	0	0.313976
100101267	POM121C	12		2.07177
10869	USP19	81	0.113975	0.728352
26073	POLDIP2	66
10493	VAT1	22	0.0672854	0.871733
8451	CUL4A	285	0.024027	0.337971
3301	DNAJA1	176	0.00480035	0.172979
3185	HNRNPF	220	0.0214791	0.291551
4904	YBX1	394	0.0374065	0.171363
64135	IFIH1	26	0.169839	1.1969
10574	CCT7	236	0.0452768	0.402167
5528	PPP2R5D	85	0.0259296	0.188652
6201	RPS7	172	0.161496	0.841227
54039	PCBP3	45	0.0387324	0.162757
347688	TUBB8	96		0.808782
92815	H2AW	15	0.000988734	0.0814522
738	VPS51	26	0.0235266
5094	PCBP2	106	0	0.324081
1938	EEF2	178	0.00318991	0.28248
8575	PRKRA	69	0.0240199	0.399872
10383	TUBB4B	167	0.00100037
64754	SMYD3	51	0.0461608	0.803603
81844	TRIM56	21	0.079735	0.724802
10971	YWHAQ	476	0.00516944	0.0961931
3305	HSPA1L	180	0.0278784	0.332074
7277	TUBA4A	260	0	0.0289569
6122	RPL3	178	0.00970748
11168	PSIP1	59	0.0732961	0.412383
85235	H2AC12	8
7846	TUBA1A	392	0	0.0678139
7284	TUFM	200	0.0607696	0.629514
9031	BAZ1B	78		0.573177
7458	EIF4H	64		0.627409
51637	RTRAF	65
5110	PCMT1	108	0.105954	0.573365
65267	WNK3	9		1.06679
4691	NCL	280	0.175213	1.04456
10456	HAX1	145	0.247871	1.24573
1213	CLTC	293	0.00123396	0.327623
10576	CCT2	269	0.0202128	0.37138
140465	MYL6B	32	0.103546	0.650315
3320	HSP90AA1	837	0.00590164
59345	GNB4	66	0.0171101	0.122479
65125	WNK1	118	0.193844	0.928686
3840	KPNA4	65	0.0226164	0.166005
6135	RPL11	197	0	0.304403
55233	MOB1A	63	0
2194	FASN	116	0.0937586	1.39836
54969	HPF1	9	0.136791
6232	RPS27	135	0	0.53161
10381	TUBB3	305	0.0147431	0.870514
260334	TUBB8B
6124	RPL4	201	0.0517077	0.585369
7531	YWHAE	439	0	0.180005
8350	H3C1	493
653269	POTEI	33
1072	CFL1	116	0.0183133	0.159124
92609	TIMM50	138	0.0858483	0.859267
56648	EIF5A2	20	0	0.346408
10236	HNRNPR	201	0.00517943	0.0994673
57510	XPO5	77	0.152377	0.773265
203547	VMA21	37	0.0246022	1.1216
23358	USP24	25	0.0225951	0.358641
55922	NKRF	44	0.0698056	0.533628
1991	ELANE	32	0.0906375	2.16983
7529	YWHAB	409	0.011171	0.1457
140735	DYNLL2	71	0	0.0752775
10492	SYNCRIP	312	0.00892288	0.14098
6130	RPL7A	180
6227	RPS21	119	0.0768583	1.32175
3493	IGHA1	77	0.245347	3.82841
51160	VPS28	64	0.0678286	0.82722
8239	USP9X	144	0.0205011	0.329911
200162	SPAG17		0.292404	1.84601
55275	VPS53	24	0.0312933	0.687236
6128	RPL6	255		0.639779
23053	ZSWIM8	19	0.0424971
3066	HDAC2	426	0.00347692	0.264571
2782	GNB1	101	0.00107585	0.226859
5290	PIK3CA	92	0.0113531	0.172818
3306	HSPA2	99	0.00534686	0.146018
3183	HNRNPC	200	0.0320102	0.274887
8125	ANP32A	56	0.0991957	0.499293
51366	UBR5	140	0.0240964	0.384143
23450	SF3B3	171	0.000922722	0.362019
4082	MARCKS	38	0.173157	0.825693
93343	MVB12A	21	0.130176
192111	PGAM5	79	0.0307904
9817	KEAP1	141	0.0235285	0.482515
6143	RPL19	171	0
353116	RILPL1	6	0.0303213	0.807802
3799	KIF5B	134	0.0283843	0.190217
7184	HSP90B1	151	0.0222469	0.417913
2521	FUS	352	0.0445876	0.594751
144983	HNRNPA1L2	20		1.36868
3189	HNRNPH3	109	0.012564	0.0885817
4641	MYO1C	190	0.0241935	0.446709
72	ACTG2	18	0.000974184	0.0190146
23367	LARP1	122	0.129477	0.638748
9188	DDX21	171	0.147645	0.901732
6125	RPL5	216	0.0179469	0.536064
51121	RPL26L1	131		0.558222
8349	H2BC21	141		0.1604
6182	MRPL12	155	0.121781	1.10337
3608	ILF2	295	0	0.314371
5529	PPP2R5E	67	0.00597015	0.211134
7278	TUBA3C	107	0
8531	YBX3	78
4810	NHS	13	0.142069	0.843733
85236	H2BC12	31	0.00211581	0.182249
9045	RPL14	231	0.177876	0.841896
728841	NBPF8	1		4.18232
9632	SEC24C	75	0.126112	0.691349
5095	PCCA	26	0.119667	0.714128
6202	RPS8	303	0
54793	KCTD9	95	0.0207805	0.361997
6138	RPL15	181	0
3728	JUP	151		0.199511
1656	DDX6	135		0.374414
3542	IGLC6
6175	RPLP0	184		0.470044
8970	H2BC11	45	0.00794276	0.157536
6224	RPS20	168	0.0302077	0.462575
3013	H2AC7	38
6157	RPL27A	124		0.332768
6193	RPS5	168	0.00773151	0.220223
9883	POM121	81		2.64719
55930	MYO5C	98	0.0856416	0.658984
8653	DDX3Y	22	0.131253	0.803069
9093	DNAJA3	93	0.157883	0.940176
1832	DSP	128	0.0326998	0.517814
537	ATP6AP1	29	0.124815	1.06429
5520	PPP2R2A	90	0.0116627	0.301386
6231	RPS26	154	0
1642	DDB1	279	0.00405269	0.438106
23633	KPNA6	63	0.0101351	0.308315
10549	PRDX4	66	0.137164	1.6479
7874	USP7	326	0.0094687	0.21836
2091	FBL	238	0.0388854	0.407612
9987	HNRNPDL	85
5355	PLP2	43	0.32072	1.21932
6950	TCP1	233	0.0422568	0.409647
7167	TPI1	53	0.0830732
10541	ANP32B	69	0.191852
3921	RPSA	215	0.00776474
5431	POLR2B	98	0.000930233	0.297707
3551	IKBKB	188	0.0570215	0.551675
347733	TUBB2B	87	0	0.0532632
10845	CLPX	52	0.0489117	0.381493
9217	VAPB	153	0.100082	0.42274
1387	CREBBP	376	0.05	0.396473
388697	HRNR	37	0.213478	5.37975
23567	ZNF346	41	0.274694	1.08271
5976	UPF1	181	0.00693185	0.434366
25873	RPL36	104	0.00100183	0.450685
114823	LENG8	71	0.070631	1.07867
2783	GNB2	155	0	0.0999577
8348	H2BC17	29		0.108061
3018	H2BC3	63	0.008449	0.132212
6421	SFPQ	209	0.0563818	0.406979
445582	POTEE	33
6132	RPL8	193	0.000986518	0.33917
6136	RPL12	152		0.322941
5296	PIK3R2	138	0.0478756	0.656862
1152	CKB	76	0.0212594	0.301513
478	ATP1A3	32	0.0091957	0.27563
7251	TSG101	192	0.0591236	0.641701
5725	PTBP1	127	0.00981654	0.366325
8338	H2AC20	119		0.179963
3310	HSPA6	103		0.507696
3020	H3-3A	153
3192	HNRNPU	547	0.0403638	0.319848
10575	CCT4	210	0.0397085	0.418035
7415	VCP	598	0.000989364	0.148685
7001	PRDX2	84	0.0485824	0.595499
11180	WDR6	43	0.12302	1.34038
5096	PCCB	20	0.081726	0.417211
10399	RACK1	209	0	0.272261
11052	CPSF6	96	0.00457358
8971	H1-10	67	0.0740144	0.977939
8480	RAE1	109	0.00909091	0.512728
10644	IGF2BP2	47	0.0576353	0.311722
22913	RALY	120	0.124594	0.782892
3190	HNRNPK	340	0.0245248	0.151291
6222	RPS18	163	0.00810127	0.278111
6711	SPTBN1	137	0.0140178	0.353014
6168	RPL37A	226	0	0.310189
6156	RPL30	198	0	0.248606
8655	DYNLL1	247	0
6698	SPRR1A	8		1.00421
54514	DDX4	14	0.10313	0.688842
6223	RPS19	183	0.0114464	0.545825
8341	H2BC15	37		0.117388
5931	RBBP7	175	0.0334245	0.555316
1147	CHUK	183	0.0806169	0.506155
5052	PRDX1	147	0.0776778	0.401838
55795	PCID2	21	0.0176339	0.647167
191	AHCY	78	0.0275301	0.363408
3945	LDHB	80	0.0115376	0.2798
55165	CEP55	125	0.253289	1.30467
23291	FBXW11	409	0.00455764	0.0679183
6210	RPS15A	171	0.00101911	0.278467
255626	H2BC1	104	0.0104774	0.638582
3188	HNRNPH2	119	0.0147961
8340	H2BC13	38	0.00274258	0.371164
801	CALM1	406	0.00100188	0.084029
6701	SPRR2B			1.55933
51726	DNAJB11	89	0.0195217	0.361679
23351	KHNYN	8	0.222043	1.38786
6597	SMARCA4	231	0.00449063	0.128868
9131	AIFM1	127	0.157702	0.770858
2317	FLNB	94	0.0373801	0.325041
4928	NUP98	86	0.101567	0.693805
6189	RPS3A	269		0.291496
4069	LYZ	45		1.52653
8517	IKBKG	441	0.0579111	0.940169
2665	GDI2	55	0.0340866	0.407371
4676	NAP1L4	70	0.0259987	0.527668
1655	DDX5	249		0.118045
1654	DDX3X	204	0.019263	0.315899
5757	PTMA	87		0.917663
2801	GOLGA2	475		1.81962
8607	RUVBL1	266	0.00149656	0.305095
23113	CUL9	18	0.128442	0.879555
10342	TFG	180	0.0787188	0.40861
55766	H2AJ	7	0.00100226	0.614856
8335	H2AC4	79	0.000988924
4637	MYL6	98	0.0531646	0.30473
5589	PRKCSH	64	0.0559405	1.37893
6429	SRSF4	57	0.0785441	0.50977
6293	VPS52	124	0.0165708	0.543399
6169	RPL38	125	0.0101642	0.324169
6165	RPL35A	37	0.0100373	0.46294
8892	EIF2B2	68	0.0492674	0.690985
6626	SNRPA	126	0.0188149	0.380938
4952	OCRL	63	0.0982645	0.60224
8379	MAD1L1	94	0.060037	1.51248
29894	CPSF1	66	0.0161483	0.747327
8148	TAF15	81	0.0900757	0.474741
55737	VPS35	87	0.00737101	0.636184
10521	DDX17	160	0.0116588	0.138037
441531	PGAM4	2		1.1257
112714	TUBA3E	22		0.0628554
118611	C10orf90	4	0.420768
10606	PAICS	79	0.0415282	0.596754
4649	MYO9A	25	0.143678	0.790768
2959	GTF2B	101	0.00286314	0.49189
2618	GART	57		0.982296
9349	RPL23	241	0
9219	MTA2	130	0.019428	0.194476
4869	NPM1	655		0.456855
22824	HSPA4L	55	0.0742757	0.472725
142678	MIB2	24	0.0348364	1.01346
7295	TXN	116	0.0884932	0.840761
8893	EIF2B5	42	0.150405	1.00188
3191	HNRNPL	121		0.391387
3017	H2BC5	23	0	0.13466
6146	RPL22	160	0.00364399	0.477343
119032	BORCS7	6
5500	PPP1CB	267	0	0.102056
5214	PFKP	68	0.0663401	0.81782
6139	RPL17	145
6164	RPL34	40	0.010989	0.485819
10642	IGF2BP1	92	0.00475898	0.117561
5250	SLC25A3	124	0.0958789	0.641238
1511	CTSG	41	0.384831	3.00205
1669	DEFA4	0		4.40455
6921	ELOC	132	0	0.329523
22837	COBLL1	13	0.34385	1.98154
440689	H2BC18	15		0.1519
6699	SPRR1B	3		0.763987
6228	RPS23	55	0	0.189194
79720	VPS37B	38	0.159468	0.903901
90102	PHLDB2	29	0.120067
22872	SEC31A	36	0.0943001	0.859061
2079	ERH	53	0	0.324333
23521	RPL13A	70
6773	STAT2	51	0.270732	1.20986
22803	XRN2	86	0.057377	0.492561
10525	HYOU1	61		0.878402
6187	RPS2	293	0.00537418	0.32627
6700	SPRR2A	15		2.3435
10189	ALYREF	120	0.0322581
5223	PGAM1	30		0.131611
5224	PGAM2	11	0.039988	0.471743
6205	RPS11	190	0	0.292308
728378	POTEF	64		2.54736
8471	IRS4	145	0.297043	1.29427
22907	DHX30	112	0.042776	0.746906
11100	HNRNPUL1	141	0.0458154	0.344117
55269	PSPC1	55	0.0293941	0.303855
2033	EP300	542	0.0855299	0.375482
11335	CBX3	133	0	0.149113
84790	TUBA1C	197	0.00928505	0.149854
3065	HDAC1	648	0.00442695	0.284303
3538	IGLC2	4	0.332457
10771	ZMYND11	55	0.0192271	0.250123
4343	MOV10	980	0.0897827	0.921483
3181	HNRNPA2B1	213	0.0135091	0.139274
159195	USP54	153	0.301101	1.06412
6706	SPRR2G	2	0.292751	1.88867
55794	DDX28	47	0.184861	1.53582
6152	RPL24	174	0.132878	0.471836
56907	SPIRE1	8	0.0707439	0.556787
1915	EEF1A1	382	0.00245399
145264	SERPINA12	40	0.226398	2.61088
6726	SRP9	66	0.0674589
9820	CUL7	636	0.170755	1.00908
5430	POLR2A	465	0.00207004	0.455235
80705	TSGA10	83	0.040293	0.408504
1488	CTBP2	150	0.0928218	0.474718
57805	CCAR2	91	0.101585	0.603299
1968	EIF2S3	54	0.0162252	0.263844
5527	PPP2R5C	44	0.112958	0.318072
8452	CUL3	1171	0.00860456	0.324874
1984	EIF5A	56	0
9218	VAPA	226	0.0538748	0.44013
908	CCT6A	207	0.0934755	0.482715
7374	UNG	24	0.0938697	0.987694
6613	SUMO2	1641	0	0.546969
10935	PRDX3	78	0.124224	0.555794
8345	H2BC9	18		0.080109
6158	RPL28	134	0.0679289	0.564123
9231	DLG5	31	0.0590159	0.697072
56943	ENY2	17	0	0.230184
8359	H4C1	364
4736	RPL10A	169	0	0.326669
79659	DYNC2H1	20	0.0507685	1.00571
3539	IGLC3	1	0.344146	1.54658
5295	PIK3R1	328	0.0342173	0.319526
9972	NUP153	122	0.25497	1.19843
6206	RPS12	112	0	0.429512
292	SLC25A5	200	0.0265748	0.309318
10294	DNAJA2	88	0.00670163	0.251333
3187	HNRNPH1	227	0.00649773	0.184156
6650	CAPN15	14	0.0493827	0.927212
226	ALDOA	79	0.0607583	0.340419
5499	PPP1CA	396	0.00195636	0.318589
8570	KHSRP	87	0.0138748	0.47478
6704	SPRR2E	4		1.08496
128312	H2BU1	21	0.00464063	0.241407
2647	BLOC1S1	28	0.011236	0.392511
6161	RPL32	111	0	0.423963
9475	ROCK2	42	0.0355944	0.330446
3184	HNRNPD	277	0.085244	0.199722
3836	KPNA1	119	0.0338259	0.118455
1668	DEFA3	2		6.47509
6144	RPL21	150
55157	DARS2	24	0.164329	1.1146
8347	H2BC4	267
1460	CSNK2B	311	0	0.407905
811	CALR	128	0.0318649	0.575543
9782	MATR3	211	0.0280743
5718	PSMD12	97	0.016573	0.57666
1487	CTBP1	163	0.00606355	0.17839
3500	IGHG1	78	0.16899	2.37108
6737	TRIM21	113	0.296615	1.70606
10643	IGF2BP3	86	0.0521822	0.289267
2969	GTF2I	132		0.355577
6218	RPS17	136		0.336417
10890	RAB10	45	0	0.191017
498	ATP5F1A	179	0.0222624	0.264371
10159	ATP6AP2	105	0.0885221	0.588101
3336	HSPE1	69	0.0494918	0.641553
8342	H2BC14	20		0.303189
4191	MDH2	45		0.554956
84324	SARNP	70	0.0375407	0.504627
7189	TRAF6	541	0.132549	0.730204
56342	PPAN	102	0.130689
9658	ZNF516	10	0.100249	1.724
6155	RPL27	106	0.101174	0.391268
220988	HNRNPA3	112	0.0095064	0.232965
6772	STAT1	224	0.0497336	0.472358
6176	RPLP1	122		0.522964
6605	SMARCE1	155	0.0330605	0.206745
51065	RPS27L	97	0	0.380274
389206	BEND4	1	0.0939835	0.530336
6147	RPL23A	212	0	0.560524
4627	MYH9	364	0.0126607	0.25801
3514	IGKC	35	0.22001	2.37068
6142	RPL18A	212	0.00209586	0.542676
23644	EDC4	58	0.0459122	0.482754
7157	TP53	1050	0.243889	1.27157
55210	ATAD3A	79	0.0328432	0.741653
6173	RPL36A	41		0.0465089
27316	RBMX	164	0.0184825	0.146238
4628	MYH10	98	0.00628834	0.187336
3045	HBD	22	0.30423
7280	TUBB2A	134	0.00104797	0.064061
112936	VPS26B	45	0.00712086	0.246001
3032	HADHB	89	0.119557	0.562149
6129	RPL7	204	0.0264743
9532	BAG2	185	0.0343143	0.541607
5928	RBBP4	198	0.00106866	0.150598
6229	RPS24	183	0.0109838	1.78663
6133	RPL9	168
118426	BORCS5	10	0.0661626	0.437203
10432	RBM14	138	0.0427308	1.79018
132299	OCIAD2	7	0.174519	1.11537
22948	CCT5	198	0.0307829	0.379781
31	ACACA	93	0.0303437	0.499845
1457	CSNK2A1	673	0.0259113
5501	PPP1CC	316	0.0360072	0.130881
6636	SNRPF	159	0	0.242088
1755	DMBT1	17	0.305168	3.00632
56897	WRNIP1	44	0.0359292	0.772256
52	ACP1	38	0.150856	0.715059
6712	SPTBN2	33	0.0334032	0.412089
64087	MCCC2	60	0.0935998	0.747243
84617	TUBB6	80	0.0100434	0.145516
5657	PRTN3	15	0.00748061	2.45495
4282	MIF	54	0.0393059
85442	KNDC1	3	0.125944	4.29029
8290	H3-4	187	0.00322729	0.402894
65268	WNK2	15	0.163333	1.55947
3024	H1-1	185	0.0443475	1.27787
345651	ACTBL2	184	0.0277988	0.295642
653781	POTEJ	6
8761	PABPC4	107	0.0293435	0.159577
10155	TRIM28	310	0.0368305	0.457135
10273	STUB1	296	0.00772231	0.642962

## Sheet: Co-IP+LCMS
Entrez ID	Symbol	Degree in the human protein interactome	dN/dS ratio	Evolutionary rate ratio
143684	FAM76B	23	0.0273869	0.217778
7812	CSDE1	86	0.0286316	0.609244
10691	GMEB1	26	0.0539193	0.332672
57617	VPS18	56	0.0255835	0.816685
1983	EIF5	57	0.0308148	0.642325
2318	FLNC	129	0.0121878	0.212154
23394	ADNP	54	0.0645083	0.395421
509	ATP5F1C	105	0.0870425	0.795311
6194	RPS6	238	0.000989819	0.390992
9123	SLC16A3	12	0.0471492	0.835673
253782	CERS6	19	0.0575006
55757	UGGT2	13	0.229683	1.21758
10382	TUBB4A	120	0.000981782
3837	KPNB1	249	0.0112522	0.508388
5591	PRKDC	319	0.217721	1.27573
26046	LTN1	60	0.143961	1.00684
7171	TPM4	64	0.127328	0.509467
3491	CCN1	16	0.0667783	0.610338
55291	PPP6R3	63	0.0475956
4291	MLF1	116	0.233643	1.81881
7913	DEK	62	0.0982681	0.56632
10657	KHDRBS1	147	0.0817179	0.335607
476	ATP1A1	90	0.0341833	0.285556
79084	WDR77	121	0.153385	0.928639
3009	H1-5	70	0.00678409	0.262566
167681	PRSS35	4	0.157441	1.15374
4673	NAP1L1	151	0.0233856	0.529686
9588	PRDX6	64	0.167547	0.64749
3329	HSPD1	322	0.0258051
341676	NEK5	1	0.355766	1.70068
114294	LACTB	27	0.115555	0.875538
440193	CCDC88C	16	0.105915	1.08421
23	ABCF1	68	0.0648618	0.523911
140890	SREK1	84	0.103736	0.421321
375341	C3orf62	15	0.255971
9879	DDX46	40	0.00798176	0.297269
285636	C5orf51	5	0.115076
81	ACTN4	120	0.00686349	0.381474
11198	SUPT16H	153	0.012244	0.59125
25932	CLIC4	19	0.00810492	0.173361
10627	MYL12A	69	0.00576028	0.136536
6426	SRSF1	196	0	1.53253
22794	CASC3	52	0.130624	0.728286
10452	TOMM40	85	0.0616732	0.802804
8985	PLOD3	52	0.0518166	0.852592
2197	FAU	89	0.0281049	0.392983
23435	TARDBP	310	0.0388561	0.22956
79902	NUP85	63	0.0677938	0.830593
84896	ATAD1	16	0	0.0369027
1973	EIF4A1	116	0
5216	PFN1	82	0.0879326	0.497576
3675	ITGA3	24	0.132663	0.999336
11331	PHB2	151	0.00106022	0.533921
55037	PTCD3	82	0.312251	1.72431
84833	ATP5MD	38	0.14723	0.677461
22820	COPG1	78	0.0209511
80201	HKDC1	4	0.0555045	0.497623
3609	ILF3	340	0.0513025	0.363851
154091	SLC2A12	58	0.148848	0.861669
23597	ACOT9	36	0.224912	1.07607
6093	ROCK1	80	0.0368008	0.282106
6628	SNRPB	165	0.0210863	0.332828
51808	PHAX	52	0.0791303	0.794322
10749	KIF1C	32	0.0589888	0.348222
3855	KRT7	22	0.126705	1.12955
7532	YWHAG	457	0	0.0905841
79734	KCTD17	81	0.0775586	0.483333
6154	RPL26	95	0.0124832	0.519343
50813	COPS7A	93	0.0721311	0.110329
1468	SLC25A10	69	0.164287	0.80065
84305	PYM1	70	0.0720242	0.799709
23154	NCDN	32	0.0201595	1.05849
10856	RUVBL2	294	0.0017748	0.31999
3099	HK2	41	0.0402816	0.387298
9785	DHX38	49	0.0222963	0.393481
55240	STEAP3	27	0.0678102	1.08186
9545	RAB3D	16	0.0229376	0.436315
6191	RPS4X	236	0	0.313976
3832	KIF11	127	0.209707	1.0494
6282	S100A11	34	0.133497	1.08806
10574	CCT7	236	0.0452768	0.402167
8533	COPS3	97	0.00501672	0.289529
10093	ARPC4	72	0.0115569
85329	LGALS12	4	0.346131	1.36451
55700	MAP7D1	39	0.17081	0.916881
5713	PSMD7	114	0.011861	0.4502
9168	TMSB10	17
79934	COQ8B	33	0.10939	0.919926
7416	VDAC1	119	0.0125193	0.150364
10383	TUBB4B	167	0.00100037
10963	STIP1	148	0.0170917	0.681911
5836	PYGL	42	0.0496118	0.403397
10971	YWHAQ	476	0.00516944	0.0961931
1200	TPP1	27	0.145198	0.876833
5211	PFKL	53	0.0313926	0.724262
83696	TRAPPC9	42	0.0384154	0.580184
3688	ITGB1	136	0.0681387	0.560349
5213	PFKM	39	0.0216523	0.440481
25929	GEMIN5	85	0.168287	1.09173
5859	QARS1	169	0.0951967
5378	PMS1	67	0.259451	1.52301
1213	CLTC	293	0.00123396	0.327623
9675	TTI1	47	0.231446
23357	ANGEL1	11	0.151469	0.897457
26121	PRPF31	210	0.00685197	0.46922
10972	TMED10	68	0.0724324	0.641477
6135	RPL11	197	0	0.304403
5878	RAB5C	135		0.19095
10419	PRMT5	201	0.0256618	0.476935
22938	SNW1	670	0.00814011	0.519318
92609	TIMM50	138	0.0858483	0.859267
10440	TIMM17A	16	0.0434783	0.636101
224	ALDH3A2	68	0.143768	0.950681
6227	RPS21	119	0.0768583	1.32175
51566	ARMCX3	35	0.0303446	0.269413
56124	PCDHB12	12	0.250697	1.27049
6637	SNRPG	117
9238	TBRG4	46	0.194499	1.92284
3930	LBR	54	0.148072	1.138
23450	SF3B3	171	0.000922722	0.362019
302	ANXA2	143	0.0210691	0.282322
84895	MIGA2	13	0.0408549	0.619689
7184	HSP90B1	151	0.0222469	0.417913
9774	BCLAF1	113	0.0464405	0.216708
5245	PHB	149	0.00379549	0.431516
9188	DDX21	171	0.147645	0.901732
29105	CFAP20	17	0.00443673
832	CAPZB	97	0.0136869	0.575615
8339	H2BC8	2		0.0936953
3043	HBB	65	0.218458	1.58577
6710	SPTB	28	0.0565438	0.665799
6273	S100A2	22		1.39698
10250	SRRM1	162	0.0477722	0.325808
622	BDH1	20	0.127901	1.17812
54888	NSUN2	81	0.0977685	1.0005
2787	GNG5	35	0	0.172862
6138	RPL15	181	0
79002	TRIR	13	0.087541
1656	DDX6	135		0.374414
81631	MAP1LC3B	375		0.259543
64965	MRPS9	99	0.20824	1.40453
4738	NEDD8	1055	0.0148976	0.27366
3842	TNPO1	81	0.00344976	0.260885
6175	RPLP0	184		0.470044
58	ACTA1	201	0.00103672	0.0186838
2873	GPS1	67	0.0196465	0.682596
55218	EXD2	17	0.150506	0.969592
6157	RPL27A	124		0.332768
57650	CIP2A	43	0.152043	0.931714
51154	MRTO4	45	0.0639351	0.825712
3958	LGALS3	200	0.1616	1.58091
6159	RPL29	95		0.899542
4131	MAP1B	84	0.0860927	0.676796
6231	RPS26	154	0
6449	SGTA	214	0.0272182	0.77405
7167	TPI1	53	0.0830732
6230	RPS25	181		0.433587
388697	HRNR	37	0.213478	5.37975
5985	RFC5	91	0.0547264	0.575619
25873	RPL36	104	0.00100183	0.450685
2107	ETF1	61	0	0.225263
26156	RSL1D1	77	0.364899	2.459
79711	IPO4	59	0.171741	1.2871
51194	IPO11	73	0.0390755	0.823888
23350	U2SURP	59	0.00878004
81570	CLPB	54	0.118735	0.65486
22999	RIMS1	26	0.118464	0.458232
10399	RACK1	209	0	0.272261
5695	PSMB7	83	0.0524615	0.622319
10644	IGF2BP2	47	0.0576353	0.311722
6484	ST3GAL4	21	0.0833089	1.0872
16	AARS1	54	0.037538	0.665007
5704	PSMC4	131	0.00452675	0.255069
6222	RPS18	163	0.00810127	0.278111
55692	LUC7L	115	0.0354302	0.26952
6168	RPL37A	226	0	0.310189
5962	RDX	57	0.0121845	0.164969
6156	RPL30	198	0	0.248606
23510	KCTD2	21	0.033536	0.466236
5411	PNN	112	0.0851882	0.590606
2903	GRIN2A	28	0.0389721	0.461159
8241	RBM10	98	0.0368086	0.318505
3945	LDHB	80	0.0115376	0.2798
9276	COPB2	69	0.0205333	0.494094
65110	UPF3A	41	0.190056	1.92355
6210	RPS15A	171	0.00101911	0.278467
6389	SDHA	97	0.0448801	0.501969
10130	PDIA6	95	0.0454321	0.705703
170575	GIMAP1	7	0.118732	3.42296
1969	EPHA2	87	0.0355335	0.633244
2317	FLNB	94	0.0373801	0.325041
6189	RPS3A	269		0.291496
55704	CCDC88A	75	0.0649189	0.36537
55669	MFN1	17	0.0837595	0.684592
9908	G3BP2	73	0.0231684	0.170741
7095	SEC62	26	0.0806003	0.752623
2316	FLNA	345	0.0181865	0.277999
30000	TNPO2	86	0.002785	0.201277
9939	RBM8A	103		0.233719
8079	MLF2	48	0.0213858	0.252309
705	BYSL	172	0.0692771	0.829689
64423	INF2	32	0.119043	1.52379
54940	OCIAD1	75	0.167348	1.03461
57448	BIRC6	72	0.0457627	0.330287
4637	MYL6	98	0.0531646	0.30473
3241	HPCAL1	38	0.00645981	0.103652
6429	SRSF4	57	0.0785441	0.50977
4174	MCM5	242	0.0256213	0.606829
10630	PDPN	3	0.532431	3.52788
10055	SAE1	65	0.054151	0.710807
57488	ESYT2	25	0.0800821	1.08595
10985	GCN1	86	0.0463933	0.55934
6169	RPL38	125	0.0101642	0.324169
65005	MRPL9	84	0.219667	1.26217
6165	RPL35A	37	0.0100373	0.46294
7965	AIMP2	107	0.102886	1.01223
7922	SLC39A7	41	0.199235	0.927307
10284	SAP18	128	0.020979	0.409181
65993	MRPS34	80	0.0514945	1.17516
29927	SEC61A1	51	0.00092302	0.188177
10558	SPTLC1	28	0.0578003	0.996869
55193	PBRM1	53	0.0227147	0.348067
23423	TMED3	17	0.0719642	0.731017
84295	PHF6	51	0.0273727	0.225368
23234	DNAJC9	29	0.121665	1.15872
1653	DDX1	138	0.0239108	0.439219
23039	XPO7	93	0.00767481	0.521075
3843	IPO5	95	0.0163054	0.513084
6164	RPL34	40	0.010989	0.485819
5034	P4HB	130	0.0379826	0.737235
5250	SLC25A3	124	0.0958789	0.641238
4686	NCBP1	141	0.018018	0.457134
51337	THEM6	17	0.0394086
1431	CS	37	0.0653522	0.479827
23020	SNRNP200	173	0.00288517	0.304824
79869	CPSF7	93	0.0255249	0.252148
5706	PSMC6	127	0.000869817	0.212092
57122	NUP107	106	0.0625518	0.815227
5686	PSMA5	123		0.334536
5162	PDHB	72	0.0645095	0.519836
3070	HELLS	50	0.0966264	0.594046
147841	SPC24	42	0.115885	1.63819
3856	KRT8	88	0.0377046	0.741287
10286	BCAS2	110	0	0.48631
56655	POLE4	18	0.0290995	0.889387
4343	MOV10	980	0.0897827	0.921483
57532	NUFIP2	100	0.1473	0.551063
6152	RPL24	174	0.132878	0.471836
3858	KRT10	67	0.183259	0.955239
6726	SRP9	66	0.0674589
1107	CHD3	161	0.0324675	0.252949
60496	AASDHPPT	34	0.0729276	0.913904
170506	DHX36	53	0.0832793	0.66332
873	CBR1	48		0.883174
56257	MEPCE	190	0.114213	0.751334
9391	CIAO1	130	0.0494776	0.681148
5054	SERPINE1	36	0.117165	1.1486
4839	NOP2	128	0.233404	1.29687
84991	RBM17	68	0.00658659	0.232633
7431	VIM	365	0.0237129	0.49444
6185	RPN2	80	0.0997872	0.736939
23451	SF3B1	203	0.00111857	0.157578
8455	ATRN	9	0.104104	0.528877
2821	GPI	31	0.0851419	0.671277
58472	SQOR	28	0.109739	0.935355
23277	CLUH	27	0.0246354
374768	SPEM1	3	0.329187	2.76865
6566	SLC16A1	29	0.135756	1.13615
8799	PEX11B	17		0.816764
10614	HEXIM1	51	0.144097	0.722199
8467	SMARCA5	136	0.0243731	0.295053
113251	LARP4	31	0.173235	1.03486
3098	HK1	62	0.0709345	0.527288
3151	HMGN2	25		0.244022
8602	NOP14	28	0.152234	1.45378
3187	HNRNPH1	227	0.00649773	0.184156
5685	PSMA4	100	0.0118304	0.402959
9967	THRAP3	138	0.0798243	0.501213
5825	ABCD3	67	0.0508624	0.465567
23195	MDN1	51	0.217465	1.29008
539	ATP5PO	96	0.118401	0.900844
6801	STRN	81	0.0365162	0.345065
6737	TRIM21	113	0.296615	1.70606
8878	SQSTM1	297	0.0829234	1.14408
7153	TOP2A	105	0.102974	0.891183
2673	GFPT1	43	0.0120219	0.38939
6749	SSRP1	124	0.0145255	0.588559
142	PARP1	280	0.0493795	0.727735
70	ACTC1	85	0.000899685	0.014452
3159	HMGA1	100	0.0481207	0.361456
6748	SSR4	75	0.0277391	0.757796
5932	RBBP8	61	0.358028	1.56349
6155	RPL27	106	0.101174	0.391268
220988	HNRNPA3	112	0.0095064	0.232965
2108	ETFA	52	0.0744337	0.546516
51065	RPS27L	97	0	0.380274
23788	MTCH2	41	0.139829	0.747364
682	BSG	141	0.140044	2.36436
9532	BAG2	185	0.0343143	0.541607
100287932	TIMM23	41	0.035479
5636	PRPSAP2	33	0.0110132	0.360242
8664	EIF3D	90	0.00854549	0.50125
6636	SNRPF	159	0	0.242088
51520	LARS1	63	0.0837855	0.716895
10469	TIMM44	55	0.0530604	0.73832
1209	CLPTM1	16	0.037216	0.574712
9044	BTAF1	44	0.0467091	0.709738
6634	SNRPD3	118	0	0.254724
83759	RBM4B	69	0.0404272	0.260922
5714	PSMD8	87	0.0645963	0.674511
6780	STAU1	350	0.0888932	0.342145
60493	FASTKD5	23	0.364944	1.88069
23326	USP22	73	0.0123147	0.343133
51106	TFB1M	18	0.181838	0.000673764
7203	CCT3	276	0.0276712	0.46938
83443	SF3B5	32	0.00225971	0.292914
3646	EIF3E	119	0.00101999	0.348113
203068	TUBB	334	0	0.0377252
54915	YTHDF1	75	0.0546903	0.633798
56902	PNO1	58	0.0756155	0.666746
5036	PA2G4	120		0.700796
144455	E2F7	9	0.196487	1.23454
60681	FKBP10	25		0.833633
7371	UCK2	14	0.0127033	0.382185
83743	GRWD1	45	0.0655306	1.0226
79709	COLGALT1	17
51056	LAP3	35	0.0925818	0.125331
3326	HSP90AB1	699	0.00240353	0.202118
5705	PSMC5	224	0.000940911	0.165391
47	ACLY	69		0.31127
9531	BAG3	498	0.192636	1.16416
80273	GRPEL1	37	0.0739104	0.88478
9295	SRSF11	88	0.0367332	0.710867
4478	MSN	107	0.0127199	0.266512
3313	HSPA9	257	0.0153722	0.234837
1786	DNMT1	120	0.132923	0.799763
8890	EIF2B4	47	0.192033	0.976388
6319	SCD	22	0.122008	0.939899
1994	ELAVL1	1758	0.0145263	0.191165
10564	ARFGEF2	45	0.039637	0.294313
2023	ENO1	289		0.383781
10465	PPIH	35	0.144512	0.25249
2175	FANCA	89	0.323423	2.40184
5445	PON2	83	0.139176	0.691924
5339	PLEC	117	0.0186254	0.619121
9520	NPEPPS	59		0.370363
6204	RPS10	159		0.595325
22800	RRAS2	41		0.230572
2803	GOLGA4	36	0.193542	1.05289
51386	EIF3L	75		0.518546
22931	RAB18	29	0.0168602	0.39092
6280	S100A9	115	0.354621	2.71002
3716	JAK1	129	0.0495951	0.440018
6923	ELOB	106	0.0254386	0.688628
10565	ARFGEF1	35	0.0342278	0.223977
8337	H2AC18	44
6629	SNRPB2	79	0.0343284	0.395893
11140	CDC37	407	0.00902354	0.7184
23480	SEC61G	8	0	0.199521
3178	HNRNPA1	541	0.00796703	0.142361
23787	MTCH1	25	0.0143474	0.620775
1859	DYRK1A	86	0.0133879	0.106562
10827	FAM114A2	26	0.257605	1.19024
23392	ECPAS	34	0.0542242	0.671075
28957	MRPS28	53	0.21498	1.46318
1965	EIF2S1	92	0.0119556	0.482478
6388	SDF2	14	0.0704094	0.601098
63931	MRPS14	45	0.181621	0.741647
1936	EEF1D	171	0.118572	1.36991
80143	SIKE1	42	0.0639742	0.44196
6160	RPL31	169	0.0507047
9801	MRPL19	56	0.171417	1.23006
5209	PFKFB3	22	0.0286161	0.587771
6399	TRAPPC2	59	0.0226922
5690	PSMB2	97	0.0557743	0.803969
10409	BASP1	33	0.104896	1.36419
4175	MCM6	101	0.0416122	0.530345
2784	GNB3	31	0.023356	0.276203
28958	COA3	39	0.20817
23517	MTREX	81	0.0177326	0.529465
51806	CALML5	52	0.0465836	3.87709
3839	KPNA3	93	0.0127029	0.271066
1615	DARS1	80	0.0501782	0.563059
3848	KRT1	109	0.180126	1.10351
57129	MRPL47	68	0.244986	1.43161
27125	AFF4	45	0.0791124	0.413018
4116	MAGOH	220	0	0.117022
10939	AFG3L2	50	0.0495639	0.114005
8451	CUL4A	285	0.024027	0.337971
55735	DNAJC11	51	0.0258563	0.542971
1434	CSE1L	124	0.00876712	0.647936
4904	YBX1	394	0.0374065	0.171363
29957	SLC25A24	33	0.0556035	1.69729
54953	ODR4	1	0.20026
56926	NCLN	25	0.02675	0.931142
9529	BAG5	63	0.0584231	0.743095
1717	DHCR7	18	0.0533229	0.970992
6059	ABCE1	239	0	0.267144
64374	SIL1	22	0.136927	1.14192
117177	RAB3IP	61		0.482215
7284	TUFM	200	0.0607696	0.629514
23640	HSPBP1	91	0.0257143	0.863972
10989	IMMT	142	0.1629	0.770574
51637	RTRAF	65
5635	PRPSAP1	41	0.025	0.243496
4831	NME2	106
9416	DDX23	70	0.0150224	0.375367
59345	GNB4	66	0.0171101	0.122479
4905	NSF	92	0.0162765	0.380825
57136	APMAP	17	0.249012
3840	KPNA4	65	0.0226164	0.166005
4134	MAP4	66	0.615259	2.09161
5824	PEX19	123	0.0921596	0.642685
64328	XPO4	42	0.0228728	0.365878
55342	STRBP	65	0.0212601	0.244441
5464	PPA1	33	0.0507322	0.674423
10970	CKAP4	100	0.109735	2.03941
7529	YWHAB	409	0.011171	0.1457
221092	HNRNPUL2	61	0.0741227	0.309316
8239	USP9X	144	0.0205011	0.329911
83732	RIOK1	44	0.211217	0.914503
8621	CDK13	65	0.0925775	0.409707
7170	TPM3	128	0.153237	0.147398
5610	EIF2AK2	259	0.360987	3.21457
445	ASS1	51		0.648524
192111	PGAM5	79	0.0307904
3857	KRT9	58	0.301839	1.87683
85302	FBF1	145	0.32981	2.10107
6137	RPL13	231		0.562809
6143	RPL19	171	0
23741	EID1	54	0.0427153
23367	LARP1	122	0.129477	0.638748
5709	PSMD3	128	0.0191145	0.555399
4733	DRG1	56	0.00326387	0.284882
8349	H2BC21	141		0.1604
3040	HBA2	34	0.060867	1.22688
6513	SLC2A1	29	0.0233918	0.41459
9328	GTF3C5	61	0.0915633	1.04858
6275	S100A4	75	0.0415391	0.383996
9147	NEMF	23	0.100437
54495	TMX3	13	0.118758	1.15128
8531	YBX3	78
678	ZFP36L2	10	0.0369899	0.487622
3008	H1-4	145	0.0320477	0.265649
22978	NT5C2	30	0.00548697	0.336745
55234	SMU1	54	0.00111012	0.207546
1503	CTPS1	69	0.0242896
9040	UBE2M	87	0
6224	RPS20	168	0.0302077	0.462575
27089	UQCRQ	48	0.15595	1.27249
55898	UNC45A	86	0.0543085	0.592304
9320	TRIP12	58	0.026875	0.498996
6631	SNRPC	129	0.00574393	0.447573
23708	GSPT2	46	0.146566	0.480822
11260	XPOT	50	0.0394271	0.346991
51202	DDX47	50	0.0381542	0.514333
8140	SLC7A5	17	0.0287897
1108	CHD4	136	0.0135285	0.150041
3854	KRT6B	49	0.125525	0.884093
84455	EFCAB7	7	0.25187	1.14467
5861	RAB1A	90	0	0.26385
6421	SFPQ	209	0.0563818	0.406979
10146	G3BP1	135	0.0464791	0.313383
6136	RPL12	152		0.322941
6132	RPL8	193	0.000986518	0.33917
6924	ELOA	76	0.14052	1.24615
23063	WAPL	33	0.0890507	0.639257
5725	PTBP1	127	0.00981654	0.366325
740	MRPL49	50	0.141811	1.25923
9584	RBM39	178	0.00207039
3304	HSPA1B	286	0.0125644	0.211051
57647	DHX37	17	0.0825556	1.04515
6894	TARBP1	30	0.195294	1.32541
23191	CYFIP1	61	0.00756643	0.17161
84844	PHF5A	37	0	0.210158
22913	RALY	120	0.124594	0.782892
10927	SPIN1	37	0.012693	0.225447
6711	SPTBN1	137	0.0140178	0.353014
23731	TMEM245	16	0.0918667
51024	FIS1	22	0.0301583	0.857547
55160	ARHGEF10L	4	0.0524987	0.761431
5479	PPIB	80	0.0669704	0.446838
8340	H2BC13	38	0.00274258	0.371164
23197	FAF2	240	0.0233853	0.43812
113026	PLCD3	14	0.0682224	1.00626
54431	DNAJC10	58	0.0959682	0.865122
4728	NDUFS8	50	0.0443389	0.463793
55660	PRPF40A	199	0.031694	0.463165
6625	SNRNP70	212	0.0113222	0.547487
22916	NCBP2	52	0.0188067	0.347501
54754	NUTM2F	19
372	ARCN1	44		0.588078
4670	HNRNPM	284	0.0422279	0.282312
2665	GDI2	55	0.0340866	0.407371
23352	UBR4	101	0.027976	0.324914
4676	NAP1L4	70	0.0259987	0.527668
10262	SF3B4	129		0.334142
10500	SEMA6C	2	0.133458	0.749558
4677	NARS1	61	0.0536989	0.590091
7917	BAG6	281	0.0791386	0.557976
4705	NDUFA10	48	0.173581	2.0339
27339	PRPF19	167	0.00568182	0.522713
11338	U2AF2	201	0.00164865	0.364233
8667	EIF3H	87	0.0260954	0.714287
10632	ATP5MG	26		0.862649
57003	CCDC47	37	0.0219489	0.59287
6626	SNRPA	126	0.0188149	0.380938
4173	MCM4	99	0.0499616	0.515997
8148	TAF15	81	0.0900757	0.474741
10521	DDX17	160	0.0116588	0.138037
375	ARF1	68	0	0.0994408
2618	GART	57		0.982296
9219	MTA2	130	0.019428	0.194476
4869	NPM1	655		0.456855
5901	RAN	175	0.00102634
113174	SAAL1	46	0.227221	1.02379
5214	PFKP	68	0.0663401	0.81782
22985	ACIN1	118	0.196756	0.664507
2332	FMR1	61	0.0701392	0.351528
4143	MAT1A	7	0.0322208	0.407624
8636	SSNA1	22	0.00712325	0.690456
126003	TRAPPC5	43	0.00308166	0.786023
22827	PUF60	134	0.0111753	0.53953
58493	INIP	16	0.0414229
64175	P3H1	63	0.164006	1.10794
79026	AHNAK	70	0.161651
8473	OGT	103	0.00487937	0.306001
158	ADSL	59	0.0641628
23521	RPL13A	70
22803	XRN2	86	0.057377	0.492561
29078	NDUFAF4	39	0.327847	1.76341
8175	SF3A2	160	0.016908	0.293489
7298	TYMS	53	0.115564	0.667648
5223	PGAM1	30		0.131611
57038	RARS2	24	0.169023	1.0156
6281	S100A10	50	0.0836069	0.241588
6167	RPL37	35	0	0.808709
9735	KNTC1	27	0.171464	1.1234
790	CAD	129	0.0475615	0.926754
381	ARF5	48	0	0.0965772
23196	FAM120A	55	0.048083	0.350652
10049	DNAJB6	76	0.1898	1.08429
64960	MRPS15	56	0.564611	2.20828
2171	FABP5	27	0.127463	0.984816
9918	NCAPD2	52	0.15762	1.27677
79050	NOC4L	56	0.107305	1.4022
57619	SHROOM3	24	0.24222	2.01783
1968	EIF2S3	54	0.0162252	0.263844
56993	TOMM22	60	0.0650445	0.66075
9255	AIMP1	57	0.124059	0.895925
7358	UGDH	42	0.0185771	0.355841
26038	CHD5	18	0.0251385	0.367206
1981	EIF4G1	122	0.119945	0.58971
1410	CRYAB	104		0.491379
1984	EIF5A	56	0
3419	IDH3A	25	0.0225825	0.45419
56886	UGGT1	54	0.0884743	0.681261
51763	INPP5K	44	0.211722	1.8133
1650	DDOST	71	0.0348148
6158	RPL28	134	0.0679289	0.564123
6184	RPN1	98	0.0373846	0.640547
163351	GBP6	3	0.360396	1.85487
64283	ARHGEF28	7	0.187019
54442	KCTD5	34	0.0414272	0.472565
23310	NCAPD3	50	0.280803	1.45084
8359	H4C1	364
6428	SRSF3	143	0.0427028	0.104226
1153	CIRBP	79	0.0420315	0.485884
9181	ARHGEF2	67	0.0928121	0.546637
10423	CDIPT	33	0.0266927	0.71608
1937	EEF1G	181	0.0283762	1.20391
55262	MAP11	17	0.0439506
292	SLC25A5	200	0.0265748	0.309318
226	ALDOA	79	0.0607583	0.340419
34	ACADM	22	0.0689317	0.747994
54504	CPVL	46	0.227205	1.5593
6161	RPL32	111	0	0.423963
988	CDC5L	665	0.0159874	0.412241
3184	HNRNPD	277	0.085244	0.199722
3836	KPNA1	119	0.0338259	0.118455
6144	RPL21	150
9782	MATR3	211	0.0280743
5718	PSMD12	97	0.016573	0.57666
6279	S100A8	71	0.425931	2.45219
5717	PSMD11	138	0.00560486	0.521949
6836	SURF4	60	0.00538657	0.62662
498	ATP5F1A	179	0.0222624	0.264371
1104	RCC1	109	0.0760651	0.596001
8729	GBF1	47	0.0786026	0.69341
11137	PWP1	44	0.0848073	0.970471
22980	TCF25	32	0.0721227	1.2025
6520	SLC3A2	64	0.25979	1.69967
4430	MYO1B	61	0.0191628	0.196908
26024	PTCD1	35	0.178954	1.84398
3927	LASP1	142	0.0265734	0.54352
6176	RPLP1	122		0.522964
821	CANX	220	0.0623742	0.621921
29097	CNIH4	10	0.0474501	0.600631
6142	RPL18A	212	0.00209586	0.542676
144097	SPINDOC	20	0.151825
27316	RBMX	164	0.0184825	0.146238
5208	PFKFB2	29	0.0989664	0.352208
7082	TJP1	116	0.100671	0.734472
6129	RPL7	204	0.0264743
5981	RFC1	73	0.170673	0.979702
51552	RAB14	58	0	0.142278
5813	PURA	43	0.0103729	0.427224
115727	RASGRP4	8	0.0999086	0.973068
27067	STAU2	49	0.0858133	0.412707
23344	ESYT1	43	0.122945	0.81986
84061	MAGT1	22	0.16251	0.501276
8504	PEX3	16	0.0662909	0.482661
3024	H1-1	185	0.0443475	1.27787
10134	BCAP31	74	0.132938	0.974886
9180	OSMR	21	0.513884	2.47755
10155	TRIM28	310	0.0368305	0.457135
10273	STUB1	296	0.00772231	0.642962
11051	NUDT21	145	0.00779221	0.178046
857	CAV1	214	0.0798643	0.4686
60488	MRPS35	79	0.166613	1.23366
7273	TTN	139	0.0676994	9.14041
1315	COPB1	94	0.00953545	0.462349
7536	SF1	229	0.0676471	0.643691
4976	OPA1	44	0.0325077	0.482554
6741	SSB	90	0.165645	0.666065
10480	EIF3M	48	0.00617894	0.424886
10487	CAP1	47	0.0785773	0.614866
53918	PELO	42	0.0222295	0.638626
6217	RPS16	223	0	0.350059
6278	S100A7	56		2.80386
55750	AGK	33		0.815401
378	ARF4	36	0.0659341	0.241527
5315	PKM	315	0.0581867
55705	IPO9	73	0.0156556	0.513492
6599	SMARCC1	146	0.0446014	0.409669
8661	EIF3A	132	0.0283513	0.711484
55226	NAT10	74	0.0490612	0.59057
9445	ITM2B	33	0.0270776	0.515086
23527	ACAP2	8	0.0335027	0.311074
221927	BRAT1	28	0.197696
10808	HSPH1	94	0.0495856	0.73832
84135	UTP15	33	0.102347	1.00843
7266	DNAJC7	131		0.311555
5230	PGK1	69	0.0349741	0.385354
10128	LRPPRC	122	0.266746	1.60546
54499	TMCO1	23	0	0.318651
3028	HSD17B10	76	0.155199	0.680487
55832	CAND1	664	0.00486399	0.294574
54814	QPCTL	26	0.137523	0.908497
3182	HNRNPAB	102	0.0693919	0.472445
9184	BUB3	101	0.00252799	0.450224
871	SERPINH1	92	0.0227117	0.437117
10197	PSME3	191	0	0.397881
10949	HNRNPA0	112	0.012628	0.428605
79745	CLIP4	32	0.090604	0.786923
51593	SRRT	78	0.0129971	0.71652
5093	PCBP1	152	0	0.245384
5817	PVR	66		3.67039
8894	EIF2S2	63	0.0638446
5906	RAP1A	87	0	0.0297913
8407	TAGLN2	62	0.026957	0.559613
64708	COPS7B	70	0.034505	1.12519
5518	PPP2R1A	277	0.00144196	0.419018
654463	FER1L6	1	0.107943	0.980901
54927	CHCHD3	72	0.104837	0.848893
51479	ANKFY1	38	0.0551017	0.510621
10952	SEC61B	57	0.00954927	0.282589
2597	GAPDH	250		0.366801
3959	LGALS3BP	185	0.182524	2.36424
391	RHOG	26	0	0.178851
10514	MYBBP1A	147	0.203566	1.91991
54517	PUS7	16	0.0939421	0.980723
4144	MAT2A	43	0.00677267	0.245027
7534	YWHAZ	791	0.00562963	0.13174
79143	MBOAT7	43	0.0559382	1.18763
11014	KDELR2	14	0.013582	0.179569
708	C1QBP	272	0.11511	1.12029
2312	FLG	28	0.578036	5.7125
84259	DCUN1D5	37	0.0564007	0.16629
2040	STOM	127	0.111916	0.42513
2923	PDIA3	118	0.0939927	0.651905
9898	UBAP2L	53	0.048294	0.255848
3861	KRT14	79	0.0578577	0.573853
64083	GOLPH3	34	0.0197076	0.320324
813	CALU	116	0.0808571	0.607217
3007	H1-3	56	0.0391178	1.07235
1956	EGFR	1004	0.0697228	0.783083
6134	RPL10	348	0
6627	SNRPA1	152	0.0203843	0.554249
23560	GTPBP4	95	0.0439136	0.687801
64949	MRPS26	57	0.181984	1.90991
161	AP2A2	69	0.0139843	0.407783
5515	PPP2CA	293	0.00577367	0.137868
51184	GPN3	64	0.0499916	0.655049
6181	RPLP2	120	0.00778899	0.457114
3030	HADHA	89	0.170156	0.679684
3069	HDLBP	88	0.0210124	0.613646
51639	SF3B6	71	0
262	AMD1	35	0.0519645	0.558249
1537	CYC1	39	0.118886	0.81135
506	ATP5F1B	184	0.0432852	0.321034
11171	STRAP	105	0.0215561	0.613486
9733	SART3	156	0.0744693	0.87416
5537	PPP6C	53	0.00478622	0.229524
293	SLC25A6	150		0.243854
23163	GGA3	52	0.125632	0.960297
10059	DNM1L	55	0.012987	0.268943
1967	EIF2B1	56	0.0624888	0.705041
8520	HAT1	46	0.112544	0.585939
51493	RTCB	53
3852	KRT5	76	0.0893167	0.516239
5528	PPP2R5D	85	0.0259296	0.188652
6201	RPS7	172	0.161496	0.841227
51203	NUSAP1	40	0.456118	2.43526
1938	EEF2	178	0.00318991	0.28248
51495	HACD3	41	0.0858325	0.88476
5111	PCNA	327	0.0360186
983	CDK1	438	0.0206478	0.301084
3305	HSPA1L	180	0.0278784	0.332074
64786	TBC1D15	62	0.0843326	0.586856
7277	TUBA4A	260	0	0.0289569
51116	MRPS2	53	0.147004	1.45361
7174	TPP2	38	0.0374199	0.704192
10523	CHERP	88	0.0186459	0.565608
3005	H1-0	42	0.0488744	0.350056
4035	LRP1	140	0.011384	0.329284
9183	ZW10	55	0.14967	0.737175
2010	EMD	203	0.176456	2.16124
8663	EIF3C	96	0.0245203
3320	HSP90AA1	837	0.00590164
8665	EIF3F	126	0.0731707	0.899756
8087	FXR1	116	0.0469361	0.223043
27095	TRAPPC3	36	0.0140395	0.479285
6232	RPS27	135	0	0.53161
6943	TCF21	12	0.0251903	0.257748
10381	TUBB3	305	0.0147431	0.870514
829	CAPZA1	101		0.341944
6124	RPL4	201	0.0517077	0.585369
5606	MAP2K3	52	0.0266204	0.400307
10625	IVNS1ABP	72	0.0457831	0.673385
1072	CFL1	116	0.0183133	0.159124
8329	H2AC13	3
6949	TCOF1	72	0.532826	2.87865
10236	HNRNPR	201	0.00517943	0.0994673
5495	PPM1B	63	0.11448	0.852095
831	CAST	42	0.363557	1.64403
10240	MRPS31	77	0.382599	1.94812
9667	SAFB2	79	0.158886	1.05953
51441	YTHDF2	38	0.0102041	0.229234
10492	SYNCRIP	312	0.00892288	0.14098
6130	RPL7A	180
6675	UAP1	18	0.0711288	0.743887
5710	PSMD4	171	0.0382137	0.392814
3306	HSPA2	99	0.00534686	0.146018
3183	HNRNPC	200	0.0320102	0.274887
319101	KRT73	15	0.121877	0.777159
1659	DHX8	75	0.012523	0.405859
9209	LRRFIP2	29	0.0500341	0.628207
1465	CSRP1	18	0.00452574	0.235553
6294	SAFB	94	0.0810627	0.15618
27292	DIMT1	44	0.0405713
7520	XRCC5	271	0.318888	1.30557
64151	NCAPG	63	0.232112	1.16743
10067	SCAMP3	47		0.474966
64761	PARP12	19	0.158128	1.75475
5937	RBMS1	42	0.126332	0.212688
3608	ILF2	295	0	0.314371
51651	PTRH2	46	0.396783	1.02591
50804	MYEF2	52	0.11734	0.542362
6208	RPS14	259	0	0.142326
54877	ZCCHC2	2	0.228257	0.764866
55161	TMEM33	36	0.0315194	0.550629
3728	JUP	151		0.199511
5351	PLOD1	75	0.0457222	0.69467
3015	H2AZ1	63	0	0.221834
826	CAPNS1	70	0.048228	0.44418
805	CALM2	47
57727	NCOA5	54	0.09437	0.654276
4085	MAD2L1	84	0.0625383	0.68893
689	BTF3	50	0.0931226	0.287803
11215	AKAP11	38	0.322431	1.6291
284119	CAVIN1	90	0.0328844	0.624048
1642	DDB1	279	0.00405269	0.438106
5955	RCN2	74	0.0788669	0.850797
1778	DYNC1H1	163	0.00510349	0.410015
23633	KPNA6	63	0.0101351	0.308315
10857	PGRMC1	65	0.0490244	0.708901
23019	CNOT1	91	0.00861326	0.2989
79888	LPCAT1	26	0.0734813	1.00902
10541	ANP32B	69	0.191852
128272	ARHGEF19	7	0.0906071	0.837061
3921	RPSA	215	0.00776474
5976	UPF1	181	0.00693185	0.434366
25920	NELFB	42	0.0122707
7417	VDAC2	93	0.122568	0.61303
118881	COMTD1	61	0.0789058	1.17686
2771	GNAI2	132	0.0125643	0.114724
2547	XRCC6	317	0.137921	1.22362
3020	H3-3A	153
7415	VCP	598	0.000989364	0.148685
60	ACTB	457	0.00328653	0.0485424
26090	ABHD12	10	0.107817	0.860547
11052	CPSF6	96	0.00457358
65123	INTS3	69		0.36415
10921	RNPS1	228	0.0049947	0.382085
2224	FDPS	37	0.149189	1.08921
7169	TPM2	105	0.101065	0.623613
23243	ANKRD28	117	0.0262217	0.233431
8655	DYNLL1	247	0
7535	ZAP70	99	0.0284338	0.713584
10056	FARSB	51	0.0637281	0.75874
55854	ZC3H15	39	0.0475967	0.407224
6747	SSR3	46	0.0138889	0.354881
4841	NONO	177	0.02	0.222474
5700	PSMC1	135	0.00098912	0.190809
54997	TESC	9	0.0165616	0.721828
58517	RBM25	77	0.00432246	0.268679
28973	MRPS18B	45	0.267654	1.34847
191	AHCY	78	0.0275301	0.363408
2706	GJB2	28	0.0386512	0.347951
6233	RPS27A	189	0.00612022	0.191681
23534	TNPO3	90	0.00804627	0.398026
2664	GDI1	87	0.0181782	0.548034
10923	SUB1	52	0.0422026	0.245107
51726	DNAJB11	89	0.0195217	0.361679
3146	HMGB1	122	0.00694686	0.29644
1499	CTNNB1	449	0.0013289	0.16917
6597	SMARCA4	231	0.00449063	0.128868
9131	AIFM1	127	0.157702	0.770858
51232	CRIM1	4		0.798545
26353	HSPB8	44	0.0461216	0.537247
3849	KRT2	66	0.191917	1.26114
55379	LRRC59	85	0.0357884	0.546852
1655	DDX5	249		0.118045
1654	DDX3X	204	0.019263	0.315899
23397	NCAPH	56	0.241885	1.30659
8607	RUVBL1	266	0.00149656	0.305095
5701	PSMC2	146	0.00164695	0.187854
6209	RPS15	112	0.00099499	0.336483
6596	HLTF	59	0.162204	0.856437
54815	GATAD2A	56	0.0875223	0.82538
5042	PABPC3	17	0.143582	1.32527
79180	EFHD2	24	0.0131462	0.731258
10606	PAICS	79	0.0415282	0.596754
6434	TRA2B	95	0	0.534727
11329	STK38	67	0.0208775	0.225108
57610	RANBP10	55	0.0236534	0.254388
23473	CAPN7	24	0.052208	0.505464
7295	TXN	116	0.0884932	0.840761
8893	EIF2B5	42	0.150405	1.00188
3191	HNRNPL	121		0.391387
6731	SRP72	50	0.0381712	0.582923
6139	RPL17	145
1495	CTNNA1	109	0.0079712	0.137358
9343	EFTUD2	159	0.00614035	0.297399
10226	PLIN3	70	0.0733877	1.62842
5720	PSME1	78	0.125198	1.02456
8666	EIF3G	57	0.00722259	0.631491
5814	PURB	27	0.0133474	0.444312
10061	ABCF2	39	0.0107843	0.50255
22872	SEC31A	36	0.0943001	0.859061
2079	ERH	53	0	0.324333
10413	YAP1	154	0.101372	0.359548
9790	BMS1	27	0.122727	1.02411
10987	COPS5	793	0.00647172	0.255228
3613	IMPA2	14	0.0814066	0.572621
9688	NUP93	80	0.0248092	0.516551
5983	RFC3	56	0.0279146	0.530952
10189	ALYREF	120	0.0322581
11100	HNRNPUL1	141	0.0458154	0.344117
9958	USP15	154	0.0236402	0.142028
4221	MEN1	74	0.0250769	0.495656
2483	FRG1	16	0.0209169	0.59814
79077	DCTPP1	31	0.245225	1.48815
83481	EPPK1	71
11335	CBX3	133	0	0.149113
84790	TUBA1C	197	0.00928505	0.149854
11160	ERLIN2	100	0.0198817	0.31044
5917	RARS1	73	0.0804807	0.690027
3312	HSPA8	583	0.00110585	0.13104
9991	PTBP3	291	0.109887
375449	MAST4	2	0.182114	1.27187
309	ANXA6	43	0.05369	0.574147
8539	API5	33	0.0319496	0.499125
448834	KPRP	125	0.426935	2.54194
51247	PAIP2	18	0.0769231	0.0681584
908	CCT6A	207	0.0934755	0.482715
27335	EIF3K	61	0.0113387	0.509093
10935	PRDX3	78	0.124224	0.555794
9100	USP10	65	0.123927	0.969689
6632	SNRPD1	132	0	0.273496
25814	ATXN10	48	0.177483	1.52209
287	ANK2	36	0.0790528	1.04998
55720	TSR1	108	0.146905	1.23419
5707	PSMD1	135	0.0111872	0.421095
26993	AKAP8L	119	0.0773943	0.671947
6206	RPS12	112	0	0.429512
3300	DNAJB2	49	0.153214	1.21781
9055	PRC1	35	0.189102	0.756818
8570	KHSRP	87	0.0138748	0.47478
6238	RRBP1	50	0.142621	1.06789
285335	SLC9C1	1	0.349367
23214	XPO6	35	0.0264339	0.405151
57508	INTS2	36	0.0426332	0.499137
9513	FXR2	146	0.0237288	0.285536
5519	PPP2R1B	122		0.603966
158248	TTC16		0.284983	2.80893
5954	RCN1	84	0.0400062	0.619762
6218	RPS17	136		0.336417
64968	MRPS6	26	0.142707	1.68217
6767	ST13	54	0.0685318
5631	PRPS1	50	0.00418877	0.230547
6745	SSR1	65	0.0492027	0.60473
6772	STAT1	224	0.0497336	0.472358
8774	NAPG	31	0.0138193	0.741189
93436	ARMC6	79	0.0891918	1.5085
6173	RPL36A	41		0.0465089
23244	PDS5A	74	0.021096	0.20931
3032	HADHB	89	0.119557	0.562149
6727	SRP14	88	0.0543247	0.707996
6229	RPS24	183	0.0109838	1.78663
11319	ECD	53	0.219231	1.28937
81502	HM13	22	0.0421611	0.607352
22948	CCT5	198	0.0307829	0.379781
7155	TOP2B	74	0.0410232	0.472363
10902	BRD8	43	0.10991	0.595504
10160	FARP1	16	0.0554156	0.534907
7706	TRIM25	84	0.170365	1.69151
6192	RPS4Y1	17		0.567034
3315	HSPB1	374	0.0851759
7798	LUZP1	65	0.228014	1.13545
140801	RPL10L	83	0.0200832	0.555401
8761	PABPC4	107	0.0293435	0.159577
57062	DDX24	125	0.222642	1.26454
11224	RPL35	118	0.00681499
9793	CKAP5	94	0.0662683	0.618894
55130	ARMC4	1	0.120352	1.10875
1975	EIF4B	99	0.0715953	0.518117
9639	ARHGEF10	18	0.105609	1.19447
10121	ACTR1A	56	0	0.249824
1266	CNN3	17	0.0178108	0.202356
55421	NCBP3	28	0.0595794
8766	RAB11A	106	0	0.171051
23279	NUP160	58	0.0881356	0.874148
55813	UTP6	24	0.147652	1.1273
50807	ASAP1	49	0.0472522	0.299508
10527	IPO7	93	0.00640868	0.262099
51170	HSD17B11	11	0.124766	0.864832
6633	SNRPD2	130	0.0184328	0.234462
26097	CHTOP	56	0.0518192
10694	CCT8	177	0.0300166	0.544573
25939	SAMHD1	78	0.210155	1.53496
285527	FRYL	27	0.0419416	0.405575
7430	EZR	151	0.0151201	0.324196
3735	KARS1	92	0.0920686	0.594721
6203	RPS9	188	0	0.277698
6430	SRSF5	123	0.036431	0.104527
92140	MTDH	33	0.155467	0.688568
51491	NOP16	30	0.187197	1.23267
6188	RPS3	287	0.0037962	0.292975
6249	CLIP1	43	0.10664	0.61128
4176	MCM7	262	0.0606061	0.608427
5868	RAB5A	105	0.0168596	0.113455
57187	THOC2	107	0.0368472	0.299085
23193	GANAB	105	0.0939769	0.838862
54919	DNAAF5	40	0.103559	1.75341
30846	EHD2	21	0.00954516	0.356677
4141	MARS1	76	0.132171	0.801928
22868	FASTKD2	29	0.410933	2.33292
6431	SRSF6	62	0.0199279
85313	PPIL4	26	0.0302727	0.672342
8106	PABPN1	53	0.0504997	0.418998
9657	IQCB1	237	0.206832	1.37337
55149	MTPAP	27	0.225481	1.88169
8891	EIF2B3	58	0.112477	0.734127
11047	ADRM1	68	0.0214084	0.594415
1917	EEF1A2	139	0.00100582	0.210707
1211	CLTA	66	0.0202523	0.339582
5879	RAC1	239	0	0.108913
10360	NPM3	21	0.0965155	0.896169
10165	SLC25A13	63	0.0510067	0.254513
8662	EIF3B	73	0.0484734	0.746421
6880	TAF9	110	0.0752714	0.472026
9945	GFPT2	22	0.0175408	0.361164
7114	TMSB4X	51		1.37418
9775	EIF4A3	303	0.00358073	0.0788981
51649	MRPS23	57	0.233935	1.62168
50814	NSDHL	24	0.138619	0.994972
8872	CDC123	12	0.0955497	0.618803
7818	DAP3	94	0.177898	1.22695
55915	LANCL2	24	0.0980941	0.689763
1665	DHX15	167	0.00508677	0.348849
3308	HSPA4	327	0.0468713	0.569893
65003	MRPL11	79	0.125046	0.964099
10213	PSMD14	112	0	0.204632
1660	DHX9	250	0.0910935	0.622033
26135	SERBP1	118	0.0273651	0.166554
5719	PSMD13	101	0.160263	0.948702
301	ANXA1	127	0.122721	0.738151
11230	PRAF2	28	0.0816832
6141	RPL18	252	0.0255503	0.47047
7919	DDX39B	98	0.00467602
23107	MRPS27	93	0.289209	1.37266
10376	TUBA1B	152	0	0.0405131
6207	RPS13	202	0	0.225631
10992	SF3B2	142	0.0218707	0.32377
56888	KCMF1	63	0.0523583	0.240944
54994	GID8	46	0.00319949
57585	CRAMP1	18	0.127198	1.16842
9524	TECR	41	0.0165339	0.347024
3309	HSPA5	533	0.0197017	0.222716
5634	PRPS2	25	0.00953947	0.247085
26986	PABPC1	218	0.0067243	0.057491
5682	PSMA1	250	0.0219864	0.453505
6500	SKP1	207	0.010101	0.285208
9517	SPTLC2	19	0.0460733	0.630238
51138	COPS4	96	0.00499349	0.322063
5935	RBM3	53	0.0297608	0.35463
11273	ATXN2L	65	0.0873569	0.744769
10929	SRSF8	38		1.50529
5478	PPIA	111	0.0594668	0.332667
9329	GTF3C4	68	0.0616577	0.573402
2074	ERCC6	58	0.262818	1.28011
10125	RASGRP1	6	0.0943786	0.485148
26953	RANBP6	61	0.0508114	0.21129
51631	LUC7L2	164	0.0067402	0.176137
3301	DNAJA1	176	0.00480035	0.172979
3185	HNRNPF	220	0.0214791	0.291551
9861	PSMD6	113	0.016516	0.493772
55055	ZWILCH	9	0.229346	1.18542
5094	PCBP2	106	0	0.324081
8683	SRSF9	71	0.0353103	0.278894
8575	PRKRA	69	0.0240199	0.399872
9261	MAPKAPK2	65		0.402447
8834	TMEM11	44	0.0246939	0.471408
493869	GPX8	5	0.149195	0.916669
6122	RPL3	178	0.00970748
11168	PSIP1	59	0.0732961	0.412383
6311	ATXN2	69	0.177916	0.465734
7846	TUBA1A	392	0	0.0678139
6271	S100A1	29	0.040038	0.957866
58477	SRPRB	149	0.0689602	1.00822
3692	EIF6	188	0.0190616	0.335849
5708	PSMD2	243	0.0149077	0.563751
4702	NDUFA8	58	0.114186	0.942794
8402	SLC25A11	59	0.0370454	0.49685
84629	TNRC18	16	0.177093
4691	NCL	280	0.175213	1.04456
3281	HSBP1	34	0.0640817	0.424225
10576	CCT2	269	0.0202128	0.37138
23165	NUP205	65	0.0688384	0.41123
7514	XPO1	1205	0.0196502	0.403456
163	AP2B1	121	0.00152022	0.0804522
2194	FASN	116	0.0937586	1.39836
5130	PCYT1A	28	0.039666	0.38501
4172	MCM3	151	0.0606061	0.516174
26227	PHGDH	102	0.0570996	0.670756
122553	TRAPPC6B	19	0.0377771	0.427573
1933	EEF1B2	87	0.0665909
51574	LARP7	64	0.10665	1.01923
7531	YWHAE	439	0	0.180005
8099	CDK2AP1	71	0.00984858	0.368134
7112	TMPO	126	0.303929	0.706374
80232	WDR26	75	0.0484608	0.438519
4001	LMNB1	104	0.0294957	0.338184
10051	SMC4	72	0.0952715	0.951736
7150	TOP1	141	0.0222428	0.300596
57510	XPO5	77	0.152377	0.773265
23499	MACF1	70	0.0932423	1.34218
55920	RCC2	54	0.0308467	0.544111
11018	TMED1	20	0.0277036	0.5577
5496	PPM1G	90	0.0979986	0.516467
81328	OR4A15		0.134615	1.54497
3071	NCKAP1L	5	0.0583791	0.508857
6128	RPL6	255		0.639779
5721	PSME2	58		0.620052
55027	HEATR3	47	0.135723	0.987765
81532	MOB2	12	0.0454199	0.814028
51366	UBR5	140	0.0240964	0.384143
85440	DOCK7	77	0.0195219	0.354013
5573	PRKAR1A	138	0.0263461	0.351032
10920	COPS8	63	0.0588087	0.390322
125988	MICOS13	3	0.0729841
5566	PRKACA	603	0.014928	0.233668
7037	TFRC	97	0.261551	1.65703
55133	SRBD1	34	0.178527	1.10862
27044	SND1	88	0.0282342	0.632918
1912	PHC2	93	0.150594	0.575634
5437	POLR2H	57	0
10075	HUWE1	454	0.0370852	0.291237
2521	FUS	352	0.0445876	0.594751
3189	HNRNPH3	109	0.012564	0.0885817
23463	ICMT	14	0.0434353	0.725954
7425	VGF	10	0.12427	0.765071
23376	UFL1	31	0.095798
4641	MYO1C	190	0.0241935	0.446709
79706	PRKRIP1	14		0.7487
6125	RPL5	216	0.0179469	0.536064
5644	PRSS1	24		1.85626
1627	DBN1	235	0.166105	1.08392
56945	MRPS22	70	0.304753	1.28504
57696	DDX55	15	0.066951	0.846353
6182	MRPL12	155	0.121781	1.10337
51807	TUBA8	70	0.00439046	0.103256
7407	VARS1	77	0.0578498	0.902005
84229	DRC7	2	0.0834758	1.37477
23524	SRRM2	252	0.150441
11034	DSTN	82	0.0395373	0.254626
8672	EIF4G3	40	0.148225	0.695175
9045	RPL14	231	0.177876	0.841896
6235	RPS29	92		0.361604
23142	DCUN1D4	15	0.100203	0.291913
2617	GARS1	85	0.0920393	0.701507
92747	BPIFB1	11	0.350931
6202	RPS8	303	0
84661	DPY30	74	0.0358177	0.194204
6277	S100A6	33	0.0447806	0.712223
54788	DNAJB12	15	0.0433127	0.803002
87	ACTN1	158	0.00658228	0.219442
5887	RAD23B	119	0.142857	0.546987
5432	POLR2C	104	0.00595127	0.458506
6193	RPS5	168	0.00773151	0.220223
8653	DDX3Y	22	0.131253	0.803069
9093	DNAJA3	93	0.157883	0.940176
5910	RAP1GDS1	85	0.0519983	0.31905
5520	PPP2R2A	90	0.0116627	0.301386
477	ATP1A2	16	0.00651572	0.1012
1314	COPA	94	0.0185836	0.490857
2091	FBL	238	0.0388854	0.407612
9987	HNRNPDL	85
6950	TCP1	233	0.0422568	0.409647
55112	WDR60	20	0.195418	1.97183
9521	EEF1E1	51	0.193712	0.623625
10959	TMED2	51	0.0113857	0.418415
51035	UBXN1	151	0.158488	1.01703
5902	RANBP1	45	0.0400062
8668	EIF3I	117	0.00532623	0.679124
114928	GPRASP2	84	0.354467	1.49839
3192	HNRNPU	547	0.0403638	0.319848
10575	CCT4	210	0.0397085	0.418035
2181	ACSL3	41	0.079299	0.617449
3106	HLA-B	343		5.30501
23646	PLD3	28	0.0467391	0.841448
8971	H1-10	67	0.0740144	0.977939
9318	COPS2	120	0	0.255797
3190	HNRNPK	340	0.0245248	0.151291
11218	DDX20	90	0.200703	1.03662
25824	PRDX5	55	0.231426	1.28518
29	ABR	15	0.0302736	0.319318
6223	RPS19	183	0.0114464	0.545825
728568	C12orf73	2	0.26734
5931	RBBP7	175	0.0334245	0.555316
5052	PRDX1	147	0.0776778	0.401838
7094	TLN1	145	0.015188	0.183802
2058	EPRS1	120	0.10076	0.782555
63892	THADA	38	0.24409	1.28915
2017	CTTN	191	0.0503662	0.989475
25831	HECTD1	59	0.0123092	0.396538
3376	IARS1	106	0.0849122	0.710706
3188	HNRNPH2	119	0.0147961
60673	ATG101	5	0.0074432
7248	TSC1	111	0.149279	0.901675
10594	PRPF8	146	0.000942863	0.210499
9689	BZW1	33	0	0.324083
1977	EIF4E	76	0.0320978	0.378882
9444	QKI	82	0	0.199971
85363	TRIM5	58	0.463228	3.35329
488	ATP2A2	89	0.0121681	0.256811
29796	UQCR10	23	0.0864122	1.1315
10016	PDCD6	81	0.00418068
25953	PNKD	96	0.0440974	1.16823
6234	RPS28	129	0
79872	CBLL1	16	0.0517454	0.327241
5694	PSMB6	67	0.0794027	0.740668
8892	EIF2B2	68	0.0492674	0.690985
23511	NUP188	42	0.0511405	0.417225
50628	GEMIN4	119	0.14605	1.54422
6732	SRPK1	285	0.0919153	0.448127
3615	IMPDH2	79	0.0101887	0.197495
4580	MTX1	34	0.283098	1.37231
1175	AP2S1	45	0	0.270462
23753	SDF2L1	41	0.0637042	0.921496
9349	RPL23	241	0
4076	CAPRIN1	46	0.040674	0.4109
22824	HSPA4L	55	0.0742757	0.472725
374864	CCDC178		0.369019
4000	LMNA	265	0.0191675	0.355376
28969	BZW2	52	0.0100444	0.268352
6146	RPL22	160	0.00364399	0.477343
1173	AP2M1	231	0	0.304703
308	ANXA5	43	0.0617773	0.479253
5500	PPP1CB	267	0	0.102056
10728	PTGES3	110	0.0150286	0.534612
1639	DCTN1	240	0.0288845	0.408184
6709	SPTAN1	180	0.0114556	0.294646
148423	C1orf52	16	0.0527449
5984	RFC4	95	0.0877033	0.490166
3875	KRT18	137	0.0946364	0.829713
6228	RPS23	55	0	0.189194
3956	LGALS1	91	0.0609811	1.25459
9533	POLR1C	160	0.0403293	0.543706
23185	LARP4B	30	0.154111	0.99165
6187	RPS2	293	0.00537418	0.32627
55763	EXOC1	106	0.0213258	0.512792
8815	BANF1	72	0.0603675	0.295604
6205	RPS11	190	0	0.292308
117159	DCD	65		5.02627
1509	CTSD	51	0.0915254	1.04147
22907	DHX30	112	0.042776	0.746906
9669	EIF5B	49	0.0765558	0.872471
3181	HNRNPA2B1	213	0.0135091	0.139274
9367	RAB9A	30	0.0519301	0.389262
51148	CERCAM	51	0.108057	1.04296
23347	SMCHD1	29	0.129879	0.976191
1207	CLNS1A	102	0.118675	0.681347
1915	EEF1A1	382	0.00245399
29896	TRA2A	160	0.000986972	0.130077
57683	ZDBF2	13	0.627053	3.86459
26608	TBL2	41		1.10203
10598	AHSA1	149	0.0682379	1.12045
57805	CCAR2	91	0.101585	0.603299
9361	LONP1	62	0.0378375	0.640894
60626	RIC8A	50	0.0997371	1.17713
400	ARL1	35	0.0116904	0.324071
113146	AHNAK2	34	0.00922348	2.8959
23012	STK38L	30	0.0215953	0.204772
998	CDC42	235	0
9601	PDIA4	71	0.103286	0.945763
7374	UNG	24	0.0938697	0.987694
153364	MBLAC2	36	0.0418167	0.464404
84656	GLYR1	251	0.021495	0.189429
9590	AKAP12	30	0.288397	2.47936
10772	SRSF10	91	0	0.178092
3880	KRT19	100	0.114161	0.891607
4736	RPL10A	169	0	0.326669
3838	KPNA2	202		0.793754
55178	MRM3	51	0.261036	1.39743
6432	SRSF7	121	0.0256246
79861	TUBAL3	17	0.146389	1.171
9972	NUP153	122	0.25497	1.19843
10726	NUDC	153	0.03391	0.647672
10294	DNAJA2	88	0.00670163	0.251333
6635	SNRPE	151	0	0.395077
55207	ARL8B	32	0	0.211936
3006	H1-2	136	0.0251316	0.639422
51150	SDF4	82	0.042371	1.23966
7411	VBP1	67	0.0445387	0.884642
81567	TXNDC5	76	0.138829
8813	DPM1	37	0.109814	0.554746
7343	UBTF	88	0.01324	0.398565
71	ACTG1	180		0.06804
811	CALR	128	0.0318649	0.575543
1487	CTBP1	163	0.00606355	0.17839
10890	RAB10	45	0	0.191017
54344	DPM3	5	0.0856122	1.09504
9319	TRIP13	156	0.0690771	0.573418
6733	SRPK2	490	0.102893	0.678084
3336	HSPE1	69	0.0494918	0.641553
6427	SRSF2	131	0
7841	MOGS	39	0.130442	1.22193
8727	CTNNAL1	22	0.105702	0.767357
4191	MDH2	45		0.554956
213	ALB	216	0.21219	2.04922
4774	NFIA	13	0.0267898	0.433774
10605	PAIP1	40	0.0500417	0.465581
5702	PSMC3	200	0.00590929	0.267487
10270	AKAP8	61	0.169194	1.40926
51606	ATP6V1H	44	0.0130837	0.507792
389170	LEKR1		0.340354	1.48921
64210	MMS19	200	0.139126	0.834655
23636	NUP62	137	0.120321	1.40592
6147	RPL23A	212	0	0.560524
7307	U2AF1	141	0	0.386876
10980	COPS6	327	0.077936	0.505733
7157	TP53	1050	0.243889	1.27157
55210	ATAD3A	79	0.0328432	0.741653
4628	MYH10	98	0.00628834	0.187336
7280	TUBB2A	134	0.00104797	0.064061
800	CALD1	46	0.116789	1.00667
8496	PPFIBP1	38	0.104392	0.659405
5928	RBBP4	198	0.00106866	0.150598
6133	RPL9	168
2314	FLII	71	0.0306909	0.576046
7168	TPM1	112	0.115153	0.160335
51747	LUC7L3	59	0.0238777	0.391093
84617	TUBB6	80	0.0100434	0.145516
55681	SCYL2	54	0.0873372	0.427018
2926	GRSF1	59	0.118017	0.815484
10956	OS9	115	0.157877	1.12102
4666	NACA	64		2.65047
55246	CCDC25	16	0.0497551	0.649137
146849	CCDC42	6	0.0570046	1.1875
