# Supplementary material for: A network medicine approach to investigation and population-based validation of disease manifestations and drug repurposing for COVID-19
Source: PLoS Biol. 2020 Nov 6;18(11):e3000970. doi: 10.1371/journal.pbio.3000970 (PMC7728249; doi:10.1371/journal.pbio.3000970)
Supplement: S4 Table — (XLSX) [file pbio.3000970.s037.xlsx]

## Sheet: S4 Table
S4 Table. Disease-associated genes.
Category	Disease	Gene count	Source
Cancer	Pan-cancer	576	Cancer Gene Census Tier 1 genes from https://cancer.sanger.ac.uk/cosmic/census?tier=1
Cancer	BLCA	169	https://pubmed.ncbi.nlm.nih.gov/32101536/
Cancer	BRCA	208	https://pubmed.ncbi.nlm.nih.gov/32101536/
Cancer	COAD	113	https://pubmed.ncbi.nlm.nih.gov/32101536/
Cancer	GBM	136	https://pubmed.ncbi.nlm.nih.gov/32101536/
Cancer	HNSC	165	https://pubmed.ncbi.nlm.nih.gov/32101536/
Cancer	KIRC	113	https://pubmed.ncbi.nlm.nih.gov/32101536/
Cancer	LAML	36	https://pubmed.ncbi.nlm.nih.gov/32101536/
Cancer	LUAD	190	https://pubmed.ncbi.nlm.nih.gov/32101536/
Cancer	LUSC	144	https://pubmed.ncbi.nlm.nih.gov/32101536/
Cancer	OV	84	https://pubmed.ncbi.nlm.nih.gov/32101536/
Cancer	PRAD	87	https://pubmed.ncbi.nlm.nih.gov/32101536/
Cancer	SKCM	245	https://pubmed.ncbi.nlm.nih.gov/32101536/
Cancer	THCA	23	https://pubmed.ncbi.nlm.nih.gov/32101536/
Cancer	UCEC	200	https://pubmed.ncbi.nlm.nih.gov/32101536/
Autoimmune	Type 1 diabetes	29	HGMD
Autoimmune	Inflammatory bowel disease	69	HGMD
Autoimmune	Multiple sclerosis	36	HGMD
Autoimmune	Rheumatoid arthritis	46	HGMD
Autoimmune	Alopecia areata	19	HGMD
Autoimmune	Graves' disease	11	HGMD
Autoimmune	Myasthenia gravis	8	HGMD
Autoimmune	Psoriasis	38	HGMD
Autoimmune	Sepsis	8	HGMD
Autoimmune	Systemic lupus erythematosus	66	HGMD
Autoimmune	Vitiligo	7	HGMD
Cardiovascular	Arrhythmia	21	HGMD
Cardiovascular	Atherosclerosis	17	HGMD
Cardiovascular	Coronary artery disease	46	HGMD
Cardiovascular	Heart block	7	HGMD
Cardiovascular	Congestive heart failure	6	HGMD
Cardiovascular	Heart valve disease	32	HGMD
Cardiovascular	Hypertension	81	HGMD
Cardiovascular	Myocardial disease	212	HGMD
Cardiovascular	Stroke	37	HGMD
Metabolic	Type 2 diabetes	113	HGMD
Metabolic	DNA repair-deficiency disorder	8	HGMD
Metabolic	Glucose Metabolism Disorders	224	HGMD
Metabolic	Hypercholesterolemia	28	HGMD
Metabolic	Iron metabolism disorder	21	HGMD
Metabolic	Lipid metabolism disorders	37	HGMD
Metabolic	Metabolic syndrome	27	HGMD
Metabolic	Mitochondrial disease	62	HGMD
Neurological	Alzheimer's disease	105	HGMD
Neurological	Autism	896	HGMD
Neurological	Bipolar disorder	70	HGMD
Neurological	Depression	13	HGMD
Neurological	Encephalitis	8	HGMD
Neurological	Epilepsy	222	HGMD
Neurological	Parkinson's disease	85	HGMD
Neurological	Attention-deficit hyperactivity disorder	40	HGMD
Neurological	Encephalopathy	120	HGMD
Neurological	Huntington's disease	8	HGMD
Neurological	Migraine	12	HGMD
Neurological	Tourette syndrome	13	HGMD
Pulmonary	Asthma	73	HGMD
Pulmonary	Chronic obstructive pulmonary disease	13	HGMD
Pulmonary	Cystic fibrosis	12	HGMD
Pulmonary	Lung injury	5	HGMD
Pulmonary	Pneumonia	7	HGMD
Pulmonary	Pulmonary fibrosis	9	HGMD
Pulmonary	Pulmonary hypertension	11	HGMD
Pulmonary	Respiratory distress syndrome	12	HGMD
Pulmonary	Respiratory failure	6	HGMD

## Sheet: Cancer
Pan-cancer	BLCA	BRCA	COAD	GBM	HNSC	KIRC	LAML	LUAD	LUSC	OV	PRAD	SKCM	THCA	UCEC
ABI1	ZNF814	AKT1	BRAF	TP53	TP53	SETD2	IDH1	TP53	TP53	TP53	SPOP	ACO1	AHNAK	TP53
ABL1	RPSAP58	GATA3	APC	PIK3CA	CDKN2A	BAP1	NRAS	KEAP1	CDKN2A	BRCA1	TP53	ACSL3	AKAP9	KRAS
ABL2	C3orf70	MAP3K1	DMD	EGFR	CASP8	PTEN	IDH2	STK11	KEAP1	RB1	ATM	ACTG1	ARHGAP26	PTEN
ACKR3	FOXQ1	PIK3CA	CASP8	IDH1	FAT1	PBRM1	DNMT3A	CDKN2A	PIK3CA	CDK12	MED12	ACTG2	ARID2	PIK3CA
ACSL3	PHF6	PTEN	MIER3	PIK3R1	NFE2L2	VHL	FLT3	KRAS	NFE2L2	NF1	ADCY1	ACVR1B	BPTF	FBXW7
ACVR1	HORMAD1	TP53	ATP6V0D2	RB1	NOTCH1	KDM5C	NPM1	U2AF1	RB1	CSMD3	AHNAK	ACVR2A	BRAF	PIK3R1
ACVR2A	SNX25	CTCF	SLC9A9	PTEN	NSD1	TP53	TET2	SMARCA4	HRAS	FAT3	AKAP9	AFF4	CDK12	CTCF
AFDN	CHD9	CBFB	PTPN12	NF1	HRAS	MTOR	RUNX1	EGFR	HLA-A	GABRA6	APC	AHCTF1	CHD3	ARID1A
AFF1	CEP290	MAP2K4	CDC27	STAG2	EPHA2	ARID1A	WT1	MET	ARID1A	BRCA2	AQR	AHNAK	CTNNB1	FGFR2
AFF3	TBL1XR1	RUNX1	MAP7	RPL5	PIK3CA	GUSB	U2AF1	NF1	FBXW7	ACO1	ARFGAP3	AHR	DICER1	ZFHX3
AFF4	AHNAK	CDH1	FZD3	SLC26A3	RAC1	ATM	TP53	RIT1	PTEN	ACTG1	ARID1B	AKT1	EIF1AX	CCND1
AKT1	CLSPN	SF3B1	MYO1B	BRAF	ZNF750	RHEB	KRAS	BRAF	NOTCH1	AFF4	ATIC	ANK3	GNAS	PPP2R1A
AKT2	TAOK1	PIK3R1	TCERG1	MAP3K1	RHOA	ELOC	PTPN11	PIK3CA	ABL2	ARID1A	ATRX	AQR	HRAS	ING1
ALK	ARID1B	ARID1A	TP53	CD1D	TGFBR2	MPO	KIT	RBM10	ACAD8	ASH1L	BCLAF1	ARFGAP1	KRAS	ZNF471
AMER1	NUP107	NCOR1	PIK3CA	CHD8	PTEN	CCDC120	SMC3	ERBB2	ACO1	ASPM	BCOR	ARFGEF2	LDHA	ERBB3
APC	ERBIN	KRAS	KRAS	KEL	HLA-A	PIK3CA	STAG2	ARID1A	ACSL6	ATF1	BNC2	ARHGAP26	NCK1	CTNNB1
APOBEC3B	CCAR1	SPEN	FBXW7	DDX5	EP300	MSR1	PHF6	ATM	ACTG2	ATIC	BPTF	ARHGAP29	NRAS	BCOR
AR	ARFGAP1	RB1	SMAD4	MUC17	B2M	TXNIP	RAD21	SLC4A5	ACVR1B	ATR	BRAF	ARHGEF2	NSD1	SPOP
ARHGAP26	FBXW7	ERBB2	TCF7L2	QKI	OTUD7A	NFE2L2	CEBPA	STX2	ADAM10	ATRX	CASP1	ARHGEF6	PIK3CA	NRAS
ARHGEF12	BCOR	TBL1XR1	TTN	AZGP1	HLA-B	BTNL3	BRINP3	MAP2K1	AFF4	BAP1	CAT	ARID1B	PPM1D	FAT1
ARID1A	PCDH18	CDKN1B	NRAS	SETD2	CTCF	SLITRK6	SMC1A	RB1	AQR	BAZ2B	CDC27	ARID2	PPP2R1A	ARID5B
ARID1B	CDK12	H3C2	CTNNB1	NUP210L	IPO7	NPNT	HNRNPK	ZFHX4	ARFGEF2	BMPR2	CDH1	ASPM	PRPF8	CCDC6
ARID2	LIMA1	FOXA1	GRIK3	SPTA1	RASA1	CCNB2	EZH2	DACH1	ARHGEF6	BRAF	CDKN1B	ATF1	PTEN	ZNF620
ARNT	SETD2	CASP8	SMAD2	TCHH	MAP4K3	ACO1	ASXL1	EPHA3	ARID1B	CASP1	CEP290	ATIC		AKT1
ASPSCR1	AFF4	MED23	ACVR1B	ATRX	ACAD8	ACTG1	BCOR	RELN	ARNTL	CCAR1	CHD1L	ATP6AP2		SLC1A3
ASXL1	SUZ12	TBX3	GPC6	ABCC9	ACTB	AHR	CBFB	ABCB5	B2M	CCT5	CHD3	ATRX		EIF2S2
ATF1	SF3B1	CUL4B	EDNRB	PDGFRA	ACTG1	AKT1	CHD4	CDKN1A	BLM	CHD1L	CHD4	B2M		TCP11L2
ATIC	DICER1	STAG2	SOX9	COL1A2	ACVR2A	ARHGAP26	CUL1	ACAD8	CASP8	CHD4	CHEK2	BAP1		SGK1
ATM	ACSL6	MYB	GALNT17	NLRP5	ADAM10	ARID1B	DIS3	ACO1	CAST	CLASP2	CNOT1	BAZ2B		DIAPH1
ATP1A1	MGA	RAB40A	PCBP1	GABRA6	AHR	ARID2	EGFR	ACTG1	CCAR1	CLSPN	CNOT3	BCLAF1		KLHL8
ATP2B3	TBC1D12	ZFP36L1	ARID1A	SEMA3C	AKT1	ASH1L	KDM6A	ACTG2	CDC73	CSDE1	CNTNAP1	BLM		SOX17
ATR	ZFR2	GPS2	ERBB3	SCN9A	APAF1	ATF1	MED12	ACVR1B	CDH1	CTNNB1	CTNNB1	BMPR2		GNPTAB
ATRX	CIC	USH2A	ELF3	CDH18	APC	BCLAF1	NF1	ACVR2A	CDKN1A	CUL2	CUL2	BNC2		SLC44A3
AXIN1	CLASP2	RPGR	TRIM23	LZTR1	ARFGAP1	BCOR	PRPF8	ADAM10	CHD1L	DDX5	CUL3	BPTF		ADNP
AXIN2	ARHGAP26	AFF2	B2M	ABCB1	ARFGEF2	BMPR2	SUZ12	AFF4	CHD3	DLG1	EEF1B2	BRAF		POLE
B2M	CNOT1	NF1	NTN4	DRD5	ARHGEF6	CAD	THRAP3	AKT1	CHEK2	DNMT3A	EGFR	BRCA1		SELP
BAP1	CCT5	PTPN22	AXIN2	ADAM29	ARID1B	CAT		ARFGAP1	CIC	EIF2AK3	EIF2AK3	BRWD1		TTLL9
BARD1	DIS3	RYR2	SIRT4	SEMG1	ARID2	CCAR1		ARHGAP26	CLASP2	EIF4A2	EIF4G1	CASP1		CHD4
BAX	CHEK2	PTPRD	GOT1		ATIC	CDC73		ATIC	CLOCK	ERBIN	EP300	CASP8		PPM1D
BCL10	SF3A3	OR6A2	ACO1	TPTE2	ATM	CDH1		ATP6AP2	CNOT3	F8	ERCC2	CAST		RSBN1L
BCL11A	STAG2	H2BC4	ACSL6	CDH9	ATP6AP2	CHEK2		BAP1	CNOT4	FBXW7	FAT1	CAT		MICALCL
BCL11B	CTCF	GPR32	AKAP9	CALCR	ATR	CLTC		BAZ2B	COPS2	FLT3	FGFR2	CBFB		SACS
BCL2	TXNIP	CCND3	ARNTL	TRPV6	ATRX	CNOT3		BLM	CSDE1	FMR1	FIP1L1	CCAR1		ANK3
BCL3	PAIP1	DCAF4L2	ASPM	DCAF12L2	BAP1	CNOT4		BMPR2	CTNNB1	GNAS	FN1	CCT5		TBL1XR1
BCL6	ARFGEF2	FAM47C	ATM	SEMA3E	BAZ2B	COPS2		BRWD1	CTTN	GOLGA5	FRG1	CDC73		DNER
BCL7A	CARM1	PIWIL1	ATRX	SULT1B1	BCL11A	CTCF		CAPN7	CUL1	GPS2	G3BP2	CDH1		SOS1
BCL9	NDRG1	ATN1	BCOR	DYNC1I1	BMPR2	CUL1		CARM1	DDX3X	HDAC3	GNAS	CDK4		MORC4
BCL9L	STAG1	TLR4	BMPR2	ZNF99	BNC2	DDX3X		CASP8	DHX15	HGF	HGF	CDKN1A		MYCN
BCOR	RBM5	DGKG	BPTF	MMP13	BPTF	DDX5		CAT	DHX9	HSP90AA1	HNF1A	CDKN2A		INPPL1
BCORL1	PTPRU	WNT7A	BRWD1	CARD6	BRAF	DHX15		CCAR1	DLG1	ITSN1	HRAS	CEP290		TXNDC8
BCR	MED12	KCNB2	CAD	ZNF844	BRCA1	DICER1		CCT5	EEF1A1	KRAS	HSP90AB1	CHD1L		ZRANB3
BIRC3	THRAP3	OR2G3	CDC73	LRRC55	BRWD1	DIS3		CDH1	EGFR	ADGRL2	HSPA8	CHD3		TAP1
BLM	GOLGA5	SRPRA	CDK12	IL18RAP	CAD	EEF1A1		CDK12	EIF4A2	MAP3K4	IDH1	CHD6		EP300
BMPR1A	G3BP2	H1-2	CDKN1B	AFM	CARM1	EGFR		CDKN1B	ELF1	MAP4K3	IRS2	CHD9		CAP2
BRAF	SETDB1	OR2L2	CEP290	UGT2A3	CASP1	EIF2AK3		CHD1L	ERBIN	MECOM	KDM6A	CHEK2		TPX2
BRCA1	MED24	TPRX1	CHD4	GABRB2	CAT	EIF4A2		CHEK2	EZH2	MED12	KEAP1	CIC		ALKBH6
BRCA2	KEAP1	ATP2B2	CHD9	GABRA1	CCAR1	EIF4G1		CIC	FGFR2	MRTFA	MECOM	CLASP2		MKI67
BRD3	BCLAF1	PNPLA3	CLSPN	FGA	CCT5	ELF1		CLASP2	FGFR3	MLH1	MYH10	CLCC1		FAT3
BRD4	AQR	AKAP3	CNOT1	FRMD7	CDH1	ERBIN		CLSPN	FMR1	MYH10	NAP1L1	CLOCK		TAF1
BRIP1	NCOR2	MICA	CREBBP	SIGLEC8	CDK12	EZH2		CNOT3	FN1	NCKAP1	NKX3-1	CLSPN		RPL22
BTG1	EIF2AK3	ACO1	CTCF	FOXR2	CDKN1B	FLT3		CNOT4	FOXP1	NDRG1	NOTCH1	CLTC		SPTA1
BTK	TAOK2	ACSL6	CUL1	ANKRD36	CEP290	FMR1		COL1A1	FUBP1	NOTCH1	NOTCH2	CNOT3		FAM135B
BUB1B	COPS2	ACTB	DIS3	WNT2	CHD9	FUS		COPS2	FXR1	NR4A2	NUP98	COL1A1		CSMD3
CACNA1D	IRS2	ACVR1B	DNMT3A	LUM	CIITA	G3BP2		CREBBP	G3BP2	NRAS	PCDH18	COPS2		GIGYF2
CALR	MAP4K3	AFF4	EGFR	RFX6	CLASP2	HDAC9		CRNKL1	GATA3	NSD1	PIK3CB	CRTC3		CSDE1
CAMTA1	CUL2	AHNAK	FN1	GPX5	CLSPN	HLF		CSNK1G3	GNAI1	PIK3CA	PLXNA1	CSNK1G3		ATR
CANT1	PIP5K1A	AKAP9	FOXP1	PODNL1	CNOT4	HSP90AB1		CTCF	GOLGA5	POLR2B	PRPF8	CTCF		USH2A
CARD11	BAP1	ANK3	FXR1	CD3EAP	COL1A1	IDH1		CTNNB1	GPSM2	PTEN	PTEN	CTNNB1		LIMCH1
CARS1	ARID1A	APC	GATA3	CDHR3	CSNK2A1	ITSN1		CUL2	HLF	RHOA	RPSAP58	CUL1		CDH19
CASP8	SMC1A	AQR	GNAS	KRTAP20-2	CTNNB1	KDM6A		CUL3	HSP90AA1	SETD2	SCAI	CUL2		USP9X
CBFA2T3	BTG2	ARFGEF2	GOLGA5	ODF4	CUL1	KEAP1		CYLD	HSP90AB1	SETDB1	SETDB1	CUL3		COL11A1
CBFB	CSDE1	ARID2	IDH2	LCE4A	CUL3	LCP1		DDX3X	HSPA8	SIN3A	SMAD4	CYLD		ZNF770
CBL	ZMYM2	ARID4B	ITSN1	CDX4	CYLD	ADGRL2		DDX5	IDH1	SOS1	SMARCA1	CYTH4		PNN
CBLB	EZR	ARNTL	ADGRL2	PLCH2	DDX3X	LRP6		DHX15	IREB2	STAG1	SMARCB1	DDX3X		INPP4A
CBLC	KDM6A	ASH1L	MAP2K1	PARD6B	DICER1	MAX		DNMT3A	IRS2	STAG2	SVEP1	DDX5		AMY2B
CCDC6	TSC1	ASPM	MAP3K4	TMEM147	DNMT3A	MED17		EEF1B2	ITSN1	TBX3	TAOK2	DHX15		RBMX
CCNB1IP1	TRIO	ATF1	MECOM	ACAD8	EEF1A1	MED24		EFTUD2	KDM5C	TCF7L2	TBL1XR1	DICER1		SIN3A
CCND1	TP53BP1	ATIC	MED12	ADAM10	EGFR	MET		EIF2AK3	KRAS	TFDP1	TBX3	DIS3		TNFAIP6
CCND2	TP53	ATM	MED24	AKAP9	ELF1	MGA		EIF4A2	MAP2K1	TGFBR2	THRAP3	DLG1		HOXA7
CCND3	TGFBR2	ATR	MGA	ANK3	ELF4	MRTFA		EIF4G1	MAP3K1	TJP1	TJP1	DNMT3A		METTL14
CCNE1	TBX3	BAP1	MSR1	AQR	EZH2	NCOR1		EP300	MAP3K4	TOM1	TJP2	EIF1AX		HPD
CD274	TAF1	BCOR	MYH10	ARFGEF2	FAT2	NTN4		EPHA4	MED17	TP53BP1	TP53BP1	EIF2AK3		MECOM
CD74	STK4	BMPR2	NF1	ARHGEF6	FBXW7	NUP98		EPHB2	MED24	TRIO	TRIO	EIF4A2		NFE2L2
CD79A	SOS2	BNC2	NR2F2	ARID1A	FGFR2	PABPC1		ERBIN	MEN1	YBX1	NSD3	EIF4G1		ESR1
CD79B	SOS1	BPTF	NR4A2	ARID2	FLT3	PCDH18		ERCC2	MET		WNT5A	EIF4G3		ACACA
CDC73	SFPQ	BRAF	NUP107	BAP1	FMR1	PCSK6		EZH2	MRTFA		ZFHX3	ELF1		ACTB
CDH1	RXRA	BRCA1	NUP98	BPTF	FN1	PHF6		FAT1	MLH1		ZNF814	ELF3		ACTG1
CDH11	RB1	BRCA2	PIK3R1	BRCA1	FOXP1	PIK3R1		FBXW7	MUC20			EP300		AHR
CDK12	RASA1	CAD	POLR2B	CAD	FUBP1	PIP5K1A		FGFR2	MYB			ERBIN		ALK
CDK4	RAD21	CARM1	PPP2R1A	CARM1	G3BP2	PPP2R1A		FMR1	NCF2			ERBB3		ARAP3
CDK6	PTEN	CAST	PTEN	CASP1	GNAS	PSMA6		FN1	NCK1			EZH2		ARHGEF6
CDKN1B	PIK3CB	CCAR1	PTGS1	CLOCK	GPSM2	PSME3		FUBP1	NDRG1			FAF1		ARNTL
CDKN2A	PIK3CA	CCT5	PTPN11	CLTC	HSPA8	RASA1		FXR1	NF1			FANCI		ATF1
CDKN2C	PCSK6	CDK12	PTPRU	CNOT1	IREB2	RPL22		G3BP1	NFATC4			FAS		ATIC
CDX2	NUP98	CEP290	RAD21	CSDE1	IRF6	RPL5		G3BP2	NR4A2			FBXW7		ATM
CEBPA	NRAS	CHD4	RBM10	CUL1	IRS2	SEC24D		GNAI1	NTN4			FCRL4		AXIN1
CHCHD7	NOTCH1	CHD9	RTN4	DIS3	KALRN	SHMT1		GNG2	NUP107			FGFR3		BAZ2B
CHD4	NFE2L2	CHEK2	RUNX1	EZH2	KDM5C	SIN3A		GPSM2	NUP98			FMR1		BCLAF1
CHEK2	NCF2	CIC	SF3B1	FAT1	KDM6A	SMAD2		HLA-A	PAX5			FN1		BMPR2
CIC	NAP1L1	CLASP2	SMC1A	FN1	KLF6	SMC1A		HSP90AA1	PCDH18			FOXP1		BRAF
CIITA	MYH11	CLSPN	SOS2	HDAC9	LAMA2	SOX9		HSP90AB1	PCSK6			FUBP1		BRCA1
CLIP1	MYH10	CLTC	SRGAP3	HSP90AB1	ADGRL2	SRGAP3		HSPA8	PHF6			FXR1		CAPN7
CLTC	MLH1	CNOT3	STAG2	KALRN	MACF1	TAOK2		IDH1	PIK3CB			G3BP2		CARM1
CLTCL1	MET	CSDE1	SYNCRIP	KDM5C	MAP3K1	TBL1XR1		IREB2	PIK3R3			GATA3		CAST
CNBP	MAP3K4	CSNK1G3	TAF1	KDM6A	MED17	TCF12		IRS2	PIP5K1A			GNG2		CAT
CNOT3	MAP3K1	CUL1	TBX3	KDR	MEF2C	TJP1		KDM6A	PPP2R5C			GOLGA5		CDKN1B
CNTRL	SMAD4	DDX3X	TCF12	KRAS	MEN1	TJP2		KDR	PRPF8			HDAC3		CHD3
COL1A1	TNPO1	DDX5	TGFBR2	LRP6	MGA	TP53BP1		KLF6	PTPN11			HDAC9		CHD9
COL2A1	IREB2	DHX15	TP53BP1	MAP3K4	MGMT	TRIO		LCP1	RAD21			HLA-A		CHEK2
CREB1	IDH1	DIS3	TRIO	MAP4K3	MSR1	NSD3		LDHA	RASA1			HLA-B		CLOCK
CREB3L1	HSP90AB1	EGFR	WIPF1	MAX	MTOR	WT1		ADGRL2	RBM10			HLF		CLTC
CREB3L2	HSP90AA1	EIF1AX	WT1	MEN1	MUC20	ZFP36L2		MAP2K4	RGS3			HRAS		CNOT4
CREBBP	HSPA8	EIF4A2	ZC3H11A	MET	MYH9	ZNF814		MAP3K1	RPL5			HSPA8		CSNK1G3
CRLF2	HRAS	EIF4G1		NCF2	NCF2			MAP3K4	RTN4			IDH1		CTNND1
CRTC1	FOXA1	ELF1		NCOR1	NCKAP1			MAP4K1	SEC24D			IDH2		CUL1
CRTC3	HLA-A	EP300		NEDD4L	NCOR1			MAP4K3	SETD2			IREB2		DEPDC1B
CSF3R	GPS2	ERBIN		NFATC4	NEDD4L			MAX	SETDB1			IRF7		DHX15
CTCF	GNAS	ERCC2		NR2F2	NF1			MED17	SF3A3			ITGA9		DHX35
CTNNB1	FUS	FBXW7		NUP107	NFATC4			MED24	SF3B1			ITSN1		DICER1
CUX1	MTOR	FLT3		PAX5	NOTCH2			MEN1	SIN3A			JMY		DIS3
CXCR4	FN1	FMR1		PBRM1	NR4A2			MGA	SMAD2			KDM5C		DNMT3A
CYLD	FLT3	FN1		PCDH18	NUP107			MRTFA	SMAD4			KDM6A		EGFR
DAXX	FKBP5	FOXP1		PIK3CB	PABPC3			MLH1	SPTAN1			KLF4		EIF1AX
DCTN1	FGFR2	FUBP1		PRPF8	PAX5			MMP2	SRGAP3			KLF6		EIF2AK3
DDB2	GPC5	FUS		PTPN11	PBRM1			MSR1	STAG1			KRAS		EIF4A2
DDIT3	FGFR3	G3BP2		RPSAP58	PCDH18			MYB	STK11			LCP1		EIF4G1
DDR2	FAT1	GOLGA5		SF3B1	PIK3R1			MYH10	STK4			LDHA		FAS
DDX10	MECOM	HCFC1		SIN3A	PIK3R3			NCK1	SUZ12			LNPEP		FLT3
DDX3X	ERCC2	HLA-A		SOS1	POLR2B			NCKAP1	SYNCRIP			LRP6		FOXA2
DDX5	ERBB3	HLF		SOX9	PPP2R1A			NEDD4L	TAOK2			LRPPRC		FUBP1
DDX6	EP300	HSPA8		SPTAN1	PPP2R5C			NF2	TBL1XR1			MAGI2		FXR1
DEK	ELF3	IDH1		TGFBR2	PRPF8			NFE2L2	TBX3			MAP2K1		G3BP2
DICER1	ELF1	ITSN1		TJP1	PRRX1			NPM1	TFDP1			MAP2K4		GNAI1
DNAJB1	EIF4G1	KALRN		TRIO	PSIP1			NRAS	TFDP2			MAP3K1		GPS2
DNM2	EIF4A2	KDM5C		WT1	RAD21			NTN4	TGFBR2			MAP3K11		GPSM2
DNMT3A	EEF1B2	KEAP1		ZNF814	RASGRP1			NTRK2	THRAP3			MAP3K4		HDAC3
DROSHA	DLG1	KLF4			RPL22			NUP107	TJP2			MAP4K3		HGF
EBF1	DDX5	LCP1			RPSAP58			NUP98	TNPO1			MAT2A		IDH1
EGFR	DDX3X	ADGRL2			RUNX1			PAX5	TOM1			MCM3		IREB2
EIF3E	CTNNB1	LRP6			SEC24D			PBRM1	UPF3B			MCM8		KDM6A
EIF4A2	CREBBP	MACF1			SF3B1			PCSK6	WIPF1			MECOM		KLF4
ELF4	KLF6	MAX			SIN3A			PHF6	WT1			MED17		MAP2K4
ELK4	CLTC	MECOM			SMAD2			PIK3R1	ZC3H11A			MED24		MAP3K1
ELL	CHD3	MED12			SMARCA4			PIK3R3	ZFP36L2			MEN1		MAX
EML4	CDKN2A	MED24			SMC1A			PIP5K1A				MFNG		MED17
EP300	CDKN1B	MGA			SOX9			POLR2B				MRTFA		MET
EPAS1	CDKN1A	MRTFA			SPOP			PPP2R1A				MLH1		MGA
EPS15	CDH1	MLH1			SPTAN1			PPP2R5A				MSR1		MRTFA
ERBB2	CCND3	AFDN			STAG2			PRPF8				NCF2		MLH1
ERBB3	CAT	MSR1			STIP1			PRRX1				NCKAP1		MLH3
ERBB4	CASP8	MTOR			TAOK1			PSMA6				NCOR1		MUC20
ERC1	CAST	MUC20			TAOK2			PSMD11				NDRG1		MYB
ERCC2	CAD	MYH11			TBL1XR1			PTEN				NF1		MYH10
ERCC3	KLF5	MYH14			TBX3			PTGS1				NF2		NCF2
ERCC4	ZFP36L2	MYH9			TCF12			PTPN11				NFATC4		NCKAP1
ERCC5	ZFP36L1	NDRG1			TCF4			RAD23B				NFE2L2		NCOR1
ERG	BRAF	NF2			TFDP1			RASA1				NOTCH1		NDRG1
ESR1	BRCA1	NOTCH1			TFDP2			RBM5				NPM1		NEDD4L
ETNK1	BMPR2	NOTCH2			THRAP3			RHEB				NR2F2		NF2
ETV1	BLM	NR4A2			TJP2			RTN4				NR4A2		NR2F2
ETV4	ATR	NRAS			TRIO			SETD2				NRAS		NUP93
ETV5	RHOB	NSD1			TRIP10			SETDB1				NTN4		PCDH18
ETV6	RHOA	NUP107			U2AF1			SF3B1				NUP107		PGR
EWSR1	APC	NUP98			NSD2			SFPQ				NUP98		PHF6
EXT1	ANK3	PAX5			ZC3H11A			SHMT1				PAX5		PIK3R3
EXT2	AHR	PBRM1						SIN3A				PCDH18		PLCG1
EZH2	ADAM10	PCDH18						SMAD2				PER1		PLXNB2
EZR	ACTG1	PCSK6						SMAD4				PHF6		PPP2R5A
FANCA	ACTB	PHF6						SMC1A				PIK3C2B		PPP2R5C
FANCC		PIK3CB						SOX9				PIK3CA		PRPF8
FANCD2		PIK3R3						SPRR3				PIK3CB		PRRX1
FANCE		PIP5K1A						STAG1				PIK3R1		PTPN11
FANCF		POLR2B						STIP1				PIK3R3		RAD21
FANCG		PRKAR1A						STK4				PIP5K1A		RAD23B
FAS		PRKCZ						SVEP1				PLCB1		RBBP7
FAT1		PTGS1						SYNCRIP				POLR2B		RBM5
FAT4		PTPRU						TAOK1				POM121		RHEB
FBXO11		RBBP7						TAOK2				PPP2R1A		ROBO2
FBXW7		RBM5						TBL1XR1				PPP2R5A		RPL5
FCGR2B		RFC4						TCF12				PPP2R5C		RTN4
FCRL4		RHEB						TCF4				PPP6C		RUNX1
FES		RPL5						TCF7L2				PRRX1		SEC31A
FEV		SEC24D						TFDP1				PSMA6		SHMT1
FGFR1		SETD2						TGFBR2				PTEN		SMAD2
CEP43		SETDB1						TNPO1				PTGS1		SMC1A
FGFR2		SFPQ						TOM1				RAC1		SRGAP3
FGFR3		SMAD4						TP53BP1				RAD21		STIP1
FGFR4		SMARCA4						UPF3B				RAD23B		SUZ12
FH		SOS1						ZMYM2				RASA1		SYNCRIP
FHIT		SOS2						ZNF814				RASA2		TBX3
FIP1L1		SPTAN1										RB1		TFDP1
FLCN		SRGAP1										RBBP7		TGFBR2
FLI1		STAG1										RGS3		TP53BP1
FLT3		STIP1										RHEB		U2AF1
FLT4		STK11										RHOA		VHL
FOXA1		STK4										RHOT1		WIPF1
FOXL2		SUZ12										RPL22		ZC3H11A
FOXO1		SVEP1										RPL5		ZFP36L2
FOXO3		TAF1										RTN4		ZMYM2
FOXO4		TCF12										RUNX1		ZNF814
FOXP1		TCF7L2										SEC24D
FSTL3		TFDP1										SETDB1
FUBP1		TGFBR2										SF3A3
FUS		THRAP3										SF3B1
GAS7		TNPO1										SFPQ
GATA1		TOM1										SMAD2
GATA2		TRIO										SMAD4
GATA3		ZFP36L2										SMC1A
GNA11												SMURF2
GNAQ												SOS1
GNAS												SOS2
GOLGA5												SOX9
GOPC												SPOP
GPC3												STAG1
GPHN												STAG2
GRIN2A												STK11
H3-3A												SUZ12
H3-3B												SVEP1
HERPUD1												SYK
HEY1												SYNCRIP
HIF1A												TAOK1
HIP1												TBX3
H3C2												TCF12
H4C9												TCF4
HLA-A												TFDP1
HLF												TFDP2
HMGA1												TGFBR2
HMGA2												TJP2
HNF1A												TNPO1
HNRNPA2B1												TP53
HOOK3												TRERF1
HOXA11												USP6
HOXA13												VHL
HOXA9												VIM
HOXC11												WASF3
HOXC13												WIPF1
HOXD11												WNK1
HOXD13												WT1
HRAS												XRN1
HSP90AA1												YBX1
HSP90AB1												ZC3H11A
IDH1												ZFP36L2
IDH2												ZMYM2
IGH												ZNF638
IGK												ZNF814
IGL
IKBKB
IKZF1
IL2
IL21R
IL6ST
IL7R
IRF4
IRS4
ITK
JAK1
JAK2
JAK3
JUN
KAT6A
KAT6B
KCNJ5
KDM5A
KDM5C
KDM6A
KDR
KDSR
KEAP1
KIF5B
KIT
KLF4
KLF6
KLK2
KMT2A
KMT2C
KMT2D
KNL1
KRAS
KTN1
LASP1
LATS1
LATS2
LCK
LEF1
LIFR
LMNA
LMO1
LMO2
LPP
LRIG3
LRP1B
LYL1
LZTR1
MAF
MAFB
MALT1
MAML2
MAP2K1
MAP2K2
MAP2K4
MAP3K1
MAP3K13
MAPK1
MAX
MDM2
MDM4
MECOM
MED12
MEN1
MET
MITF
MLF1
MLH1
MLLT1
MLLT10
MLLT11
MLLT3
MLLT6
MN1
MPL
MRTFA
MSH2
MSH6
MSI2
MSN
MTCP1
MTOR
MUC1
MUTYH
MYB
MYC
MYCL
MYCN
MYD88
MYH11
MYH9
MYO5A
MYOD1
NAB2
NBN
NCOA1
NCOA2
NCOA4
NCOR1
NCOR2
NDRG1
NF1
NF2
NFATC2
NFE2L2
NFIB
NFKB2
NFKBIE
NIN
NKX2-1
NONO
NOTCH1
NOTCH2
NPM1
NR4A3
NRAS
NRG1
NSD1
NSD2
NSD3
NT5C2
NTRK1
NTRK3
NUMA1
NUP214
NUP98
NUTM1
NUTM2B
NUTM2D
OLIG2
P2RY8
PAFAH1B2
PALB2
PATZ1
PAX3
PAX5
PAX7
PAX8
PBRM1
PBX1
PCM1
PDCD1LG2
PDE4DIP
PDGFB
PDGFRA
PDGFRB
PER1
PHF6
PHOX2B
PICALM
PIK3CA
PIK3CB
PIK3R1
PIM1
PLAG1
PLCG1
PML
PMS2
POLD1
POLE
POLQ
POT1
POU2AF1
POU5F1
PPARG
PPFIBP1
PPM1D
PPP2R1A
PPP6C
PRCC
PRDM1
PRDM16
PREX2
PRF1
PRKACA
PRKAR1A
PRRX1
PSIP1
PTCH1
PTEN
PTK6
PTPN11
PTPN13
PTPRB
PTPRC
PTPRK
PTPRT
QKI
RABEP1
RAC1
RAD21
RAD51B
RAF1
RANBP2
RAP1GDS1
RARA
RB1
RBM10
RBM15
RECQL4
REL
RET
RHOA
RHOH
RMI2
RNF213
RNF43
ROS1
RPL10
RPL22
RPL5
RPN1
RSPO2
RSPO3
RUNX1
RUNX1T1
SALL4
SBDS
SDC4
SDHA
SDHAF2
SDHB
SDHC
SDHD
SET
SETBP1
SETD2
SF3B1
SFPQ
SFRP4
SH2B3
SH3GL1
SIX1
SLC34A2
SLC45A3
SMAD2
SMAD3
SMAD4
SMARCA4
SMARCB1
SMARCD1
SMARCE1
SMO
SND1
SOCS1
SOX2
SPEN
SPOP
SRC
SRSF2
SRSF3
SS18
SS18L1
SSX1
SSX2
SSX4
STAG2
STAT3
STAT5B
STAT6
STIL
STK11
STRN
SUFU
SUZ12
SYK
TAF15
TAL1
TAL2
TBL1XR1
TBX3
TCEA1
TCF12
TCF3
TCF7L2
TCL1A
TENT5C
TERT
TET1
TET2
TFE3
TFEB
TFG
TGFBR2
TLX1
TLX3
TMEM127
TMPRSS2
TNFAIP3
TNFRSF14
TNFRSF17
TOP1
TP53
TP63
TPM3
TPM4
TPR
TRA
TRAF7
TRB
TRD
TRIM24
TRIM27
TRIM33
TRIP11
TRRAP
TSC1
TSC2
TSHR
U2AF1
UBR5
USP6
USP8
VHL
WAS
WDCP
WIF1
WRN
WT1
WWTR1
XPA
XPC
XPO1
YWHAE
ZBTB16
ZFHX3
ZMYM2
ZNF331
ZNF384
ZNF521
ZRSR2

## Sheet: HGMD-Other diseases
Category	Disease	Description	Gene Symbol	Entrez ID	OMIM ID	Event	Reference	PubMed ID
Autoimmune	Type 1 diabetes	Diabetes mellitus, juvenile onset, non-obese	HNF1A	6927	142410	ins 6 bp non-coding DNA	J Pediatr Endocrinol Metab. 2006, 19:143	16562587
Autoimmune	Type 1 diabetes	Diabetes mellitus, type 1	GH1	2688	139250	Pro28Gln	J Int Med Res. 2001, 29:397	11725827
Autoimmune	Type 1 diabetes	Diabetes mellitus, type 1	HNF1A	6927	142410	Gly415Arg	Diabetologia. 1999, 42:621	10333057
Autoimmune	Type 1 diabetes	Diabetes mellitus, type 1	HNF1A	6927	142410	(G-C) -124 to initiation codon	Diabetologia. 1999, 42:621	10333057
Autoimmune	Type 1 diabetes	Diabetes mellitus, type 1	HNF1A	6927	142410	del 1 bp codon 47	Hum Mutat. 2001, 18:345	11668618
Autoimmune	Type 1 diabetes	Diabetes mellitus, type 1	HNF1A	6927	142410	del 2 bp / ins 2 bp non-coding DNA	J Clin Endocrinol Metab. 2000, 85:331	10634407
Autoimmune	Type 1 diabetes	Diabetes mellitus, type 1, association with	NEUROD1	4760	601724	Ala45Thr	Diabetes Res Clin Pract. 2003, 60:49	12639765
Autoimmune	Type 1 diabetes	Diabetes, juvenile-onset	KCNJ11	3767	600937	Arg201Leu	Diabetes Care. 2005, 28:758	15735229
Autoimmune	Type 1 diabetes	Diabetes, type 1	CBLB	868	604491	Lys837Arg	Biochem Biophys Res Commun. 2008, 368:37	18201552
Autoimmune	Type 1 diabetes	Diabetes, type 1	CBLB	868	604491	Thr882Ala	Biochem Biophys Res Commun. 2008, 368:37	18201552
Autoimmune	Type 1 diabetes	Diabetes, type 1	CBLB	868	604491	Arg968Leu	Biochem Biophys Res Commun. 2008, 368:37	18201552
Autoimmune	Type 1 diabetes	Diabetes, type 1	CBLB	868	604491	Ala155Val	Biochem Biophys Res Commun. 2008, 368:37	18201552
Autoimmune	Type 1 diabetes	Diabetes, type 1	CBLB	868	604491	Phe328Leu	Biochem Biophys Res Commun. 2008, 368:37	18201552
Autoimmune	Type 1 diabetes	Diabetes, type 1	INS	3630	176730	Arg55Cys	Diabetes. 2008, 57:1131	18192540
Autoimmune	Type 1 diabetes	Diabetes, type 1	PRF1	5551	170280	Pro477Ala	Diabetes. 2008, 57:1078	18198357
Autoimmune	Type 1 diabetes	Diabetes, type 1	SIRT1	23411	604479	Leu107Pro	Cell Metab. 2013, 17:448	23473037
Autoimmune	Type 1 diabetes	Diabetes, type 1, and sensorineural hearing loss	WFS1	7466	606201	Leu757Ile	Eur J Hum Genet. 2002, 10:421	12107816
Autoimmune	Type 1 diabetes	Diabetes, type 1, and sensorineural hearing loss	WFS1	7466	606201	Asp729Asn	Eur J Hum Genet. 2002, 10:421	12107816
Autoimmune	Type 1 diabetes	Diabetes, type 1, and sensorineural hearing loss	WFS1	7466	606201	Val871Met	Eur J Hum Genet. 2002, 10:421	12107816
Autoimmune	Type 1 diabetes	Diabetes, type 1, association with	CTLA4	1493	123890	Ile53Met	Diabetes. 2001, 50:2169	11522687
Autoimmune	Type 1 diabetes	Diabetes, type 1, association with	IFIH1	64135	606951	Ala946Thr	Nat Genet. 2006, 38:617	16699517
Autoimmune	Type 1 diabetes	Diabetes, type 1, association with	IL4R	3566	147781	Glu400Ala	Genes Immun. 2009, 10S1:S33	19956098
Autoimmune	Type 1 diabetes	Diabetes, type 1, association with	IL4R	3566	147781	Cys431Arg	Genes Immun. 2009, 10S1:S33	19956098
Autoimmune	Type 1 diabetes	Diabetes, type 1, association with	PAX4	5078	167413	Pro321His	Diabetologia. 2005, 48:900	15834548
Autoimmune	Type 1 diabetes	Diabetes, type 1, association with	SUMO4	387082	608829	Met55Val	Nat Genet. 2004, 36:837	15247916
Autoimmune	Type 1 diabetes	Diabetes, type 1, association with	TAP2	6891	170261	Ile379Val	Diabetes. 2007, 56:270	17192492
Autoimmune	Type 1 diabetes	Diabetes, type 1, association with	TAP2	6891	170261	Gln687Term	Proc Natl Acad Sci U S A. 1992, 89:3932	1570316
Autoimmune	Type 1 diabetes	Diabetes, type 1, association with	TAP2	6891	170261	Arg651Cys	Diabetes. 2007, 56:270	17192492
Autoimmune	Type 1 diabetes	Diabetes, type 1, association with	TAP2	6891	170261	Ala665Thr	Proc Natl Acad Sci U S A. 1992, 89:3932	1570316
Autoimmune	Type 1 diabetes	Diabetes, type 1, association with	TBX21	30009	604895	His33Gln	Hum Genet. 2004, 115:177	15241679
Autoimmune	Type 1 diabetes	Diabetes, type 1, association with	TCF7	6932	189908	Pro19Thr	Diabetes. 2003, 52:1579	12765974
Autoimmune	Type 1 diabetes	Diabetes, type 1, association with	WFS1	7466	606201	Lys811Lys	Eur J Hum Genet. 2002, 10:421	12107816
Autoimmune	Type 1 diabetes	Diabetes, type 1, association with	WFS1	7466	606201	Ile720Val	Biochem Biophys Res Commun. 2000, 268:612	10679252
Autoimmune	Type 1 diabetes	Diabetes, type 1, association with	WFS1	7466	606201	His611Arg	Biochem Biophys Res Commun. 2000, 268:612	10679252
Autoimmune	Type 1 diabetes	Diabetes, type 1, association with	WFS1	7466	606201	Arg456His	Biochem Biophys Res Commun. 2000, 268:612	10679252
Autoimmune	Type 1 diabetes	Diabetes, type 1, association with	WFS1	7466	606201	Val395Val	Eur J Hum Genet. 2002, 10:421	12107816
Autoimmune	Type 1 diabetes	Diabetes, type 1, association with	WFS1	7466	606201	Ser855Ser	Eur J Hum Genet. 2002, 10:421	12107816
Autoimmune	Type 1 diabetes	Diabetes, type 1, association with	CLEC2D	29121	605659	Ser57Ser	Genome Res. 2009, 19:567	19189928
Autoimmune	Type 1 diabetes	Diabetes, type 1, association with	CTLA4	1493	123890	(T-C) -319 to initiation codon	J Pediatr Endocrinol Metab. 2001, 14:383	11327371
Autoimmune	Type 1 diabetes	Diabetes, type 1, association with	CTLA4	1493	123890	(G-A) +1384 to termination codon	J Clin Endocrinol Metab. 2004, 89:6257	15579786
Autoimmune	Type 1 diabetes	Diabetes, type 1, association with	CTLA4	1493	123890	(G-A) +375 to termination codon	Genes Immun. 2013, 14:58	22932817
Autoimmune	Type 1 diabetes	Diabetes, type 1, association with	IL10	3586	124092	(C-T) +761 to termination codon	Genes Immun. 2013, 14:58	22932817
Autoimmune	Type 1 diabetes	Diabetes, type 1, association with	IL2RA	3559	147730	(T-G) -10327 to transcription initiation site	Nat Genet. 2007, 39:1074	17676041
Autoimmune	Type 1 diabetes	Diabetes, type 1, association with	IL2RA	3559	147730	(T-A) +15372 to initiation codon	PLoS Genet. 2012, 8:e1002982	23028375
Autoimmune	Type 1 diabetes	Diabetes, type 1, association with	IL2RA	3559	147730	(A-T) -17676 to transcription initiation site	Nat Genet. 2007, 39:1074	17676041
Autoimmune	Type 1 diabetes	Diabetes, type 1, association with	PTPN22	26191	600716	(G-C) -1123 to initiation codon	Am J Med Genet A. 2006, 140A:586	16470599
Autoimmune	Type 1 diabetes	Diabetes, type 1, association with	FOXP3	50943	300292	(GT)n in promoter	Immunogenetics. 2003, 55:149	12750858
Autoimmune	Type 1 diabetes	Diabetes, type 1, increased risk, association with	OAS1	4938	164350	Ser162Gly	J Med Genet. 2006, 43:129	16014697
Autoimmune	Type 1 diabetes	Diabetes, type 1, juvenile	ALMS1	7840	606844	IVS18 as T-G -3	Eur J Hum Genet. 2014, 22:140	23652376
Autoimmune	Type 1 diabetes	Diabetes, type 1, protection against, association with	BTC	685	600345	IVS4 as C-T -4	J Mol Med. 2006, 84:616	16683131
Autoimmune	Type 1 diabetes	Diabetes, type 1, protection, association	XYLT1	64131	608124	IVS3 ds C-T +10	Diabet Med. 2006, 23:681	16759312
Autoimmune	Type 1 diabetes	Diabetes, type 1, protection, association	XYLT1	64131	608124	IVS3 ds G-C +30	Diabet Med. 2006, 23:681	16759312
Autoimmune	Type 1 diabetes	Diabetes, type 1, reduced risk	IFIH1	64135	606951	IVS14 ds G-A +1	Science. 2009, 324:387	19264985
Autoimmune	Type 1 diabetes	Diabetes, type 1, reduced risk	IFIH1	64135	606951	IVS8 ds G-C +1	Science. 2009, 324:387	19264985
Autoimmune	Type 1 diabetes	Diabetes, type 1, reduced risk	IL2RA	3559	147730	(C-T) +25562 to initiation codon	Nat Genet. 2007, 39:1074	17676041
Autoimmune	Type 1 diabetes	Diabetes, type 1, resistance to	GLIS3	169792	610192	Ala753Val	Biochem Biophys Res Commun. 2013, 437:521	23856252
Autoimmune	Type 1 diabetes	Diabetes, type 1B	INS	3630	176730	Cys31Tyr	Pediatr Diabetes. 2013, 14:112	22957706
Autoimmune	Type 1 diabetes	Diabetes, type 1B	INS	3630	176730	Cys109Phe	Pediatr Diabetes. 2013, 14:112	22957706
Autoimmune	Type 1 diabetes	Diabetes, type 1B	INS	3630	176730	Cys96Arg	Pediatr Diabetes. 2013, 14:112	22957706
Autoimmune	Type 1 diabetes	Diabetes, type 1B	KCNJ11	3767	600937	His46Arg	Pediatr Diabetes. 2012, epub:epub	22957706
Autoimmune	Type 1 diabetes	Diabetes, type 1B	KCNJ11	3767	600937	Gly366Trp	J Pediatr Endocrinol Metab. 2014, 27:519	24698822
Autoimmune	Type 1 diabetes	Nephropathy, in type 1 diabetes, association with	CCN2	1490	121009	(C-G) -223 to initiation codon	J Med Genet. 2010, 47:391	20522428
Autoimmune	Type 1 diabetes	Pigmented hypertrichosis with insulin-dependent diabetes	SLC29A3	55315	612373	Thr449Arg	Hum Mol Genet. 2009, 18:2257	19336477
Autoimmune	Type 1 diabetes	Pigmented hypertrichosis with insulin-dependent diabetes	SLC29A3	55315	612373	Met116Arg	Hum Mol Genet. 2009, 18:2257	19336477
Autoimmune	Type 1 diabetes	Pigmented hypertrichosis with insulin-dependent diabetes	SLC29A3	55315	612373	Glu444Term	Hum Mol Genet. 2009, 18:2257	19336477
Autoimmune	Type 1 diabetes	Pigmented hypertrichosis with insulin-dependent diabetes	SLC29A3	55315	612373	del 1 bp codon 314	Hum Mol Genet. 2009, 18:2257	19336477
Autoimmune	Inflammatory bowel disease	Hypogammaglobulinaemia, early-onset with autoimmunity & inflammatory bowel disease	LRBA	987	606453	Ile2657Ser	Am J Hum Genet. 2012, 90:986	22608502
Autoimmune	Inflammatory bowel disease	Hypogammaglobulinaemia, early-onset with autoimmunity & inflammatory bowel disease	LRBA	987	606453	Arg1683Term	Am J Hum Genet. 2012, 90:986	22608502
Autoimmune	Inflammatory bowel disease	Hypogammaglobulinaemia, early-onset with autoimmunity & inflammatory bowel disease	LRBA	987	606453	Glu59Term	Am J Hum Genet. 2012, 90:986	22608502
Autoimmune	Inflammatory bowel disease	Hypogammaglobulinaemia, early-onset with autoimmunity & inflammatory bowel disease	LRBA	987	606453	deletion 111,114bp incl ex. 1-2	Am J Hum Genet. 2012, 90:986	22608502
Autoimmune	Inflammatory bowel disease	Inflammatory bowel disease	EPCAM	4072	185535	Cys135Phe	J Med Genet. 2014, 51:748	25194001
Autoimmune	Inflammatory bowel disease	Inflammatory bowel disease	FOXP3	50943	300292	Cys232Gly	J Pediatr Gastroenterol Nutr. 2014, 58:561	24792626
Autoimmune	Inflammatory bowel disease	Inflammatory bowel disease	IL10	3586	124092	Gly153Asp	Gastroenterology. 2012, 143:347	22549091
Autoimmune	Inflammatory bowel disease	Inflammatory bowel disease	IL10RA	3587	146933	Ile169Thr	Gastroenterology. 2012, 143:347	22549091
Autoimmune	Inflammatory bowel disease	Inflammatory bowel disease	IL10RA	3587	146933	Arg117Cys	Gastroenterology. 2012, 143:347	22549091
Autoimmune	Inflammatory bowel disease	Inflammatory bowel disease	IL10RA	3587	146933	Arg262Cys	Am J Gastroenterol. 2011, 106:1544	21519361
Autoimmune	Inflammatory bowel disease	Inflammatory bowel disease	IL10RA	3587	146933	Tyr57Cys	Gastroenterology. 2012, 143:347	22549091
Autoimmune	Inflammatory bowel disease	Inflammatory bowel disease	IL10RA	3587	146933	Cys223Arg	J Med Genet. 2014, 51:748	25194001
Autoimmune	Inflammatory bowel disease	Inflammatory bowel disease	IL10RB	3588	123889	Glu141Term	Am J Gastroenterol. 2011, 106:1544	21519361
Autoimmune	Inflammatory bowel disease	Inflammatory bowel disease	IL10RB	3588	123889	Ser230Term	Gastroenterology. 2012, 143:347	22549091
Autoimmune	Inflammatory bowel disease	Inflammatory bowel disease	IL10RB	3588	123889	Cys66Tyr	Gastroenterology. 2012, 143:347	22549091
Autoimmune	Inflammatory bowel disease	Inflammatory bowel disease	IL10RB	3588	123889	Trp204Term	Gastroenterology. 2012, 143:347	22549091
Autoimmune	Inflammatory bowel disease	Inflammatory bowel disease	KRT18	3875	148070	Ser230Thr	J Cell Sci. 2004, 117:1989	15090596
Autoimmune	Inflammatory bowel disease	Inflammatory bowel disease	KRT8	3856	148060	Lys464Asn	J Cell Sci. 2004, 117:1989	15090596
Autoimmune	Inflammatory bowel disease	Inflammatory bowel disease	KRT8	3856	148060	Ile63Val	J Cell Sci. 2004, 117:1989	15090596
Autoimmune	Inflammatory bowel disease	Inflammatory bowel disease	MST1R	4486	600168	Asp176Asn	Genet Med. 2015, epub:epub	25790160
Autoimmune	Inflammatory bowel disease	Inflammatory bowel disease	MST1R	4486	600168	Ala311Thr	Genet Med. 2015, epub:epub	25790160
Autoimmune	Inflammatory bowel disease	Inflammatory bowel disease	TTC37	9652	614589	Gly673Asp	J Med Genet. 2014, 51:748	25194001
Autoimmune	Inflammatory bowel disease	Inflammatory bowel disease	XIAP	331	300079	His220Tyr	J Allergy Clin Immunol. 2014, 134:1131	24942515
Autoimmune	Inflammatory bowel disease	Inflammatory bowel disease	SKIV2L	6499	600478	IVS4 as A-C -2	J Med Genet. 2014, 51:748	25194001
Autoimmune	Inflammatory bowel disease	Inflammatory bowel disease	IL10RB	3588	123889	(C-T) +52 to termination codon	Gastroenterology. 2012, 143:347	22549091
Autoimmune	Inflammatory bowel disease	Inflammatory bowel disease	EPCAM	4072	185535	del 1 bp codon 234	J Med Genet. 2014, 51:748	25194001
Autoimmune	Inflammatory bowel disease	Inflammatory bowel disease	IL10RA	3587	146933	del 1 bp codon 195	Inflamm Bowel Dis. 2013, 19:2820	24216686
Autoimmune	Inflammatory bowel disease	Inflammatory bowel disease	IL10RB	3588	123889	deletion ~5.5 kb incl. ex. 4 and part of ex.5	Gastroenterology. 2012, 143:347	22549091
Autoimmune	Inflammatory bowel disease	Inflammatory bowel disease	IL10RB	3588	123889	deletion ex. 2	Inflamm Bowel Dis. 2013, 19:2820	24216686
Autoimmune	Inflammatory bowel disease	Inflammatory bowel disease & B-cell non-Hodgkin lymphoma	IL10RB	3588	123889	Tyr59Cys	Blood. 2013, 122:3713	24089328
Autoimmune	Inflammatory bowel disease	Inflammatory bowel disease & B-cell non-Hodgkin lymphoma	IL10RA	3587	146933	IVS3 as C-G -10	Blood. 2013, 122:3713	24089328
Autoimmune	Inflammatory bowel disease	Inflammatory bowel disease & B-cell non-Hodgkin lymphoma	IL10RB	3588	123889	deletion 5484bp incl ex. 4-5	Blood. 2013, 122:3713	24089328
Autoimmune	Inflammatory bowel disease	Inflammatory bowel disease, association with	ABCB1	5243	171050	Ser893Ala	Am J Hum Genet. 2003, 73:1282	14610718
Autoimmune	Inflammatory bowel disease	Inflammatory bowel disease, association with	BPI	671	109195	Lys216Glu	J Crohns Colitis. 2011, 5:14	21272798
Autoimmune	Inflammatory bowel disease	Inflammatory bowel disease, association with	GLI1	2735	165220	Glu1100Gln	PLoS Med. 2008, 5:e239	19071955
Autoimmune	Inflammatory bowel disease	Inflammatory bowel disease, association with	MST1	4485	142408	Arg703Cys	Mucosal Immunol. 2008, 1:131	19079170
Autoimmune	Inflammatory bowel disease	Inflammatory bowel disease, association with	MYO9B	4650	602129	Ala1011Ser	Gastroenterology. 2006, 131:1768	17087940
Autoimmune	Inflammatory bowel disease	Inflammatory bowel disease, association with	SLC15A1	6564	600544	Ser117Asn	Inflamm Bowel Dis. 2009, 15:1562	19462432
Autoimmune	Inflammatory bowel disease	Inflammatory bowel disease, association with	MYO9B	4650	602129	IVS14 as C-T -342	Gastroenterology. 2006, 131:1768	17087940
Autoimmune	Inflammatory bowel disease	Inflammatory bowel disease, association with	MYO9B	4650	602129	IVS20 ds C-A +365	Gastroenterology. 2006, 131:1768	17087940
Autoimmune	Inflammatory bowel disease	Inflammatory bowel disease, association with	MYO9B	4650	602129	IVS32 ds A-G +67	Gastroenterology. 2006, 131:1768	17087940
Autoimmune	Inflammatory bowel disease	Inflammatory bowel disease, association with	IL12B	3593	161561	(C-G) -65164 to transcription initiation site	PLoS One. 2012, 7:e34349	22479607
Autoimmune	Inflammatory bowel disease	Inflammatory bowel disease, association with	IL1R1	3554	147810	(T-C) -15858 to initiation codon	J Clin Immunol. 2010, 30:74	19844779
Autoimmune	Inflammatory bowel disease	Inflammatory bowel disease, association with	NKX2-3	159296	606727	(C-T) -1296 to initiation codon	Mol Genet Metab. 2011, 104:174	21803625
Autoimmune	Inflammatory bowel disease	Inflammatory bowel disease, association with	IRF5	3663	607218	ins 5 bp non-coding DNA	Hum Mol Genet. 2007, 16:3008	17881657
Autoimmune	Inflammatory bowel disease	Inflammatory bowel disease, early-onset	IL21	59067	605384	Leu49Pro	J Allergy Clin Immunol. 2014, 133:1651	24746753
Autoimmune	Inflammatory bowel disease	Inflammatory bowel disease, infantile-onset	IL10RA	3587	146933	Glu431Term	J Crohns Colitis. 2014, epub:epub	24813381
Autoimmune	Inflammatory bowel disease	Inflammatory bowel disease, protection against, association with	CARD9	64170	607212	IVS11 ds G-C +1	Nat Genet. 2011, 43:1066	21983784
Autoimmune	Inflammatory bowel disease	Inflammatory bowel disease, risk, association with	DLG5	9231	604090	Pro1481Gln	Hum Mutat. 2006, 27:353	16450402
Autoimmune	Inflammatory bowel disease	Inflammatory bowel disease, risk, association with	DLG5	9231	604090	Arg140Gln	Nat Genet. 2004, 36:476	15107852
Autoimmune	Inflammatory bowel disease	Inflammatory bowel disease, susceptibility, association	SLC11A1	6556	600266	(GT)n in 5' UTR	Tissue Antigens. 2001, 58:379	11929588
Autoimmune	Inflammatory bowel disease	Inflammatory bowel disease, very early onset	TTC7A	57217	609332	Gln526Term	Gastroenterology. 2014, 146:1028	24417819
Autoimmune	Inflammatory bowel disease	Inflammatory bowel disease, very early onset	TTC7A	57217	609332	Glu71Lys	Gastroenterology. 2014, 146:1028	24417819
Autoimmune	Inflammatory bowel disease	Inflammatory bowel disease, very early onset	TTC7A	57217	609332	Ala832Thr	Gastroenterology. 2014, 146:1028	24417819
Autoimmune	Inflammatory bowel disease	Inflammatory bowel disease, very early onset	TTC7A	57217	609332	IVS6 as G-T -1	Gastroenterology. 2014, 146:1028	24417819
Autoimmune	Inflammatory bowel disease	Inflammatory bowel disease, very early onset	TTC7A	57217	609332	IVS9 as A-G -2	Gastroenterology. 2014, 146:1028	24417819
Autoimmune	Inflammatory bowel disease	Inflammatory bowel disease, very early onset, association with	NCF2	4688	608515	Arg38Gln	Gut. 2012, 61:1028	21900546
Autoimmune	Inflammatory bowel disease	Inflammatory bowel disease, very early-onset	IL10RA	3587	146933	Tyr64Term	J Pediatr Gastroenterol Nutr. 2014, epub:epub	25373860
Autoimmune	Inflammatory bowel disease	Inflammatory bowel disease, very early-onset	IL10RA	3587	146933	Trp45Gly	J Pediatr Gastroenterol Nutr. 2014, epub:epub	25373860
Autoimmune	Inflammatory bowel disease	Crohn disease, association with	NELL1	4745	602319	Gln82Arg	PLoS One. 2007, 2:e691	17684544
Autoimmune	Inflammatory bowel disease	Crohn disease, association with	NELL1	4745	602319	Arg354Trp	PLoS One. 2007, 2:e691	17684544
Autoimmune	Inflammatory bowel disease	Crohn disease, association with	NELL1	4745	602319	(C-G) +7833 to transcription initiation site	PLoS One. 2007, 2:e691	17684544
Autoimmune	Inflammatory bowel disease	Crohn's disease	GAL3ST2	64090	608237	Thr66Met	Gut. 2014, 63:1831	25147203
Autoimmune	Inflammatory bowel disease	Crohn's disease	NOD2	64127	605956	Arg713His	Immunogenetics. 2006, 58:99	16485124
Autoimmune	Inflammatory bowel disease	Crohn's disease	NOD2	64127	605956	Arg790Trp	Immunogenetics. 2006, 58:99	16485124
Autoimmune	Inflammatory bowel disease	Crohn's disease	NOD2	64127	605956	Arg791Trp	Immunogenetics. 2006, 58:99	16485124
Autoimmune	Inflammatory bowel disease	Crohn's disease	NOD2	64127	605956	Arg391Cys	Immunogenetics. 2006, 58:99	16485124
Autoimmune	Inflammatory bowel disease	Crohn's disease	NOD2	64127	605956	Arg760Cys	Immunogenetics. 2006, 58:99	16485124
Autoimmune	Inflammatory bowel disease	Crohn's disease	NOD2	64127	605956	Val955Ile	Neurology. 2007, 69:640	17698784
Autoimmune	Inflammatory bowel disease	Crohn's disease	XIAP	331	300079	Lys297Thr	Gut. 2015, 64:66	24572142
Autoimmune	Inflammatory bowel disease	Crohn's disease	XIAP	331	300079	Gly39Cys	Gut. 2015, 64:66	24572142
Autoimmune	Inflammatory bowel disease	Crohn's disease	XIAP	331	300079	Trp323Term	Gut. 2015, 64:66	24572142
Autoimmune	Inflammatory bowel disease	Crohn's disease and ulcerative colitis, reduced risk	PGLYRP2	114770	608199	Thr46Ala	PLoS One. 2013, 8:e67393	23840689
Autoimmune	Inflammatory bowel disease	Crohn's disease and ulcerative colitis, reduced risk	PGLYRP2	114770	608199	Met270Lys	PLoS One. 2013, 8:e67393	23840689
Autoimmune	Inflammatory bowel disease	Crohn's disease and ulcerative colitis, reduced risk	PGLYRP2	114770	608199	Arg99Gln	PLoS One. 2013, 8:e67393	23840689
Autoimmune	Inflammatory bowel disease	Crohn's disease, association with	CARD8	22900	609051	Cys10Term	Gastroenterology. 2006, 131:1190	17030188
Autoimmune	Inflammatory bowel disease	Crohn's disease, association with	CLEC2D	29121	605659	Leu23Val	Eur J Gastroenterol Hepatol. 2012, 24:965	22664939
Autoimmune	Inflammatory bowel disease	Crohn's disease, association with	MUC2	4583	158370	Val116Met	J Mol Med. 2006, 84:1055	17058067
Autoimmune	Inflammatory bowel disease	Crohn's disease, association with	IL16	3603	603035	(C-T) -2776 to initiation codon	Clin Immunol. 2003, 106:197	12706406
Autoimmune	Inflammatory bowel disease	Crohn's disease, association with	NCF4	4689	601488	(T-C) +1290 to initiation codon	Gut. 2012, 61:1028	21900546
Autoimmune	Inflammatory bowel disease	Crohn's disease, association with	NLRP3	114548	606416	(G-T) +5230 to termination codon	Nat Genet. 2009, 41:71	19098911
Autoimmune	Inflammatory bowel disease	Crohn's disease, association with	PTGER4	5734	601586	(C-A) -202517 to transcription initiation site	PLoS Genet. 2007, 3:e58	17447842
Autoimmune	Inflammatory bowel disease	Crohn's disease, association with	PTGER4	5734	601586	(G-T) -193136 to transcription initiation site	PLoS Genet. 2007, 3:e58	17447842
Autoimmune	Inflammatory bowel disease	Crohn's disease, association with	PTPN2	5771	176887	(T-C) +7081 to initiation codon	PLoS One. 2012, 7:e33682	22457781
Autoimmune	Inflammatory bowel disease	Crohn's disease, association with	DEFB4A	1673	602215	entire gene in HBD cluster	Am J Hum Genet. 2006, 79:439	16909382
Autoimmune	Inflammatory bowel disease	Crohn's disease, childhood onset, association with	HNF4A	3172	600281	(C-G) -4030 to initiation codon	Genes Immun. 2012, 13:556	22914433
Autoimmune	Inflammatory bowel disease	Crohn's disease, early-onset, and autoimmunity	CTLA4	1493	123890	Tyr60Cys	J Crohns Colitis. 2015, S1:S428	25718204
Autoimmune	Inflammatory bowel disease	Crohn's disease, ileal, association with	NCF4	4689	601488	IVS1 ds T-C +1258	Nat Genet. 2007, 39:596	17435756
Autoimmune	Inflammatory bowel disease	Crohn's disease, ileal, association with	ICOSLG	23308	605717	(T-C) +33176 to termination codon	Immunity. 2014, 40:734	24837102
Autoimmune	Inflammatory bowel disease	Crohn's disease, increased risk	PGLYRP2	114770	608199	Arg394Gln	PLoS One. 2013, 8:e67393	23840689
Autoimmune	Inflammatory bowel disease	Crohn's disease, increased risk	PGLYRP4	57115	608198	Gln92Arg	PLoS One. 2013, 8:e67393	23840689
Autoimmune	Inflammatory bowel disease	Crohn's disease, increased risk	PGLYRP4	57115	608198	Pro3Leu	PLoS One. 2013, 8:e67393	23840689
Autoimmune	Inflammatory bowel disease	Crohn's disease, increased risk	PGLYRP4	57115	608198	Gly192Val	PLoS One. 2013, 8:e67393	23840689
Autoimmune	Inflammatory bowel disease	Crohn's disease, increased risk, association with	ATG16L1	55054	610767	Thr281Ala	Nat Genet. 2007, 39:207	17200669
Autoimmune	Inflammatory bowel disease	Crohn's disease, increased risk, association with	CALCOCO2	10241	604587	Val272Ala	Gastroenterology. 2013, 145:339	23624108
Autoimmune	Inflammatory bowel disease	Crohn's disease, increased risk, association with	HEATR3	55027	614951	Arg642Ser	Genes Immun. 2013, 14:310	23615072
Autoimmune	Inflammatory bowel disease	Crohn's disease, increased risk, association with	PRDM1	639	603423	Ser354Asn	Gastroenterology. 2013, 145:339	23624108
Autoimmune	Inflammatory bowel disease	Crohn's disease, increased risk, association with	SMAD3	4088	603109	(C-T) +84104 to initiation codon	Nature. 2015, 518:337	25363779
Autoimmune	Inflammatory bowel disease	Crohn's disease, increased risk, association with	IRGM	345611	608212	deletion 20 kb, 2.7kb upstream of TIS	Nat Genet. 2008, 40:1107	19165925
Autoimmune	Inflammatory bowel disease	Crohn's disease, increased risk, association with	DMBT1	1755	601969	~2 kb deletion of ex. 14 and 17	Gastroenterology. 2007, 133:1499	17983803
Autoimmune	Inflammatory bowel disease	Crohn's disease, increased risk, association with	IRGM	345611	608212	(GTTT)n in 5-UTR	Hum Mol Genet. 2010, 19:1828	20106866
Autoimmune	Inflammatory bowel disease	Crohn's disease, neonatal onset	IL10RA	3587	146933	Arg101Trp	Genes Immun. 2012, 13:437	22476154
Autoimmune	Inflammatory bowel disease	Crohn's disease, neonatal onset	IL10RA	3587	146933	Tyr91Cys	Eur J Gastroenterol Hepatol. 2013, epub:epub	23839161
Autoimmune	Inflammatory bowel disease	Crohn's disease, protection against	IL23R	149233	607562	Arg381Gln	Science. 2006, 314:1461	17068223
Autoimmune	Inflammatory bowel disease	Crohn's disease, protection against	IL23R	149233	607562	Arg86Gln	Nat Genet. 2011, 43:43	21151126
Autoimmune	Inflammatory bowel disease	Crohn's disease, protection against	IL23R	149233	607562	Gly149Arg	Nat Genet. 2011, 43:43	21151126
Autoimmune	Inflammatory bowel disease	Crohn's disease, protection against	IL23R	149233	607562	Val362Ile	Nat Genet. 2011, 43:43	21151126
Autoimmune	Inflammatory bowel disease	Crohn's disease, susceptibility to	DLG1	1739	601014	Ile125Thr	PLoS One. 2014, 9:e99807	24937328
Autoimmune	Inflammatory bowel disease	Crohn's disease, susceptibility to	DLG1	1739	601014	Arg278Gln	PLoS One. 2014, 9:e99807	24937328
Autoimmune	Inflammatory bowel disease	Crohn's disease, susceptibility to	NOD2	64127	605956	Thr294Ser	Nature. 2001, 411:599	11385576
Autoimmune	Inflammatory bowel disease	Crohn's disease, susceptibility to	NOD2	64127	605956	Arg38Met	Inflamm Bowel Dis. 2008, 14:176	17941079
Autoimmune	Inflammatory bowel disease	Crohn's disease, susceptibility to	NOD2	64127	605956	His352Arg	Nature. 2001, 411:599	11385576
Autoimmune	Inflammatory bowel disease	Crohn's disease, susceptibility to	NOD2	64127	605956	Pro727Leu	Inflamm Bowel Dis. 2008, 14:176	17941079
Autoimmune	Inflammatory bowel disease	Crohn's disease, susceptibility to	NOD2	64127	605956	Arg1019Term	Inflamm Bowel Dis. 2008, 14:176	17941079
Autoimmune	Inflammatory bowel disease	Crohn's disease, susceptibility to	NOD2	64127	605956	Leu348Val	Nature. 2001, 411:599	11385576
Autoimmune	Inflammatory bowel disease	Crohn's disease, susceptibility to	NOD2	64127	605956	Asp824Asn	CARD15. 2003, .:.	LSDB
Autoimmune	Inflammatory bowel disease	Crohn's disease, susceptibility to	NOD2	64127	605956	Ala301Val	Nature. 2001, 411:599	11385576
Autoimmune	Inflammatory bowel disease	Crohn's disease, susceptibility to	NOD2	64127	605956	Ala432Val	Nature. 2001, 411:599	11385576
Autoimmune	Inflammatory bowel disease	Crohn's disease, susceptibility to	NOD2	64127	605956	Ala612Val	Nature. 2001, 411:599	11385576
Autoimmune	Inflammatory bowel disease	Crohn's disease, susceptibility to	NOD2	64127	605956	Ala725Gly	Nature. 2001, 411:599	11385576
Autoimmune	Inflammatory bowel disease	Crohn's disease, susceptibility to	NOD2	64127	605956	Ala755Val	Nature. 2001, 411:599	11385576
Autoimmune	Inflammatory bowel disease	Crohn's disease, susceptibility to	NOD2	64127	605956	Ala758Val	Nature. 2001, 411:599	11385576
Autoimmune	Inflammatory bowel disease	Crohn's disease, susceptibility to	NOD2	64127	605956	Trp907Arg	Inflamm Bowel Dis. 2008, 14:176	17941079
Autoimmune	Inflammatory bowel disease	Crohn's disease, susceptibility to	NOD2	64127	605956	Trp355Term	Inflamm Bowel Dis. 2008, 14:176	17941079
Autoimmune	Inflammatory bowel disease	Crohn's disease, susceptibility to	IL23R	149233	607562	(C-A) +309 to termination codon	Orv Hetil. 2009, 150:81	19103559
Autoimmune	Inflammatory bowel disease	Crohn's disease, susceptibility to, association	IRGM	345611	608212	Leu105Leu	Nat Genet. 2007, 39:830	17554261
Autoimmune	Inflammatory bowel disease	Crohn's disease, susceptibility to, association	NOD2	64127	605956	Asn414Ser	Am J Hum Genet. 2002, 70:845	11875755
Autoimmune	Inflammatory bowel disease	Crohn's disease, susceptibility to, association	NOD2	64127	605956	Asn852Ser	Hum Mutat. 2006, 27:44	16278823
Autoimmune	Inflammatory bowel disease	Crohn's disease, susceptibility to, association	NOD2	64127	605956	Asn853Ser	Am J Hum Genet. 2002, 70:845	11875755
Autoimmune	Inflammatory bowel disease	Crohn's disease, susceptibility to, association	NOD2	64127	605956	Asn289Ser	Am J Hum Genet. 2002, 70:845	11875755
Autoimmune	Inflammatory bowel disease	Crohn's disease, susceptibility to, association	NOD2	64127	605956	Thr189Met	Am J Hum Genet. 2002, 70:845	11875755
Autoimmune	Inflammatory bowel disease	Crohn's disease, susceptibility to, association	NOD2	64127	605956	Met863Val	Am J Hum Genet. 2002, 70:845	11875755
Autoimmune	Inflammatory bowel disease	Crohn's disease, susceptibility to, association	NOD2	64127	605956	Arg1019Gly	Hum Mutat. 2006, 27:44	16278823
Autoimmune	Inflammatory bowel disease	Crohn's disease, susceptibility to, association	NOD2	64127	605956	Arg896Term	Hum Mutat. 2006, 27:44	16278823
Autoimmune	Inflammatory bowel disease	Crohn's disease, susceptibility to, association	NOD2	64127	605956	Arg393His	Hum Mutat. 2006, 27:44	16278823
Autoimmune	Inflammatory bowel disease	Crohn's disease, susceptibility to, association	NOD2	64127	605956	Arg235Cys	Am J Hum Genet. 2002, 70:845	11875755
Autoimmune	Inflammatory bowel disease	Crohn's disease, susceptibility to, association	NOD2	64127	605956	Arg703Cys	Am J Hum Genet. 2002, 70:845	11875755
Autoimmune	Inflammatory bowel disease	Crohn's disease, susceptibility to, association	NOD2	64127	605956	Arg713Cys	Am J Hum Genet. 2002, 70:845	11875755
Autoimmune	Inflammatory bowel disease	Crohn's disease, susceptibility to, association	NOD2	64127	605956	Arg138Gln	Am J Hum Genet. 2002, 70:845	11875755
Autoimmune	Inflammatory bowel disease	Crohn's disease, susceptibility to, association	NOD2	64127	605956	Arg311Trp	Am J Hum Genet. 2002, 70:845	11875755
Autoimmune	Inflammatory bowel disease	Crohn's disease, susceptibility to, association	NOD2	64127	605956	Arg684Trp	Am J Hum Genet. 2002, 70:845	11875755
Autoimmune	Inflammatory bowel disease	Crohn's disease, susceptibility to, association	NOD2	64127	605956	Arg373Cys	Am J Hum Genet. 2002, 70:845	11875755
Autoimmune	Inflammatory bowel disease	Crohn's disease, susceptibility to, association	NOD2	64127	605956	Leu248Arg	Am J Hum Genet. 2002, 70:845	11875755
Autoimmune	Inflammatory bowel disease	Crohn's disease, susceptibility to, association	NOD2	64127	605956	Glu441Lys	Am J Hum Genet. 2002, 70:845	11875755
Autoimmune	Inflammatory bowel disease	Crohn's disease, susceptibility to, association	NOD2	64127	605956	Glu778Lys	Am J Hum Genet. 2002, 70:845	11875755
Autoimmune	Inflammatory bowel disease	Crohn's disease, susceptibility to, association	NOD2	64127	605956	Glu843Lys	Am J Hum Genet. 2002, 70:845	11875755
Autoimmune	Inflammatory bowel disease	Crohn's disease, susceptibility to, association	NOD2	64127	605956	Asp291Asn	Am J Hum Genet. 2002, 70:845	11875755
Autoimmune	Inflammatory bowel disease	Crohn's disease, susceptibility to, association	NOD2	64127	605956	Ala140Thr	Am J Hum Genet. 2002, 70:845	11875755
Autoimmune	Inflammatory bowel disease	Crohn's disease, susceptibility to, association	NOD2	64127	605956	Ala885Thr	Am J Hum Genet. 2002, 70:845	11875755
Autoimmune	Inflammatory bowel disease	Crohn's disease, susceptibility to, association	NOD2	64127	605956	Ala918Asp	Am J Hum Genet. 2002, 70:845	11875755
Autoimmune	Inflammatory bowel disease	Crohn's disease, susceptibility to, association	NOD2	64127	605956	Ala612Thr	Am J Hum Genet. 2002, 70:845	11875755
Autoimmune	Inflammatory bowel disease	Crohn's disease, susceptibility to, association	NOD2	64127	605956	Gly978Glu	Am J Hum Genet. 2002, 70:845	11875755
Autoimmune	Inflammatory bowel disease	Crohn's disease, susceptibility to, association	NOD2	64127	605956	Gly924Asp	Am J Hum Genet. 2002, 70:845	11875755
Autoimmune	Inflammatory bowel disease	Crohn's disease, susceptibility to, association	NOD2	64127	605956	Val793Met	Am J Hum Genet. 2002, 70:845	11875755
Autoimmune	Inflammatory bowel disease	Crohn's disease, susceptibility to, association	NOD2	64127	605956	Ser431Leu	Am J Hum Genet. 2002, 70:845	11875755
Autoimmune	Inflammatory bowel disease	Crohn's disease, susceptibility to, association	NOD2	64127	605956	Trp157Arg	Am J Hum Genet. 2002, 70:845	11875755
Autoimmune	Inflammatory bowel disease	Crohn's disease, susceptibility to, association	NOD2	64127	605956	IVS1 as T-A -7	Hum Mutat. 2006, 27:44	16278823
Autoimmune	Inflammatory bowel disease	Crohn's disease, susceptibility to, association	NOD2	64127	605956	IVS8 ds C-T +158	J Dig Dis. 2009, 10:124	19426395
Autoimmune	Inflammatory bowel disease	Crohn's disease, susceptibility to, association	TNFSF15	9966	604052	(T-C) -358 to transcription initiation site	Hum Mol Genet. 2009, 18:1089	19124533
Autoimmune	Inflammatory bowel disease	Crohn's disease, susceptibility to, association	NOD2	64127	605956	del 6 bp codon 557	Am J Hum Genet. 2002, 70:845	11875755
Autoimmune	Inflammatory bowel disease	Crohn's disease, susceptibility to, association with	NOD2	64127	605956	Thr245Met	Clin Genet. 2003, 63:160	12630966
Autoimmune	Inflammatory bowel disease	Crohn's disease, susceptibility to, association with	NOD2	64127	605956	Arg702Trp	Nature. 2001, 411:599	11385576
Autoimmune	Inflammatory bowel disease	Crohn's disease, susceptibility to, association with	NOD2	64127	605956	Gly908Arg	Nature. 2001, 411:599	11385576
Autoimmune	Inflammatory bowel disease	Crohn's disease, susceptibility to, association with	NOD2	64127	605956	ins 1 bp codon 1007	Nature. 2001, 411:603	11385577
Autoimmune	Inflammatory bowel disease	Crohn's disease, susceptibility, association with	SLC22A4	6583	604190	Leu503Phe	Nat Genet. 2004, 36:471	15107849
Autoimmune	Inflammatory bowel disease	Crohn's disease, susceptibility, association with	SLC22A5	6584	603377	(G-C) -207 to initiation codon	Nat Genet. 2004, 36:471	15107849
Autoimmune	Inflammatory bowel disease	Reduced IL10 secretion in Crohn's disease	IL10	3586	124092	Gly15Arg	Scand J Gastroenterol. 2003, 38:611	12825869
Autoimmune	Inflammatory bowel disease	Crohn's disease and ulcerative colitis, reduced risk	PGLYRP2	114770	608199	Thr46Ala	PLoS One. 2013, 8:e67393	23840689
Autoimmune	Inflammatory bowel disease	Crohn's disease and ulcerative colitis, reduced risk	PGLYRP2	114770	608199	Met270Lys	PLoS One. 2013, 8:e67393	23840689
Autoimmune	Inflammatory bowel disease	Crohn's disease and ulcerative colitis, reduced risk	PGLYRP2	114770	608199	Arg99Gln	PLoS One. 2013, 8:e67393	23840689
Autoimmune	Inflammatory bowel disease	High-grade dysplasia/cancer in ulcerative colitis, association	MSH2	4436	609309	IVS12 as T-C -6	Gastroenterology. 1995, 109:151	7797014
Autoimmune	Inflammatory bowel disease	Ulcerative colitis	KRT8	3856	148060	Arg341Cys	Clin Gastroenterol Hepatol. 2007, 5:857	17509943
Autoimmune	Inflammatory bowel disease	Ulcerative colitis	IL10RA	3587	146933	IVS5 ds T-C +2	Inflamm Bowel Dis. 2013, 19:115	22550014
Autoimmune	Inflammatory bowel disease	Ulcerative colitis	IL10RA	3587	146933	(G-T) -415 to initiation codon	World J Gastroenterol. 2013, 19:8659	24379584
Autoimmune	Inflammatory bowel disease	Ulcerative colitis, association with	IL10	3586	124092	Phe129Tyr	Nat Genet. 2008, 40:1319	18836448
Autoimmune	Inflammatory bowel disease	Ulcerative colitis, association with	MUC13	56667	NULL	Arg503Ser	J Mol Med. 2006, 84:1055	17058067
Autoimmune	Inflammatory bowel disease	Ulcerative colitis, association with	MUC4	4585	158372	Ala585Ser	J Mol Med. 2006, 84:1055	17058067
Autoimmune	Inflammatory bowel disease	Ulcerative colitis, association with	PGLYRP2	114770	608199	Ala208Thr	PLoS One. 2013, 8:e67393	23840689
Autoimmune	Inflammatory bowel disease	Ulcerative colitis, association with	PGLYRP3	114771	608197	Pro33Ser	PLoS One. 2013, 8:e67393	23840689
Autoimmune	Inflammatory bowel disease	Ulcerative colitis, association with	PGLYRP3	114771	608197	Arg235Trp	PLoS One. 2013, 8:e67393	23840689
Autoimmune	Inflammatory bowel disease	Ulcerative colitis, association with	PGLYRP3	114771	608197	Glu138Gly	PLoS One. 2013, 8:e67393	23840689
Autoimmune	Inflammatory bowel disease	Ulcerative colitis, association with	CTLA4	1493	123890	(AT)n in 3' UTR	Genes Immun. 2010, 11:573	20445568
Autoimmune	Inflammatory bowel disease	Ulcerative colitis, association with	MUC3A	4584	158371	51 bp repeat in coding region	Hum Mol Genet. 1999, 8:307	9931338
Autoimmune	Inflammatory bowel disease	Ulcerative colitis, early=onset	NOD2	64127	605956	Lys953Glu	Int J Mol Sci. 2014, 15:3834	24595243
Autoimmune	Inflammatory bowel disease	Ulcerative colitis, increased risk, association	NFKB1	4790	164011	del 4 bp non-coding DNA	Hum Mol Genet. 2004, 13:35	14613970
Autoimmune	Inflammatory bowel disease	Ulcerative colitis, increased risk, association with	IL17REL	400935	613414	Leu333Pro	Nat Genet. 2010, 42:292	20228798
Autoimmune	Inflammatory bowel disease	Ulcerative colitis, increased risk, association with	NOD1	10392	605980	Leu370Arg	BMC Med Genet. 2009, 10:82	19723304
Autoimmune	Inflammatory bowel disease	Ulcerative colitis, increased risk, association with	NOD1	10392	605980	Trp219Arg	BMC Med Genet. 2009, 10:82	19723304
Autoimmune	Inflammatory bowel disease	Ulcerative colitis, increased risk, association with	IL17A	3605	603149	(C-T) -737 to initiation codon	Gut. 2011, 60:1527	21672939
Autoimmune	Inflammatory bowel disease	Ulcerative colitis, increased risk, association with	RAC1	5879	602048	(A-G) +8190 to initiation codon	Gastroenterology. 2011, 141:633	21684284
Autoimmune	Inflammatory bowel disease	Ulcerative colitis, increased risk, association with	NOS2	4843	163730	(CCTTT)n in Promoter	Immunogenetics. 2007, 59:833	17955236
Autoimmune	Inflammatory bowel disease	Ulcerative colitis, reduced risk, association with	NOD1	10392	605980	Leu349Pro	BMC Med Genet. 2009, 10:82	19723304
Autoimmune	Inflammatory bowel disease	Ulcerative colitis, reduced risk, association with	PRDM1	639	603423	Leu450Phe	Gastroenterology. 2013, 145:339	23624108
Autoimmune	Inflammatory bowel disease	Ulcerative colitis, susceptibility to	EED	8726	605984	(G-C) -1850 to initiation codon	Dig Dis Sci. 2012, 57:1537	22271413
Autoimmune	Multiple sclerosis	Brain atrophy in multiple sclerosis, association with	PCK1	5105	261680	Ile267Val	PLoS One. 2010, 5:e14169	21152065
Autoimmune	Multiple sclerosis	Hirschsprung disease with multiple sclerosis	EDNRB	1910	131244	Arg133Term	J Pediatr Surg. 2014, 49:622	24726125
Autoimmune	Multiple sclerosis	Multiple sclerosis	CYP27B1	1594	609506	Arg252Cys	Ann Neurol. 2011, 70:881	22190362
Autoimmune	Multiple sclerosis	Multiple sclerosis	EIF2B5	8893	603945	Thr194Ala	Indian J Biochem Biophys. 2014, 51:115	24980014
Autoimmune	Multiple sclerosis	Multiple sclerosis	EIF2B5	8893	603945	Ala204Val	Indian J Biochem Biophys. 2014, 51:115	24980014
Autoimmune	Multiple sclerosis	Multiple sclerosis	LRRK2	120892	609007	Arg1993Term	Hum Mutat. 2012, 33:1087	22415848
Autoimmune	Multiple sclerosis	Multiple sclerosis	PRF1	5551	170280	Gln540Gln	Genes Immun. 2008, 9:438	18496551
Autoimmune	Multiple sclerosis	Multiple sclerosis	PRF1	5551	170280	Arg240His	Genes Immun. 2008, 9:438	18496551
Autoimmune	Multiple sclerosis	Multiple sclerosis	PRF1	5551	170280	Arg357Trp	Genes Immun. 2008, 9:438	18496551
Autoimmune	Multiple sclerosis	Multiple sclerosis susceptibility, association with	TMEM39A	55254	NULL	Ala487Thr	Hum Mol Genet. 2010, 19:953	20007504
Autoimmune	Multiple sclerosis	Multiple sclerosis, age of onset, association with	SPP1	6696	166490	(A-G) +138 to termination codon	J Neuroimmunol. 2003, 136:125	12620651
Autoimmune	Multiple sclerosis	Multiple sclerosis, association with	CASP9	842	602234	Gln221Arg	J Neuroimmunol. 2009, 210:100	19359048
Autoimmune	Multiple sclerosis	Multiple sclerosis, association with	HLA-DRB1	3123	142857	Val115Gly	Hum Immunol. 1999, 60:715	10439317
Autoimmune	Multiple sclerosis	Multiple sclerosis, association with	IL7R	3575	146661	Ile356Val	Genes Immun. 2005, 6:145	15674389
Autoimmune	Multiple sclerosis	Multiple sclerosis, association with	MGAT1	4245	160995	Arg223Gln	Nat Commun. 2011, 2:334	21629267
Autoimmune	Multiple sclerosis	Multiple sclerosis, association with	MOG	4340	159465	Val174Ile	Tissue Antigens. 2008, 71:42	17971048
Autoimmune	Multiple sclerosis	Multiple sclerosis, association with	NOS2	4843	163730	Asp385Asp	Ann Neurol. 2004, 55:793	15174013
Autoimmune	Multiple sclerosis	Multiple sclerosis, association with	IL7R	3575	146661	IVS6 as A-T -21	Genes Immun. 2005, 6:145	15674389
Autoimmune	Multiple sclerosis	Multiple sclerosis, association with	IL7R	3575	146661	IVS6 as G-A -387	Genes Immun. 2005, 6:145	15674389
Autoimmune	Multiple sclerosis	Multiple sclerosis, association with	TNFRSF1A	7132	191190	IVS6 ds A-G +10	Nature. 2012, 488:508	22801493
Autoimmune	Multiple sclerosis	Multiple sclerosis, association with	CD58	965	153420	(T-C) +9380 to initiation codon	Proc Natl Acad Sci U S A. 2009, 106:5264	19237575
Autoimmune	Multiple sclerosis	Multiple sclerosis, association with	IRF5	3663	607218	(G-A) -8169 to initiation codon	J Med Genet. 2008, 45:362	18285424
Autoimmune	Multiple sclerosis	Multiple sclerosis, association with	METTL1	4234	604466	(G-A) +782 to initiation codon	J Med Genet. 2013, 50:25	23160276
Autoimmune	Multiple sclerosis	Multiple sclerosis, increased risk, association with	CD24	100133941	600074	Ala57Val	Proc Natl Acad Sci U S A. 2003, 100:15041	14657362
Autoimmune	Multiple sclerosis	Multiple sclerosis, increased risk, association with	CD6	923	186720	Ala257Val	PLoS One. 2013, 8:e62376	23638056
Autoimmune	Multiple sclerosis	Multiple sclerosis, increased risk, association with	CIITA	4261	600005	Gly500Ala	Hum Mol Genet. 2010, 19:2331	20211854
Autoimmune	Multiple sclerosis	Multiple sclerosis, increased risk, association with	IL7R	3575	146661	Ile244Thr	Nat Genet. 2007, 39:1083	17660817
Autoimmune	Multiple sclerosis	Multiple sclerosis, increased risk, association with	IKZF3	22806	606221	(G-A) +108003 to initiation codon	Nature. 2015, 518:337	25363779
Autoimmune	Multiple sclerosis	Multiple sclerosis, protection, association	C19orf48	84798	NULL	Gly104Glu	Genes Immun. 2010, 11:660	20574445
Autoimmune	Multiple sclerosis	Multiple sclerosis, protection, association with	ACLY	47	108728	Glu175Asp	Genes Immun. 2010, 11:660	20574445
Autoimmune	Multiple sclerosis	Multiple sclerosis, protection, association with	NOTCH4	4855	164951	Thr320Ala	Mult Scler. 2013, epub:epub	23549433
Autoimmune	Multiple sclerosis	Multiple sclerosis, reduced risk, association with	H6PD	9563	138090	Pro554Leu	Eur J Hum Genet. 2010, 18:618	19935835
Autoimmune	Multiple sclerosis	Multiple sclerosis, reduced risk, association with	PSMB9	5698	177045	Arg60His	PLoS One. 2010, 5:e9287	20174631
Autoimmune	Multiple sclerosis	Multiple sclerosis, reduced risk, association with	PRKCA	5578	176960	(GCC)n in promoter	Hum Mol Genet. 2014, 23:6746	25080502
Autoimmune	Multiple sclerosis	Multiple sclerosis, susceptibility in men, association	IFNG	3458	147570	(G-A) +910 to termination codon	Genes Immun. 2005, 6:153	15674394
Autoimmune	Multiple sclerosis	Multiple sclerosis, susceptibility to	TYK2	7297	176941	Ala53Thr	Neurology. 2012, 79:406	22744673
Autoimmune	Multiple sclerosis	Multiple sclerosis, susceptibility to, association with	IFNAR2	3455	602376	Phe10Val	J Neuroimmunol. 2005, 163:165	15885318
Autoimmune	Multiple sclerosis	Multiple sclerosis, susceptibility to, association with	HLA-DPB1	3115	142858	(A-G) +846 to termination codon	PLoS One. 2010, 5:e13454	21049023
Autoimmune	Multiple sclerosis	Multiple sclerosis, susceptibility to, association with	PRKCA	5578	176960	ins 4 bp non-coding DNA	Hum Mol Genet. 2014, 23:6746	25080502
Autoimmune	Multiple sclerosis	Multiple sclerosis, susceptibility, association with	SPP1	6696	166490	Asp94Asp	J Neuroimmunol. 2003, 136:125	12620651
Autoimmune	Multiple sclerosis	Multiple sclerosis, susceptibility, association with	ZC3HAV1	56829	607312	Thr851Ile	Mol Biol Evol. 2012, 29:1599	22319148
Autoimmune	Multiple sclerosis	Multiple sclerosis, susceptibility, association with	CRYAB	1410	123590	(C-G) -249 to initiation codon	Clin Chim Acta. 2007, 375:57	17010329
Autoimmune	Multiple sclerosis	Multiple sclerosis, susceptibility, association with	CRYAB	1410	123590	(G-C) -650 to initiation codon	Neurology. 2003, 61:1245	14610128
Autoimmune	Multiple sclerosis	Multiple sclerosis, susceptibility, association with	ATXN2	6311	601517	(CAG)n in coding region	Neurogenetics. 1999, 2:91	10369884
Autoimmune	Multiple sclerosis	Multiple sclerosis-like features	POLG	5428	174763	Thr914Ala	Arch Neurol. 2010, 67:1140	20837861
Autoimmune	Multiple sclerosis	Multiple sclerosis-like features	POLG	5428	174763	Arg275Gln	Arch Neurol. 2010, 67:1140	20837861
Autoimmune	Multiple sclerosis	Multiple sclerosis-like features	POLG	5428	174763	Tyr452Cys	Arch Neurol. 2010, 67:1140	20837861
Autoimmune	Rheumatoid arthritis	Rheumatoid arthritis	KLRC1	3821	161555	Cys80Ser	Genes Immun. 2003, 4:160	12618865
Autoimmune	Rheumatoid arthritis	Rheumatoid arthritis	LRRK2	120892	609007	Gln686Term	Hum Mutat. 2012, 33:1087	22415848
Autoimmune	Rheumatoid arthritis	Rheumatoid arthritis	LRRK2	120892	609007	Arg1334Term	Hum Mutat. 2012, 33:1087	22415848
Autoimmune	Rheumatoid arthritis	Rheumatoid arthritis	LRRK2	120892	609007	Ser2454Term	Hum Mutat. 2012, 33:1087	22415848
Autoimmune	Rheumatoid arthritis	Rheumatoid arthritis & multiple aneurysms	SMAD3	4088	603109	ins 5 bp codon 136	J Rheumatol. 2015, 42:556	25729048
Autoimmune	Rheumatoid arthritis	Rheumatoid arthritis and recurrent fever	NLRP3	114548	606416	Ala227Val	NLRP3. 2008, AB:.	LSDB
Autoimmune	Rheumatoid arthritis	Rheumatoid arthritis disease modifier, association with	HMOX1	3162	141250	(GT)n in promoter	Arthritis Rheum. 2008, 58:3388	18975324
Autoimmune	Rheumatoid arthritis	Rheumatoid arthritis, association with	LGALS8	3964	606099	Tyr19Phe	Biochim Biophys Acta. 2012, 1820:1512	22683700
Autoimmune	Rheumatoid arthritis	Rheumatoid arthritis, association with	MICA	100507436	600169	Lys196Glu	Arthritis Res Ther. 2009, 11:R60	19409079
Autoimmune	Rheumatoid arthritis	Rheumatoid arthritis, association with	PADI4	23569	605347	Ala112Gly	J Rheumatol. 2012, 39:1159	22505706
Autoimmune	Rheumatoid arthritis	Rheumatoid arthritis, association with	PTPN22	26191	600716	Arg620Trp	Am J Hum Genet. 2004, 75:330	15208781
Autoimmune	Rheumatoid arthritis	Rheumatoid arthritis, association with	TAGAP	117289	609667	Glu147Lys	Am J Hum Genet. 2013, 92:15	23261300
Autoimmune	Rheumatoid arthritis	Rheumatoid arthritis, association with	TAP2	6891	170261	Ala565Thr	Clin Exp Rheumatol. 1994, 12:29	8162639
Autoimmune	Rheumatoid arthritis	Rheumatoid arthritis, association with	TNFRSF14	8764	602746	Ala117Thr	Am J Hum Genet. 2013, 92:15	23261300
Autoimmune	Rheumatoid arthritis	Rheumatoid arthritis, association with	CD244	51744	605554	IVS3 as T-C -164	Nat Genet. 2008, 40:1224	18794858
Autoimmune	Rheumatoid arthritis	Rheumatoid arthritis, association with	CD244	51744	605554	IVS5 ds G-A +526	Nat Genet. 2008, 40:1224	18794858
Autoimmune	Rheumatoid arthritis	Rheumatoid arthritis, association with	APOM	55937	606907	(C-A) -1065 to transcription initiation site	Exp Mol Med. 2011, 43:613	21844665
Autoimmune	Rheumatoid arthritis	Rheumatoid arthritis, association with	HAVCR1	26762	606518	(A-G) -1637 to initiation codon	Immunogenetics. 2005, 56:696	15565336
Autoimmune	Rheumatoid arthritis	Rheumatoid arthritis, association with	IL3	3562	147740	(T-C) -15 to transcription initiation site	Am J Hum Genet. 2001, 68:674	11179015
Autoimmune	Rheumatoid arthritis	Rheumatoid arthritis, association with	NR3C1	2908	138040	(A-G) +3833 to termination codon	J Rheumatol. 2001, 28:2383	11708406
Autoimmune	Rheumatoid arthritis	Rheumatoid arthritis, association with	PTPN22	26191	600716	(C-A) +2585 to termination codon	Am J Hum Genet. 2005, 77:567	16175503
Autoimmune	Rheumatoid arthritis	Rheumatoid arthritis, association with	PTPN22	26191	600716	(C-T) +864 to termination codon	Am J Hum Genet. 2005, 77:567	16175503
Autoimmune	Rheumatoid arthritis	Rheumatoid arthritis, association with	MMP1	4312	120353	ins 1 bp non-coding DNA	Scand J Rheumatol. 2003, 32:235	14626631
Autoimmune	Rheumatoid arthritis	Rheumatoid arthritis, association with	TNFRSF25	8718	603366	insertion entire gene	Genes Immun. 2004, 5:439	15241467
Autoimmune	Rheumatoid arthritis	Rheumatoid arthritis, association with	CCR6	1235	601835	Triallelic dinucleotide polymorphism (CA>CG>TG) in 5'UTR	Nat Genet. 2010, 42:515	20453841
Autoimmune	Rheumatoid arthritis	Rheumatoid arthritis, association with	ESR2	2100	601663	(CA)n in IVS5	Rheumatol Int. 2010, 30:1259	20349239
Autoimmune	Rheumatoid arthritis	Rheumatoid arthritis, association with	FCGR3B	2215	610665	entire gene in -	Ann Rheum Dis. 2010, epub:epub	20472591
Autoimmune	Rheumatoid arthritis	Rheumatoid arthritis, earlier onset, association with	TNFSF11	8600	602642	(G-C) -1958 to initiation codon	Arthritis Rheum. 2010, 62:2864	20533289
Autoimmune	Rheumatoid arthritis	Rheumatoid arthritis, increased risk	PLB1	151056	610179	Lys460Term	PLoS One. 2014, 9:e87645	24520335
Autoimmune	Rheumatoid arthritis	Rheumatoid arthritis, increased risk	PLB1	151056	610179	Asn560Ser	PLoS One. 2014, 9:e87645	24520335
Autoimmune	Rheumatoid arthritis	Rheumatoid arthritis, increased risk	PLB1	151056	610179	Thr1435Arg	PLoS One. 2014, 9:e87645	24520335
Autoimmune	Rheumatoid arthritis	Rheumatoid arthritis, increased risk	PLB1	151056	610179	Ser1025Arg	PLoS One. 2014, 9:e87645	24520335
Autoimmune	Rheumatoid arthritis	Rheumatoid arthritis, increased risk	PLB1	151056	610179	Ile981Thr	PLoS One. 2014, 9:e87645	24520335
Autoimmune	Rheumatoid arthritis	Rheumatoid arthritis, increased risk	PLB1	151056	610179	Met828Thr	PLoS One. 2014, 9:e87645	24520335
Autoimmune	Rheumatoid arthritis	Rheumatoid arthritis, increased risk	PLB1	151056	610179	Gln146Glu	PLoS One. 2014, 9:e87645	24520335
Autoimmune	Rheumatoid arthritis	Rheumatoid arthritis, increased risk	PLB1	151056	610179	Arg949Term	PLoS One. 2014, 9:e87645	24520335
Autoimmune	Rheumatoid arthritis	Rheumatoid arthritis, increased risk	PLB1	151056	610179	Arg956His	PLoS One. 2014, 9:e87645	24520335
Autoimmune	Rheumatoid arthritis	Rheumatoid arthritis, increased risk	PLB1	151056	610179	Arg1372His	PLoS One. 2014, 9:e87645	24520335
Autoimmune	Rheumatoid arthritis	Rheumatoid arthritis, increased risk	PLB1	151056	610179	Arg1052Trp	PLoS One. 2014, 9:e87645	24520335
Autoimmune	Rheumatoid arthritis	Rheumatoid arthritis, increased risk	PLB1	151056	610179	Arg1314His	PLoS One. 2014, 9:e87645	24520335
Autoimmune	Rheumatoid arthritis	Rheumatoid arthritis, increased risk	PLB1	151056	610179	Arg225Cys	PLoS One. 2014, 9:e87645	24520335
Autoimmune	Rheumatoid arthritis	Rheumatoid arthritis, increased risk	PLB1	151056	610179	Arg1314Cys	PLoS One. 2014, 9:e87645	24520335
Autoimmune	Rheumatoid arthritis	Rheumatoid arthritis, increased risk	PLB1	151056	610179	Asp1102Glu	PLoS One. 2014, 9:e87645	24520335
Autoimmune	Rheumatoid arthritis	Rheumatoid arthritis, increased risk	PLB1	151056	610179	Asp1177Gly	PLoS One. 2014, 9:e87645	24520335
Autoimmune	Rheumatoid arthritis	Rheumatoid arthritis, increased risk	PLB1	151056	610179	Glu1357Lys	PLoS One. 2014, 9:e87645	24520335
Autoimmune	Rheumatoid arthritis	Rheumatoid arthritis, increased risk	PLB1	151056	610179	Gly858Arg	PLoS One. 2014, 9:e87645	24520335
Autoimmune	Rheumatoid arthritis	Rheumatoid arthritis, increased risk	PLB1	151056	610179	Gly755Arg	PLoS One. 2014, 9:e87645	24520335
Autoimmune	Rheumatoid arthritis	Rheumatoid arthritis, increased risk	PLB1	151056	610179	Gly1434Arg	PLoS One. 2014, 9:e87645	24520335
Autoimmune	Rheumatoid arthritis	Rheumatoid arthritis, increased risk	PLB1	151056	610179	Val803Met	PLoS One. 2014, 9:e87645	24520335
Autoimmune	Rheumatoid arthritis	Rheumatoid arthritis, increased risk	PLB1	151056	610179	Val278Ala	PLoS One. 2014, 9:e87645	24520335
Autoimmune	Rheumatoid arthritis	Rheumatoid arthritis, increased risk, association with	NFKBIA	4792	164008	(C-T) -949 to initiation codon	J Clin Immunol. 2010, 30:676	20563630
Autoimmune	Rheumatoid arthritis	Rheumatoid arthritis, increased risk, association with	NLRP1	22861	606636	(C-G) -65973 to initiation codon	Arthritis Rheum. 2012, 64:647	21976003
Autoimmune	Rheumatoid arthritis	Rheumatoid arthritis, joint destruction, slower progression	IL2RA	3559	147730	(A-G) +5070 to initiation codon	Arthritis Rheum. 2013, 65:1684	23529819
Autoimmune	Rheumatoid arthritis	Rheumatoid arthritis, protection against	TYK2	7297	176941	Ala928Val	PLoS One. 2015, 10:e0122271	25849893
Autoimmune	Rheumatoid arthritis	Rheumatoid arthritis, protection against	SLC2A3	6515	138170	deletion 129 kb, entire gene and NANOGP1 and SLC2A14	Hum Mutat. 2014, 35:248	24178905
Autoimmune	Rheumatoid arthritis	Rheumatoid arthritis, reduced risk	CD2	914	186990	His266Gln	Am J Hum Genet. 2013, 92:15	23261300
Autoimmune	Rheumatoid arthritis	Rheumatoid arthritis, reduced risk, association with	VPREB1	7441	605141	insertion incl. entire gene	Mol Immunol. 2011, 48:1338	21144590
Autoimmune	Rheumatoid arthritis	Rheumatoid arthritis, reduced risk, association with	NCF1	653361	608512	entire gene in coging region	Antioxid Redox Signal. 2012, 16:71	21728841
Autoimmune	Rheumatoid arthritis	Rheumatoid arthritis, seronegative, association with	HLA-DRB1	3123	142857	Pro40Leu	Am J Hum Genet. 2014, 94:522	24656864
Autoimmune	Rheumatoid arthritis	Rheumatoid arthritis, seronegative, association with	HLA-DRB1	3123	142857	Pro40Ser	Am J Hum Genet. 2014, 94:522	24656864
Autoimmune	Rheumatoid arthritis	Rheumatoid arthritis, seropositive, reduced risk	HLA-A	3105	142800	Asp101Asn	Am J Hum Genet. 2014, 94:522	24656864
Autoimmune	Rheumatoid arthritis	Rheumatoid arthritis, shorter duration, association with	ZFP36	7538	190700	(A-G) -234 to initiation codon	Mod Rheumatol. 2008, 18:472	18536977
Autoimmune	Rheumatoid arthritis	Rheumatoid arthritis, susceptibility to, association with	NFKBIE	4794	604548	Val194Ala	PLoS Genet. 2012, 8:e1002949	23028356
Autoimmune	Rheumatoid arthritis	Rheumatoid arthritis, susceptibility to, association with	RTKN2	219790	NULL	His462Arg	PLoS Genet. 2012, 8:e1002949	23028356
Autoimmune	Rheumatoid arthritis	Rheumatoid arthritis, susceptibility, association	BTLA	151888	607925	Asn197Thr	Clin Dev Immunol. 2011, 2011:305656	21403914
Autoimmune	Rheumatoid arthritis	Rheumatoid arthritis, susceptibility, association	BTNL2	56244	606000	Met380Ile	J Hum Genet. 2013, 58:210	23364395
Autoimmune	Rheumatoid arthritis	Rheumatoid arthritis, susceptibility, association	BTNL2	56244	606000	Pro393Gln	J Hum Genet. 2013, 58:210	23364395
Autoimmune	Rheumatoid arthritis	Rheumatoid arthritis, susceptibility, association	BTNL2	56244	606000	Pro379Leu	J Hum Genet. 2013, 58:210	23364395
Autoimmune	Rheumatoid arthritis	Rheumatoid arthritis, susceptibility, association	HLA-B	3106	142830	Tyr33Asp	Nat Genet. 2012, 44:291	22286218
Autoimmune	Rheumatoid arthritis	Rheumatoid arthritis, susceptibility, association	HLA-DPB1	3115	142858	Tyr38Phe	Nat Genet. 2012, 44:291	22286218
Autoimmune	Rheumatoid arthritis	Rheumatoid arthritis, susceptibility, association	LGALS3	3958	153619	Thr98Pro	Clin Rheumatol. 2011, 30:1227	21475983
Autoimmune	Rheumatoid arthritis	Rheumatoid arthritis, susceptibility, association	AIRE	326	607358	IVS5 as G-A -387	Hum Mol Genet. 2011, 20:2680	21505073
Autoimmune	Rheumatoid arthritis	Rheumatoid arthritis, susceptibility, association	RUNX1	861	151385	IVS6 ds C-G +24658	Nat Genet. 2003, 35:341	14608356
Autoimmune	Rheumatoid arthritis	Rheumatoid arthritis, susceptibility, association	SLC22A4	6583	604190	IVS1 ds C-T +6607	Nat Genet. 2003, 35:341	14608356
Autoimmune	Rheumatoid arthritis	Rheumatoid arthritis, susceptibility, association	NFKBIL1	4795	601022	(A-T) -13 to transcription initiation site	Am J Hum Genet. 2003, 72:303	12509789
Autoimmune	Alopecia areata	Alopecia areata, association with	IL1RN	3557	147679	Ala60Ala	Eur J Immunogenet. 2002, 29:25	11841485
Autoimmune	Alopecia areata	Alopecia universalis	HR	55806	602302	Thr1022Ala	Science. 1998, 279:720	9445480
Autoimmune	Alopecia areata	Alopecia universalis	HR	55806	602302	Asp1012Asn	J Invest Dermatol. 2002, 119:920	12406339
Autoimmune	Alopecia areata	Alopecia universalis	HR	55806	602302	Val1136Asp	Hum Mol Genet. 1998, 7:1671	9736769
Autoimmune	Alopecia areata	Alopecia universalis	HR	55806	602302	IVS12 ds G-A +1	Hum Mol Genet. 1998, 7:1671	9736769
Autoimmune	Alopecia areata	Alopecia universalis	HR	55806	602302	ins 4 bp codon 1076	Dermatol Online J. 2011, 17:3	21272494
Autoimmune	Alopecia areata	Alopecia universalis and limb deformities	HR	55806	602302	Gly325Asp	Arch Dermatol Res. 2012, :	22584530
Autoimmune	Alopecia areata	Alopecia universalis, association with	AIRE	326	607358	Ser278Arg	Tissue Antigens. 2002, 60:489	12542742
Autoimmune	Alopecia areata	Alopecia universalis, association with	NOTCH4	4855	164951	Gly111Gly	Hum Genet. 2003, 112:400	12589427
Autoimmune	Alopecia areata	Alopecia, neurological defects and endocrinopathy syndrome	RBM28	55131	612074	Leu351Pro	Am J Hum Genet. 2008, 82:1114	18439547
Autoimmune	Alopecia areata	Androgenetic alopecia, reduced risk, association with	AR	367	313700	Glu213Glu	Cancer Epidemiol Biomarkers Prev. 2005, 14:993	15824176
Autoimmune	Alopecia areata	B-cell deficiency & alopecia	NFKB2	4791	164012	Asp865Gly	Blood. 2014, 124:2964	25237204
Autoimmune	Alopecia areata	CARASIL without alopecia	HTRA1	5654	602194	Arg274Gln	Neurology. 2011, 76:1353	21482952
Autoimmune	Alopecia areata	CARASIL without alopecia	HTRA1	5654	602194	Ala321Thr	Neurology. 2014, 82:898	24500651
Autoimmune	Alopecia areata	CARASIL without alopecia	HTRA1	5654	602194	del 1 bp codon 42	Neurology. 2014, 82:898	24500651
Autoimmune	Alopecia areata	Cardiomyopathy with alopecia & palmoplantar keratoderma	JUP	3728	173325	Arg265His	Br J Dermatol. 2011, 165:917	21668431
Autoimmune	Alopecia areata	Congenital alopecia with T-cell immunodeficiency	FOXN1	8456	600838	Arg255Term	Nature. 1999, 398:473	10206641
Autoimmune	Alopecia areata	Epidermolysis bullosa with muscular dystrophy and diffuse alopecia	PLEC	5339	601282	Gln1642Term	Int J Dermatol. 2014, epub:epub	25209331
Autoimmune	Alopecia areata	Frontonasal dysplasia with intellectual disability, hypogonadism & partial alopecia	ALX4	60529	605420	deletion 8.45Mb incl entire gene & 14 others	Am J Med Genet A. 2014, 164:346	24376213
Autoimmune	Alopecia areata	Ichthyosis follicularis, alopecia & photophobia	MBTPS2	51360	300294	Asn508Ser	Br J Dermatol. 2010, 163:886	20854407
Autoimmune	Alopecia areata	Ichthyosis follicularis, alopecia & photophobia	MBTPS2	51360	300294	Leu24Pro	Pediatr Dermatol. 2013, epub:epub	23551428
Autoimmune	Alopecia areata	Ichthyosis follicularis, alopecia & photophobia	MBTPS2	51360	300294	Ala454Pro	Case Rep Med. 2015, 2015:450937	25685152
Autoimmune	Alopecia areata	Ichthyosis follicularis, alopecia & photophobia	MBTPS2	51360	300294	IVS5 as T-G -9	Exp Dermatol. 2011, 20:447	21426410
Autoimmune	Alopecia areata	Ichthyosis, alopecia, and sclerosing cholangitis	CLDN1	9076	603718	Gln61Term	Br J Dermatol. 2014, 170:976	24641442
Autoimmune	Alopecia areata	Ichthyosis, alopecia, and sclerosing cholangitis	CLDN1	9076	603718	del 1 bp codon 120	Hum Mutat. 2006, 27:408	16619213
Autoimmune	Alopecia areata	Ichthyosis, alopecia, and sclerosing cholangitis	CLDN1	9076	603718	del 2 bp codon 67	Gastroenterology. 2004, 127:1386	15521008
Autoimmune	Alopecia areata	Immune deficiency-related enteropathy-lymphocytopenia-alopecia syndrome	TTC7A	57217	609332	Leu478Pro	J Allergy Clin Immunol. 2014, 134:1354	25174867
Autoimmune	Alopecia areata	Immune deficiency-related enteropathy-lymphocytopenia-alopecia syndrome	TTC7A	57217	609332	del 1 bp codon 304	J Allergy Clin Immunol. 2014, 134:1354	25174867
Autoimmune	Alopecia areata	Macrocephaly, alopecia, cutis laxa & scoliosis	RIN2	54453	610222	del 1 bp codon 576	Am J Hum Genet. 2009, 85:254	19631308
Autoimmune	Alopecia areata	Macrocephaly, alopecia, cutis laxa & scoliosis	RIN2	54453	610222	ins 1 bp codon 477	Am J Med Genet A. 2014, 164:484	24449201
Autoimmune	Alopecia areata	Mandibulofacial dysostosis with alopecia	EDNRA	1909	131243	Glu303Lys	Am J Hum Genet. 2015, 96:519	25772936
Autoimmune	Alopecia areata	Mandibulofacial dysostosis with alopecia	EDNRA	1909	131243	Tyr129Phe	Am J Hum Genet. 2015, 96:519	25772936
Autoimmune	Alopecia areata	Rickets, vitamin D resistant, with alopecia	VDR	7421	601769	Arg50Term	J Pediatr Endocrinol Metab. 2010, 23:843	21073129
Autoimmune	Alopecia areata	Rickets, vitamin D resistant, with alopecia	VDR	7421	601769	Val26Met	Mol Genet Metab. 2009, 99:72	19815438
Autoimmune	Alopecia areata	Rickets, vitamin D resistant, without alopecia	VDR	7421	601769	Leu227Pro	Gene. 2013, 512:554	23026218
Autoimmune	Alopecia areata	Rickets, vitamin D resistant, without alopecia	VDR	7421	601769	Glu420Ala	J Bone Miner Res. 2011, 26:2710	21812032
Autoimmune	Alopecia areata	Rickets, vitamin D resistant, without alopecia	VDR	7421	601769	Trp286Arg	J Bone Miner Res. 2002, 17:1728	12211444
Autoimmune	Alopecia areata	Rickets, vitamin D resistant, without alopecia	VDR	7421	601769	insertion 102 bp ex. 9	Arch Biochem Biophys. 2007, 460:285	17078924
Autoimmune	Alopecia areata	Rickets, vitamin D resistant, without alopecia	VDR	7421	601769	Duplication of 102bp cd.371-404, Y104X	Arch Biochem Biophys. 2007, 460:285	17078924
Autoimmune	Alopecia areata	Skin fragility, alopecia and cardiomyopathy	DSP	1832	125647	del 13 bp codon 1593	Clin Exp Dermatol. 2014, 39:30	24341478
Autoimmune	Alopecia areata	Skull defects, alopecia, hypertelorism & notched alae nasi	ALX4	60529	605420	del 1 bp codon 168	Am J Med Genet A. 2014, 164:1322	24668755
Autoimmune	Graves' disease	Graves' disease	GPR174	84636		Arg9Lys	J Med Genet. 2013, 50:479	23667180
Autoimmune	Graves' disease	Graves' disease	GPR174	84636		Ile192Phe	J Med Genet. 2013, 50:479	23667180
Autoimmune	Graves' disease	Graves' disease	GPR174	84636		Arg125His	J Med Genet. 2013, 50:479	23667180
Autoimmune	Graves' disease	Graves' disease	GPR174	84636		Asp310Gly	J Med Genet. 2013, 50:479	23667180
Autoimmune	Graves' disease	Graves' disease	GPR174	84636		Ala54Thr	J Med Genet. 2013, 50:479	23667180
Autoimmune	Graves' disease	Graves' disease	GPR174	84636		Ala3Val	J Med Genet. 2013, 50:479	23667180
Autoimmune	Graves' disease	Graves' disease	GPR174	84636		Leu308Phe	J Med Genet. 2013, 50:479	23667180
Autoimmune	Graves' disease	Graves' disease	SLC26A4	5172	605646	Ile300Leu	Dis Markers. 2010, 29:63	21045265
Autoimmune	Graves' disease	Graves' disease	SLC26A4	5172	605646	IVS1 as C-A +18	Int J Immunogenet. 2013, 40:284	23280318
Autoimmune	Graves' disease	Graves' disease	SLC26A4	5172	605646	Gly439Gly	Int J Immunogenet. 2013, 40:284	23280318
Autoimmune	Graves' disease	Graves' disease	SLC26A4	5172	605646	IVS13 as T-G -5	Int J Immunogenet. 2013, 40:284	23280318
Autoimmune	Graves' disease	Graves' disease	SLC26A4	5172	605646	IVS8 ds A-G +30	Int J Immunogenet. 2013, 40:284	23280318
Autoimmune	Graves' disease	Graves disease, association with	IL3	3562	147740	Pro27Ser	Genes Immun. 2009, 10:260	19262575
Autoimmune	Graves' disease	Graves disease, association with	HLA-DRB1	3123	142857	del 2 bp / ins 2 bp codon 103	Genes Immun. 2004, 5:203	15029234
Autoimmune	Graves' disease	Graves disease, association with	CTLA4	1493	123890	(AT)n in 3' UTR	J Clin Endocrinol Metab. 1995, 80:41	7829637
Autoimmune	Graves' disease	Graves' disease, association with	CD40	958	109535	(C-T) -1 to initiation codon	Endocrinology. 2005, 146:2684	15731360
Autoimmune	Graves' disease	Graves' disease, association with	FCRL3	115352	606510	(C-G) +358 to transcription initiation site	J Clin Endocrinol Metab. 2006, 91:1056	16384851
Autoimmune	Graves' disease	Graves' disease, association with	FCRL3	115352	606510	(G-A) +1370 to transcription initiation site	J Clin Endocrinol Metab. 2006, 91:1056	16384851
Autoimmune	Graves' disease	Graves disease, earlier age of onset, association	ICAM1	3383	147840	Gly241Arg	J Clin Endocrinol Metab. 2003, 88:4945	14557478
Autoimmune	Graves' disease	Graves' disease, increased risk	GPR174	84636		Pro162Ser	J Med Genet. 2013, 50:479	23667180
Autoimmune	Graves' disease	Graves' disease, remission, association with	FOXP3	50943	300292	IVS1 ds A-C +2882	Clin Exp Immunol. 2010, 162:402	20942809
Autoimmune	Graves' disease	Graves disease, susceptibility to, association	CTLA4	1493	123890	(C-T) +1822 to initiation codon	PLoS One. 2010, 5:e9821	20352109
Autoimmune	Graves' disease	Graves disease, susceptibility to, association	CTLA4	1493	123890	(G-A) +1384 to initiation codon	PLoS One. 2010, 5:e9821	20352109
Autoimmune	Graves' disease	Graves disease, susceptibility to, association	SCGB3A2	117156	606531	(G-A) -718 to transcription initiation site	Hum Mol Genet. 2009, 18:1156	19126779
Autoimmune	Graves' disease	Graves disease, susceptibility to, association	SCGB3A2	117156	606531	del 2 bp / ins 1 bp non-coding DNA	Hum Mol Genet. 2009, 18:1156	19126779
Autoimmune	Graves' disease	Graves disease, susceptibility to, association	GC	2638	139200	(TAAA)n in IVS8	J Clin Endocrinol Metab. 2002, 87:2564	12050214
Autoimmune	Myasthenia gravis	Congenital myasthenia	LRP4	4038	604270	Arg1277His	Hum Mol Genet. 2014, 23:1856	24234652
Autoimmune	Myasthenia gravis	Congenital myasthenia	LRP4	4038	604270	Glu1233Lys	Hum Mol Genet. 2014, 23:1856	24234652
Autoimmune	Myasthenia gravis	Extraocular muscle pareses in myasthenia gravis	CD55	1604	125240	(C-G) -198 to initiation codon	Genes Immun. 2010, 11:1	19675582
Autoimmune	Myasthenia gravis	Limb girdle myasthenia	RAPSN	5913	601592	Ser201Arg	Neuromuscul Disord. 2008, 18:724	ABST
Autoimmune	Myasthenia gravis	Myasthenia	AGRN	375790	103320	Gly1709Arg	Am J Hum Genet. 2009, 85:155	19631309
Autoimmune	Myasthenia gravis	Myasthenia & myopathy	DPAGT1	1798	191350	Met1Leu	Neurology. 2014, 82:1822	24759841
Autoimmune	Myasthenia gravis	Myasthenia & myopathy	DPAGT1	1798	191350	His375Tyr	Neurology. 2014, 82:1822	24759841
Autoimmune	Myasthenia gravis	Myasthenia & myopathy	DPAGT1	1798	191350	Leu120Leu	Neurology. 2014, 82:1822	24759841
Autoimmune	Myasthenia gravis	Myasthenia & myopathy	DPAGT1	1798	191350	Val264Met	Neurology. 2014, 82:1822	24759841
Autoimmune	Myasthenia gravis	Myasthenia gravis, adult-onset autoimmune	ENOX1	55068	610914	(A-G) +35 to termination codon	Neurology. 2012, 79:342	22744667
Autoimmune	Myasthenia gravis	Myasthenia gravis, association with	CTLA4	1493	123890	(G-A) -1661 to initiation codon	J Intern Med. 2008, 263:61	18088253
Autoimmune	Myasthenia gravis	Myasthenia gravis, early onset, association with	CHRNA1	1134	100690	(A-G) -478 to initiation codon	Nature. 2007, 448:934	17687331
Autoimmune	Psoriasis	Atopic dermatitis and psoriasis vulgaris, susceptibility, association	IL12B	3593	161561	(A-C) +743 to termination codon	J Dermatol Sci. 2002, 30:161	12413772
Autoimmune	Psoriasis	Psoriasis	CARD14	79092	607211	Thr591Met	J Invest Dermatol. 2014, 134:2994	24999592
Autoimmune	Psoriasis	Psoriasis	CARD14	79092	607211	Met119Val	J Invest Dermatol. 2014, 134:2994	24999592
Autoimmune	Psoriasis	Psoriasis	CARD14	79092	607211	His171Asn	Am J Hum Genet. 2012, 90:796	22521419
Autoimmune	Psoriasis	Psoriasis	CARD14	79092	607211	Arg38Cys	Am J Hum Genet. 2012, 90:796	22521419
Autoimmune	Psoriasis	Psoriasis	CARD14	79092	607211	Arg166His	J Invest Dermatol. 2014, 134:2994	24999592
Autoimmune	Psoriasis	Psoriasis	CARD14	79092	607211	Glu142Lys	Am J Hum Genet. 2012, 90:796	22521419
Autoimmune	Psoriasis	Psoriasis	CARD14	79092	607211	Glu142Gly	Am J Hum Genet. 2012, 90:796	22521419
Autoimmune	Psoriasis	Psoriasis	CARD14	79092	607211	Asp285Gly	Am J Hum Genet. 2012, 90:796	22521419
Autoimmune	Psoriasis	Psoriasis	CARD14	79092	607211	Glu138Ala	Am J Hum Genet. 2012, 90:784	22521418
Autoimmune	Psoriasis	Psoriasis	CARD14	79092	607211	Ala216Thr	J Invest Dermatol. 2014, 134:2994	24999592
Autoimmune	Psoriasis	Psoriasis	CARD14	79092	607211	Gly117Ser	Am J Hum Genet. 2012, 90:796	22521419
Autoimmune	Psoriasis	Psoriasis	CARD14	79092	607211	Val191Leu	Am J Hum Genet. 2012, 90:796	22521419
Autoimmune	Psoriasis	Psoriasis	LCE3B	353143	612614	Arg68Cys	BMC Med Genet. 2010, 11:45	20331852
Autoimmune	Psoriasis	Psoriasis	LPIN2	9663	605519	Lys387Glu	LPIN2. 2008, PC:.	LSDB
Autoimmune	Psoriasis	Psoriasis	LPIN2	9663	605519	Pro348Leu	LPIN2. 2008, PC:.	LSDB
Autoimmune	Psoriasis	Psoriasis	LPIN2	9663	605519	Leu504Phe	LPIN2. 2008, PC:.	LSDB
Autoimmune	Psoriasis	Psoriasis	LPIN2	9663	605519	Glu601Lys	LPIN2. 2008, PC:.	LSDB
Autoimmune	Psoriasis	Psoriasis	LPIN2	9663	605519	Ala331Ser	LPIN2. 2008, PC:.	LSDB
Autoimmune	Psoriasis	Psoriasis	CARD14	79092	607211	Gly117Ser	Am J Hum Genet. 2012, 90:784	22521418
Autoimmune	Psoriasis	Psoriasis	CARD14	79092	607211	IVS3 ds G-A +5	Am J Hum Genet. 2012, 90:784	22521418
Autoimmune	Psoriasis	Psoriasis susceptibility, association with	CARD14	79092	607211	Arg820Trp	Nat Genet. 2012, 44:1341	23143594
Autoimmune	Psoriasis	Psoriasis susceptibility, association with	PRSS53	339105	610561	Pro406Ala	Nat Genet. 2012, 44:1341	23143594
Autoimmune	Psoriasis	Psoriasis susceptibility, association with	STAT2	6773	600556	Met594Ile	Nat Genet. 2012, 44:1341	23143594
Autoimmune	Psoriasis	Psoriasis susceptibility, association with	YDJC	150223	NULL	Ala263Thr	Nat Genet. 2012, 44:1341	23143594
Autoimmune	Psoriasis	Psoriasis vulgaris	FLG	2312	135940	Trp2583Term	Hum Genet. 2012, 131:1269	22407025
Autoimmune	Psoriasis	Psoriasis vulgaris	MGST2	4258	601733	Gln76Lys	J Invest Dermatol. 2006, 126:1003	16498398
Autoimmune	Psoriasis	Psoriasis vulgaris	MGST2	4258	601733	Balanced translocation 46,X,Y,t(2;4)(p25;q31.1)	Clin Genet. 2006, 69:189	16433702
Autoimmune	Psoriasis	Psoriasis vulgaris, susceptibility to	IL22	50616	605330	insertion incl. ex. 1	Hum Immunol. 2013, 74:792	23395647
Autoimmune	Psoriasis	Psoriasis vulgaris, susceptibility to, assoc with	TRAF3IP2	10758	607043	Asp10Asn	Nat Genet. 2010, 42:991	20953188
Autoimmune	Psoriasis	Psoriasis, association with	AIM2	9447	604578	Glu32Lys	Nat Commun. 2015, 6:6793	25854761
Autoimmune	Psoriasis	Psoriasis, association with	C1orf141	400757		Gln144Arg	Nat Commun. 2015, 6:6793	25854761
Autoimmune	Psoriasis	Psoriasis, association with	C1orf68	100129271	NULL	Cys172Tyr	Nat Commun. 2015, 6:6793	25854761
Autoimmune	Psoriasis	Psoriasis, association with	CARD14	79092	607211	Ser200Asn	Am J Hum Genet. 2012, 90:796	22521419
Autoimmune	Psoriasis	Psoriasis, association with	CARD14	79092	607211	Asp176His	Am J Hum Genet. 2012, 90:796	22521419
Autoimmune	Psoriasis	Psoriasis, association with	ITPRID1	223075		Ala500Val	Nat Commun. 2015, 6:6793	25854761
Autoimmune	Psoriasis	Psoriasis, association with	CSTA	1475	184600	Tyr35Tyr	Eur J Hum Genet. 2008, 16:1002	18364739
Autoimmune	Psoriasis	Psoriasis, association with	IL20RA	53832	605620	Leu382Phe	J Dermatol Sci. 2009, 57:71	19926456
Autoimmune	Psoriasis	Psoriasis, association with	KPRP	448834	613260	Pro438Ala	Nat Commun. 2015, 6:6793	25854761
Autoimmune	Psoriasis	Psoriasis, association with	REV3L	5980	602776	Tyr1156Cys	Nat Genet. 2010, 42:985	20953190
Autoimmune	Psoriasis	Psoriasis, association with	SYNE2	23224	608442	Trp4001Term	Nat Commun. 2015, 6:6793	25854761
Autoimmune	Psoriasis	Psoriasis, association with	TMC6	11322	605828	Leu153Phe	Nat Commun. 2015, 6:6793	25854761
Autoimmune	Psoriasis	Psoriasis, association with	ZFYVE16	9765	608880	Gly1055Ser	Nat Commun. 2015, 6:6793	25854761
Autoimmune	Psoriasis	Psoriasis, association with	ZNF143	7702	603433	Glu561Gln	Nat Commun. 2015, 6:6793	25854761
Autoimmune	Psoriasis	Psoriasis, association with	ZNF683	257101	NULL	Asp48Gly	Nat Commun. 2015, 6:6793	25854761
Autoimmune	Psoriasis	Psoriasis, generalised pustular	CARD14	79092	607211	Arg69Gln	J Invest Dermatol. 2013, 133:2634	23648549
Autoimmune	Psoriasis	Psoriasis, generalised pustular	IL36RN	26525	605507	Lys35Arg	J Invest Dermatol. 2013, 133:1366	23303454
Autoimmune	Psoriasis	Psoriasis, generalised pustular	IL36RN	26525	605507	Thr123Arg	Hum Mutat. 2013, 34:176	22903787
Autoimmune	Psoriasis	Psoriasis, generalised pustular	IL36RN	26525	605507	Thr123Met	J Dermatol. 2013, epub:epub	23834760
Autoimmune	Psoriasis	Psoriasis, generalised pustular	IL36RN	26525	605507	His32Arg	J Invest Dermatol. 2013, 133:2634	23648549
Autoimmune	Psoriasis	Psoriasis, generalised pustular	IL36RN	26525	605507	Pro82Leu	J Dermatol Sci. 2014, 76:132	25212972
Autoimmune	Psoriasis	Psoriasis, generalised pustular	IL36RN	26525	605507	Pro76Leu	J Invest Dermatol. 2013, 133:2634	23648549
Autoimmune	Psoriasis	Psoriasis, generalised pustular	IL36RN	26525	605507	Arg10Term	Br J Dermatol. 2012, 167:699	22428995
Autoimmune	Psoriasis	Psoriasis, generalised pustular	IL36RN	26525	605507	Arg48Trp	Am J Hum Genet. 2011, 89:432	21839423
Autoimmune	Psoriasis	Psoriasis, generalised pustular	IL36RN	26525	605507	Arg102Trp	J Invest Dermatol. 2013, 133:1366	23303454
Autoimmune	Psoriasis	Psoriasis, generalised pustular	IL36RN	26525	605507	Leu27Pro	N Engl J Med. 2011, 365:620	21848462
Autoimmune	Psoriasis	Psoriasis, generalised pustular	IL36RN	26525	605507	Leu21Pro	J Eur Acad Dermatol Venereol. 2015, epub:epub	25688670
Autoimmune	Psoriasis	Psoriasis, generalised pustular	IL36RN	26525	605507	Glu94Term	J Invest Dermatol. 2013, 133:2634	23648549
Autoimmune	Psoriasis	Psoriasis, generalised pustular	IL36RN	26525	605507	Val57Ile	J Dermatol Sci. 2014, 76:132	25212972
Autoimmune	Psoriasis	Psoriasis, generalised pustular	IL36RN	26525	605507	Ser113Leu	Am J Hum Genet. 2011, 89:432	21839423
Autoimmune	Psoriasis	Psoriasis, generalised pustular	IL36RN	26525	605507	IVS3 ds T-C +6	Hum Mutat. 2013, 34:176	22903787
Autoimmune	Psoriasis	Psoriasis, generalised pustular	IL36RN	26525	605507	del 7 bp codon 140	J Allergy Clin Immunol. 2014, epub:epub	25458002
Autoimmune	Psoriasis	Psoriasis, increased risk, association with	FLG	2312	135940	Pro478Ser	Arch Dermatol Res. 2008, 300:133	18193244
Autoimmune	Psoriasis	Psoriasis, increased risk, association with	IL23R	149233	607562	Leu310Pro	Am J Hum Genet. 2007, 80:273	17236132
Autoimmune	Psoriasis	Psoriasis, increased risk, association with	LNPEP	4012	151300	Ala763Thr	J Invest Dermatol. 2014, 134:359	23897274
Autoimmune	Psoriasis	Psoriasis, juvenile onset, association with	IL22	50616	605330	(A-G) -1089 to initiation codon	J Invest Dermatol. 2014, 134:1535	24390134
Autoimmune	Psoriasis	Psoriasis, juvenile onset, association with	IL22	50616	605330	(A-G) -4357 to initiation codon	J Invest Dermatol. 2014, 134:1535	24390134
Autoimmune	Psoriasis	Psoriasis, juvenile onset, association with	IL22	50616	605330	(A-T) -948 to initiation codon	J Invest Dermatol. 2014, 134:1535	24390134
Autoimmune	Psoriasis	Psoriasis, juvenile onset, association with	IL22	50616	605330	(G-A) -1810 to initiation codon	J Invest Dermatol. 2014, 134:1535	24390134
Autoimmune	Psoriasis	Psoriasis, juvenile onset, association with	TNF	7124	191160	(G-A) -243 to transcription initiation site	J Invest Dermatol. 1997, 109:562	9326391
Autoimmune	Psoriasis	Psoriasis, juvenile onset, association with	IL22	50616	605330	del 2 bp non-coding DNA	J Invest Dermatol. 2014, 134:1535	24390134
Autoimmune	Psoriasis	Psoriasis, predisposition to	FUT2	2524	182100	Arg91Trp	Nat Genet. 2014, 46:45	24212883
Autoimmune	Psoriasis	Psoriasis, predisposition to	FUT2	2524	182100	Asp172Glu	Nat Genet. 2014, 46:45	24212883
Autoimmune	Psoriasis	Psoriasis, predisposition to	LCE3D	84648	612616	Gly43Val	Nat Genet. 2014, 46:45	24212883
Autoimmune	Psoriasis	Psoriasis, reduced risk	TARBP1	6894	605052	Gly655Arg	Nat Genet. 2014, 46:45	24212883
Autoimmune	Psoriasis	Psoriasis, reduced risk	TARBP1	6894	605052	Val953Met	Nat Genet. 2014, 46:45	24212883
Autoimmune	Psoriasis	Psoriasis, reduced risk	ZNF816	125893		Asn80Ile	Nat Genet. 2014, 46:45	24212883
Autoimmune	Psoriasis	Psoriasis, susceptibility to	ZNF750	79755	610226	His287Gln	BMC Med Genet. 2011, 12:167	22185198
Autoimmune	Psoriasis	Psoriasis, susceptibility to	ZNF750	79755	610226	Asp432His	BMC Med Genet. 2011, 12:167	22185198
Autoimmune	Psoriasis	Psoriasis, susceptibility to	ZNF750	79755	610226	Glu241Gln	BMC Med Genet. 2011, 12:167	22185198
Autoimmune	Psoriasis	Psoriasis, susceptibility to	ZNF750	79755	610226	Ala407Thr	BMC Med Genet. 2011, 12:167	22185198
Autoimmune	Psoriasis	Psoriasis, susceptibility to	ZNF750	79755	610226	Ala142Thr	BMC Med Genet. 2011, 12:167	22185198
Autoimmune	Psoriasis	Psoriasis, susceptibility to	ZNF750	79755	610226	Gly589Arg	BMC Med Genet. 2011, 12:167	22185198
Autoimmune	Psoriasis	Psoriasis, susceptibility to	RNF114	55905	612451	(C-A) -71 to initiation codon	J Invest Dermatol. 2012, 132:1297	22205304
Autoimmune	Psoriasis	Psoriasis, susceptibility to	RNF114	55905	612451	(C-A) -69 to initiation codon	J Invest Dermatol. 2012, 132:1297	22205304
Autoimmune	Psoriasis	Psoriasis, susceptibility to	RNF114	55905	612451	(C-T) -46 to initiation codon	J Invest Dermatol. 2012, 132:1297	22205304
Autoimmune	Psoriasis	Psoriasis, susceptibility to	RNF114	55905	612451	(A-C) -14 to initiation codon	J Invest Dermatol. 2012, 132:1297	22205304
Autoimmune	Psoriasis	Psoriasis, susceptibility to	ZNF750	79755	610226	(G-A) -7551 to initiation codon	BMC Med Genet. 2011, 12:167	22185198
Autoimmune	Psoriasis	Psoriasis, susceptibility to	ZNF750	79755	610226	(G-A) -7748 to initiation codon	BMC Med Genet. 2011, 12:167	22185198
Autoimmune	Psoriasis	Psoriasis, susceptibility to	ZNF750	79755	610226	(G-A) -7522 to initiation codon	BMC Med Genet. 2011, 12:167	22185198
Autoimmune	Psoriasis	Psoriasis, susceptibility to	ZNF750	79755	610226	(A-C) -7915 to initiation codon	J Invest Dermatol. 2008, 128:1662	18256691
Autoimmune	Psoriasis	Psoriasis, susceptibility to	ZNF750	79755	610226	(C-T) -7523 to initiation codon	BMC Med Genet. 2011, 12:167	22185198
Autoimmune	Psoriasis	Psoriasis, susceptibility, association with	CDSN	1041	602593	Tyr319Tyr	Hum Mol Genet. 2004, 13:2361	15333584
Autoimmune	Psoriasis	Psoriasis, susceptibility, association with	BSG	682	109480	(T-A) +350 to termination codon	Hum Genet. 2011, 130:749	21655935
Autoimmune	Psoriasis	Psoriasis, susceptibility, association with	SLC9A3R1	9368	604990	(G-A) +936 to termination codon	Nat Genet. 2003, 35:349	14608357
Autoimmune	Psoriasis	Pustular psoriasis	AP1S3	130340	615781	Arg33Trp	Am J Hum Genet. 2014, 94:790	24791904
Autoimmune	Psoriasis	Pustular psoriasis	AP1S3	130340	615781	Phe4Cys	Am J Hum Genet. 2014, 94:790	24791904
Autoimmune	Sepsis	Acute lung injury, in sepsis, association with	IRAK3	11213	604459	(A-G) -1464 to initiation codon	Am J Respir Cell Mol Biol. 2011, epub:epub	21297081
Autoimmune	Sepsis	Diarrhoea, skin rash and recurrent sepsis	ADAM17	6868	603639	ins 1 bp codon 103	Hum Pathol. 2015, 46:923	25804906
Autoimmune	Sepsis	Respiratory distress & sepsis	NRXN1	9378	600565	deletion 192 kb	Genet Med. 2011, 13:868	21792059
Autoimmune	Sepsis	Sepsis and multiple organ dysfunction in major trauma, association with	LBP	3929	151990	Phe436Leu	Ann Surg. 2012, 255:147	22167001
Autoimmune	Sepsis	Sepsis, in males, association with	LBP	3929	151990	Cys98Gly	Crit Care Med. 2001, 29:557	11373419
Autoimmune	Sepsis	Sepsis, susceptibility, association with	CASP12	100506742	608633	Term125Arg	Nature. 2004, 429:75	15129283
Autoimmune	Sepsis	Sepsis, susceptibility, association with	IRAK1	3654	300283	Phe196Ser	Chin Med J (Engl). 2011, 124:2248	21933552
Autoimmune	Sepsis	Sepsis-associated acute respiratory distress syndrome, protection from	S1PR3	1903	601965	(T-G) -1861 to transcription initiation site	Am J Physiol Lung Cell Mol Physiol. 2013, 305:L467	23911438
Autoimmune	Sepsis	Sepsis-associated acute respiratory distress syndrome, protection from	S1PR3	1903	601965	(G-C) -1747 to transcription initiation site	Am J Physiol Lung Cell Mol Physiol. 2013, 305:L467	23911438
Autoimmune	Sepsis	Severe sepsis, susceptibility to	ADAM10	102	602192	(A-G) -279 to initiation codon	Crit Care. 2015, 19:796	25777889
Autoimmune	Systemic lupus erythematosus	Hamartoma tumour syndrome with systemic lupus erythematosus	PTEN	5728	601728	Tyr29Term	Br J Dermatol. 2014, 170:990	24641667
Autoimmune	Systemic lupus erythematosus	Systemic lupus erytematosus, association with	FCGR3A	2214	146740	Arg72Ser	Clin Exp Dermatol. 2006, 31:553	16716162
Autoimmune	Systemic lupus erythematosus	Systemic lupus erythematosus	DNASE1	1773	125505	Lys5Term	Nat Genet. 2001, 28:313	11479590
Autoimmune	Systemic lupus erythematosus	Systemic lupus erythematosus	DNASE1	1773	125505	Ala193Val	Arthritis Rheum. 2004, 50:4070	15593183
Autoimmune	Systemic lupus erythematosus	Systemic lupus erythematosus	DNASE1	1773	125505	Val163Ile	Arthritis Rheum. 2004, 50:4070	15593183
Autoimmune	Systemic lupus erythematosus	Systemic lupus erythematosus	DNASE1	1773	125505	Val185Ile	Arthritis Rheum. 2004, 50:4070	15593183
Autoimmune	Systemic lupus erythematosus	Systemic lupus erythematosus	ITGAM	3684	120980	Gly1145Ser	Arthritis Res Ther. 2014, 16:R114	24886912
Autoimmune	Systemic lupus erythematosus	Systemic lupus erythematosus	ITGAM	3684	120980	Phe941Val	Arthritis Res Ther. 2014, 16:R114	24886912
Autoimmune	Systemic lupus erythematosus	Systemic lupus erythematosus	PRKCD	5580	176977	Gly510Ser	Arthritis Rheum. 2013, 65:2161	23666743
Autoimmune	Systemic lupus erythematosus	Systemic lupus erythematosus	TNFRSF1A	7132	191190	Arg133Gln	Int J Mol Med. 2004, 14:813	15492850
Autoimmune	Systemic lupus erythematosus	Systemic lupus erythematosus	TNFRSF6B	8771	603361	Thr56Ile	J Rheumatol. 2013, epub:epub	23729807
Autoimmune	Systemic lupus erythematosus	Systemic lupus erythematosus	TNFRSF6B	8771	603361	His122Tyr	J Rheumatol. 2013, epub:epub	23729807
Autoimmune	Systemic lupus erythematosus	Systemic lupus erythematosus	TREX1	11277	606609	Arg240Ser	Nat Genet. 2007, 39:1065	17660818
Autoimmune	Systemic lupus erythematosus	Systemic lupus erythematosus	TREX1	11277	606609	Pro290Leu	Nat Genet. 2007, 39:1065	17660818
Autoimmune	Systemic lupus erythematosus	Systemic lupus erythematosus	TREX1	11277	606609	Arg128His	Ann Rheum Dis. 2010, 69:1886	19875384
Autoimmune	Systemic lupus erythematosus	Systemic lupus erythematosus	TREX1	11277	606609	Ala158Val	Nat Genet. 2007, 39:1065	17660818
Autoimmune	Systemic lupus erythematosus	Systemic lupus erythematosus	TREX1	11277	606609	Ala247Pro	Nat Genet. 2007, 39:1065	17660818
Autoimmune	Systemic lupus erythematosus	Systemic lupus erythematosus	TREX1	11277	606609	Gly306Ala	Nat Genet. 2007, 39:1065	17660818
Autoimmune	Systemic lupus erythematosus	Systemic lupus erythematosus	TREX1	11277	606609	Tyr305Cys	Nat Genet. 2007, 39:1065	17660818
Autoimmune	Systemic lupus erythematosus	Systemic lupus erythematosus	MFGE8	4240	602281	IVS6 ds A-G +937	Eur J Immunol. 2010, epub:epub	20213738
Autoimmune	Systemic lupus erythematosus	Systemic lupus erythematosus	C4B	721	120820	del 1 bp codon 541	J Immunol. 2002, 169:1570	12133986
Autoimmune	Systemic lupus erythematosus	Systemic lupus erythematosus	DNASE1L3	1776	602244	del 1 bp codon 215	Nat Genet. 2011, 43:1186	22019780
Autoimmune	Systemic lupus erythematosus	Systemic lupus erythematosus	TREX1	11277	606609	del 1 bp codon 212	Nat Genet. 2007, 39:1065	17660818
Autoimmune	Systemic lupus erythematosus	Systemic lupus erythematosus	FAS	355	134637	ins 1 bp codon 301	Hum Mutat. 2011, 32:1268	21793106
Autoimmune	Systemic lupus erythematosus	Systemic lupus erythematosus	TREX1	11277	606609	ins 2 bp codon 271	Nat Genet. 2007, 39:1065	17660818
Autoimmune	Systemic lupus erythematosus	Systemic lupus erythematosus	DNASE1	1773	125505	deletion 27 bp nt 46-72	Arthritis Rheum. 2004, 50:4070	15593183
Autoimmune	Systemic lupus erythematosus	Systemic lupus erythematosus, association with	DNASE1	1773	125505	Gln244Arg	Hum Mol Genet. 2004, 13:2343	15333586
Autoimmune	Systemic lupus erythematosus	Systemic lupus erythematosus, association with	FAS	355	134637	Thr74Thr	Rheumatology (Oxford). 1999, 38:516	10402071
Autoimmune	Systemic lupus erythematosus	Systemic lupus erythematosus, association with	FAS	355	134637	Leu35Leu	Rheumatology (Oxford). 1999, 38:516	10402071
Autoimmune	Systemic lupus erythematosus	Systemic lupus erythematosus, association with	FCAR	2204	147045	Ser269Gly	J Immunol. 2007, 178:3973	17339498
Autoimmune	Systemic lupus erythematosus	Systemic lupus erythematosus, association with	FCGR2B	2213	604590	Gln57Term	Lupus. 2008, 17:8	18625651
Autoimmune	Systemic lupus erythematosus	Systemic lupus erythematosus, association with	IRF7	3665	605047	Arg425Gln	Arthritis Rheum. 2011, 63:749	21360504
Autoimmune	Systemic lupus erythematosus	Systemic lupus erythematosus, association with	ITGAM	3684	120980	Pro1146Ser	J Eur Acad Dermatol Venereol. 2011, 25:271	20629846
Autoimmune	Systemic lupus erythematosus	Systemic lupus erythematosus, association with	ITGAM	3684	120980	Arg77His	Nat Genet. 2008, 40:152	18204448
Autoimmune	Systemic lupus erythematosus	Systemic lupus erythematosus, association with	ITGAM	3684	120980	Ala858Val	Hum Mol Genet. 2009, 18:2063	19286673
Autoimmune	Systemic lupus erythematosus	Systemic lupus erythematosus, association with	KLRK1	22914	611817	Thr72Ala	Hum Immunol. 2010, 71:74	19735685
Autoimmune	Systemic lupus erythematosus	Systemic lupus erythematosus, association with	SLC15A4	121260	NULL	Asp259Asp	Nat Genet. 2009, 41:1234	19838193
Autoimmune	Systemic lupus erythematosus	Systemic lupus erythematosus, association with	TNFAIP3	7128	191163	Phe127Cys	Nat Genet. 2008, 40:1059	19165918
Autoimmune	Systemic lupus erythematosus	Systemic lupus erythematosus, association with	TNFRSF1B	7133	191191	Met196Arg	Arthritis Rheum. 2001, 44:2819	11762942
Autoimmune	Systemic lupus erythematosus	Systemic lupus erythematosus, association with	UHRF1BP1	54887	NULL	Met1098Thr	Genes Immun. 2011, 12:231	21326321
Autoimmune	Systemic lupus erythematosus	Systemic lupus erythematosus, association with	UHRF1BP1	54887	NULL	Arg454Gln	Genes Immun. 2011, 12:231	21326321
Autoimmune	Systemic lupus erythematosus	Systemic lupus erythematosus, association with	WDFY4	57705	613316	Arg1816Gln	PLoS Genet. 2010, 6:e1000841	20169177
Autoimmune	Systemic lupus erythematosus	Systemic lupus erythematosus, association with	CIITA	4261	600005	IVS4 ds G-A +11	Ann Rheum Dis. 2005, 64:947	15897313
Autoimmune	Systemic lupus erythematosus	Systemic lupus erythematosus, association with	IRF5	3663	607218	IVS1 ds G-T +198	Am J Hum Genet. 2005, 76:528	15657875
Autoimmune	Systemic lupus erythematosus	Systemic lupus erythematosus, association with	NR3C1	2908	138040	Asn766Asn	Tohoku J Exp Med. 2004, 203:69	15212141
Autoimmune	Systemic lupus erythematosus	Systemic lupus erythematosus, association with	BLK	640	191305	(C-T) -48822 to initiation codon	Am J Hum Genet. 2014, 94:586	24702955
Autoimmune	Systemic lupus erythematosus	Systemic lupus erythematosus, association with	BLK	640	191305	(C-T) -60553 to initiation codon	Nat Genet. 2009, 41:1234	19838193
Autoimmune	Systemic lupus erythematosus	Systemic lupus erythematosus, association with	BLK	640	191305	(A-G) -9084 to initiation codon	Nat Genet. 2009, 41:1234	19838193
Autoimmune	Systemic lupus erythematosus	Systemic lupus erythematosus, association with	BLK	640	191305	(G-A) -44913 to initiation codon	Nat Genet. 2009, 41:1234	19838193
Autoimmune	Systemic lupus erythematosus	Systemic lupus erythematosus, association with	BLK	640	191305	(G-A) -49514 to initiation codon	Am J Hum Genet. 2014, 94:586	24702955
Autoimmune	Systemic lupus erythematosus	Systemic lupus erythematosus, association with	BLK	640	191305	(G-C) -49514 to initiation codon	Am J Hum Genet. 2014, 94:586	24702955
Autoimmune	Systemic lupus erythematosus	Systemic lupus erythematosus, association with	BLK	640	191305	(G-A) -2335 to transcription initiation site	N Engl J Med. 2008, 358:900	18204098
Autoimmune	Systemic lupus erythematosus	Systemic lupus erythematosus, association with	CD226	10666	605397	(T-C) +1111 to termination codon	Arthritis Rheum. 2010, 62:3404	20669283
Autoimmune	Systemic lupus erythematosus	Systemic lupus erythematosus, association with	CRP	1401	123260	(G-A) +1082 to termination codon	Hum Mol Genet. 2004, 13:137	14645206
Autoimmune	Systemic lupus erythematosus	Systemic lupus erythematosus, association with	CRP	1401	123260	(G-A) -603 to transcription initiation site	Hum Mol Genet. 2008, 17:1147	18182444
Autoimmune	Systemic lupus erythematosus	Systemic lupus erythematosus, association with	CSK	1445	124095	(G-A) -11165 to initiation codon	Nat Genet. 2012, 44:1227	23042117
Autoimmune	Systemic lupus erythematosus	Systemic lupus erythematosus, association with	CTLA4	1493	123890	(T-C) -1722 to initiation codon	Hum Genet. 2002, 111:452	12384790
Autoimmune	Systemic lupus erythematosus	Systemic lupus erythematosus, association with	EGR2	1959	129010	(A-G) -34929 to initiation codon	Hum Mol Genet. 2010, 19:2313	20194224
Autoimmune	Systemic lupus erythematosus	Systemic lupus erythematosus, association with	EGR2	1959	129010	(G-A) -34151 to initiation codon	Hum Mol Genet. 2010, 19:2313	20194224
Autoimmune	Systemic lupus erythematosus	Systemic lupus erythematosus, association with	ETS1	2113	164720	(G-A) +3297 to termination codon	PLoS Genet. 2010, 6:e1000841	20169177
Autoimmune	Systemic lupus erythematosus	Systemic lupus erythematosus, association with	ETS1	2113	164720	(C-T) +21197 to termination codon	Nat Genet. 2009, 41:1234	19838193
Autoimmune	Systemic lupus erythematosus	Systemic lupus erythematosus, association with	FAS	355	134637	(G-A) -671 to initiation codon	J Rheumatol. 2002, 29:1183	12064832
Autoimmune	Systemic lupus erythematosus	Systemic lupus erythematosus, association with	FASLG	356	134638	(C-T) -844 to initiation codon	J Immunol. 2003, 170:132	12496392
Autoimmune	Systemic lupus erythematosus	Systemic lupus erythematosus, association with	FCGR2B	2213	604590	(G-C) -259 to transcription initiation site	Hum Genet. 2005, 117:220	15895258
Autoimmune	Systemic lupus erythematosus	Systemic lupus erythematosus, association with	IKZF1	10320	603023	(T-G) -52795 to initiation codon	Nat Genet. 2009, 41:1234	19838193
Autoimmune	Systemic lupus erythematosus	Systemic lupus erythematosus, association with	IL10	3586	124092	(T-C) -9202 to transcription initiation site	PLoS Genet. 2013, 9:	24130510
Autoimmune	Systemic lupus erythematosus	Systemic lupus erythematosus, association with	IL18	3606	600953	(T-C) -1309 to transcription initiation site	Hum Mol Genet. 2009, 18:3739	19584085
Autoimmune	Systemic lupus erythematosus	Systemic lupus erythematosus, association with	IL6	3569	147620	(A-C) -224 to transcription initiation site	J Rheumatol. 2010, 37:2251	20843912
Autoimmune	Systemic lupus erythematosus	Systemic lupus erythematosus, association with	IRF5	3663	607218	(C-T) +5853 to termination codon	Nat Genet. 2006, 38:550	16642019
Autoimmune	Systemic lupus erythematosus	Systemic lupus erythematosus, association with	ITPR3	3710	147267	(T-C) -1233 to initiation codon	J Hum Genet. 2008, 53:151	18219441
Autoimmune	Systemic lupus erythematosus	Systemic lupus erythematosus, association with	PDCD1	5133	600244	(G-A) +7147 to transcription initiation site	Nat Genet. 2002, 32:666	12402038
Autoimmune	Systemic lupus erythematosus	Systemic lupus erythematosus, association with	PRL	5617	176760	(T-G) -6993 to initiation codon	Arthritis Rheum. 2001, 44:2358	11665977
Autoimmune	Systemic lupus erythematosus	Systemic lupus erythematosus, association with	RASGRP3	25780	609531	(T-C) -38314 to initiation codon	Nat Genet. 2009, 41:1234	19838193
Autoimmune	Systemic lupus erythematosus	Systemic lupus erythematosus, association with	SLC15A4	121260	NULL	(G-A) +7795 to initiation codon	Nat Genet. 2009, 41:1234	19838193
Autoimmune	Systemic lupus erythematosus	Systemic lupus erythematosus, association with	STAT4	6775	600558	(C-A) +48297 to initiation codon	Nat Genet. 2009, 41:1234	19838193
Autoimmune	Systemic lupus erythematosus	Systemic lupus erythematosus, association with	TNFSF4	7292	603594	(C-A) -15160 to initiation codon	Nat Genet. 2009, 41:1234	19838193
Autoimmune	Systemic lupus erythematosus	Systemic lupus erythematosus, association with	TNFSF4	7292	603594	(G-A) -2148 to initiation codon	Nat Genet. 2009, 41:1234	19838193
Autoimmune	Systemic lupus erythematosus	Systemic lupus erythematosus, association with	TNIP1	10318	607714	(A-G) -13490 to initiation codon	Nat Genet. 2009, 41:1234	19838193
Autoimmune	Systemic lupus erythematosus	Systemic lupus erythematosus, association with	TRIM21	6737	109092	(C-T) -611 to initiation codon	Genomics. 1994, 24:541	7713506
Autoimmune	Systemic lupus erythematosus	Systemic lupus erythematosus, association with	WDFY4	57705	613316	(G-A) +125174 to initiation codon	Genes Immun. 2012, 13:536	22972472
Autoimmune	Systemic lupus erythematosus	Systemic lupus erythematosus, association with	HCLS1	3059	601306	ins 12 bp codon 367	Arthritis Rheum. 2004, 50:871	15022330
Autoimmune	Systemic lupus erythematosus	Systemic lupus erythematosus, association with	HLA-G	3135	142871	ins 14 bp non-coding DNA	Tissue Antigens. 2008, 71:520	18380776
Autoimmune	Systemic lupus erythematosus	Systemic lupus erythematosus, association with	TNFAIP3	7128	191163	del 2 bp / ins 1 bp non-coding DNA	Nat Genet. 2011, 43:253	21336280
Autoimmune	Systemic lupus erythematosus	Systemic lupus erythematosus, association with	FCGR3B	2215	610665	insertion entire gene	Genes Immun. 2010, 11:155	19741716
Autoimmune	Systemic lupus erythematosus	Systemic lupus erythematosus, association with	CD40LG	959	300386	(CA)n in 3' UTR	Ann Rheum Dis. 2004, 63:310	14962968
Autoimmune	Systemic lupus erythematosus	Systemic lupus erythematosus, association with	IL10	3586	124092	(CA)n in promoter	Tissue Antigens. 1997, 49:635	9234486
Autoimmune	Systemic lupus erythematosus	Systemic lupus erythematosus, child-onset, association with	TLR7	51284	300365	insertion entire gene	Ann Rheum Dis. 2010, epub:epub	20525845
Autoimmune	Systemic lupus erythematosus	Systemic lupus erythematosus, increased risk, association	C4A	720	120810	entire gene in gene	Am J Hum Genet. 2007, 80:1037	17503323
Autoimmune	Systemic lupus erythematosus	Systemic lupus erythematosus, increased risk, association with	IKBKE	9641	605048	Pro713Leu	Genes Immun. 2013, 14:217	23535865
Autoimmune	Systemic lupus erythematosus	Systemic lupus erythematosus, increased risk, association with	MAVS	57506	609676	Cys79Phe	EMBO Mol Med. 2011, 3:142	21268286
Autoimmune	Systemic lupus erythematosus	Systemic lupus erythematosus, increased risk, association with	NCF2	4688	608515	His389Gln	Proc Natl Acad Sci U S A. 2012, 109:E59	22203994
Autoimmune	Systemic lupus erythematosus	Systemic lupus erythematosus, increased risk, association with	NFKBIL1	4795	601022	Cys224Arg	Hum Immunol. 2008, 69:45	18295675
Autoimmune	Systemic lupus erythematosus	Systemic lupus erythematosus, increased risk, association with	CDKN1A	1026	116899	(C-A) +1322 to transcription initiation site	Genes Immun. 2009, 10:482	19262578
Autoimmune	Systemic lupus erythematosus	Systemic lupus erythematosus, increased risk, association with	IKBKE	9641	605048	(T-C) +11238 to initiation codon	Genes Immun. 2013, 14:217	23535865
Autoimmune	Systemic lupus erythematosus	Systemic lupus erythematosus, increased risk, association with	MIR146A	406938	610566	(A-G) -17512 to transcription initiation site	PLoS Genet. 2011, 7:e1002128	21738483
Autoimmune	Systemic lupus erythematosus	Systemic lupus erythematosus, increased risk, association with	SPI1	6688	165170	(C-T) +330 to termination codon	Arthritis Rheum. 2011, 63:755	21360505
Autoimmune	Systemic lupus erythematosus	Systemic lupus erythematosus, increased risk, association with	TBX21	30009	604895	(C-T) -1514 to initiation codon	Scand J Rheumatol. 2010, 39:254	20429676
Autoimmune	Systemic lupus erythematosus	Systemic lupus erythematosus, increased risk, association with	HRH4	59340	606792	insertion incl. entire gene	Br J Dermatol. 2010, 163:935	20618322
Autoimmune	Systemic lupus erythematosus	Systemic lupus erythematosus, increased risk, association with	IL12B	3593	161561	insertion incl. entire gene	Rheumatology (Oxford). 2011, 50:1201	21278068
Autoimmune	Systemic lupus erythematosus	Systemic lupus erythematosus, increased risk, association with	TBX21	30009	604895	insertion incl. entire gene	Rheumatology (Oxford). 2011, 50:1201	21278068
Autoimmune	Systemic lupus erythematosus	Systemic lupus erythematosus, male, association with	TLR7	51284	300365	(C-G) +881 to termination codon	Proc Natl Acad Sci U S A. 2010, 107:15838	20733074
Autoimmune	Systemic lupus erythematosus	Systemic lupus erythematosus, protection against, assoc	MFGE8	4240	602281	Met76Leu	Lupus. 2009, 18:676	19502262
Autoimmune	Systemic lupus erythematosus	Systemic lupus erythematosus, protection against, assoc	MFGE8	4240	602281	Arg3Ser	Lupus. 2009, 18:676	19502262
Autoimmune	Systemic lupus erythematosus	Systemic lupus erythematosus, protection against, assoc	TNFAIP3	7128	191163	Ala125Val	J Immunol. 2010, 184:7001	20483768
Autoimmune	Systemic lupus erythematosus	Systemic lupus erythematosus, protection against, association	BANK1	55024	610292	Arg61His	Nat Genet. 2008, 40:211	18204447
Autoimmune	Systemic lupus erythematosus	Systemic lupus erythematosus, protection against, association	BANK1	55024	610292	Ala383Thr	Nat Genet. 2008, 40:211	18204447
Autoimmune	Systemic lupus erythematosus	Systemic lupus erythematosus, protection against, association	BANK1	55024	610292	IVS1 as T-C -43	Nat Genet. 2008, 40:211	18204447
Autoimmune	Systemic lupus erythematosus	Systemic lupus erythematosus, protection against, association with	IL10	3586	124092	(CA)n in promoter	Tissue Antigens. 1997, 49:635	9234486
Autoimmune	Systemic lupus erythematosus	Systemic lupus erythematosus, reduced risk, association	PTPN22	26191	600716	Arg263Gln	Hum Mol Genet. 2009, 18:569	18981062
Autoimmune	Systemic lupus erythematosus	Systemic lupus erythematosus, reduced risk, association	CD40	958	109535	(G-T) +965 to initiation codon	Ann Rheum Dis. 2011, 70:2184	21914625
Autoimmune	Systemic lupus erythematosus	Systemic lupus erythematosus, reduced risk, association	C4A	720	120810	entire gene in gene	Am J Hum Genet. 2007, 80:1037	17503323
Autoimmune	Systemic lupus erythematosus	Systemic lupus erythematosus, risk, association with	ESR1	2099	133430	Thr594Thr	Lupus. 2005, 14:391	15934440
Autoimmune	Systemic lupus erythematosus	Systemic lupus erythematosus, susceptibility association with	TYK2	7297	176941	Ile684Ser	Am J Hum Genet. 2005, 76:528	15657875
Autoimmune	Systemic lupus erythematosus	Systemic lupus erythematosus, susceptibility association with	TYK2	7297	176941	Val362Phe	Am J Hum Genet. 2005, 76:528	15657875
Autoimmune	Systemic lupus erythematosus	Systemic lupus erythematosus, susceptibility to	NCF2	4688	608515	Ala202Ala	Hum Mol Genet. 2014, 23:1656	24163247
Autoimmune	Systemic lupus erythematosus	Systemic lupus erythematosus, susceptibility to	NCF2	4688	608515	Val297Ala	Hum Mol Genet. 2014, 23:1656	24163247
Autoimmune	Systemic lupus erythematosus	Systemic lupus erythematosus, susceptibility to	FASLG	356	134638	deletion 84 bp nt. 472	J Clin Invest. 1996, 98:1107	8787672
Autoimmune	Systemic lupus erythematosus	Systemic lupus erythematosus, susceptibility, association	LTK	4058	151520	Glu763Lys	Hum Mol Genet. 2004, 13:171	14695357
Autoimmune	Vitiligo	Vitiligo susceptibility, association with	CAT	847	115500	Asp389Asp	Pigment Cell Res. 2002, 15:62	11837458
Autoimmune	Vitiligo	Vitiligo vulgaris	PDGFRA	5156	173490	Thr1052Ser	Acta Derm Venereol. 2010, 90:131	20169295
Autoimmune	Vitiligo	Vitiligo vulgaris	PDGFRA	5156	173490	Glu996Lys	Acta Derm Venereol. 2010, 90:131	20169295
Autoimmune	Vitiligo	Vitiligo vulgaris	PDGFRA	5156	173490	Val140Leu	Acta Derm Venereol. 2010, 90:131	20169295
Autoimmune	Vitiligo	Vitiligo vulgaris	PDGFRA	5156	173490	IVS3 as C-T -3	Acta Derm Venereol. 2010, 90:131	20169295
Autoimmune	Vitiligo	Vitiligo, association with	IL19	29949	605687	IVS7 ds A-C +49	Dermatology. 2010, 221:261	20699607
Autoimmune	Vitiligo	Vitiligo, autosomal dominant, association with	FOXD3	27022	611539	(G-T) -639 to initiation codon	J Invest Dermatol. 2005, 125:388	16098053
Autoimmune	Vitiligo	Vitiligo, susceptibility to	ZMIZ1	57178	607159	(G-A) +47094 to initiation codon	J Med Genet. 2014, 51:345	24667117
Autoimmune	Vitiligo	Vitiligo, susceptibility to, association with	MYG1	60314	611366	(G-C) -119 to initiation codon	BMC Med Genet. 2010, 11:	20377893
Autoimmune	Vitiligo	Vitiligo-association multiple autoimmune disease susceptibility	NLRP1	22861	606636	Leu155His	N Engl J Med. 2007, 356:1216	17377159
Cardiovascular	Arrhythmia	Aged appearance & cardiac arrhythmias, lethal, X-linked	NAA10	8260	300013	Ser37Pro	Am J Hum Genet. 2011, 89:28	21700266
Cardiovascular	Arrhythmia	Arrhythmia	ANK2	287	106410	Arg990Gln	Circulation. 2015, 131:695	25632041
Cardiovascular	Arrhythmia	Arrhythmia	KCNE3	10008	604433	Met65Thr	Proc Natl Acad Sci U S A. 2013, 110:16957	24082139
Cardiovascular	Arrhythmia	Arrhythmia	KCNJ2	3759	600681	Thr305Ala	Heart Rhythm. 2007, 4:323	17341397
Cardiovascular	Arrhythmia	Arrhythmia	KCNK17	89822	607370	Gly88Arg	EMBO Mol Med. 2014, 6:937	24972929
Cardiovascular	Arrhythmia	Arrhythmia	SCN5A	6331	600163	IVS23 ds G-A +1	EMBO Mol Med. 2014, 6:937	24972929
Cardiovascular	Arrhythmia	Arrhythmia & myofibrillar myopathy, late-onset	FLNC	2318	102565	Tyr1216Asn	Neuromuscul Disord. 2010, 20:623	NO ID
Cardiovascular	Arrhythmia	Arrhythmia, lidocaine-induced	SCN5A	6331	600163	Arg43Gln	Heart Rhythm. 2008, 5:1567	18848812
Cardiovascular	Arrhythmia	Cardiac arrhythmia	AKAP9	10142	604001	Gln3531Glu	Pharmacogenomics J. 2013, 13:325	22584458
Cardiovascular	Arrhythmia	Cardiac arrhythmia	ANK2	287	106410	Thr3744Asn	Proc Natl Acad Sci U S A. 2004, 101:9137	15178757
Cardiovascular	Arrhythmia	Cardiac arrhythmia	ANK2	287	106410	Arg3906Trp	Proc Natl Acad Sci U S A. 2004, 101:9137	15178757
Cardiovascular	Arrhythmia	Cardiac arrhythmia	ANK2	287	106410	Leu3740Ile	Proc Natl Acad Sci U S A. 2004, 101:9137	15178757
Cardiovascular	Arrhythmia	Cardiac arrhythmia	ANK2	287	106410	Glu3931Lys	Proc Natl Acad Sci U S A. 2004, 101:9137	15178757
Cardiovascular	Arrhythmia	Cardiac arrhythmia	ANK2	287	106410	Val3895Met	Circulation. 2007, 115:432	17242276
Cardiovascular	Arrhythmia	Cardiac arrhythmia	ANK2	287	106410	Val3634Asp	Circulation. 2007, 115:432	17242276
Cardiovascular	Arrhythmia	Cardiac arrhythmia	CACNA1C	775	114205	Ala1733Val	Pharmacogenomics J. 2013, 13:325	22584458
Cardiovascular	Arrhythmia	Cardiac arrhythmia	CACNA1C	775	114205	Gly1911Arg	PLoS One. 2014, 9:e106982	25184293
Cardiovascular	Arrhythmia	Cardiac arrhythmia	CACNB2	783	600003	Met1Val	Pharmacogenomics J. 2013, 13:325	22584458
Cardiovascular	Arrhythmia	Cardiac arrhythmia	CACNB2	783	600003	Ala170Val	Pharmacogenomics J. 2013, 13:325	22584458
Cardiovascular	Arrhythmia	Cardiac arrhythmia	GPD1L	23171	611778	Val249Met	Pharmacogenomics J. 2013, 13:325	22584458
Cardiovascular	Arrhythmia	Cardiac arrhythmia	KCNA5	3741	176267	Pro91Leu	Biochem Biophys Res Commun. 2007, 354:776	17266934
Cardiovascular	Arrhythmia	Cardiac arrhythmia	KCNA5	3741	176267	Glu33Val	Biochem Biophys Res Commun. 2007, 354:776	17266934
Cardiovascular	Arrhythmia	Cardiac arrhythmia	KCND3	3752	605411	Arg566Cys	Pharmacogenomics J. 2013, 13:325	22584458
Cardiovascular	Arrhythmia	Cardiac arrhythmia	KCNE2	9992	603796	Met54Thr	Cell. 1999, 97:175	10219239
Cardiovascular	Arrhythmia	Cardiac arrhythmia	KCNE2	9992	603796	Ile57Thr	Cell. 1999, 97:175	10219239
Cardiovascular	Arrhythmia	Cardiac arrhythmia	KCNE2	9992	603796	Gln9Glu	Cell. 1999, 97:175	10219239
Cardiovascular	Arrhythmia	Cardiac arrhythmia	KCNE2	9992	603796	Arg27Cys	Am J Hum Genet. 2004, 75:899	15368194
Cardiovascular	Arrhythmia	Cardiac arrhythmia	KCNE2	9992	603796	Ala116Val	Proc Natl Acad Sci U S A. 2000, 97:10613	10984545
Cardiovascular	Arrhythmia	Cardiac arrhythmia	RYR2	6262	180902	Leu555Val	Pharmacogenomics J. 2013, 13:325	22584458
Cardiovascular	Arrhythmia	Cardiac arrhythmia	RYR2	6262	180902	Leu2607Pro	Pharmacogenomics J. 2013, 13:325	22584458
Cardiovascular	Arrhythmia	Cardiac arrhythmia	RYR2	6262	180902	Glu4361Gln	Pharmacogenomics J. 2013, 13:325	22584458
Cardiovascular	Arrhythmia	Cardiac arrhythmia	SNTA1	6640	601017	Thr147Asn	Pharmacogenomics J. 2013, 13:325	22584458
Cardiovascular	Arrhythmia	Cardiac arrhythmia, increased risk, association	SCN5A	6331	600163	Ser1103Tyr	Science. 2002, 297:1333	12193783
Cardiovascular	Arrhythmia	Cardiac conduction disease, atrial arrhythmias & sudden death	LMNA	4000	150330	c.1699-183_-160inv24; 568_1699-184del; 1699-159_1995+6997de	Circ Cardiovasc Genet. 2011, 4:280	21406687
Cardiovascular	Arrhythmia	Conduction system disease, atrial tachyarrhythmia & dilated cardiomyopathy	TNNI3K	51086	613932	Gly526Asp	Hum Mol Genet. 2014, 23:5793	24925317
Cardiovascular	Arrhythmia	Dilated cardiomyopathy & arrhythmias	NKX2-5	1482	600584	Ser146Trp	Int J Mol Med. 2015, 35:478	25503402
Cardiovascular	Arrhythmia	Ventricular arrhythmia	LMNA	4000	150330	Glu358Term	Int J Cardiol. 2010, 138:97	18691775
Cardiovascular	Arrhythmia	Ventricular arrhythmia & sudden cardiac death	NKX2-5	1482	600584	Gln181His	Pediatr Cardiol. 2014, epub:epub	24880466
Cardiovascular	Arrhythmia	Ventricular arrhythmia, exercise-induced	SCN5A	6331	600163	Ile141Val	Circ Cardiovasc Genet. 2014, 7:771	25210054
Cardiovascular	Arrhythmia	Ventricular arrhythmias, association with	HRC	3270	142705	Ser96Ala	Eur Heart J. 2008, 29:2514	18617481
Cardiovascular	Arrhythmia	X-linked dilated cardiomyopathy with conduction defects & arrhythmias	EMD	2010	300384	Pro22Leu	Neuromuscul Disord. 2014, 24:843	NO ID
Cardiovascular	Atherosclerosis	Aortic hypoplasia, premature atherosclerosis & arterial stiffness	INO80D	54891		Ser818Cys	Circ Cardiovasc Genet. 2014, 7:607	25122053
Cardiovascular	Atherosclerosis	Atherosclerosis with coronary artery disease	APOA1	335	107680	(G-A) +40 to transcription initiation site	Hum Genet. 2000, 107:204	HGOL
Cardiovascular	Atherosclerosis	Atherosclerosis, association with	GJA4	2701	121012	Pro319Ser	J Intern Med. 1999, 246:211	10447790
Cardiovascular	Atherosclerosis	Atherosclerosis, association with	SELE	6401	131210	Ser149Arg	Hum Mol Genet. 1994, 3:1935	7533025
Cardiovascular	Atherosclerosis	Atherosclerosis, association with	SELE	6401	131210	Leu575Phe	Hum Genet. 1996, 97:15	8557254
Cardiovascular	Atherosclerosis	Atherosclerosis, association with	SELE	6401	131210	(G-T) -19 to initiation codon	Hum Genet. 1996, 97:15	8557254
Cardiovascular	Atherosclerosis	Atherosclerosis, association with	ZNF202	7753	603430	(G-A) -639 to transcription initiation site	J Am Coll Cardiol. 2008, 52:369	18652945
Cardiovascular	Atherosclerosis	Atherosclerosis, association with	SREBF1	6720	184756	del 1 bp non-coding DNA	Atherosclerosis. 2001, 154:589	11257259
Cardiovascular	Atherosclerosis	Atherosclerosis, association with	ABCA1	19	600046	ins 1 bp non-coding DNA	Clin Genet. 2002, 61:115	11940086
Cardiovascular	Atherosclerosis	Atherosclerosis, association with	ALOX5AP	241	603700	(GGGCGG)n in promoter	N Engl J Med. 2004, 350:29	14702425
Cardiovascular	Atherosclerosis	Atherosclerosis, association with progression	MMP3	4314	185250	ins 1 bp non-coding DNA	J Biol Chem. 1996, 271:13055	8662692
Cardiovascular	Atherosclerosis	Atherosclerosis, diabetes mellitus & steatosis hepatis	LMNA	4000	150330	Glu223Lys	Atherosclerosis. 2013, 229:169	23659872
Cardiovascular	Atherosclerosis	Atherosclerosis, in males, association with	APH1B	83464	607630	Phe217Leu	PLoS One. 2008, 3:	18987747
Cardiovascular	Atherosclerosis	Atherosclerosis, premature	KERA	11081	603288	Ser307Cys	PLoS One. 2014, 9:e98289	24879339
Cardiovascular	Atherosclerosis	Atherosclerosis, reduced progression, association with	PECAM1	5175	173445	(G-A) +62 to transcription initiation site	Atherosclerosis. 2003, 168:131	12732396
Cardiovascular	Atherosclerosis	Atherosclerosis, severity, association with	PCSK9	255738	607786	Glu670Gly	J Am Coll Cardiol. 2005, 45:1611	15893176
Cardiovascular	Atherosclerosis	Atherosclerosis, susceptibility, association with	TNFSF4	7292	603594	IVS1 ds T-C +331	Nat Genet. 2005, 37:365	15750594
Cardiovascular	Atherosclerosis	Coronary atherosclerosis, severe, association with	MMP9	4318	120361	(C-T) -1571 to transcription initiation site	Circulation. 1999, 99:1788	10199873
Cardiovascular	Atherosclerosis	Reduced HDL level in atherosclerosis, association	LPL	4023	609708	Asn318Ser	Nat Genet. 1995, 10:28	7647785
Cardiovascular	Coronary artery disease	Increased risk of death in CAD, association with	ADAMTS13	11093	604134	Ala900Val	Thromb Res. 2010, 125:61	19427680
Cardiovascular	Coronary artery disease	Atherosclerosis with coronary artery disease	APOA1	335	107680	(G-A) +40 to transcription initiation site	Hum Genet. 2000, 107:204	HGOL
Cardiovascular	Coronary artery disease	Coronary artery disease	CYP27A1	1593	606530	Arg26Lys	Eur J Med Genet. 2013, 56:655	24080357
Cardiovascular	Coronary artery disease	Coronary artery disease	CYP27A1	1593	606530	Arg14Gln	Eur J Med Genet. 2013, 56:655	24080357
Cardiovascular	Coronary artery disease	Coronary artery disease	CYP27A1	1593	606530	Arg225His	Eur J Med Genet. 2013, 56:655	24080357
Cardiovascular	Coronary artery disease	Coronary artery disease	CYP27A1	1593	606530	Ala27Thr	Eur J Med Genet. 2013, 56:655	24080357
Cardiovascular	Coronary artery disease	Coronary artery disease	CYP27A1	1593	606530	Val86Met	Eur J Med Genet. 2013, 56:655	24080357
Cardiovascular	Coronary artery disease	Coronary artery disease	LRP6	4040	603507	Lys82Asn	PLoS One. 2014, 9:e84345	24427284
Cardiovascular	Coronary artery disease	Coronary artery disease	LRP6	4040	603507	Ile1264Val	PLoS One. 2014, 9:e84345	24427284
Cardiovascular	Coronary artery disease	Coronary artery disease	LRP6	4040	603507	Pro1066Thr	PLoS One. 2014, 9:e84345	24427284
Cardiovascular	Coronary artery disease	Coronary artery disease	LRP6	4040	603507	Pro1206His	PLoS One. 2014, 9:e84345	24427284
Cardiovascular	Coronary artery disease	Coronary artery disease	LRP6	4040	603507	Ser488Tyr	PLoS One. 2014, 9:e84345	24427284
Cardiovascular	Coronary artery disease	Coronary artery disease	ST6GALNAC5	81849	610134	Val99Met	Sci Rep. 2014, 4:3595	24399302
Cardiovascular	Coronary artery disease	Coronary artery disease	ST6GALNAC5	81849	610134	Term337Gln	Sci Rep. 2014, 4:3595	24399302
Cardiovascular	Coronary artery disease	Coronary artery disease	TDG	6996	601423	Arg225Term	Genet Med. 2015, epub:epub	25790160
Cardiovascular	Coronary artery disease	Coronary artery disease	MEF2A	4205	600660	del 3 bp codon 424	Zhong Nan Da Xue Xue Bao Yi Xue Ban. 2006, 31:453	16951497
Cardiovascular	Coronary artery disease	Coronary artery disease and myocardial infarction	MEF2A	4205	600660	Asn263Ser	Hum Mol Genet. 2004, 13:3181	15496429
Cardiovascular	Coronary artery disease	Coronary artery disease and myocardial infarction	MEF2A	4205	600660	Pro279Leu	Hum Mol Genet. 2004, 13:3181	15496429
Cardiovascular	Coronary artery disease	Coronary artery disease and myocardial infarction	MEF2A	4205	600660	Gly283Asp	Hum Mol Genet. 2004, 13:3181	15496429
Cardiovascular	Coronary artery disease	Coronary artery disease and myocardial infarction	MEF2A	4205	600660	deletion 21 bp cd. 440-446	Science. 2003, 302:1578	14645853
Cardiovascular	Coronary artery disease	Coronary artery disease in smokers, association	MTR	4548	156570	Asp919Gly	J Cardiovasc Risk. 1998, 5:289	9919998
Cardiovascular	Coronary artery disease	Coronary artery disease, association with	ALOX15	246	152392	Thr560Met	Atherosclerosis. 2008, 198:136	17959182
Cardiovascular	Coronary artery disease	Coronary artery disease, association with	FGFR4	2264	134935	Ser778Arg	Genet Test Mol Biomarkers. 2012, 16:952	22587598
Cardiovascular	Coronary artery disease	Coronary artery disease, association with	FGFR4	2264	134935	Asp756Asn	Genet Test Mol Biomarkers. 2012, 16:952	22587598
Cardiovascular	Coronary artery disease	Coronary artery disease, association with	GATA2	2624	137295	Ala164Thr	PLoS Genet. 2006, 2:e139	16934006
Cardiovascular	Coronary artery disease	Coronary artery disease, association with	JCAD	57608	614398	Ser1002Thr	Eur Heart J. 2011, 32:158	21088011
Cardiovascular	Coronary artery disease	Coronary artery disease, association with	LIPC	3990	151670	Lys276Arg	Sheng Wu Hua Xue Yu Sheng Wu Wu Li Xue Bao. 2003, 35:606	12883629
Cardiovascular	Coronary artery disease	Coronary artery disease, association with	LRP8	7804	602600	Arg952Gln	Am J Hum Genet. 2007, 81:780	17847002
Cardiovascular	Coronary artery disease	Coronary artery disease, association with	MTRR	4552	602568	Met22Ile	J Cardiovasc Risk. 2000, 7:197	11006889
Cardiovascular	Coronary artery disease	Coronary artery disease, association with	THBS1	7057	188060	Asn700Ser	Circulation. 2001, 104:2641	11723011
Cardiovascular	Coronary artery disease	Coronary artery disease, association with	F13B	2165	134580	IVS11 ds C-G +144	Eur J Hum Genet. 2009, 17:219	18716611
Cardiovascular	Coronary artery disease	Coronary artery disease, association with	GATA2	2624	137295	IVS5 ds A-G +203	PLoS Genet. 2006, 2:e139	16934006
Cardiovascular	Coronary artery disease	Coronary artery disease, association with	CDKN2B-AS1	100048912	NULL	(C-T) +124406 to transcription initiation site	Arterioscler Thromb Vasc Biol. 2009, 29:1671	19592466
Cardiovascular	Coronary artery disease	Coronary artery disease, association with	CDKN2B-AS1	100048912	NULL	(C-T) +129683 to transcription initiation site	Nature. 2011, 470:264	21307941
Cardiovascular	Coronary artery disease	Coronary artery disease, association with	CDKN2B-AS1	100048912	NULL	(A-G) +129688 to transcription initiation site	Nature. 2011, 470:264	21307941
Cardiovascular	Coronary artery disease	Coronary artery disease, association with	CYP2J2	1573	601258	(G-T) -71 to transcription initiation site	Circulation. 2004, 110:2132	15466638
Cardiovascular	Coronary artery disease	Coronary artery disease, association with	GATA2	2624	137295	(C-T) +1758 to termination codon	PLoS Genet. 2006, 2:e139	16934006
Cardiovascular	Coronary artery disease	Coronary artery disease, association with	GATA2	2624	137295	(C-T) +482 to termination codon	PLoS Genet. 2006, 2:e139	16934006
Cardiovascular	Coronary artery disease	Coronary artery disease, association with	GATA2	2624	137295	(C-T) +183 to termination codon	PLoS Genet. 2006, 2:e139	16934006
Cardiovascular	Coronary artery disease	Coronary artery disease, association with	IL1RL1	9173	601203	(A-G) -981 to transcription initiation site	Am J Hum Genet. 2013, 93:652	24075188
Cardiovascular	Coronary artery disease	Coronary artery disease, association with	IL33	90865	608678	(C-T) -1611 to initiation codon	Am J Hum Genet. 2013, 93:652	24075188
Cardiovascular	Coronary artery disease	Coronary artery disease, association with	LIPC	3990	151670	(T-C) -572 to transcription initiation site	J Lipid Res. 2002, 43:1595	12364543
Cardiovascular	Coronary artery disease	Coronary artery disease, association with	MRTFA	57591	606078	(C-T) -151 to transcription initiation site	Hum Genet. 2009, 126:539	19513752
Cardiovascular	Coronary artery disease	Coronary artery disease, association with	NOS3	4846	163729	deletion 27 bp within intron 4	Nat Med. 1996, 2:41	8564837
Cardiovascular	Coronary artery disease	Coronary artery disease, association with	APOB	338	107730	15 bp repeat in 3' gene	Electrophoresis. 1993, 14:169	8486126
Cardiovascular	Coronary artery disease	Coronary artery disease, association with	GPX1	2876	138320	(GCG)n in Coding region	Coron Artery Dis. 2003, 14:149	12655278
Cardiovascular	Coronary artery disease	Coronary artery disease, association with	MEF2A	4205	600660	(CAG)n in Coding region	Clin Chem Lab Med. 2007, 45:987	17579569
Cardiovascular	Coronary artery disease	Coronary artery disease, association with	NOS3	4846	163729	(CA)n in IVS13	Pharmacogenetics. 2000, 10:133	10762001
Cardiovascular	Coronary artery disease	Coronary artery disease, association with	TNFRSF1B	7133	191191	(CA)n in IVS4	J Mol Med. 2001, 79:109	11357933
Cardiovascular	Coronary artery disease	Coronary artery disease, early-onset	LRP6	4040	603507	Arg611Cys	Science. 2007, 315:1278	17332414
Cardiovascular	Coronary artery disease	Coronary artery disease, increased risk, association with	ABCG8	64241	605460	(T-G) +6384 to initiation codon	PLoS Genet. 2011, 7:e1002260	21966275
Cardiovascular	Coronary artery disease	Coronary artery disease, increased risk, association with	CYBA	1535	608508	(G-A) +24 to termination codon	Atherosclerosis. 1999, 145:315	10488959
Cardiovascular	Coronary artery disease	Coronary artery disease, increased risk, association with	IL5	3567	147850	(T-C) +9801 to termination codon	PLoS Genet. 2011, 7:e1002260	21966275
Cardiovascular	Coronary artery disease	Coronary artery disease, increased risk, association with	LIPA	3988	613497	(T-C) +2520 to initiation codon	PLoS Genet. 2011, 7:e1002260	21966275
Cardiovascular	Coronary artery disease	Coronary artery disease, increased risk, association with	TRIB1	10221	609461	(G-A) +37696 to termination codon	PLoS Genet. 2011, 7:e1002260	21966275
Cardiovascular	Coronary artery disease	Coronary artery disease, lower risk, association	CYBA	1535	608508	His72Tyr	Circulation. 1998, 97:135	9445163
Cardiovascular	Coronary artery disease	Coronary artery disease, lower risk, association	PON2	5445	602447	Ser311Cys	Am J Hum Genet. 1998, 62:36	9443862
Cardiovascular	Coronary artery disease	Coronary artery disease, protection against, association with	PLPP3	8613	607125	IVS5 ds C-T +5295	PLoS Genet. 2015, 11:e1005061	25835000
Cardiovascular	Coronary artery disease	Coronary artery disease, protection against, association with	TERT	7015	187270	(C-T) -1382 to initiation codon	Biochem Biophys Res Commun. 2006, 348:669	16890917
Cardiovascular	Coronary artery disease	Coronary artery disease, protection, association with	ITGA2	3673	192974	Glu534Lys	Thromb Haemost. 2000, 83:392	10744142
Cardiovascular	Coronary artery disease	Coronary artery disease, protection, association with	S1PR1	1901	601974	Arg13Gly	J Lipid Res. 2014, 55:2665	25293589
Cardiovascular	Coronary artery disease	Coronary artery disease, reduced risk, association with	ABCG1	9619	603076	(G-A) -1064 to initiation codon	Atherosclerosis. 2011, 219:648	21722899
Cardiovascular	Coronary artery disease	Coronary artery disease, reduced risk, association with	NAMPT	10135	608764	(C-T) -1535 to initiation codon	Clin Chim Acta. 2010, 411:26	19804767
Cardiovascular	Coronary artery disease	Coronary artery disease, severity, in Japanese men, association with	ABCG1	9619	603076	(T-G) -20417 to initiation codon	J Atheroscler Thromb. 2009, 16:194	19556716
Cardiovascular	Coronary artery disease	Coronary artery disease, susceptibility to	APOM	55937	606907	(T-C) -855 to transcription initiation site	Int J Med Sci. 2014, 11:365	24578614
Cardiovascular	Coronary artery disease	Coronary artery disease, susceptibility to	APOM	55937	606907	del 1 bp non-coding DNA	Int J Med Sci. 2014, 11:365	24578614
Cardiovascular	Coronary artery disease	Coronary artery disease, Werner syndrome-like	LMNA	4000	150330	Gln656Gln	Am J Med Genet A. 2011, 155:3002	22065502
Cardiovascular	Coronary artery disease	Coronary artery disease, Werner syndrome-like	LMNA	4000	150330	IVS11 ds G-A +5	Am J Med Genet A. 2011, 155A:3002	22065502
Cardiovascular	Coronary artery disease	Coronary artery disease, Werner syndrome-like	LMNA	4000	150330	IVS11 ds G-C +5	Am J Med Genet A. 2011, 155:3002	22065502
Cardiovascular	Coronary artery disease	Increased risk of coronary artery disease, association with	ABCA1	19	600046	(C-T) -468 to transcription initiation site	Circ Res. 2001, 88:969	11349008
Cardiovascular	Coronary artery disease	Increased risk of coronary artery disease, association with	ABCA1	19	600046	(C-T) +78 to transcription initiation site	Clin Genet. 2002, 61:115	11940086
Cardiovascular	Coronary artery disease	Increased risk of coronary artery disease, association with	ABCA1	19	600046	(G-C) -182 to transcription initiation site	Clin Genet. 2002, 61:115	11940086
Cardiovascular	Coronary artery disease	Lipid and glucose homeostasis, blood pressure and coronary artery disease, pleiotropic effects	MIR4513	100616183		(C-T) +21 to transcription initiation site	Hum Mutat. 2014, 35:1524	25256095
Cardiovascular	Coronary artery disease	Reduced risk of coronary artery disease, association	BHMT	635	602888	Arg239Gln	Atherosclerosis. 2003, 167:205	12818402
Cardiovascular	Coronary artery disease	Reduced risk of coronary artery disease, association with	ABCA1	19	600046	(C-G) -8 to transcription initiation site	Clin Genet. 2002, 61:115	11940086
Cardiovascular	Coronary artery disease	Severe coronary artery disease, association with	LPA	4018	152200	Ile1891Met	Arterioscler Thromb Vasc Biol. 2007, 27:2030	17569884
Cardiovascular	Coronary artery disease	Sudden cardiac arrest, in coronary artery disease, association with	DEGS2	123099	610862	Ser8Asn	BMC Cardiovasc Disord. 2011, 11:29	21658281
Cardiovascular	Coronary artery disease	Thoracic aortic disease & coronary artery disease	ACTA2	59	102620	Arg185Gln	Am J Hum Genet. 2009, 84:617	19409525
Cardiovascular	Coronary artery disease	Thoracic aortic disease, coronary artery disease & strokes	ACTA2	59	102620	Thr326Asn	Am J Hum Genet. 2009, 84:617	19409525
Cardiovascular	Coronary artery disease	Thoracic aortic disease, coronary artery disease & strokes	ACTA2	59	102620	Arg212Gln	Am J Hum Genet. 2009, 84:617	19409525
Cardiovascular	Coronary artery disease	Thoracic aortic disease, coronary artery disease & strokes	ACTA2	59	102620	Arg39His	Am J Hum Genet. 2009, 84:617	19409525
Cardiovascular	Heart block	Focal segmental glomerulosclerosis with progressive heart block	NXF5	55998	300319	Arg113Trp	Hum Mol Genet. 2013, 22:3654	23686279
Cardiovascular	Heart block	Heart block type 1	GJA5	2702	121013	Gln58Leu	Circ Arrhythm Electrophysiol. 2012, 5:163	22247482
Cardiovascular	Heart block	Heart block type 1	SCN5A	6331	600163	Phe777Leu	Circ Arrhythm Electrophysiol. 2012, 5:163	22247482
Cardiovascular	Heart block	Heart block type 1	TRPM4	54795	606936	Glu7Lys	J Clin Invest. 2009, 119:2737	19726882
Cardiovascular	Heart block	Heart block type 1	SCN5A	6331	600163	del 1 bp codon 2006	Circ Arrhythm Electrophysiol. 2012, epub:epub	22247482
Cardiovascular	Heart block	Heart block type 1	SCN5A	6331	600163	del 1 bp codon 701	Circ Arrhythm Electrophysiol. 2012, epub:epub	22247482
Cardiovascular	Heart block	Atrioventricular block	HCN4	10021	605206	Gly1097Trp	Circ J. 2014, 78:938	24492017
Cardiovascular	Heart block	Atrioventricular block and mild myopathy	DES	1674	125660	del 19 bp / ins 1 bp codon 349	Clin Neuropathol. 2013, 32:9	23036309
Cardiovascular	Heart block	Atrioventricular block, idiopathic	SCN5A	6331	600163	del 4 bp codon 1805	Circulation. 2012, 126:1469	22899775
Cardiovascular	Heart block	Atrioventricular conduction block	SCN5A	6331	600163	Asp1595Asn	Circulation. 2002, 105:341	11804990
Cardiovascular	Heart block	Atrioventricular conduction block	SCN5A	6331	600163	Ala1180Val	Circ Arrhythm Electrophysiol. 2008, 1:83	19808398
Cardiovascular	Heart block	Atrioventricular conduction block	SCN5A	6331	600163	Gly298Ser	Circulation. 2002, 105:341	11804990
Cardiovascular	Heart block	Cardiomyopathy with advanced AV block	LMNA	4000	150330	Tyr259His	Tohoku J Exp Med. 2009, 218:309	19638735
Cardiovascular	Heart block	Cardiomyopathy with advanced AV block	LMNA	4000	150330	del 4 bp / ins 6 bp codon 272	Tohoku J Exp Med. 2009, 218:309	19638735
Cardiovascular	Heart block	Cardiomyopathy, restrictive with atrioventricular block	DES	1674	125660	Thr453Ile	Eur J Heart Fail. 2006, 8:477	16376610
Cardiovascular	Heart block	Cardiomyopathy, restrictive with atrioventricular block	DES	1674	125660	Arg16Cys	Eur J Heart Fail. 2006, 8:477	16376610
Cardiovascular	Heart block	Cardiomyopathy, restrictive with atrioventricular block	DES	1674	125660	Glu413Lys	Int J Cardiol. 2007, 117:244	16890305
Cardiovascular	Heart block	Cardiomyopathy, restrictive with atrioventricular block	DES	1674	125660	del 10 bp non-coding DNA	Eur J Heart Fail. 2006, 8:477	16376610
Cardiovascular	Congestive heart failure	Cardiomyopathy, dilated, and heart failure	PSEN1	5663	104311	Asp333Gly	Am J Hum Genet. 2006, 79:1030	17186461
Cardiovascular	Congestive heart failure	Decreased mortality in heart failure, association with	GRK5	2869	600870	Gln41Leu	Nat Med. 2008, 14:510	18425130
Cardiovascular	Congestive heart failure	Heart failure, increased risk	CLCNKA	1187	602024	Arg83Gly	Proc Natl Acad Sci U S A. 2011, 108:2456	21248228
Cardiovascular	Congestive heart failure	Heart failure, poor survival, association with	ADRB2	154	109690	Thr164Ile	J Clin Invest. 1998, 102:1534	9788966
Cardiovascular	Congestive heart failure	Heart failure, survival, association with	ADRB1	153	109630	Ser49Gly	Eur Heart J. 2000, 21:1853	11052857
Cardiovascular	Congestive heart failure	Muscular dystrophy, Becker with dilated cardiomyopathy & progressive heart failure	DMD	1756	300377	del 7 bp / ins 2 bp codon 1260	J Hum Genet. 2015, 60:151	25537791
Cardiovascular	Heart valve disease	Aortic valve disease	NOTCH1	4851	190198	Thr596Met	Biochem Biophys Res Commun. 2006, 345:1460	16729972
Cardiovascular	Heart valve disease	Aortic valve disease	NOTCH1	4851	190198	Pro1390Thr	J Thorac Cardiovasc Surg. 2007, 134:290	17662764
Cardiovascular	Heart valve disease	Aortic valve disease	NOTCH1	4851	190198	Pro1796His	Biochem Biophys Res Commun. 2006, 345:1460	16729972
Cardiovascular	Heart valve disease	Aortic valve disease	NOTCH1	4851	190198	Arg1107Term	Nature. 2005, 437:270	16025100
Cardiovascular	Heart valve disease	Aortic valve disease	NOTCH1	4851	190198	Arg1608His	Hum Mol Genet. 2008, 17:2886	18593716
Cardiovascular	Heart valve disease	Aortic valve disease	NOTCH1	4851	190198	Glu694Lys	Hum Mol Genet. 2008, 17:2886	18593716
Cardiovascular	Heart valve disease	Aortic valve disease	NOTCH1	4851	190198	Ala1343Val	J Thorac Cardiovasc Surg. 2007, 134:290	17662764
Cardiovascular	Heart valve disease	Aortic valve disease	NOTCH1	4851	190198	Ala683Thr	Hum Mol Genet. 2008, 17:2886	18593716
Cardiovascular	Heart valve disease	Aortic valve disease	NOTCH1	4851	190198	Gly661Ser	Hum Mol Genet. 2008, 17:2886	18593716
Cardiovascular	Heart valve disease	Aortic valve disease	NOTCH1	4851	190198	Val2536Ile	Hum Mol Genet. 2008, 17:2886	18593716
Cardiovascular	Heart valve disease	Aortic valve disease	NOTCH1	4851	190198	del 1 bp codon 1504	Nature. 2005, 437:270	16025100
Cardiovascular	Heart valve disease	Aortic valve stenosis, tricuspid, calcific	NOTCH1	4851	190198	Arg1279His	J Heart Valve Dis. 2013, 22:142	23798201
Cardiovascular	Heart valve disease	Aortic valve stenosis, tricuspid, calcific	NOTCH1	4851	190198	Val2285Ile	J Heart Valve Dis. 2013, 22:142	23798201
Cardiovascular	Heart valve disease	Atrial septal defect / mitral valve dysplasia with ventricular septal defect	GJA5	2702	121013	deletion 1325kb incl entire gene & others	Hum Mol Genet. 2012, 21:1513	22199024
Cardiovascular	Heart valve disease	Atrial septal defect and pulmonary valve stenosis	GATA4	2626	600576	Lys319Glu	Gene. 2014, 534:320	NO ID
Cardiovascular	Heart valve disease	Atrial septal defects, patent foramen ovale & cardiac valve defec	TBX20	57057	606061	Ile121Met	J Med Genet. 2010, 47:230	19762328
Cardiovascular	Heart valve disease	Bicuspid aortic valve	AXIN1	8312	603816	Arg841Gln	BMC Med Genomics. 2014, 7:56	25260786
Cardiovascular	Heart valve disease	Bicuspid aortic valve	FBN1	2200	134797	Arg636Gly	BMC Med Genet. 2014, 15:23	24564502
Cardiovascular	Heart valve disease	Bicuspid aortic valve	FBN1	2200	134797	Pro1148Ala	Hum Genet. 2007, 120:917	HGOL
Cardiovascular	Heart valve disease	Bicuspid aortic valve	FBN1	2200	134797	Arg529Gln	BMC Med Genet. 2014, 15:23	24564502
Cardiovascular	Heart valve disease	Bicuspid aortic valve	FLT1	2321	165070	Ser1031Cys	BMC Med Genomics. 2014, 7:56	25260786
Cardiovascular	Heart valve disease	Bicuspid aortic valve	GATA4	2626	600576	Gly437Ala	BMC Med Genomics. 2014, 7:56	25260786
Cardiovascular	Heart valve disease	Bicuspid aortic valve	GATA5	140628	611496	Thr252Pro	Int J Mol Med. 2014, 33:1219	24638895
Cardiovascular	Heart valve disease	Bicuspid aortic valve	GATA5	140628	611496	Gln3Arg	J Mol Cell Cardiol. 2012, 53:277	22641149
Cardiovascular	Heart valve disease	Bicuspid aortic valve	GATA5	140628	611496	Leu233Pro	BMC Med Genomics. 2014, 7:56	25260786
Cardiovascular	Heart valve disease	Bicuspid aortic valve	GATA5	140628	611496	Gly166Ser	J Mol Cell Cardiol. 2012, 53:277	22641149
Cardiovascular	Heart valve disease	Bicuspid aortic valve	GATA5	140628	611496	Tyr142His	J Mol Cell Cardiol. 2012, 53:277	22641149
Cardiovascular	Heart valve disease	Bicuspid aortic valve	GATA5	140628	611496	Tyr16Asp	Int J Mol Med. 2014, 33:1219	24638895
Cardiovascular	Heart valve disease	Bicuspid aortic valve	GATA5	140628	611496	Ser19Trp	J Mol Cell Cardiol. 2012, 53:277	22641149
Cardiovascular	Heart valve disease	Bicuspid aortic valve	GLI1	2735	165220	Asp1048Asn	BMC Med Genomics. 2014, 7:56	25260786
Cardiovascular	Heart valve disease	Bicuspid aortic valve	MCTP2	55784		Thr545Met	BMC Med Genomics. 2014, 7:56	25260786
Cardiovascular	Heart valve disease	Bicuspid aortic valve	MCTP2	55784		Leu847Phe	BMC Med Genomics. 2014, 7:56	25260786
Cardiovascular	Heart valve disease	Bicuspid aortic valve	MSX1	4487	142983	Lys194Arg	BMC Med Genomics. 2014, 7:56	25260786
Cardiovascular	Heart valve disease	Bicuspid aortic valve	NFATC1	4772	600489	Pro77Leu	BMC Med Genomics. 2014, 7:56	25260786
Cardiovascular	Heart valve disease	Bicuspid aortic valve	NFATC1	4772	600489	Val210Met	BMC Med Genomics. 2014, 7:56	25260786
Cardiovascular	Heart valve disease	Bicuspid aortic valve	NKX2-5	1482	600584	Lys192Term	Am J Cardiol. 2014, 114:1891	25438918
Cardiovascular	Heart valve disease	Bicuspid aortic valve	NOS1	4842	163731	Ala659Thr	BMC Med Genomics. 2014, 7:56	25260786
Cardiovascular	Heart valve disease	Bicuspid aortic valve	NOTCH1	4851	190198	Pro2161Ser	BMC Med Genomics. 2014, 7:56	25260786
Cardiovascular	Heart valve disease	Bicuspid aortic valve	NOTCH1	4851	190198	Pro284Leu	BMC Med Genet. 2013, 14:	23578328
Cardiovascular	Heart valve disease	Bicuspid aortic valve	NOTCH1	4851	190198	Tyr1619Term	BMC Med Genet. 2013, 14:	23578328
Cardiovascular	Heart valve disease	Bicuspid aortic valve	NOTCH2	4853	600275	Lys2121Asn	BMC Med Genomics. 2014, 7:56	25260786
Cardiovascular	Heart valve disease	Bicuspid aortic valve	PAX6	5080	607108	Gly409Arg	BMC Med Genomics. 2014, 7:56	25260786
Cardiovascular	Heart valve disease	Bicuspid aortic valve	PIGF	5281	600153	Thr124Ala	BMC Med Genomics. 2014, 7:56	25260786
Cardiovascular	Heart valve disease	Bicuspid aortic valve	PPP3CA	5530	114105	Arg112Cys	BMC Med Genomics. 2014, 7:56	25260786
Cardiovascular	Heart valve disease	Bicuspid aortic valve	PTCH1	5727	601309	Gly1163Ser	BMC Med Genomics. 2014, 7:56	25260786
Cardiovascular	Heart valve disease	Bicuspid aortic valve	PTCH2	8643	603673	Arg1047Trp	BMC Med Genomics. 2014, 7:56	25260786
Cardiovascular	Heart valve disease	Bicuspid aortic valve	SLC35B2	347734	610788	Ile369Val	BMC Med Genomics. 2014, 7:56	25260786
Cardiovascular	Heart valve disease	Bicuspid aortic valve	SNAI3	333929	612741	Thr163Met	BMC Med Genomics. 2014, 7:56	25260786
Cardiovascular	Heart valve disease	Bicuspid aortic valve	SOX9	6662	608160	Val273Leu	BMC Med Genomics. 2014, 7:56	25260786
Cardiovascular	Heart valve disease	Bicuspid aortic valve	TBX5	6910	601620	Ser372Leu	BMC Med Genomics. 2014, 7:56	25260786
Cardiovascular	Heart valve disease	Bicuspid aortic valve	VEGFB	7423	601398	Gln96Glu	BMC Med Genomics. 2014, 7:56	25260786
Cardiovascular	Heart valve disease	Bicuspid aortic valve	VEGFC	7424	601528	Glu47Val	BMC Med Genomics. 2014, 7:56	25260786
Cardiovascular	Heart valve disease	Bicuspid aortic valve	WNT4	54361	603490	Cys43Term	BMC Med Genomics. 2014, 7:56	25260786
Cardiovascular	Heart valve disease	Bicuspid aortic valve	ZNF236	7776	604760	Pro1543Leu	BMC Med Genomics. 2014, 7:56	25260786
Cardiovascular	Heart valve disease	Bicuspid aortic valve, aortic coarctation & patent ductus arteriosus	MATR3	9782	164015	translocation 46,XY,t(1;5)(p36.11;q31.2)dn	Hum Mol Genet. 2015, 24:2375	25574029
Cardiovascular	Heart valve disease	Calcified aortic valve with ascending aortic aneurysm	NOTCH1	4851	190198	Thr1090Ser	J Thorac Cardiovasc Surg. 2012, epub:epub	23102684
Cardiovascular	Heart valve disease	Heart valve defect	UGDH	7358	603370	Arg141Cys	J Biol Chem. 2012, 287:32708	22815472
Cardiovascular	Heart valve disease	Heart valve defect	UGDH	7358	603370	Glu416Asp	J Biol Chem. 2012, 287:32708	22815472
Cardiovascular	Heart valve disease	Idiopathic arthritis & mitral valve prolapse	FBN1	2200	134797	Arg1530His	Am J Med Genet A. 2013, 161A:2047	23794388
Cardiovascular	Heart valve disease	Mitral valve prolapse	FBN1	2200	134797	Arg2150Cys	Am J Med Genet A. 2009, 149A:161	19161152
Cardiovascular	Heart valve disease	Mitral valve prolapse	FBN1	2200	134797	Val1128Ile	Arch Intern Med. 2001, 161:2447	11700157
Cardiovascular	Heart valve disease	Nevoid basal cell carcinoma syndrome features, pulmonary valve stenosis & mental retardation	PTCH1	5727	601309	deletion 7.7Mb incl entire gene, ROR2 & 54 others	Am J Med Genet A. 2007, 143A:1885	17632781
Cardiovascular	Heart valve disease	Pulmonary valve stenosis	ELN	2006	130160	deletion 1.9 Mb	Pediatr Res. 2013, 73:772	23481551
Cardiovascular	Heart valve disease	Tricuspid aortic valve stenosis	VEGFA	7422	192240	Arg325Term	Cardiol Young. 2011, epub:epub	22067973
Cardiovascular	Hypertension	Adverse cardiovascular outcome in hypertension, association with	ACE	1636	106180	(C-T) -2294 to transcription initiation site	Clin Pharmacol Ther. 2009, 85:36	18946466
Cardiovascular	Hypertension	Adverse cardiovascular outcome in hypertension, association with	ACE	1636	106180	(G-A) -2872 to transcription initiation site	Clin Pharmacol Ther. 2009, 85:36	18946466
Cardiovascular	Hypertension	Esential hypertension, association with	ALOX12	239	152391	Arg261Gln	Kidney Int. 2006, 69:526	16514435
Cardiovascular	Hypertension	Essential hypertension	NPR1	4881	108960	del 8 bp non-coding DNA	Circ Res. 2000, 86:841	10785505
Cardiovascular	Hypertension	Essential hypertension in Han Chinese, association with	RNLS	55328	609360	Asp37Glu	J Mol Med. 2007, 85:877	17216203
Cardiovascular	Hypertension	Essential hypertension in Han Chinese, association with	RNLS	55328	609360	(T-C) -451 to initiation codon	J Mol Med. 2007, 85:877	17216203
Cardiovascular	Hypertension	Essential hypertension, association with	CLCNKB	1188	602023	Thr481Ser	Hypertension. 2004, 43:1175	15148291
Cardiovascular	Hypertension	Essential hypertension, association with	CYP4A11	1579	601310	Phe434Ser	Circulation. 2005, 111:63	15611369
Cardiovascular	Hypertension	Essential hypertension, association with	GNAS	2778	139320	Ile131Ile	Hypertension. 1999, 34:8	10406816
Cardiovascular	Hypertension	Essential hypertension, association with	GRK4	2868	137026	Val486Ala	Clin Chem. 2002, 48:2131	12446468
Cardiovascular	Hypertension	Essential hypertension, association with	KLK1	3816	147910	Glu186Lys	J Hypertens. 2007, 25:1821	17762646
Cardiovascular	Hypertension	Essential hypertension, association with	KYNU	8942	605197	Arg188Gln	Circ Cardiovasc Genet. 2011, 4:687	22012986
Cardiovascular	Hypertension	Essential hypertension, association with	NPR1	4881	108960	Met341Ile	Hypertens Res. 2002, 25:395	12135318
Cardiovascular	Hypertension	Essential hypertension, association with	WNK4	65266	601844	Ala601Ser	J Physiol Sci. 2009, 59:81	19340547
Cardiovascular	Hypertension	Essential hypertension, association with	NEDD4L	23327	606384	IVS1 as G-A -16229	Hypertension. 2005, 46:488	16103266
Cardiovascular	Hypertension	Essential hypertension, association with	CYBA	1535	608508	(A-T) -675 to initiation codon	J Hypertens. 2007, 25:1620	17620958
Cardiovascular	Hypertension	Essential hypertension, association with	CYP4A11	1579	601310	(A-G) -845 to initiation codon	Hypertension. 2008, 52:1142	18936345
Cardiovascular	Hypertension	Essential hypertension, association with	DRD1	1812	126449	(A-G) -48 to initiation codon	Hypertension. 2000, 36:183	10948075
Cardiovascular	Hypertension	Essential hypertension, association with	ADM	133	103275	(CA)n in 3' gene	Hypertension. 2001, 38:9	11463752
Cardiovascular	Hypertension	Essential hypertension, association with	NPR1	4881	108960	(CT)n in 5' flank	Hypertens Res. 2008, 31:89	18360023
Cardiovascular	Hypertension	Essential hypertension, association with	TRHR	7201	188545	(TG)n in 5' UTR	Hypertension. 2001, 38:683	11566956
Cardiovascular	Hypertension	Essential hypertension, increased risk, association with in Asians	BDKRB2	624	113503	(T-C) -58 to initiation codon	PLoS One. 2012, 7:e43068	22900090
Cardiovascular	Hypertension	Essential hypertension, protection in low risk individials	GNB3	2784	139130	Gly272Ser	Ter Arkh. 2011, 83:55	21675276
Cardiovascular	Hypertension	Essential hypertension, reduced risk, association with	BLVRA	644	109750	Thr3Ala	Clin Exp Hypertens. 2011, 33:294	21721974
Cardiovascular	Hypertension	Hyperaldosteronism & early-onset hypertension	KCNJ5	3762	600734	Ile157Ser	J Clin Endocrinol Metab. 2012, 97:E1532	22628607
Cardiovascular	Hypertension	Hyperkalaemic hypertension	KLHL3	26249	605775	Asn529Lys	Nat Genet. 2012, 44:456	22406640
Cardiovascular	Hypertension	Hyperkalaemic hypertension	KLHL3	26249	605775	Ser433Gly	Nat Genet. 2012, 44:456	22406640
Cardiovascular	Hypertension	Hyperkalaemic hypertension	KLHL3	26249	605775	Pro426Leu	Nat Genet. 2012, 44:456	22406640
Cardiovascular	Hypertension	Hyperkalaemic hypertension	KLHL3	26249	605775	Arg362Trp	Nat Genet. 2012, 44:456	22406640
Cardiovascular	Hypertension	Hyperkalaemic hypertension	KLHL3	26249	605775	Arg384Trp	Nat Genet. 2012, 44:456	22406640
Cardiovascular	Hypertension	Hyperkalaemic hypertension	KLHL3	26249	605775	Arg228Gly	Nat Genet. 2012, 44:456	22406640
Cardiovascular	Hypertension	Hyperkalaemic hypertension	KLHL3	26249	605775	Ala398Val	Nat Genet. 2012, 44:456	22406640
Cardiovascular	Hypertension	Hyperkalaemic hypertension	KLHL3	26249	605775	Gly500Val	Nat Genet. 2012, 44:456	22406640
Cardiovascular	Hypertension	Hyperkalaemic hypertension	KLHL3	26249	605775	Val361Met	Nat Genet. 2012, 44:456	22406640
Cardiovascular	Hypertension	Hyperkalaemic hypertension	KLHL3	26249	605775	Val438Ile	Nat Genet. 2012, 44:456	22406640
Cardiovascular	Hypertension	Hyperkalaemic hypertension	CUL3	8452	603136	IVS8 as T-A -12	Clin Sci (Lond). 2013, epub:epub	24266877
Cardiovascular	Hypertension	Hyperkalaemic hypertension	CUL3	8452	603136	IVS9 ds G-T +1	Clin Sci (Lond). 2013, epub:epub	24266877
Cardiovascular	Hypertension	Hypertension	AGT	183	106150	Thr242Ile	Hum Genet. 1995, 96:110	7607642
Cardiovascular	Hypertension	Hypertension	AGT	183	106150	Met10Leu	J Renin Angiotensin Aldosterone Syst. 2014, epub:epub	24452034
Cardiovascular	Hypertension	Hypertension	AGT	183	106150	Leu244Arg	Hum Genet. 1995, 96:110	7607642
Cardiovascular	Hypertension	Hypertension	AGT	183	106150	Tyr281Cys	Hum Genet. 1995, 96:110	7607642
Cardiovascular	Hypertension	Hypertension	APOE	348	107741	Gly145Asp	J Inherit Metab Dis. 1995, 18:723	8750611
Cardiovascular	Hypertension	Hypertension	CORIN	10699	605236	Arg539Cys	J Biol Chem. 2013, 288:7867	23372161
Cardiovascular	Hypertension	Hypertension	EDN1	1906	131240	Gly36Arg	Hypertens Res. 2007, 30:513	17664854
Cardiovascular	Hypertension	Hypertension	GH1	2688	139250	Cys215Arg	Hum Genet. 2006, 119:527	16572267
Cardiovascular	Hypertension	Hypertension	HSD11B2	3291	614232	Pro227Leu	Proc Natl Acad Sci U S A. 1998, 95:10200	9707624
Cardiovascular	Hypertension	Hypertension	HSD11B2	3291	614232	Arg374Term	Lancet. 1996, 347:88	8538347
Cardiovascular	Hypertension	Hypertension	PRSS8	5652	600823	Glu342Lys	Zhongguo Yi Xue Ke Xue Yuan Xue Bao. 2009, 31:712	20078940
Cardiovascular	Hypertension	Hypertension	PTGIS	5740	601699	Arg26Term	Lancet. 1997, 349:1887	9217767
Cardiovascular	Hypertension	Hypertension	RGS2	5997	600861	Met5Val	J Hypertens. 2005, 23:1497	16003176
Cardiovascular	Hypertension	Hypertension	RGS2	5997	600861	Gln2Arg	J Hypertens. 2005, 23:1497	16003176
Cardiovascular	Hypertension	Hypertension	RGS2	5997	600861	Gln2Leu	J Hypertens. 2005, 23:1497	16003176
Cardiovascular	Hypertension	Hypertension	RGS2	5997	600861	Gln78His	J Hypertens. 2005, 23:1497	16003176
Cardiovascular	Hypertension	Hypertension	RGS2	5997	600861	Arg44His	J Hypertens. 2005, 23:1497	16003176
Cardiovascular	Hypertension	Hypertension	SCNN1B	6338	600760	Pro592Ser	Hypertens Res. 2004, 27:333	15198480
Cardiovascular	Hypertension	Hypertension	SCNN1B	6338	600760	Arg563Gln	J Hypertens. 2003, 21:921	12714866
Cardiovascular	Hypertension	Hypertension	SCNN1B	6338	600760	Glu632Lys	Hypertens Res. 2004, 27:333	15198480
Cardiovascular	Hypertension	Hypertension	SCNN1G	6340	600761	Pro603Ser	Hypertens Res. 2004, 27:333	15198480
Cardiovascular	Hypertension	Hypertension	SCNN1G	6340	600761	Ala578Val	Hypertens Res. 2004, 27:333	15198480
Cardiovascular	Hypertension	Hypertension	SCNN1G	6340	600761	Leu609Phe	Hypertens Res. 2004, 27:333	15198480
Cardiovascular	Hypertension	Hypertension	WNK4	65266	601844	Met546Val	Am J Hypertens. 2004, 17:446	15110905
Cardiovascular	Hypertension	Hypertension	WNK4	65266	601844	Pro1173Thr	Am J Hypertens. 2004, 17:446	15110905
Cardiovascular	Hypertension	Hypertension	WNK4	65266	601844	Pro556Thr	Am J Hypertens. 2004, 17:446	15110905
Cardiovascular	Hypertension	Hypertension	XDH	7498	607633	Ala932Thr	Hypertens Res. 2008, 31:931	18712049
Cardiovascular	Hypertension	Hypertension	XDH	7498	607633	Gly172Arg	Hypertens Res. 2008, 31:931	18712049
Cardiovascular	Hypertension	Hypertension	AGT	183	106150	IVS1 ds C-T +17	J Renin Angiotensin Aldosterone Syst. 2014, epub:epub	24452034
Cardiovascular	Hypertension	Hypertension	PTGIS	5740	601699	IVS9 ds T-C +2	Biochem Biophys Res Commun. 2002, 297:1135	12372404
Cardiovascular	Hypertension	Hypertension	AGT	183	106150	(G-A) -3293 to initiation codon	J Renin Angiotensin Aldosterone Syst. 2014, epub:epub	24452034
Cardiovascular	Hypertension	Hypertension	AGT	183	106150	(T-C) +90 to termination codon	J Renin Angiotensin Aldosterone Syst. 2014, epub:epub	24452034
Cardiovascular	Hypertension	Hypertension	HSD11B2	3291	614232	del 6 bp codon 114	J Hypertens. 2000, 18:241	10726708
Cardiovascular	Hypertension	Hypertension	RGS2	5997	600861	ins 1 bp codon 97	J Hypertens. 2005, 23:1497	16003176
Cardiovascular	Hypertension	Hypertension	NPPB	4879	600295	TIS-1222 T>A, TIS-1220 T>C, TIS-1214 T>A, TIS-1221_-1202dup	J Hum Hypertens. 2013, 27:271	22695938
Cardiovascular	Hypertension	Hypertension in drinkers, association with	KLKB1	3818	229000	Ala210Glu	Hum Genet. 2007, 121:327	17318641
Cardiovascular	Hypertension	Hypertension in men, association with	COMT	1312	116790	(C-G) -1187 to initiation codon	J Hypertens. 2007, 25:103	17143180
Cardiovascular	Hypertension	Hypertension in pregnancy	WNK4	65266	601844	Arg508His	Mol Genet Metab. 2011, 102:465	21236712
Cardiovascular	Hypertension	Hypertension in pregnancy	WNK4	65266	601844	Leu533Pro	Mol Genet Metab. 2011, 102:465	21236712
Cardiovascular	Hypertension	Hypertension in WBS, reduced risk, association with	NCF1	653361	608512	deletion incl. entire gene + GTF2IRD1	Am J Hum Genet. 2006, 78:533	16532385
Cardiovascular	Hypertension	Hypertension in women, association with	HMOX1	3162	141250	(T-A) -388 to transcription initiation site	J Hypertens. 2003, 21:1497	12872043
Cardiovascular	Hypertension	Hypertension, association with	ACSM3	6296	145505	Lys367Asn	J Hypertens. 2007, 25:557	17278971
Cardiovascular	Hypertension	Hypertension, association with	AZIN2	113451	608353	Ala288Ser	J Hum Hypertens. 2010, 24:763	20147969
Cardiovascular	Hypertension	Hypertension, association with	ADD1	118	102680	Gly460Trp	Lancet. 1997, 349:1353	9149697
Cardiovascular	Hypertension	Hypertension, association with	ADRA1A	148	104221	Cys347Arg	J Hypertens. 2006, 24:1049	16685204
Cardiovascular	Hypertension	Hypertension, association with	AGT	183	106150	Thr207Met	Cell. 1992, 71:169	1394429
Cardiovascular	Hypertension	Hypertension, association with	AGT	183	106150	Met268Thr	Cell. 1992, 71:169	1394429
Cardiovascular	Hypertension	Hypertension, association with	CORIN	10699	605236	Thr555Ile	Circulation. 2005, 112:2403	16216958
Cardiovascular	Hypertension	Hypertension, association with	CORIN	10699	605236	Gln568Pro	Circulation. 2005, 112:2403	16216958
Cardiovascular	Hypertension	Hypertension, association with	GOSR2	9570	604027	Arg67Lys	Am J Hypertens. 2009, 22:163	19057520
Cardiovascular	Hypertension	Hypertension, association with	HSD11B2	3291	614232	Thr156Thr	Am J Hypertens. 2005, 18:1091	16109323
Cardiovascular	Hypertension	Hypertension, association with	HSD3B1	3283	109715	Leu338Leu	Biochem Biophys Res Commun. 2002, 293:629	12054649
Cardiovascular	Hypertension	Hypertension, association with	KLKB1	3818	229000	Arg560Gln	Hum Genet. 2007, 121:327	17318641
Cardiovascular	Hypertension	Hypertension, association with	PLD2	5338	602384	Arg172Cys	J Hum Hypertens. 2010, 24:763	20147969
Cardiovascular	Hypertension	Hypertension, association with	SCNN1B	6338	600760	Thr594Met	Lancet. 1998, 351:1388	9593408
Cardiovascular	Hypertension	Hypertension, association with	SLC12A3	6559	600968	Arg913Gln	Hypertension. 2000, 36:389	10988270
Cardiovascular	Hypertension	Hypertension, association with	VNN1	8876	603570	Asn131Ser	PLoS One. 2007, 2:e1244	18043751
Cardiovascular	Hypertension	Hypertension, association with	XDH	7498	607633	Asn1109Thr	Hypertens Res. 2008, 31:931	18712049
Cardiovascular	Hypertension	Hypertension, association with	FGF1	2246	131220	IVS2 ds G-A +1135	Circulation. 2007, 116:1915	17909102
Cardiovascular	Hypertension	Hypertension, association with	GNB3	2784	139130	Ser275Ser	Nat Genet. 1998, 18:45	9425898
Cardiovascular	Hypertension	Hypertension, association with	KCNMA1	3778	600150	IVS18 ds T-C +37	J Hypertens. 2008, 26:2147	18854754
Cardiovascular	Hypertension	Hypertension, association with	RGS2	5997	600861	IVS1 as T-A -69	J Hypertens. 2005, 23:1497	16003176
Cardiovascular	Hypertension	Hypertension, association with	SCNN1B	6338	600760	IVS12 as C-T -17	BMC Med Genet. 2005, 6:4	15661075
Cardiovascular	Hypertension	Hypertension, association with	TH	7054	191290	IVS13 ds T-C +127	Clin Sci (Lond). 2008, 115:151	18208403
Cardiovascular	Hypertension	Hypertension, association with	ACSM3	6296	145505	(G-A) -1548 to transcription initiation site	J Hypertens. 2007, 25:557	17278971
Cardiovascular	Hypertension	Hypertension, association with	ADRA1A	148	104221	(C-G) +99522 to transcription initiation site	J Hypertens. 2006, 24:1049	16685204
Cardiovascular	Hypertension	Hypertension, association with	AGT	183	106150	(C-T) +453 to transcription initiation site	Hypertension. 1997, 30:321	9314411
Cardiovascular	Hypertension	Hypertension, association with	AGT	183	106150	(G-A) +465 to transcription initiation site	J Clin Invest. 1997, 99:1786	9120024
Cardiovascular	Hypertension	Hypertension, association with	AGT	183	106150	(A-C) +451 to transcription initiation site	Hypertension. 1997, 30:1325	9403548
Cardiovascular	Hypertension	Hypertension, association with	AGT	183	106150	(A-G) +254 to transcription initiation site	J Biol Chem. 2002, 277:36889	12145290
Cardiovascular	Hypertension	Hypertension, association with	AGTR1	185	106165	(A-C) +86 to termination codon	Hypertension. 1994, 24:63	8021009
Cardiovascular	Hypertension	Hypertension, association with	BDKRB2	624	113503	(T-C) +5 to transcription initiation site	Am J Hypertens. 2000, 13:1268	11130770
Cardiovascular	Hypertension	Hypertension, association with	CHGA	1113	118910	(T-C) +87 to termination codon	J Am Coll Cardiol. 2008, 52:1468	19017515
Cardiovascular	Hypertension	Hypertension, association with	CTSL	1514	116880	(C-A) -1656 to initiation codon	J Hypertens. 2012, epub:epub	22871890
Cardiovascular	Hypertension	Hypertension, association with	GNB3	2784	139130	(G-A) -992 to transcription initiation site	Ann Hum Genet. 2005, 69:468	15996174
Cardiovascular	Hypertension	Hypertension, association with	KLF5	688	602903	(G-A) -1593 to initiation codon	FASEB J. 2010, 24:1780	20086047
Cardiovascular	Hypertension	Hypertension, association with	NOS2	4843	163730	(G-T) -1026 to transcription initiation site	J Hypertens. 2009, 27:991	19402223
Cardiovascular	Hypertension	Hypertension, association with	NOS3	4846	163729	(C-T) -716 to initiation codon	Hypertension. 2012, 59:248	22184326
Cardiovascular	Hypertension	Hypertension, association with	RGS2	5997	600861	(C-G) +446 to termination codon	J Hypertens. 2006, 24:1115	16685212
Cardiovascular	Hypertension	Hypertension, association with	SCG2	7857	118930	(G-A) -2344 to initiation codon	Hum Mol Genet. 2007, 16:1752	17584765
Cardiovascular	Hypertension	Hypertension, association with	SLC7A1	6541	104615	(C-T) +10 to termination codon	Circulation. 2007, 115:1269	17325243
Cardiovascular	Hypertension	Hypertension, association with	STK39	27347	607648	(T-C) +68210 to initiation codon	Proc Natl Acad Sci U S A. 2009, 106:226	19114657
Cardiovascular	Hypertension	Hypertension, association with	TH	7054	191290	(C-T) -824 to initiation codon	Circulation. 2007, 116:993	17698732
Cardiovascular	Hypertension	Hypertension, association with	RGS2	5997	600861	del 2 bp non-coding DNA	J Hypertens. 2005, 23:1497	16003176
Cardiovascular	Hypertension	Hypertension, association with	ACSM3	6296	145505	ins 5 bp non-coding DNA	J Hypertens. 2007, 25:557	17278971
Cardiovascular	Hypertension	Hypertension, association with	CORIN	10699	605236	ins 1 bp codon 3	Sci Rep. 2014, 4:7378	25488193
Cardiovascular	Hypertension	Hypertension, association with	NLRP3	114548	606416	42bp in IVS4	Eur J Hum Genet. 2006, 14:1295	16868559
Cardiovascular	Hypertension	Hypertension, early onset exacerbated in pregnancy	NR3C2	4306	600983	Ser810Leu	Science. 2000, 289:119	10884226
Cardiovascular	Hypertension	Hypertension, female, association with	FSHR	2492	136435	(G-A) -29 to initiation codon	Hypertension. 2006, 48:512	16864747
Cardiovascular	Hypertension	Hypertension, hypokalemic	HSD11B2	3291	614232	Asp144Val	J Am Soc Nephrol. 2006, 17:3176	17035606
Cardiovascular	Hypertension	Hypertension, hypokalemic	HSD11B2	3291	614232	Phe185Ser	J Am Soc Nephrol. 2006, 17:3176	17035606
Cardiovascular	Hypertension	Hypertension, hypokalemic	HSD11B2	3291	614232	del 3 bp codon 367	J Am Soc Nephrol. 2006, 17:3176	17035606
Cardiovascular	Hypertension	Hypertension, hypokalemic	HSD11B2	3291	614232	insertion 23 bp nt.1140_1141	J Am Soc Nephrol. 2006, 17:3176	17035606
Cardiovascular	Hypertension	Hypertension, in Caucasians, association with	WNK4	65266	601844	IVS11 as G-A -120	Hypertension. 2003, 41:1191	12719438
Cardiovascular	Hypertension	Hypertension, in females, association with	CYP2J2	1573	601258	IVS5 as G-A -176	Ann Hum Genet. 2007, 71:519	17286575
Cardiovascular	Hypertension	Hypertension, in men, association with	WNK4	65266	601844	IVS14 ds C-T +40	J Hum Genet. 2004, 49:507	15309683
Cardiovascular	Hypertension	Hypertension, increased risk, association with	REN	5972	179820	IVS4 ds T-G +17	J Hypertens. 2008, 26:230	18192836
Cardiovascular	Hypertension	Hypertension, protection against, association with	KCNMB1	3779	603951	Glu65Lys	J Clin Invest. 2004, 113:1032	15057310
Cardiovascular	Hypertension	Hypertension, protection against, association with	EDNRA	1909	131243	(C-T) +1222 to termination codon	Clin Genet. 2003, 64:433	14616768
Cardiovascular	Hypertension	Hypertension, reduced risk, association with	ATP2A2	488	108740	Ala724Ala	Clin Chem Lab Med. 2007, 45:467	17439322
Cardiovascular	Hypertension	Hypertension, reduced risk, association with	FBLN2	2199	135821	Ser361Gly	PLoS One. 2012, 7:e43051	22912785
Cardiovascular	Hypertension	Hypertension, reduced risk, association with	SCNN1A	6337	600228	Thr663Ala	Hypertension. 1999, 34:631	10523338
Cardiovascular	Hypertension	Hypertension, reduced risk, association with	SCNN1A	6337	600228	(G-A) -756 to transcription initiation site	J Am Soc Nephrol. 2002, 13:80	11752024
Cardiovascular	Hypertension	Hypertension, response to verapamil, association with	KCNMB1	3779	603951	Val110Leu	Pharmacogenet Genomics. 2007, 17:719	17700361
Cardiovascular	Hypertension	Hypertension, severity, association with	EDN2	1907	131241	(A-G) +390 to termination codon	J Hypertens. 1999, 17:1281	10489105
Cardiovascular	Hypertension	Hypertension, susceptibility to, association	CAT	847	115500	(G-A) -844 to initiation codon	Hum Genet. 2001, 109:95	11479740
Cardiovascular	Hypertension	Insulin resistance hypertension, reduced risk, association	RETN	56729	605565	(G-A) +62 to termination codon	J Clin Endocrinol Metab. 2003, 88:1258	12629116
Cardiovascular	Hypertension	Insulin resistance, diabetes and hypertension	PPARG	5468	601487	Pro495Leu	Nature. 1999, 402:880	10622252
Cardiovascular	Hypertension	Insulin resistance, diabetes and hypertension	PPARG	5468	601487	Val318Met	Nature. 1999, 402:880	10622252
Cardiovascular	Hypertension	Intellectual disability, epilepsy, panhypopituitarism, hypertension & other anomalies	HNRNPU	3192	602869	IVS8 as G-A -1	Genet Med. 2015, :	25590979
Cardiovascular	Hypertension	Low renin hypertension, association with	CYP11B2	1585	124080	Lys173Arg	J Clin Endocrinol Metab. 1996, 81:4347	8954040
Cardiovascular	Hypertension	Marfan syndrome with intracranial hypertension	FBN1	2200	134797	Asp2485Val	J Child Neurol. 2008, 23:954	18354149
Cardiovascular	Hypertension	Marfan syndrome with intracranial hypertension	FBN1	2200	134797	Cys2581Ser	J Child Neurol. 2008, 23:954	18354149
Cardiovascular	Hypertension	Microcephaly, thyroid duct cyst, hearing loss & pulm hypertension	TBX2	6909	600747	deletion 3.75Mb incl entire gene, TBX4 & 13 others	Am J Med Genet A. 2011, 155:418	21271665
Cardiovascular	Hypertension	Ocular hypertension	CYP1B1	1545	601771	Ala189Pro	Mol Vis. 2006, 12:748	16862072
Cardiovascular	Hypertension	Ocular hypertension	CYP1B1	1545	601771	Ala330Ser	Mol Vis. 2006, 12:748	16862072
Cardiovascular	Hypertension	Preeclampsia and essential hypertension, association with	CLU	1191	185430	His263His	Gynecol Obstet Invest. 2005, 60:133	15925890
Cardiovascular	Hypertension	Ventricular hypertrophy in hypertension, protection against	CTF1	1489	600435	(C-G) +1742 to initiation codon	J Hypertens. 2010, 28:2219	20683337
Cardiovascular	Myocardial disease	Acute myocardial infarction, association with	OLR1	4973	602601	Lys167Asn	Biochem Biophys Res Commun. 2003, 303:247	12646194
Cardiovascular	Myocardial disease	Acute myocardial infarction, association with	OLR1	4973	602601	(C-T) +188 to termination codon	J Med Genet. 2003, 40:933	14684693
Cardiovascular	Myocardial disease	Coronary artery disease and myocardial infarction	MEF2A	4205	600660	Asn263Ser	Hum Mol Genet. 2004, 13:3181	15496429
Cardiovascular	Myocardial disease	Coronary artery disease and myocardial infarction	MEF2A	4205	600660	Pro279Leu	Hum Mol Genet. 2004, 13:3181	15496429
Cardiovascular	Myocardial disease	Coronary artery disease and myocardial infarction	MEF2A	4205	600660	Gly283Asp	Hum Mol Genet. 2004, 13:3181	15496429
Cardiovascular	Myocardial disease	Coronary artery disease and myocardial infarction	MEF2A	4205	600660	deletion 21 bp cd. 440-446	Science. 2003, 302:1578	14645853
Cardiovascular	Myocardial disease	Diabetes and myocardial infarction, association with	IGF1	3479	147440	(CA)n in 5' UTR	Diabetes. 2001, 50:637	11246885
Cardiovascular	Myocardial disease	Lower total cholesterol levels and myocardial infarction, reduced risk	TM6SF2	53345	606563	Glu167Lys	Nat Genet. 2014, 46:345	24633158
Cardiovascular	Myocardial disease	Myocardial infarction	ADCY8	114	103070	Val602Ile	Circulation. 2012, 126S:14242A	ABST
Cardiovascular	Myocardial disease	Myocardial infarction	APOA5	116519	606368	Thr292Ile	Nature. 2015, 518:102	25487149
Cardiovascular	Myocardial disease	Myocardial infarction	APOA5	116519	606368	Ser197Gly	Nature. 2015, 518:102	25487149
Cardiovascular	Myocardial disease	Myocardial infarction	APOA5	116519	606368	Arg40Met	Nature. 2015, 518:102	25487149
Cardiovascular	Myocardial disease	Myocardial infarction	APOA5	116519	606368	Gln313Term	Nature. 2015, 518:102	25487149
Cardiovascular	Myocardial disease	Myocardial infarction	APOA5	116519	606368	Pro319Leu	Nature. 2015, 518:102	25487149
Cardiovascular	Myocardial disease	Myocardial infarction	APOA5	116519	606368	Pro272Gln	Nature. 2015, 518:102	25487149
Cardiovascular	Myocardial disease	Myocardial infarction	APOA5	116519	606368	Arg245Cys	Nature. 2015, 518:102	25487149
Cardiovascular	Myocardial disease	Myocardial infarction	APOA5	116519	606368	Arg282Cys	Nature. 2015, 518:102	25487149
Cardiovascular	Myocardial disease	Myocardial infarction	APOA5	116519	606368	Arg93Gln	Nature. 2015, 518:102	25487149
Cardiovascular	Myocardial disease	Myocardial infarction	APOA5	116519	606368	Arg94Trp	Nature. 2015, 518:102	25487149
Cardiovascular	Myocardial disease	Myocardial infarction	APOA5	116519	606368	Arg233Trp	Nature. 2015, 518:102	25487149
Cardiovascular	Myocardial disease	Myocardial infarction	APOA5	116519	606368	Leu277Pro	Nature. 2015, 518:102	25487149
Cardiovascular	Myocardial disease	Myocardial infarction	APOA5	116519	606368	Leu363Gln	Nature. 2015, 518:102	25487149
Cardiovascular	Myocardial disease	Myocardial infarction	APOA5	116519	606368	Glu116Term	Nature. 2015, 518:102	25487149
Cardiovascular	Myocardial disease	Myocardial infarction	APOA5	116519	606368	Ala222Val	Nature. 2015, 518:102	25487149
Cardiovascular	Myocardial disease	Myocardial infarction	APOA5	116519	606368	Ala105Ser	Nature. 2015, 518:102	25487149
Cardiovascular	Myocardial disease	Myocardial infarction	APOA5	116519	606368	Gly334Val	Nature. 2015, 518:102	25487149
Cardiovascular	Myocardial disease	Myocardial infarction	ELANE	1991	130130	Arg78His	Pharmacogenet Genomics. 2007, 17:629	17622939
Cardiovascular	Myocardial disease	Myocardial infarction	ELANE	1991	130130	Asp251Tyr	Pharmacogenet Genomics. 2007, 17:629	17622939
Cardiovascular	Myocardial disease	Myocardial infarction	LDLR	3949	606945	Lys783Gln	Nature. 2015, 518:102	25487149
Cardiovascular	Myocardial disease	Myocardial infarction	LDLR	3949	606945	Asn330His	Nature. 2015, 518:102	25487149
Cardiovascular	Myocardial disease	Myocardial infarction	LDLR	3949	606945	Thr734Ile	Nature. 2015, 518:102	25487149
Cardiovascular	Myocardial disease	Myocardial infarction	LDLR	3949	606945	Ser846Arg	Nature. 2015, 518:102	25487149
Cardiovascular	Myocardial disease	Myocardial infarction	LDLR	3949	606945	Arg709Lys	Nature. 2015, 518:102	25487149
Cardiovascular	Myocardial disease	Myocardial infarction	LDLR	3949	606945	Met708Arg	Nature. 2015, 518:102	25487149
Cardiovascular	Myocardial disease	Myocardial infarction	LDLR	3949	606945	Met702Ile	Nature. 2015, 518:102	25487149
Cardiovascular	Myocardial disease	Myocardial infarction	LDLR	3949	606945	Met264Leu	Nature. 2015, 518:102	25487149
Cardiovascular	Myocardial disease	Myocardial infarction	LDLR	3949	606945	His837Arg	Nature. 2015, 518:102	25487149
Cardiovascular	Myocardial disease	Myocardial infarction	LDLR	3949	606945	Gln739Lys	Nature. 2015, 518:102	25487149
Cardiovascular	Myocardial disease	Myocardial infarction	LDLR	3949	606945	Gln182Arg	Nature. 2015, 518:102	25487149
Cardiovascular	Myocardial disease	Myocardial infarction	LDLR	3949	606945	Gln851Arg	Nature. 2015, 518:102	25487149
Cardiovascular	Myocardial disease	Myocardial infarction	LDLR	3949	606945	Arg303Gln	Nature. 2015, 518:102	25487149
Cardiovascular	Myocardial disease	Myocardial infarction	LDLR	3949	606945	Arg814Trp	Nature. 2015, 518:102	25487149
Cardiovascular	Myocardial disease	Myocardial infarction	LDLR	3949	606945	Arg78His	Nature. 2015, 518:102	25487149
Cardiovascular	Myocardial disease	Myocardial infarction	LDLR	3949	606945	Asp748Asn	Nature. 2015, 518:102	25487149
Cardiovascular	Myocardial disease	Myocardial infarction	LDLR	3949	606945	Asp131Gly	Nature. 2015, 518:102	25487149
Cardiovascular	Myocardial disease	Myocardial infarction	LDLR	3949	606945	Asp589His	Nature. 2015, 518:102	25487149
Cardiovascular	Myocardial disease	Myocardial infarction	LDLR	3949	606945	Gly529Arg	Nature. 2015, 518:102	25487149
Cardiovascular	Myocardial disease	Myocardial infarction	LDLR	3949	606945	Gly137Val	Nature. 2015, 518:102	25487149
Cardiovascular	Myocardial disease	Myocardial infarction	LDLR	3949	606945	Val468Ile	Nature. 2015, 518:102	25487149
Cardiovascular	Myocardial disease	Myocardial infarction	LDLR	3949	606945	Val369Met	Nature. 2015, 518:102	25487149
Cardiovascular	Myocardial disease	Myocardial infarction	LDLR	3949	606945	Val506Met	Nature. 2015, 518:102	25487149
Cardiovascular	Myocardial disease	Myocardial infarction	LDLR	3949	606945	Val859Met	Nature. 2015, 518:102	25487149
Cardiovascular	Myocardial disease	Myocardial infarction	LDLR	3949	606945	Val775Ile	Nature. 2015, 518:102	25487149
Cardiovascular	Myocardial disease	Myocardial infarction	LDLR	3949	606945	Ser849Leu	Nature. 2015, 518:102	25487149
Cardiovascular	Myocardial disease	Myocardial infarction	LDLR	3949	606945	Cys377Arg	Nature. 2015, 518:102	25487149
Cardiovascular	Myocardial disease	Myocardial infarction	LDLR	3949	606945	Cys276Ser	Nature. 2015, 518:102	25487149
Cardiovascular	Myocardial disease	Myocardial infarction	LDLR	3949	606945	Leu14Phe	Nature. 2015, 518:102	25487149
Cardiovascular	Myocardial disease	Myocardial infarction	MEF2A	4205	600660	Arg439Term	Circ J. 2005, 69:1192	16195615
Cardiovascular	Myocardial disease	Myocardial infarction	PDE5A	8654	603310	Lys7Term	Circulation. 2012, 126S:19823A	ABST
Cardiovascular	Myocardial disease	Myocardial infarction	SIRT1	23411	604479	(G-C) -524 to transcription initiation site	Biochem Biophys Res Commun. 2012, 426:232	22935421
Cardiovascular	Myocardial disease	Myocardial infarction	SIRT1	23411	604479	(G-C) -192 to transcription initiation site	Biochem Biophys Res Commun. 2012, 426:232	22935421
Cardiovascular	Myocardial disease	Myocardial infarction	SIRT1	23411	604479	(G-T) -74 to transcription initiation site	Biochem Biophys Res Commun. 2012, 426:232	22935421
Cardiovascular	Myocardial disease	Myocardial infarction	SIRT1	23411	604479	(A-C) -810 to transcription initiation site	Biochem Biophys Res Commun. 2012, 426:232	22935421
Cardiovascular	Myocardial disease	Myocardial infarction	THBD	7056	188040	(C-A) -142 to transcription initiation site	Circulation. 1997, 96:15	9236408
Cardiovascular	Myocardial disease	Myocardial infarction	THBD	7056	188040	(G-A) -42 to transcription initiation site	Circulation. 1997, 96:15	9236408
Cardiovascular	Myocardial disease	Myocardial infarction	SIRT1	23411	604479	ins 4 bp non-coding DNA	Biochem Biophys Res Commun. 2012, 426:232	22935421
Cardiovascular	Myocardial disease	Myocardial infarction	SIRT1	23411	604479	ins 1 bp non-coding DNA	Biochem Biophys Res Commun. 2012, 426:232	22935421
Cardiovascular	Myocardial disease	Myocardial infarction	THBD	7056	188040	del 2 bp / ins 3 bp codon 562	Blood. 2000, 95:569	10627464
Cardiovascular	Myocardial disease	Myocardial infarction	THBD	7056	188040	del 2 bp / ins 2 bp non-coding DNA	Circulation. 1997, 96:15	9236408
Cardiovascular	Myocardial disease	Myocardial infarction	ELANE	1991	130130	deletion 53 bp nt -852	Pharmacogenet Genomics. 2007, 17:629	17622939
Cardiovascular	Myocardial disease	Myocardial infarction and DVT, association with	PROCR	10544	600646	insertion 23 bp nt. 7116 in ex. 3	Thromb Haemost. 2000, 83:639	10823253
Cardiovascular	Myocardial disease	Myocardial infarction in Japanese, increased risk, association with	BTN2A1	11120	613590	(C-T) -600 to initiation codon	Atherosclerosis. 2011, 215:145	21211798
Cardiovascular	Myocardial disease	Myocardial infarction, age related, association	GP6	51206	605546	Ser219Pro	Circulation. 2001, 104:1459	11571236
Cardiovascular	Myocardial disease	Myocardial infarction, association with	ABCC9	10060	601439	Val734Ile	Clin Chim Acta. 2006, 370:124	16563363
Cardiovascular	Myocardial disease	Myocardial infarction, association with	ITGA2	3673	192974	Thr275Thr	Lancet. 1999, 353:351	9950439
Cardiovascular	Myocardial disease	Myocardial infarction, association with	ITGA2	3673	192974	Phe253Phe	Lancet. 1999, 353:351	9950439
Cardiovascular	Myocardial disease	Myocardial infarction, association with	ITIH3	3699	146650	Pro36Pro	J Hum Genet. 2007, 52:220	17211523
Cardiovascular	Myocardial disease	Myocardial infarction, association with	OR13G1	441933	NULL	Ile132Val	Am J Hum Genet. 2005, 77:596	16175505
Cardiovascular	Myocardial disease	Myocardial infarction, association with	ROS1	6098	165020	Asn2213Asp	Am J Hum Genet. 2005, 77:596	16175505
Cardiovascular	Myocardial disease	Myocardial infarction, association with	ROS1	6098	165020	Cys2229Ser	Am J Hum Genet. 2005, 77:596	16175505
Cardiovascular	Myocardial disease	Myocardial infarction, association with	TAS2R50	259296	609627	Cys203Tyr	Am J Hum Genet. 2005, 77:596	16175505
Cardiovascular	Myocardial disease	Myocardial infarction, association with	TBXAS1	6916	274180	Pro512Leu	Zhonghua Yi Xue Yi Chuan Xue Za Zhi. 2010, 27:535	20931532
Cardiovascular	Myocardial disease	Myocardial infarction, association with	THBS4	7060	600715	Ala387Pro	Circulation. 2001, 104:2641	11723011
Cardiovascular	Myocardial disease	Myocardial infarction, association with	FXN	2395	606829	IVS3 ds G-A +4857	PLoS One. 2008, 3:e2895	18682748
Cardiovascular	Myocardial disease	Myocardial infarction, association with	PALLD	23022	608092	IVS11 ds G-A +44318	Am J Hum Genet. 2005, 77:596	16175505
Cardiovascular	Myocardial disease	Myocardial infarction, association with	THPO	7066	600044	IVS5 ds C-A +54	Atherosclerosis. 2001, 154:703	11257273
Cardiovascular	Myocardial disease	Myocardial infarction, association with	ARG1	383	608313	(G-T) -864 to initiation codon	J Med Genet. 2007, 44:526	17369504
Cardiovascular	Myocardial disease	Myocardial infarction, association with	BRAP	8315	604986	(A-G) +4426 to initiation codon	Nat Genet. 2009, 41:329	19198608
Cardiovascular	Myocardial disease	Myocardial infarction, association with	CD14	929	158120	(C-T) -260 to initiation codon	Arterioscler Thromb Vasc Biol. 1999, 19:932	10195920
Cardiovascular	Myocardial disease	Myocardial infarction, association with	ENO1	2023	172430	(C-T) -691 to transcription initiation site	PLoS One. 2008, 3:e2895	18682748
Cardiovascular	Myocardial disease	Myocardial infarction, association with	FXN	2395	606829	(C-T) +246 to termination codon	PLoS One. 2008, 3:e2895	18682748
Cardiovascular	Myocardial disease	Myocardial infarction, association with	GCLM	2730	601176	(C-T) -590 to initiation codon	Circulation. 2002, 105:2968	12081989
Cardiovascular	Myocardial disease	Myocardial infarction, association with	GP1BA	2811	606672	(T-C) -5 to initiation codon	Heart. 2002, 87:70	11751671
Cardiovascular	Myocardial disease	Myocardial infarction, association with	HLA-DPB2	3116	NULL	(A-G) +21570 to transcription initiation site	PLoS One. 2008, 3:e2895	18682748
Cardiovascular	Myocardial disease	Myocardial infarction, association with	MIA3	375056	613455	(A-C) +32077 to initiation codon	Ann Hum Genet. 2011, 75:475	21463265
Cardiovascular	Myocardial disease	Myocardial infarction, association with	MIAT	440823	611082	(G-A) +11780 to transcription initiation site	J Hum Genet. 2006, 51:1087	17066261
Cardiovascular	Myocardial disease	Myocardial infarction, association with	MIR149	406941	615209	(A-G) +83 to transcription initiation site	J Biol Chem. 2013, 288:26865	23873935
Cardiovascular	Myocardial disease	Myocardial infarction, association with	PSMA6	5687	602855	(C-G) -8 to initiation codon	Nat Genet. 2006, 38:921	16845397
Cardiovascular	Myocardial disease	Myocardial infarction, association with	SORT1	6272	602458	(T-C) +118349 to initiation codon	Ann Hum Genet. 2011, 75:475	21463265
Cardiovascular	Myocardial disease	Myocardial infarction, association with	THPO	7066	600044	(G-A) +35 to termination codon	Atherosclerosis. 2001, 154:703	11257273
Cardiovascular	Myocardial disease	Myocardial infarction, association with	ZNF627	199692	NULL	(A-G) +98 to termination codon	Am J Hum Genet. 2005, 77:596	16175505
Cardiovascular	Myocardial disease	Myocardial infarction, decreased risk, association with	CRP	1401	123260	(A-G) -717 to transcription initiation site	Ann Hum Genet. 2005, 69:623	16266402
Cardiovascular	Myocardial disease	Myocardial infarction, early onset, association with	ALMS1	7840	606844	(GAG)n in Coding region	Circ Cardiovasc Genet. 2013, 6:569	24122612
Cardiovascular	Myocardial disease	Myocardial infarction, increased risk	CCT7	10574	605140	Gly377Ser	Nature. 2013, 504:432	24213632
Cardiovascular	Myocardial disease	Myocardial infarction, increased risk	CCT7	10574	605140	Val50Ile	Nature. 2013, 504:432	24213632
Cardiovascular	Myocardial disease	Myocardial infarction, increased risk	CCT7	10574	605140	Ser525Leu	Nature. 2013, 504:432	24213632
Cardiovascular	Myocardial disease	Myocardial infarction, increased risk	GUCY1A1	2982	139396	Lys53Glu	Nature. 2013, 504:432	24213632
Cardiovascular	Myocardial disease	Myocardial infarction, increased risk	GUCY1A1	2982	139396	Thr64Ala	Nature. 2013, 504:432	24213632
Cardiovascular	Myocardial disease	Myocardial infarction, increased risk	GUCY1A1	2982	139396	Thr229Met	Nature. 2013, 504:432	24213632
Cardiovascular	Myocardial disease	Myocardial infarction, increased risk	GUCY1A1	2982	139396	Ser478Gly	Nature. 2013, 504:432	24213632
Cardiovascular	Myocardial disease	Myocardial infarction, increased risk	GUCY1A1	2982	139396	Gly537Arg	Nature. 2013, 504:432	24213632
Cardiovascular	Myocardial disease	Myocardial infarction, increased risk	GUCY1A1	2982	139396	Val587Ile	Nature. 2013, 504:432	24213632
Cardiovascular	Myocardial disease	Myocardial infarction, increased risk	GUCY1A1	2982	139396	ins 1 bp codon 163	Nature. 2013, 504:432	24213632
Cardiovascular	Myocardial disease	Myocardial infarction, increased risk, association	CDKN1B	1027	600778	(C-A) -838 to initiation codon	BMC Biol. 2004, 2:5	15061869
Cardiovascular	Myocardial disease	Myocardial infarction, increased risk, association	GCLC	2729	606857	(C-T) -594 to initiation codon	J Am Coll Cardiol. 2003, 41:539	12598062
Cardiovascular	Myocardial disease	Myocardial infarction, increased risk, association with	NR3C2	4306	600983	(G-A) +1410 to termination codon	Am J Hypertens. 2011, 24:999	21677697
Cardiovascular	Myocardial disease	Myocardial infarction, lower risk, association	SELP	6403	173610	Thr756Pro	Hum Mol Genet. 1998, 7:1277	9668170
Cardiovascular	Myocardial disease	Myocardial infarction, lower risk, association	SELP	6403	173610	Ser331Asn	Hum Genet. 2005, 118:287	16184405
Cardiovascular	Myocardial disease	Myocardial infarction, protection against, association	TNFRSF4	7293	600315	IVS5 ds C-T +25	Biochem Biophys Res Commun. 2006, 339:1001	16329997
Cardiovascular	Myocardial disease	Myocardial infarction, protection, association	F13A1	2162	134570	Val35Leu	Thromb Haemost. 1998, 79:8	9459313
Cardiovascular	Myocardial disease	Myocardial infarction, protection, association	F7	2155	613878	IVS1a ds G-A +9	Br J Haematol. 2000, 108:247	10691850
Cardiovascular	Myocardial disease	Myocardial infarction, protection, association	THBS2	7058	188061	(T-G) +191 to termination codon	Circulation. 2001, 104:2641	11723011
Cardiovascular	Myocardial disease	Myocardial infarction, protection, association	F7	2155	613878	(37bp)n in IVS7	N Engl J Med. 1998, 338:79	9420338
Cardiovascular	Myocardial disease	Myocardial infarction, protection, association with	COL4A1	1282	120130	Gln1334His	J Med Genet. 2008, 45:216	18077766
Cardiovascular	Myocardial disease	Myocardial infarction, reduced risk, association	ANXA5	308	131230	(C-T) -1 to initiation codon	Blood. 2002, 100:2081	12200370
Cardiovascular	Myocardial disease	Myocardial infarction, reduced risk, association with	TRPC4	7223	603651	Ile957Val	Cardiovasc Res. 2011, 91:465	21427121
Cardiovascular	Myocardial disease	Myocardial infarction, risk, association with	F13B	2165	134580	His115Arg	J Thromb Haemost. 2003, 1:2056	12941053
Cardiovascular	Myocardial disease	Myocardial infarction, risk, association with	LGALS2	3957	150571	IVS1 ds C-T +3279	Nature. 2004, 429:72	15129282
Cardiovascular	Myocardial disease	Myocardial infarction, susceptibility, association	LTA	4049	153440	Thr60Asn	Nat Genet. 2002, 32:650	12426569
Cardiovascular	Myocardial disease	Myocardial infarction, susceptibility, association	LTA	4049	153440	(A-G) -207 to initiation codon	Nat Genet. 2002, 32:650	12426569
Cardiovascular	Myocardial disease	Premature myocardial infarction, association with	F12	2161	610619	(C-T) -4 to initiation codon	Thromb Haemost. 2005, 94:1294	16411408
Cardiovascular	Myocardial disease	Sinus bradycardia & myocardial noncompaction	HCN4	10021	605206	Pro883Arg	J Am Coll Cardiol. 2014, 64:757	25145518
Cardiovascular	Myocardial disease	Sudden cardiac death in acute myocardial infarction	KCNJ11	3767	600937	Pro266Thr	J Mol Cell Cardiol. 2004, 36:287	14871556
Cardiovascular	Myocardial disease	Sudden cardiac death in acute myocardial infarction	KCNJ11	3767	600937	Arg371His	J Mol Cell Cardiol. 2004, 36:287	14871556
Cardiovascular	Myocardial disease	Ventricular fibrillation during acute myocardial infarction	SCN5A	6331	600163	Gly400Ala	Heart Rhythm. 2007, 4:1072	17675083
Cardiovascular	Myocardial disease	1p36 deletion syndrome associated cardiomyopathy	PRDM16	63976	605557	deletion incl. ex. 4-17	Am J Hum Genet. 2013, 93:67	23768516
Cardiovascular	Myocardial disease	Arrhythmogenic cardiomyopathy	DSC2	1824	125645	Thr358Ile	Circ Cardiovasc Genet. 2014, 7:230	24704780
Cardiovascular	Myocardial disease	Arrhythmogenic cardiomyopathy	DSC2	1824	125645	Gly8Val	Circ Cardiovasc Genet. 2014, 7:230	24704780
Cardiovascular	Myocardial disease	Arrhythmogenic cardiomyopathy	DSG2	1829	125671	Val149Ile	Circ Cardiovasc Genet. 2014, epub:epub	24704780
Cardiovascular	Myocardial disease	Arrhythmogenic cardiomyopathy	DSP	1832	125647	Asn593Ser	Circ Cardiovasc Genet. 2014, 7:230	24704780
Cardiovascular	Myocardial disease	Arrhythmogenic cardiomyopathy	DSP	1832	125647	Thr1217Met	Circ Cardiovasc Genet. 2014, 7:230	24704780
Cardiovascular	Myocardial disease	Arrhythmogenic cardiomyopathy	JUP	3728	173325	Lys615Gln	Circ Cardiovasc Genet. 2014, epub:epub	24704780
Cardiovascular	Myocardial disease	Arrhythmogenic cardiomyopathy	JUP	3728	173325	Gly50Arg	Circ Cardiovasc Genet. 2014, epub:epub	24704780
Cardiovascular	Myocardial disease	Arrhythmogenic cardiomyopathy	JUP	3728	173325	Val648Ile	Circ Cardiovasc Genet. 2014, epub:epub	24704780
Cardiovascular	Myocardial disease	Arrhythmogenic cardiomyopathy	KCNQ1	3784	607542	Arg397Gln	J Am Heart Assoc. 2015, 4:e001526	25616976
Cardiovascular	Myocardial disease	Arrhythmogenic cardiomyopathy	PKP2	5318	602861	Met1Leu	Circ Cardiovasc Genet. 2014, 7:230	24704780
Cardiovascular	Myocardial disease	Arrhythmogenic cardiomyopathy	PKP2	5318	602861	Pro103Thr	Circ Cardiovasc Genet. 2014, 7:230	24704780
Cardiovascular	Myocardial disease	Arrhythmogenic cardiomyopathy	PKP2	5318	602861	Leu452Term	Circ Cardiovasc Genet. 2014, 7:230	24704780
Cardiovascular	Myocardial disease	Arrhythmogenic cardiomyopathy	DSG2	1829	125671	IVS12 as G-A -1	Circ Cardiovasc Genet. 2014, 7:230	24704780
Cardiovascular	Myocardial disease	Arrhythmogenic cardiomyopathy	PKP2	5318	602861	ins 1 bp codon 511	Circ Cardiovasc Genet. 2014, epub:epub	24704780
Cardiovascular	Myocardial disease	Arrhythmogenic cardiomyopathy, left-dominant	DSP	1832	125647	Arg150Term	Circulation. 2014, 130:e180	25403600
Cardiovascular	Myocardial disease	Arrhythmogenic right ventricular cardiomyopathy	CTNNA3	29119	607667	Val94Asp	Eur Heart J. 2013, 34:201	23136403
Cardiovascular	Myocardial disease	Arrhythmogenic right ventricular cardiomyopathy	DES	1674	125660	Asn116Ser	Hum Mol Genet. 2010, 19:4595	20829228
Cardiovascular	Myocardial disease	Arrhythmogenic right ventricular cardiomyopathy	DSC2	1824	125645	Thr275Met	Cardiovasc Res. 2010, 90:77	21062920
Cardiovascular	Myocardial disease	Arrhythmogenic right ventricular cardiomyopathy	DSC2	1824	125645	Ser574Asn	Circulation. 2011, 123:2701	21606390
Cardiovascular	Myocardial disease	Arrhythmogenic right ventricular cardiomyopathy	DSC2	1824	125645	Ile96Thr	Circ Cardiovasc Genet. 2013, 6:552	24125834
Cardiovascular	Myocardial disease	Arrhythmogenic right ventricular cardiomyopathy	DSC2	1824	125645	Ile342Val	J Am Coll Cardiol. 2010, 55:587	20152563
Cardiovascular	Myocardial disease	Arrhythmogenic right ventricular cardiomyopathy	DSC2	1824	125645	Ile776Val	J Mol Diagn. 2015, 17:31	25445213
Cardiovascular	Myocardial disease	Arrhythmogenic right ventricular cardiomyopathy	DSC2	1824	125645	Gln554Term	J Am Coll Cardiol. 2010, 55:587	20152563
Cardiovascular	Myocardial disease	Arrhythmogenic right ventricular cardiomyopathy	DSC2	1824	125645	Pro292Ser	J Am Coll Cardiol. 2010, 55:587	20152563
Cardiovascular	Myocardial disease	Arrhythmogenic right ventricular cardiomyopathy	DSC2	1824	125645	Arg375Term	J Mol Biol. 2013, 425:4006	23911551
Cardiovascular	Myocardial disease	Arrhythmogenic right ventricular cardiomyopathy	DSC2	1824	125645	Arg279Cys	Int J Legal Med. 2014, epub:epub	24832006
Cardiovascular	Myocardial disease	Arrhythmogenic right ventricular cardiomyopathy	DSC2	1824	125645	Arg203Cys	Cardiovasc Res. 2010, 90:77	21062920
Cardiovascular	Myocardial disease	Arrhythmogenic right ventricular cardiomyopathy	DSC2	1824	125645	Glu2Lys	J Med Genet. 2010, 47:736	20864495
Cardiovascular	Myocardial disease	Arrhythmogenic right ventricular cardiomyopathy	DSC2	1824	125645	Glu189Gln	Circ Cardiovasc Genet. 2013, 6:552	24125834
Cardiovascular	Myocardial disease	Arrhythmogenic right ventricular cardiomyopathy	DSC2	1824	125645	Gly77Ser	Circ Cardiovasc Genet. 2013, 6:552	24125834
Cardiovascular	Myocardial disease	Arrhythmogenic right ventricular cardiomyopathy	DSC2	1824	125645	Gly150Ala	J Med Genet. 2010, 47:736	20864495
Cardiovascular	Myocardial disease	Arrhythmogenic right ventricular cardiomyopathy	DSC2	1824	125645	Ser824Leu	J Med Genet. 2010, 47:736	20864495
Cardiovascular	Myocardial disease	Arrhythmogenic right ventricular cardiomyopathy	DSG2	1829	125671	Asn493Ser	Circulation. 2011, 123:2701	21606390
Cardiovascular	Myocardial disease	Arrhythmogenic right ventricular cardiomyopathy	DSG2	1829	125671	Thr1056Ile	Circulation. 2011, 123:2701	21606390
Cardiovascular	Myocardial disease	Arrhythmogenic right ventricular cardiomyopathy	DSG2	1829	125671	Ser351Gly	Circulation. 2011, 123:2701	21606390
Cardiovascular	Myocardial disease	Arrhythmogenic right ventricular cardiomyopathy	DSG2	1829	125671	Ile333Thr	Circulation. 2011, 123:2701	21606390
Cardiovascular	Myocardial disease	Arrhythmogenic right ventricular cardiomyopathy	DSG2	1829	125671	Ile70Val	BMC Med Genet. 2012, 13:	22458570
Cardiovascular	Myocardial disease	Arrhythmogenic right ventricular cardiomyopathy	DSG2	1829	125671	Gln461Term	J Mol Biol. 2013, 425:4006	23911551
Cardiovascular	Myocardial disease	Arrhythmogenic right ventricular cardiomyopathy	DSG2	1829	125671	Pro157Leu	J Mol Biol. 2013, 425:4006	23911551
Cardiovascular	Myocardial disease	Arrhythmogenic right ventricular cardiomyopathy	DSG2	1829	125671	Asp264Glu	Circulation. 2011, 123:2701	21606390
Cardiovascular	Myocardial disease	Arrhythmogenic right ventricular cardiomyopathy	DSG2	1829	125671	Asp187Gly	J Am Coll Cardiol. 2010, 55:587	20152563
Cardiovascular	Myocardial disease	Arrhythmogenic right ventricular cardiomyopathy	DSG2	1829	125671	Val239Ala	Circulation. 2011, 123:2701	21606390
Cardiovascular	Myocardial disease	Arrhythmogenic right ventricular cardiomyopathy	DSG2	1829	125671	Cys814Arg	PLoS One. 2014, 9:e100560	24967631
Cardiovascular	Myocardial disease	Arrhythmogenic right ventricular cardiomyopathy	DSG2	1829	125671	Trp437Term	J Med Genet. 2014, 51:669	25157032
Cardiovascular	Myocardial disease	Arrhythmogenic right ventricular cardiomyopathy	DSG2	1829	125671	Phe321Ile	J Am Coll Cardiol. 2010, 55:587	20152563
Cardiovascular	Myocardial disease	Arrhythmogenic right ventricular cardiomyopathy	DSG2	1829	125671	Phe833Ile	J Mol Biol. 2013, 425:4006	23911551
Cardiovascular	Myocardial disease	Arrhythmogenic right ventricular cardiomyopathy	DSP	1832	125647	Ile305Phe	J Mol Diagn. 2015, 17:31	25445213
Cardiovascular	Myocardial disease	Arrhythmogenic right ventricular cardiomyopathy	DSP	1832	125647	Arg1738Gln	J Mol Diagn. 2015, 17:31	25445213
Cardiovascular	Myocardial disease	Arrhythmogenic right ventricular cardiomyopathy	DSP	1832	125647	Arg1537Cys	J Mol Diagn. 2015, 17:31	25445213
Cardiovascular	Myocardial disease	Arrhythmogenic right ventricular cardiomyopathy	DSP	1832	125647	Glu1721Asp	J Mol Diagn. 2015, 17:31	25445213
Cardiovascular	Myocardial disease	Arrhythmogenic right ventricular cardiomyopathy	DSP	1832	125647	Glu1722Term	J Mol Diagn. 2015, 17:31	25445213
Cardiovascular	Myocardial disease	Arrhythmogenic right ventricular cardiomyopathy	DSP	1832	125647	Tyr1512Cys	J Mol Diagn. 2015, 17:31	25445213
Cardiovascular	Myocardial disease	Arrhythmogenic right ventricular cardiomyopathy	JUP	3728	173325	Met697Leu	J Mol Diagn. 2015, 17:31	25445213
Cardiovascular	Myocardial disease	Arrhythmogenic right ventricular cardiomyopathy	JUP	3728	173325	Arg142His	J Mol Diagn. 2015, 17:31	25445213
Cardiovascular	Myocardial disease	Arrhythmogenic right ventricular cardiomyopathy	JUP	3728	173325	Asp731Asn	J Mol Diagn. 2015, 17:31	25445213
Cardiovascular	Myocardial disease	Arrhythmogenic right ventricular cardiomyopathy	LMNA	4000	150330	Arg72Cys	Eur Heart J. 2011, :	22199124
Cardiovascular	Myocardial disease	Arrhythmogenic right ventricular cardiomyopathy	LMNA	4000	150330	Gly382Val	Eur Heart J. 2011, :	22199124
Cardiovascular	Myocardial disease	Arrhythmogenic right ventricular cardiomyopathy	PKP2	5318	602861	Asn613Lys	Int J Cardiol. 2008, 126:92	17521752
Cardiovascular	Myocardial disease	Arrhythmogenic right ventricular cardiomyopathy	PKP2	5318	602861	Lys52Lys	Chin Med J (Engl). 2009, 122:403	19302745
Cardiovascular	Myocardial disease	Arrhythmogenic right ventricular cardiomyopathy	PKP2	5318	602861	Lys112Asn	Circ Cardiovasc Genet. 2013, 6:533	24070718
Cardiovascular	Myocardial disease	Arrhythmogenic right ventricular cardiomyopathy	PKP2	5318	602861	Lys727Term	Circ Cardiovasc Genet. 2013, 6:552	24125834
Cardiovascular	Myocardial disease	Arrhythmogenic right ventricular cardiomyopathy	PKP2	5318	602861	Asn76Ser	Heart Rhythm. 2011, 8:1686	21723241
Cardiovascular	Myocardial disease	Arrhythmogenic right ventricular cardiomyopathy	PKP2	5318	602861	Ser249Thr	Circ Cardiovasc Genet. 2013, 6:552	24125834
Cardiovascular	Myocardial disease	Arrhythmogenic right ventricular cardiomyopathy	PKP2	5318	602861	Ser209Arg	J Am Coll Cardiol. 2010, 55:587	20152563
Cardiovascular	Myocardial disease	Arrhythmogenic right ventricular cardiomyopathy	PKP2	5318	602861	Ser169Gly	Heart. 2010, 96:1268	20525856
Cardiovascular	Myocardial disease	Arrhythmogenic right ventricular cardiomyopathy	PKP2	5318	602861	Ile819Asn	Circulation. 2011, 123:2701	21606390
Cardiovascular	Myocardial disease	Arrhythmogenic right ventricular cardiomyopathy	PKP2	5318	602861	Ile531Ser	J Am Coll Cardiol. 2010, 55:587	20152563
Cardiovascular	Myocardial disease	Arrhythmogenic right ventricular cardiomyopathy	PKP2	5318	602861	Met565Arg	Circ J. 2012, 76:737	22214898
Cardiovascular	Myocardial disease	Arrhythmogenic right ventricular cardiomyopathy	PKP2	5318	602861	Ile778Thr	J Am Coll Cardiol. 2010, 55:587	20152563
Cardiovascular	Myocardial disease	Arrhythmogenic right ventricular cardiomyopathy	PKP2	5318	602861	Ile583Met	Circ Cardiovasc Genet. 2013, 6:552	24125834
Cardiovascular	Myocardial disease	Arrhythmogenic right ventricular cardiomyopathy	PKP2	5318	602861	Gln59Leu	Int J Cardiol. 2008, 126:92	17521752
Cardiovascular	Myocardial disease	Arrhythmogenic right ventricular cardiomyopathy	PKP2	5318	602861	Gln59Term	Circ Cardiovasc Genet. 2013, 6:533	24070718
Cardiovascular	Myocardial disease	Arrhythmogenic right ventricular cardiomyopathy	PKP2	5318	602861	Gln170Term	Chin Med J (Engl). 2013, 126:4238	24238504
Cardiovascular	Myocardial disease	Arrhythmogenic right ventricular cardiomyopathy	PKP2	5318	602861	Gln220Term	Hum Mol Genet. 2010, 19:4595	20829228
Cardiovascular	Myocardial disease	Arrhythmogenic right ventricular cardiomyopathy	PKP2	5318	602861	Gln378Term	Heart Rhythm. 2009, 6:S10	19880068
Cardiovascular	Myocardial disease	Arrhythmogenic right ventricular cardiomyopathy	PKP2	5318	602861	Gln393Term	Hum Genet. 2013, 132:1245	23812740
Cardiovascular	Myocardial disease	Arrhythmogenic right ventricular cardiomyopathy	PKP2	5318	602861	Gln660Term	J Am Coll Cardiol. 2010, 55:587	20152563
Cardiovascular	Myocardial disease	Arrhythmogenic right ventricular cardiomyopathy	PKP2	5318	602861	Gln707Term	Eur Heart J. 2006, 27:1847	16774985
Cardiovascular	Myocardial disease	Arrhythmogenic right ventricular cardiomyopathy	PKP2	5318	602861	His143Tyr	Circ Cardiovasc Genet. 2013, 6:552	24125834
Cardiovascular	Myocardial disease	Arrhythmogenic right ventricular cardiomyopathy	PKP2	5318	602861	Pro244Leu	Indian J Hum Genet. 2011, 17:70	22090716
Cardiovascular	Myocardial disease	Arrhythmogenic right ventricular cardiomyopathy	PKP2	5318	602861	Pro665Arg	Circ Cardiovasc Genet. 2013, 6:552	24125834
Cardiovascular	Myocardial disease	Arrhythmogenic right ventricular cardiomyopathy	PKP2	5318	602861	Arg355Term	Circ Cardiovasc Genet. 2013, 6:552	24125834
Cardiovascular	Myocardial disease	Arrhythmogenic right ventricular cardiomyopathy	PKP2	5318	602861	Arg299Cys	Circ Cardiovasc Genet. 2013, 6:552	24125834
Cardiovascular	Myocardial disease	Arrhythmogenic right ventricular cardiomyopathy	PKP2	5318	602861	Arg388Trp	Heart Rhythm. 2009, 6:S10	19880068
Cardiovascular	Myocardial disease	Arrhythmogenic right ventricular cardiomyopathy	PKP2	5318	602861	Arg635Trp	J Cell Mol Med. 2009, 13:4219	18662195
Cardiovascular	Myocardial disease	Arrhythmogenic right ventricular cardiomyopathy	PKP2	5318	602861	Leu111Leu	Chin Med J (Engl). 2009, 122:403	19302745
Cardiovascular	Myocardial disease	Arrhythmogenic right ventricular cardiomyopathy	PKP2	5318	602861	Leu614Pro	Eur Heart J. 2013, 34:1122	22798562
Cardiovascular	Myocardial disease	Arrhythmogenic right ventricular cardiomyopathy	PKP2	5318	602861	Leu753Gln	Circulation. 2011, 123:2701	21606390
Cardiovascular	Myocardial disease	Arrhythmogenic right ventricular cardiomyopathy	PKP2	5318	602861	Leu366Pro	J Mol Diagn. 2015, 17:31	25445213
Cardiovascular	Myocardial disease	Arrhythmogenic right ventricular cardiomyopathy	PKP2	5318	602861	Leu506Pro	J Interv Card Electrophysiol. 2012, 34:11	22170284
Cardiovascular	Myocardial disease	Arrhythmogenic right ventricular cardiomyopathy	PKP2	5318	602861	Leu687Pro	PLoS One. 2014, 9:e100560	24967631
Cardiovascular	Myocardial disease	Arrhythmogenic right ventricular cardiomyopathy	PKP2	5318	602861	Leu847Pro	Heart Rhythm. 2009, 6:S10	19880068
Cardiovascular	Myocardial disease	Arrhythmogenic right ventricular cardiomyopathy	PKP2	5318	602861	Asp812Asn	Circ J. 2012, 76:737	22214898
Cardiovascular	Myocardial disease	Arrhythmogenic right ventricular cardiomyopathy	PKP2	5318	602861	Glu354Gln	J Med Genet. 2014, 51:669	25157032
Cardiovascular	Myocardial disease	Arrhythmogenic right ventricular cardiomyopathy	PKP2	5318	602861	Glu259Term	Circulation. 2011, 123:2701	21606390
Cardiovascular	Myocardial disease	Arrhythmogenic right ventricular cardiomyopathy	PKP2	5318	602861	Ala418Asp	Cardiogenetics. 2013, 3:28[e5]	NO ID
Cardiovascular	Myocardial disease	Arrhythmogenic right ventricular cardiomyopathy	PKP2	5318	602861	Ala372Pro	J Am Coll Cardiol. 2010, 55:587	20152563
Cardiovascular	Myocardial disease	Arrhythmogenic right ventricular cardiomyopathy	PKP2	5318	602861	Gly328Arg	Pediatrics. 2007, 120:e967	17908752
Cardiovascular	Myocardial disease	Arrhythmogenic right ventricular cardiomyopathy	PKP2	5318	602861	Gly673Val	Cardiology. 2010, 115:148	19955750
Cardiovascular	Myocardial disease	Arrhythmogenic right ventricular cardiomyopathy	PKP2	5318	602861	Gly489Arg	Heart Rhythm. 2009, 6:S10	19880068
Cardiovascular	Myocardial disease	Arrhythmogenic right ventricular cardiomyopathy	PKP2	5318	602861	Val587Ile	Eur Heart J. 2006, 27:1847	16774985
Cardiovascular	Myocardial disease	Arrhythmogenic right ventricular cardiomyopathy	PKP2	5318	602861	Tyr221Term	Circ Cardiovasc Genet. 2013, 6:533	24070718
Cardiovascular	Myocardial disease	Arrhythmogenic right ventricular cardiomyopathy	PKP2	5318	602861	Tyr166Term	Circ Cardiovasc Genet. 2013, 6:552	24125834
Cardiovascular	Myocardial disease	Arrhythmogenic right ventricular cardiomyopathy	PKP2	5318	602861	Tyr243Term	Circ Cardiovasc Genet. 2013, 6:552	24125834
Cardiovascular	Myocardial disease	Arrhythmogenic right ventricular cardiomyopathy	PKP2	5318	602861	Trp123Term	Scand Cardiovasc J. 2012, 46:72	22035158
Cardiovascular	Myocardial disease	Arrhythmogenic right ventricular cardiomyopathy	PKP2	5318	602861	Trp290Term	Circ Cardiovasc Genet. 2013, 6:552	24125834
Cardiovascular	Myocardial disease	Arrhythmogenic right ventricular cardiomyopathy	PKP2	5318	602861	Phe552Cys	Eur J Hum Genet. 2010, 18:776	20197793
Cardiovascular	Myocardial disease	Arrhythmogenic right ventricular cardiomyopathy	TMEM43	79188	612048	Thr277Ser	Hum Genet. 2013, 132:1245	23812740
Cardiovascular	Myocardial disease	Arrhythmogenic right ventricular cardiomyopathy	TMEM43	79188	612048	Pro111Leu	Circ Cardiovasc Genet. 2013, 6:552	24125834
Cardiovascular	Myocardial disease	Arrhythmogenic right ventricular cardiomyopathy	TMEM43	79188	612048	Arg28Trp	Eur Heart J. 2012, epub:epub	23161701
Cardiovascular	Myocardial disease	Arrhythmogenic right ventricular cardiomyopathy	TMEM43	79188	612048	Arg312Trp	Eur Heart J. 2012, epub:epub	23161701
Cardiovascular	Myocardial disease	Arrhythmogenic right ventricular cardiomyopathy	TMEM43	79188	612048	Glu142Lys	Eur Heart J. 2012, epub:epub	23161701
Cardiovascular	Myocardial disease	Arrhythmogenic right ventricular cardiomyopathy	TMEM43	79188	612048	Ala57Thr	Hum Genet. 2013, 132:1245	23812740
Cardiovascular	Myocardial disease	Arrhythmogenic right ventricular cardiomyopathy	TMEM43	79188	612048	Tyr371His	Hum Genet. 2013, 132:1245	23812740
Cardiovascular	Myocardial disease	Arrhythmogenic right ventricular cardiomyopathy	TMEM43	79188	612048	Ser358Leu	Am J Hum Genet. 2008, 82:809	18313022
Cardiovascular	Myocardial disease	Arrhythmogenic right ventricular cardiomyopathy	TTN	7273	188840	Thr2896Ile	Circulation. 2011, 124:876	21810661
Cardiovascular	Myocardial disease	Arrhythmogenic right ventricular cardiomyopathy	TTN	7273	188840	Met33291Thr	Circulation. 2011, 124:876	21810661
Cardiovascular	Myocardial disease	Arrhythmogenic right ventricular cardiomyopathy	TTN	7273	188840	Ile16949Thr	Circulation. 2011, 124:876	21810661
Cardiovascular	Myocardial disease	Arrhythmogenic right ventricular cardiomyopathy	TTN	7273	188840	His8848Tyr	Circulation. 2011, 124:876	21810661
Cardiovascular	Myocardial disease	Arrhythmogenic right ventricular cardiomyopathy	TTN	7273	188840	Pro5237Thr	Proc Natl Acad Sci U S A. 2013, 110:16957	24082139
Cardiovascular	Myocardial disease	Arrhythmogenic right ventricular cardiomyopathy	TTN	7273	188840	Pro30847Leu	Circulation. 2011, 124:876	21810661
Cardiovascular	Myocardial disease	Arrhythmogenic right ventricular cardiomyopathy	TTN	7273	188840	Ala18579Thr	Circulation. 2011, 124:876	21810661
Cardiovascular	Myocardial disease	Arrhythmogenic right ventricular cardiomyopathy	TTN	7273	188840	Ala19309Ser	Circulation. 2011, 124:876	21810661
Cardiovascular	Myocardial disease	Arrhythmogenic right ventricular cardiomyopathy	TTN	7273	188840	Tyr8031Cys	Circulation. 2011, 124:876	21810661
Cardiovascular	Myocardial disease	Arrhythmogenic right ventricular cardiomyopathy	DSC2	1824	125645	Arg507Arg	Hum Genet. 2013, 132:1245	23812740
Cardiovascular	Myocardial disease	Arrhythmogenic right ventricular cardiomyopathy	DSC2	1824	125645	IVS15 ds G-A +5	J Med Genet. 2010, 47:736	20864495
Cardiovascular	Myocardial disease	Arrhythmogenic right ventricular cardiomyopathy	DSG2	1829	125671	IVS10 ds T-G +2	Cardiology. 2015, 130:159	25660657
Cardiovascular	Myocardial disease	Arrhythmogenic right ventricular cardiomyopathy	PKP2	5318	602861	IVS10 as A-T -2	Cardiology. 2010, 115:148	19955750
Cardiovascular	Myocardial disease	Arrhythmogenic right ventricular cardiomyopathy	PKP2	5318	602861	IVS2 ds G-A +1	Circ Cardiovasc Genet. 2013, 6:552	24125834
Cardiovascular	Myocardial disease	Arrhythmogenic right ventricular cardiomyopathy	PKP2	5318	602861	IVS5 ds G-A +1	J Cell Mol Med. 2009, 13:4219	18662195
Cardiovascular	Myocardial disease	Arrhythmogenic right ventricular cardiomyopathy	TMEM43	79188	612048	IVS8 ds G-A +7	Clin Genet. 2011, epub:epub	21214875
Cardiovascular	Myocardial disease	Arrhythmogenic right ventricular cardiomyopathy	CTNNA3	29119	607667	del 3 bp codon 766	Eur Heart J. 2013, 34:201	23136403
Cardiovascular	Myocardial disease	Arrhythmogenic right ventricular cardiomyopathy	DSC2	1824	125645	del 2 bp codon 371	Cardiovasc Res. 2010, 90:77	21062920
Cardiovascular	Myocardial disease	Arrhythmogenic right ventricular cardiomyopathy	DSC2	1824	125645	del 1 bp codon 851	Heart Rhythm. 2011, 8:711	21220045
Cardiovascular	Myocardial disease	Arrhythmogenic right ventricular cardiomyopathy	DSC2	1824	125645	del 1 bp codon 614	Cardiology. 2009, 113:28	18957847
Cardiovascular	Myocardial disease	Arrhythmogenic right ventricular cardiomyopathy	DSC2	1824	125645	del 4 bp codon 638	Hum Mol Genet. 2010, 19:4595	20829228
Cardiovascular	Myocardial disease	Arrhythmogenic right ventricular cardiomyopathy	DSC2	1824	125645	del 1 bp codon 229	Cardiovasc Res. 2010, 90:77	21062920
Cardiovascular	Myocardial disease	Arrhythmogenic right ventricular cardiomyopathy	DSG2	1829	125671	del 2 bp codon 1021	Hum Genet. 2013, 132:1245	23812740
Cardiovascular	Myocardial disease	Arrhythmogenic right ventricular cardiomyopathy	DSP	1832	125647	del 1 bp codon 950	J Med Genet. 2014, 51:669	25157032
Cardiovascular	Myocardial disease	Arrhythmogenic right ventricular cardiomyopathy	DSP	1832	125647	del 12 bp codon 2832	J Mol Diagn. 2015, 17:31	25445213
Cardiovascular	Myocardial disease	Arrhythmogenic right ventricular cardiomyopathy	PKP2	5318	602861	del 1 bp codon 459	Circ Cardiovasc Genet. 2013, 6:552	24125834
Cardiovascular	Myocardial disease	Arrhythmogenic right ventricular cardiomyopathy	PKP2	5318	602861	del 10 bp codon 550	Heart. 2010, 96:1268	20525856
Cardiovascular	Myocardial disease	Arrhythmogenic right ventricular cardiomyopathy	PKP2	5318	602861	del 2 bp codon 739	Hum Genet. 2013, 132:1245	23812740
Cardiovascular	Myocardial disease	Arrhythmogenic right ventricular cardiomyopathy	PKP2	5318	602861	del 5 bp codon 480	J Med Genet. 2014, 51:669	25157032
Cardiovascular	Myocardial disease	Arrhythmogenic right ventricular cardiomyopathy	PKP2	5318	602861	del 3 bp codon 642	Circ J. 2012, 76:189	22019812
Cardiovascular	Myocardial disease	Arrhythmogenic right ventricular cardiomyopathy	PKP2	5318	602861	del 1 bp codon 152	Circ Cardiovasc Genet. 2013, 6:552	24125834
Cardiovascular	Myocardial disease	Arrhythmogenic right ventricular cardiomyopathy	PKP2	5318	602861	del 1 bp codon 601	Hum Mol Genet. 2010, 19:4595	20829228
Cardiovascular	Myocardial disease	Arrhythmogenic right ventricular cardiomyopathy	PKP2	5318	602861	del 1 bp codon 747	Circ Cardiovasc Genet. 2013, 6:552	24125834
Cardiovascular	Myocardial disease	Arrhythmogenic right ventricular cardiomyopathy	PKP2	5318	602861	del 1 bp codon 267	Circ Cardiovasc Genet. 2013, 6:552	24125834
Cardiovascular	Myocardial disease	Arrhythmogenic right ventricular cardiomyopathy	PKP2	5318	602861	del 3 bp codon 557	Circ Cardiovasc Genet. 2013, 6:552	24125834
Cardiovascular	Myocardial disease	Arrhythmogenic right ventricular cardiomyopathy	PKP2	5318	602861	del 1 bp codon 190	Circ Cardiovasc Genet. 2013, 6:552	24125834
Cardiovascular	Myocardial disease	Arrhythmogenic right ventricular cardiomyopathy	PKP2	5318	602861	del 8 bp codon 401	Cardiology. 2010, 115:148	19955750
Cardiovascular	Myocardial disease	Arrhythmogenic right ventricular cardiomyopathy	PKP2	5318	602861	del 1 bp codon 847	BMC Med Genet. 2012, 13:21	22458570
Cardiovascular	Myocardial disease	Arrhythmogenic right ventricular cardiomyopathy	PKP2	5318	602861	del 2 bp codon 816	J Am Coll Cardiol. 2010, 55:587	20152563
Cardiovascular	Myocardial disease	Arrhythmogenic right ventricular cardiomyopathy	PKP2	5318	602861	del 1 bp codon 628	Int J Legal Med. 2014, epub:epub	24832006
Cardiovascular	Myocardial disease	Arrhythmogenic right ventricular cardiomyopathy	PKP2	5318	602861	del 1 bp codon 533	Circ Cardiovasc Genet. 2013, 6:552	24125834
Cardiovascular	Myocardial disease	Arrhythmogenic right ventricular cardiomyopathy	PKP2	5318	602861	del 2 bp codon 145	Indian J Hum Genet. 2011, 17:70	22090716
Cardiovascular	Myocardial disease	Arrhythmogenic right ventricular cardiomyopathy	PKP2	5318	602861	del 2 bp codon 62	Heart Rhythm. 2011, 8:1686	21723241
Cardiovascular	Myocardial disease	Arrhythmogenic right ventricular cardiomyopathy	PKP2	5318	602861	del 1 bp codon 859	PLoS One. 2014, 9:e100560	24967631
Cardiovascular	Myocardial disease	Arrhythmogenic right ventricular cardiomyopathy	PKP2	5318	602861	del 1 bp codon 600	Circulation. 2011, 123:2701	21606390
Cardiovascular	Myocardial disease	Arrhythmogenic right ventricular cardiomyopathy	PKP2	5318	602861	del 2 bp non-coding DNA	Chin Med J (Engl). 2009, 122:403	19302745
Cardiovascular	Myocardial disease	Arrhythmogenic right ventricular cardiomyopathy	PKP2	5318	602861	del 1 bp codon 28	Heart Rhythm. 2011, 8:1686	21723241
Cardiovascular	Myocardial disease	Arrhythmogenic right ventricular cardiomyopathy	PKP2	5318	602861	del 16 bp codon 508	Heart Lung Circ. 2014, 23S2:e16	NO ID
Cardiovascular	Myocardial disease	Arrhythmogenic right ventricular cardiomyopathy	DSC2	1824	125645	ins 1 bp codon 412	BMC Med Genet. 2012, 13:	22458570
Cardiovascular	Myocardial disease	Arrhythmogenic right ventricular cardiomyopathy	PKP2	5318	602861	ins 1 bp codon 339	Chin Med J (Engl). 2013, 126:4238	24238504
Cardiovascular	Myocardial disease	Arrhythmogenic right ventricular cardiomyopathy	PKP2	5318	602861	ins 1 bp codon 202	PLoS One. 2014, 9:e100560	24967631
Cardiovascular	Myocardial disease	Arrhythmogenic right ventricular cardiomyopathy	PKP2	5318	602861	ins 2 bp codon 328	Cardiology. 2010, 115:148	19955750
Cardiovascular	Myocardial disease	Arrhythmogenic right ventricular cardiomyopathy	PKP2	5318	602861	ins 1 bp codon 63	Circ J. 2012, 76:189	22019812
Cardiovascular	Myocardial disease	Arrhythmogenic right ventricular cardiomyopathy	RYR2	6262	180902	ins 1 bp non-coding DNA	Indian J Hum Genet. 2011, 17:70	22090716
Cardiovascular	Myocardial disease	Arrhythmogenic right ventricular cardiomyopathy	PKP2	5318	602861	deletion 112kb incl coding region, excl ex. 1	Clin Genet. 2013, 83:452	22889254
Cardiovascular	Myocardial disease	Arrhythmogenic right ventricular cardiomyopathy	PKP2	5318	602861	deletion 122.5kb incl entire gene	Eur J Hum Genet. 2013, 21:1226	23486541
Cardiovascular	Myocardial disease	Arrhythmogenic right ventricular cardiomyopathy	PKP2	5318	602861	deletion 7.9Mb incl entire gene	Clin Genet. 2013, 83:452	22889254
Cardiovascular	Myocardial disease	Arrhythmogenic right ventricular cardiomyopathy	PKP2	5318	602861	deletion ex. 9-11	Heart. 2010, 96:1268	20525856
Cardiovascular	Myocardial disease	Arrhythmogenic right ventricular cardiomyopathy, association with	RYR2	6262	180902	del 3 bp / ins 3 bp codon 1885	Cardiovasc Res. 2006, 71:496	16769042
Cardiovascular	Myocardial disease	Arrhythmogenic right ventricular cardiomyopathy, asymptomatic	DSG2	1829	125671	Thr480Ile	J Am Coll Cardiol. 2013, 62:1772	23810883
Cardiovascular	Myocardial disease	Arrhythmogenic right ventricular cardiomyopathy, asymptomatic	PKP2	5318	602861	Leu527Pro	J Am Coll Cardiol. 2013, 62:1772	23810883
Cardiovascular	Myocardial disease	Arrhythmogenic right ventricular cardiomyopathy, autosomal recessive	DSC2	1824	125645	del 3 bp codon 238	Can J Cardiol. 2014, 30:6960	24793512
Cardiovascular	Myocardial disease	Arrhythmogenic right ventricular dysplasia/cardiomyopathy	DSC2	1824	125645	Asn194Lys	Circ J. 2013, 77:1534	23514727
Cardiovascular	Myocardial disease	Arrhythmogenic right ventricular dysplasia/cardiomyopathy	DSC2	1824	125645	Thr340Ala	Clin Genet. 2010, 77:37	19863551
Cardiovascular	Myocardial disease	Arrhythmogenic right ventricular dysplasia/cardiomyopathy	DSC2	1824	125645	Ile109Met	Cardiology. 2011, 119:47	21822014
Cardiovascular	Myocardial disease	Arrhythmogenic right ventricular dysplasia/cardiomyopathy	DSC2	1824	125645	Ile231Thr	Clin Genet. 2010, 77:37	19863551
Cardiovascular	Myocardial disease	Arrhythmogenic right ventricular dysplasia/cardiomyopathy	DSC2	1824	125645	Ile603Thr	Circ Cardiovasc Genet. 2009, 2:418	20031616
Cardiovascular	Myocardial disease	Arrhythmogenic right ventricular dysplasia/cardiomyopathy	DSC2	1824	125645	Ile603Leu	J Am Coll Cardiol. 2011, 57:2317	21636032
Cardiovascular	Myocardial disease	Arrhythmogenic right ventricular dysplasia/cardiomyopathy	DSC2	1824	125645	Ile345Thr	BMC Med Genet. 2007, 8:65	17963498
Cardiovascular	Myocardial disease	Arrhythmogenic right ventricular dysplasia/cardiomyopathy	DSC2	1824	125645	Arg132Cys	Europace. 2010, 12:861	20400443
Cardiovascular	Myocardial disease	Arrhythmogenic right ventricular dysplasia/cardiomyopathy	DSC2	1824	125645	Arg203His	J Am Coll Cardiol. 2011, 57:2317	21636032
Cardiovascular	Myocardial disease	Arrhythmogenic right ventricular dysplasia/cardiomyopathy	DSC2	1824	125645	Glu426Lys	J Am Coll Cardiol. 2013, 62:1761	23810894
Cardiovascular	Myocardial disease	Arrhythmogenic right ventricular dysplasia/cardiomyopathy	DSC2	1824	125645	Asp350Tyr	Circ Cardiovasc Genet. 2009, 2:418	20031616
Cardiovascular	Myocardial disease	Arrhythmogenic right ventricular dysplasia/cardiomyopathy	DSC2	1824	125645	Glu102Lys	BMC Med Genet. 2007, 8:65	17963498
Cardiovascular	Myocardial disease	Arrhythmogenic right ventricular dysplasia/cardiomyopathy	DSC2	1824	125645	Gly863Arg	Circulation. 2011, 123:2690	21606396
Cardiovascular	Myocardial disease	Arrhythmogenic right ventricular dysplasia/cardiomyopathy	DSC2	1824	125645	Gly220Arg	J Cardiovasc Transl Res. 2010, 3:663	20857253
Cardiovascular	Myocardial disease	Arrhythmogenic right ventricular dysplasia/cardiomyopathy	DSC2	1824	125645	Leu732Val	Circ Cardiovasc Genet. 2009, 2:418	20031616
Cardiovascular	Myocardial disease	Arrhythmogenic right ventricular dysplasia/cardiomyopathy	DSG2	1829	125671	Thr1047Arg	J Cardiovasc Transl Res. 2010, 3:663	20857253
Cardiovascular	Myocardial disease	Arrhythmogenic right ventricular dysplasia/cardiomyopathy	DSG2	1829	125671	Thr335Ala	Circ Cardiovasc Genet. 2009, 2:428	20031617
Cardiovascular	Myocardial disease	Arrhythmogenic right ventricular dysplasia/cardiomyopathy	DSG2	1829	125671	Arg292Cys	Circulation. 2011, 123:2690	21606396
Cardiovascular	Myocardial disease	Arrhythmogenic right ventricular dysplasia/cardiomyopathy	DSG2	1829	125671	Asp494Asn	J Am Coll Cardiol. 2011, 57:2317	21636032
Cardiovascular	Myocardial disease	Arrhythmogenic right ventricular dysplasia/cardiomyopathy	DSG2	1829	125671	Asp494Ala	Circ J. 2013, epub:epub	23514727
Cardiovascular	Myocardial disease	Arrhythmogenic right ventricular dysplasia/cardiomyopathy	DSG2	1829	125671	Ala358Thr	J Am Coll Cardiol. 2011, 57:2317	21636032
Cardiovascular	Myocardial disease	Arrhythmogenic right ventricular dysplasia/cardiomyopathy	DSG2	1829	125671	Ala517Val	Heart Rhythm. 2011, 8:711	21220045
Cardiovascular	Myocardial disease	Arrhythmogenic right ventricular dysplasia/cardiomyopathy	DSG2	1829	125671	Gly1083Ser	J Am Coll Cardiol. 2011, 57:2317	21636032
Cardiovascular	Myocardial disease	Arrhythmogenic right ventricular dysplasia/cardiomyopathy	DSP	1832	125647	Lys401Asn	Circ J. 2013, 77:1534	23514727
Cardiovascular	Myocardial disease	Arrhythmogenic right ventricular dysplasia/cardiomyopathy	DSP	1832	125647	Lys1592Arg	Eur Heart J. 2015, epub:epub	25616645
Cardiovascular	Myocardial disease	Arrhythmogenic right ventricular dysplasia/cardiomyopathy	DSP	1832	125647	Lys1581Glu	Circ J. 2013, 77:1534	23514727
Cardiovascular	Myocardial disease	Arrhythmogenic right ventricular dysplasia/cardiomyopathy	DSP	1832	125647	Asn661Ile	Circulation. 2011, 123:2690	21606396
Cardiovascular	Myocardial disease	Arrhythmogenic right ventricular dysplasia/cardiomyopathy	DSP	1832	125647	Met2819Leu	Circ J. 2013, 77:1534	23514727
Cardiovascular	Myocardial disease	Arrhythmogenic right ventricular dysplasia/cardiomyopathy	DSP	1832	125647	Ile445Val	Circ Cardiovasc Genet. 2009, 2:428	20031617
Cardiovascular	Myocardial disease	Arrhythmogenic right ventricular dysplasia/cardiomyopathy	DSP	1832	125647	Gln198Pro	Circ J. 2013, 77:1534	23514727
Cardiovascular	Myocardial disease	Arrhythmogenic right ventricular dysplasia/cardiomyopathy	DSP	1832	125647	Gln51Term	J Am Coll Cardiol. 2013, 62:1761	23810894
Cardiovascular	Myocardial disease	Arrhythmogenic right ventricular dysplasia/cardiomyopathy	DSP	1832	125647	Gln2667Term	Europace. 2010, 12:861	20400443
Cardiovascular	Myocardial disease	Arrhythmogenic right ventricular dysplasia/cardiomyopathy	DSP	1832	125647	Arg1458Gly	J Am Coll Cardiol. 2011, 57:2317	21636032
Cardiovascular	Myocardial disease	Arrhythmogenic right ventricular dysplasia/cardiomyopathy	DSP	1832	125647	Arg160Term	J Am Coll Cardiol. 2013, 62:1761	23810894
Cardiovascular	Myocardial disease	Arrhythmogenic right ventricular dysplasia/cardiomyopathy	DSP	1832	125647	Arg270Term	Eur Heart J. 2007, 28S1:382	NO ID
Cardiovascular	Myocardial disease	Arrhythmogenic right ventricular dysplasia/cardiomyopathy	DSP	1832	125647	Arg1738Term	Eur Heart J. 2015, epub:epub	25616645
Cardiovascular	Myocardial disease	Arrhythmogenic right ventricular dysplasia/cardiomyopathy	DSP	1832	125647	Arg2160Term	J Am Coll Cardiol. 2013, 62:1761	23810894
Cardiovascular	Myocardial disease	Arrhythmogenic right ventricular dysplasia/cardiomyopathy	DSP	1832	125647	Arg2166Term	Circ Arrhythm Electrophysiol. 2013, 6:569	23671136
Cardiovascular	Myocardial disease	Arrhythmogenic right ventricular dysplasia/cardiomyopathy	DSP	1832	125647	Arg2284Term	Europace. 2010, 12:861	20400443
Cardiovascular	Myocardial disease	Arrhythmogenic right ventricular dysplasia/cardiomyopathy	DSP	1832	125647	Arg315Cys	Eur Heart J. 2015, epub:epub	25616645
Cardiovascular	Myocardial disease	Arrhythmogenic right ventricular dysplasia/cardiomyopathy	DSP	1832	125647	Glu422Lys	J Cardiovasc Transl Res. 2010, 3:663	20857253
Cardiovascular	Myocardial disease	Arrhythmogenic right ventricular dysplasia/cardiomyopathy	DSP	1832	125647	Asp2757His	Circ J. 2013, 77:1534	23514727
Cardiovascular	Myocardial disease	Arrhythmogenic right ventricular dysplasia/cardiomyopathy	DSP	1832	125647	Gly939Ser	Europace. 2010, 12:861	20400443
Cardiovascular	Myocardial disease	Arrhythmogenic right ventricular dysplasia/cardiomyopathy	DSP	1832	125647	Tyr787Cys	Circ J. 2013, 77:1534	23514727
Cardiovascular	Myocardial disease	Arrhythmogenic right ventricular dysplasia/cardiomyopathy	JUP	3728	173325	Thr19Ile	Circ Cardiovasc Genet. 2009, 2:428	20031617
Cardiovascular	Myocardial disease	Arrhythmogenic right ventricular dysplasia/cardiomyopathy	PKP2	5318	602861	Thr526Met	J Am Coll Cardiol. 2011, 57:2317	21636032
Cardiovascular	Myocardial disease	Arrhythmogenic right ventricular dysplasia/cardiomyopathy	PKP2	5318	602861	Thr872Ile	J Am Coll Cardiol. 2011, 57:2317	21636032
Cardiovascular	Myocardial disease	Arrhythmogenic right ventricular dysplasia/cardiomyopathy	PKP2	5318	602861	Ser249Asn	Eur Heart J. 2015, epub:epub	25616645
Cardiovascular	Myocardial disease	Arrhythmogenic right ventricular dysplasia/cardiomyopathy	PKP2	5318	602861	Arg158Lys	Am J Cardiol. 2009, 103:1439	19427443
Cardiovascular	Myocardial disease	Arrhythmogenic right ventricular dysplasia/cardiomyopathy	PKP2	5318	602861	His318Pro	Circ J. 2013, 77:1534	23514727
Cardiovascular	Myocardial disease	Arrhythmogenic right ventricular dysplasia/cardiomyopathy	PKP2	5318	602861	Gln211Term	Am J Cardiol. 2009, 103:1439	19427443
Cardiovascular	Myocardial disease	Arrhythmogenic right ventricular dysplasia/cardiomyopathy	PKP2	5318	602861	Gln617Term	J Am Coll Cardiol. 2013, 62:1761	23810894
Cardiovascular	Myocardial disease	Arrhythmogenic right ventricular dysplasia/cardiomyopathy	PKP2	5318	602861	Pro238Leu	Europace. 2010, 12:861	20400443
Cardiovascular	Myocardial disease	Arrhythmogenic right ventricular dysplasia/cardiomyopathy	PKP2	5318	602861	Pro717Leu	Circ J. 2013, 77:1534	23514727
Cardiovascular	Myocardial disease	Arrhythmogenic right ventricular dysplasia/cardiomyopathy	PKP2	5318	602861	Arg811Ser	Europace. 2010, 12:861	20400443
Cardiovascular	Myocardial disease	Arrhythmogenic right ventricular dysplasia/cardiomyopathy	PKP2	5318	602861	Leu787Phe	Circ Cardiovasc Genet. 2009, 2:428	20031617
Cardiovascular	Myocardial disease	Arrhythmogenic right ventricular dysplasia/cardiomyopathy	PKP2	5318	602861	Glu137Lys	Clin Genet. 2010, 77:37	19863551
Cardiovascular	Myocardial disease	Arrhythmogenic right ventricular dysplasia/cardiomyopathy	PKP2	5318	602861	Ala326Thr	Circ J. 2013, 77:1534	23514727
Cardiovascular	Myocardial disease	Arrhythmogenic right ventricular dysplasia/cardiomyopathy	PKP2	5318	602861	Ala793Asp	Am J Cardiol. 2009, 103:1439	19427443
Cardiovascular	Myocardial disease	Arrhythmogenic right ventricular dysplasia/cardiomyopathy	PKP2	5318	602861	Val725Asp	J Cardiovasc Transl Res. 2010, 3:663	20857253
Cardiovascular	Myocardial disease	Arrhythmogenic right ventricular dysplasia/cardiomyopathy	PKP2	5318	602861	Tyr686Term	Europace. 2010, 12:861	20400443
Cardiovascular	Myocardial disease	Arrhythmogenic right ventricular dysplasia/cardiomyopathy	PKP2	5318	602861	Tyr631Cys	Clin Genet. 2010, 77:37	19863551
Cardiovascular	Myocardial disease	Arrhythmogenic right ventricular dysplasia/cardiomyopathy	PKP2	5318	602861	Trp678Term	Circulation. 2011, 123:2690	21606396
Cardiovascular	Myocardial disease	Arrhythmogenic right ventricular dysplasia/cardiomyopathy	PKP2	5318	602861	Leu92Term	Europace. 2010, 12:861	20400443
Cardiovascular	Myocardial disease	Arrhythmogenic right ventricular dysplasia/cardiomyopathy	PKP2	5318	602861	Leu419Ser	Am J Cardiol. 2009, 103:1439	19427443
Cardiovascular	Myocardial disease	Arrhythmogenic right ventricular dysplasia/cardiomyopathy	RYR2	6262	180902	Pro1583Ser	Heart Rhythm. 2014, 11:1999	25041964
Cardiovascular	Myocardial disease	Arrhythmogenic right ventricular dysplasia/cardiomyopathy	RYR2	6262	180902	Pro1565Ala	J Am Coll Cardiol. 2013, 62:1761	23810894
Cardiovascular	Myocardial disease	Arrhythmogenic right ventricular dysplasia/cardiomyopathy	RYR2	6262	180902	Leu4670Val	Heart Rhythm. 2014, 11:1999	25041964
Cardiovascular	Myocardial disease	Arrhythmogenic right ventricular dysplasia/cardiomyopathy	RYR2	6262	180902	Ala2213Ser	Heart Rhythm. 2014, 11:1999	25041964
Cardiovascular	Myocardial disease	Arrhythmogenic right ventricular dysplasia/cardiomyopathy	RYR2	6262	180902	Gly2367Arg	Heart Rhythm. 2014, 11:1999	25041964
Cardiovascular	Myocardial disease	Arrhythmogenic right ventricular dysplasia/cardiomyopathy	RYR2	6262	180902	Val3219Met	Heart Rhythm. 2014, 11:1999	25041964
Cardiovascular	Myocardial disease	Arrhythmogenic right ventricular dysplasia/cardiomyopathy	RYR2	6262	180902	Tyr2932His	Heart Rhythm. 2014, 11:1999	25041964
Cardiovascular	Myocardial disease	Arrhythmogenic right ventricular dysplasia/cardiomyopathy	TMEM43	79188	612048	Arg240Cys	J Am Coll Cardiol. 2011, 57:2317	21636032
Cardiovascular	Myocardial disease	Arrhythmogenic right ventricular dysplasia/cardiomyopathy	DSC2	1824	125645	IVS2 ds G-A +1	Circ Arrhythm Electrophysiol. 2013, 6:569	23671136
Cardiovascular	Myocardial disease	Arrhythmogenic right ventricular dysplasia/cardiomyopathy	DSC2	1824	125645	IVS5 as A-G -2	Am J Hum Genet. 2006, 79:1081	17186466
Cardiovascular	Myocardial disease	Arrhythmogenic right ventricular dysplasia/cardiomyopathy	DSC2	1824	125645	IVS7 ds A-G +3	Circulation. 2011, 123:2690	21606396
Cardiovascular	Myocardial disease	Arrhythmogenic right ventricular dysplasia/cardiomyopathy	DSC2	1824	125645	IVS7 as G-A -1	Circulation. 2011, 123:2690	21606396
Cardiovascular	Myocardial disease	Arrhythmogenic right ventricular dysplasia/cardiomyopathy	DSG2	1829	125671	IVS4 ds T-G +2	Circulation. 2011, 123:2690	21606396
Cardiovascular	Myocardial disease	Arrhythmogenic right ventricular dysplasia/cardiomyopathy	PKP2	5318	602861	IVS1 ds G-A +1	Europace. 2010, 12:861	20400443
Cardiovascular	Myocardial disease	Arrhythmogenic right ventricular dysplasia/cardiomyopathy	PKP2	5318	602861	IVS1 as C-G -3	Circ Arrhythm Electrophysiol. 2013, 6:569	23671136
Cardiovascular	Myocardial disease	Arrhythmogenic right ventricular dysplasia/cardiomyopathy	PKP2	5318	602861	IVS10 ds G-A +1	Circ Arrhythm Electrophysiol. 2013, 6:569	23671136
Cardiovascular	Myocardial disease	Arrhythmogenic right ventricular dysplasia/cardiomyopathy	PKP2	5318	602861	IVS10 ds G-C +1	Circ Cardiovasc Genet. 2009, 2:428	20031617
Cardiovascular	Myocardial disease	Arrhythmogenic right ventricular dysplasia/cardiomyopathy	PKP2	5318	602861	IVS12 ds G-T +1	Circ Cardiovasc Genet. 2009, 2:428	20031617
Cardiovascular	Myocardial disease	Arrhythmogenic right ventricular dysplasia/cardiomyopathy	PKP2	5318	602861	IVS13 as A-G -3	Heart Rhythm. 2014, 11:2010	25087486
Cardiovascular	Myocardial disease	Arrhythmogenic right ventricular dysplasia/cardiomyopathy	PKP2	5318	602861	IVS2 as A-T -2	Circ Arrhythm Electrophysiol. 2013, 6:569	23671136
Cardiovascular	Myocardial disease	Arrhythmogenic right ventricular dysplasia/cardiomyopathy	PKP2	5318	602861	IVS4 ds G-A +1	Europace. 2010, 12:861	20400443
Cardiovascular	Myocardial disease	Arrhythmogenic right ventricular dysplasia/cardiomyopathy	PKP2	5318	602861	Asp460Asn	Heart Rhythm. 2014, 11:2010	25087486
Cardiovascular	Myocardial disease	Arrhythmogenic right ventricular dysplasia/cardiomyopathy	PKP2	5318	602861	IVS5 ds G-C +1	Europace. 2010, 12:861	20400443
Cardiovascular	Myocardial disease	Arrhythmogenic right ventricular dysplasia/cardiomyopathy	PKP2	5318	602861	IVS6 as A-G -2	Heart Rhythm. 2014, 11:2010	25087486
Cardiovascular	Myocardial disease	Arrhythmogenic right ventricular dysplasia/cardiomyopathy	PKP2	5318	602861	IVS7 ds G-A +1	Europace. 2010, 12:861	20400443
Cardiovascular	Myocardial disease	Arrhythmogenic right ventricular dysplasia/cardiomyopathy	PKP2	5318	602861	IVS7 as G-C -1	Europace. 2010, 12:861	20400443
Cardiovascular	Myocardial disease	Arrhythmogenic right ventricular dysplasia/cardiomyopathy	DSC2	1824	125645	del 1 bp codon 477	Am J Hum Genet. 2006, 79:978	17033975
Cardiovascular	Myocardial disease	Arrhythmogenic right ventricular dysplasia/cardiomyopathy	DSC2	1824	125645	del 3 bp codon 790	Europace. 2010, 12:861	20400443
Cardiovascular	Myocardial disease	Arrhythmogenic right ventricular dysplasia/cardiomyopathy	DSC2	1824	125645	del 1 bp codon 114	Europace. 2010, 12:861	20400443
Cardiovascular	Myocardial disease	Arrhythmogenic right ventricular dysplasia/cardiomyopathy	DSC2	1824	125645	del 1 bp codon 32	Clin Genet. 2010, 77:37	19863551
Cardiovascular	Myocardial disease	Arrhythmogenic right ventricular dysplasia/cardiomyopathy	DSG2	1829	125671	del 3 bp codon 346	J Cardiovasc Transl Res. 2010, 3:663	20857253
Cardiovascular	Myocardial disease	Arrhythmogenic right ventricular dysplasia/cardiomyopathy	DSG2	1829	125671	del 8 bp non-coding DNA	Circ Cardiovasc Genet. 2009, 2:428	20031617
Cardiovascular	Myocardial disease	Arrhythmogenic right ventricular dysplasia/cardiomyopathy	DSP	1832	125647	del 10 bp codon 1054	Circ Arrhythm Electrophysiol. 2013, 6:569	23671136
Cardiovascular	Myocardial disease	Arrhythmogenic right ventricular dysplasia/cardiomyopathy	DSP	1832	125647	del 6 bp codon 2501	Clin Genet. 2010, 77:37	19863551
Cardiovascular	Myocardial disease	Arrhythmogenic right ventricular dysplasia/cardiomyopathy	JUP	3728	173325	del 8 bp codon 153	Heart Rhythm. 2014, 11:2010	25087486
Cardiovascular	Myocardial disease	Arrhythmogenic right ventricular dysplasia/cardiomyopathy	PKP2	5318	602861	del 1 bp codon 402	Europace. 2010, 12:861	20400443
Cardiovascular	Myocardial disease	Arrhythmogenic right ventricular dysplasia/cardiomyopathy	PKP2	5318	602861	del 4 bp codon 323	J Am Coll Cardiol. 2013, 62:1761	23810894
Cardiovascular	Myocardial disease	Arrhythmogenic right ventricular dysplasia/cardiomyopathy	PKP2	5318	602861	del 1 bp codon 329	Europace. 2010, 12:861	20400443
Cardiovascular	Myocardial disease	Arrhythmogenic right ventricular dysplasia/cardiomyopathy	PKP2	5318	602861	del 4 bp codon 85	Europace. 2010, 12:861	20400443
Cardiovascular	Myocardial disease	Arrhythmogenic right ventricular dysplasia/cardiomyopathy	PKP2	5318	602861	del 2 bp codon 306	Circulation. 2011, 123:2690	21606396
Cardiovascular	Myocardial disease	Arrhythmogenic right ventricular dysplasia/cardiomyopathy	PKP2	5318	602861	del 1 bp codon 587	Circ Arrhythm Electrophysiol. 2013, 6:569	23671136
Cardiovascular	Myocardial disease	Arrhythmogenic right ventricular dysplasia/cardiomyopathy	PKP2	5318	602861	del 1 bp codon 852	Am J Cardiol. 2009, 103:1439	19427443
Cardiovascular	Myocardial disease	Arrhythmogenic right ventricular dysplasia/cardiomyopathy	PKP2	5318	602861	del 17 bp codon 265	Circ J. 2013, 77:1534	23514727
Cardiovascular	Myocardial disease	Arrhythmogenic right ventricular dysplasia/cardiomyopathy	PKP2	5318	602861	del 1 bp codon 587	J Cardiovasc Transl Res. 2010, 3:663	20857253
Cardiovascular	Myocardial disease	Arrhythmogenic right ventricular dysplasia/cardiomyopathy	DSC2	1824	125645	ins 4 bp codon 862	Eur Heart J. 2015, epub:epub	25616645
Cardiovascular	Myocardial disease	Arrhythmogenic right ventricular dysplasia/cardiomyopathy	DSC2	1824	125645	ins 2 bp codon 896	Am J Hum Genet. 2006, 79:978	17033975
Cardiovascular	Myocardial disease	Arrhythmogenic right ventricular dysplasia/cardiomyopathy	DSG2	1829	125671	ins 1 bp codon 155	Eur Heart J. 2015, epub:epub	25616645
Cardiovascular	Myocardial disease	Arrhythmogenic right ventricular dysplasia/cardiomyopathy	PKP2	5318	602861	ins 1 bp codon 411	Europace. 2010, 12:861	20400443
Cardiovascular	Myocardial disease	Arrhythmogenic right ventricular dysplasia/cardiomyopathy	PKP2	5318	602861	ins 1 bp codon 196	Europace. 2010, 12:861	20400443
Cardiovascular	Myocardial disease	Arrhythmogenic right ventricular dysplasia/cardiomyopathy	PKP2	5318	602861	ins 1 bp codon 608	Circ Arrhythm Electrophysiol. 2013, 6:569	23671136
Cardiovascular	Myocardial disease	Arrhythmogenic right ventricular dysplasia/cardiomyopathy	PKP2	5318	602861	ins 4 bp codon 725	Circ Arrhythm Electrophysiol. 2014, 7:230	24585727
Cardiovascular	Myocardial disease	Arrhythmogenic right ventricular dysplasia/cardiomyopathy	DSP	1832	125647	del 2 bp / ins 6 bp codon 1332	Europace. 2010, 12:861	20400443
Cardiovascular	Myocardial disease	Arrhythmogenic right ventricular dysplasia/cardiomyopathy	DSP	1832	125647	del 2 bp / ins 1 bp codon 2000	Europace. 2010, 12:861	20400443
Cardiovascular	Myocardial disease	Arrhythmogenic right ventricular dysplasia/cardiomyopathy	PKP2	5318	602861	del 9 bp / ins 8 bp codon 436	Circ Cardiovasc Genet. 2009, 2:428	20031617
Cardiovascular	Myocardial disease	Arrhythmogenic right ventricular dysplasia/cardiomyopathy	PKP2	5318	602861	deletion ex. 1-14	J Am Coll Cardiol. 2011, 57:2317	21636032
Cardiovascular	Myocardial disease	Arrhythmogenic right ventricular dysplasia/cardiomyopathy	PKP2	5318	602861	deletion ex. 1-4	J Am Coll Cardiol. 2011, 57:2317	21636032
Cardiovascular	Myocardial disease	Arrhythmogenic right ventricular dysplasia/cardiomyopathy	PKP2	5318	602861	deletion ex. 10	Am J Cardiol. 2013, :	23871674
Cardiovascular	Myocardial disease	Arrhythmogenic right ventricular dysplasia/cardiomyopathy	PKP2	5318	602861	deletion ex. 8	Circulation. 2011, 123:2690	21606396
Cardiovascular	Myocardial disease	Arrhythmogenic right ventricular dysplasia/cardiomyopathy	PKP2	5318	602861	deletion ex. 8-14	Eur Heart J. 2015, epub:epub	25616645
Cardiovascular	Myocardial disease	Barth syndrome with dilated cardiomyopathy	TAZ	6901	300394	Gly195Term	Mol Genet Metab. 2012, 107:428	23031367
Cardiovascular	Myocardial disease	Bradycardia & left ventricular noncompaction cardiomyopathy	HCN4	10021	605206	Ala414Gly	J Am Coll Cardiol. 2014, 64:745	25145517
Cardiovascular	Myocardial disease	Bradycardia & left ventricular noncompaction cardiomyopathy	HCN4	10021	605206	Gly482Arg	J Am Coll Cardiol. 2014, 64:745	25145517
Cardiovascular	Myocardial disease	Bradycardia & left ventricular noncompaction cardiomyopathy	HCN4	10021	605206	Tyr481His	J Am Coll Cardiol. 2014, 64:745	25145517
Cardiovascular	Myocardial disease	Cardiomyopathy	DES	1674	125660	Arg127Pro	Circ Cardiovasc Genet. 2014, 7:751	25179549
Cardiovascular	Myocardial disease	Cardiomyopathy	DES	1674	125660	Asp312Ala	J Med Genet. 2013, 50:614	23785128
Cardiovascular	Myocardial disease	Cardiomyopathy	MYH7	4625	160760	Arg169Gly	Circ Cardiovasc Genet. 2012, 5:602	23074333
Cardiovascular	Myocardial disease	Cardiomyopathy	MYH7	4625	160760	Met531Arg	Clin Sci (Lond). 2008, 114:431	17956225
Cardiovascular	Myocardial disease	Cardiomyopathy	MYH7	4625	160760	His668Asn	J Med Genet. 2013, 50:614	23785128
Cardiovascular	Myocardial disease	Cardiomyopathy	MYH7	4625	160760	Pro838Leu	Congenit Heart Dis. 2008, 3:138	18380764
Cardiovascular	Myocardial disease	Cardiomyopathy	MYH7	4625	160760	Asp41Asn	J Med Genet. 2013, 50:614	23785128
Cardiovascular	Myocardial disease	Cardiomyopathy	MYH7	4625	160760	Ala199Val	Circ Cardiovasc Genet. 2012, 5:602	23074333
Cardiovascular	Myocardial disease	Cardiomyopathy	MYH7	4625	160760	Ala393Val	J Med Genet. 2013, 50:614	23785128
Cardiovascular	Myocardial disease	Cardiomyopathy	PRKAG2	51422	602743	Pro85Ser	J Med Genet. 2013, 50:614	23785128
Cardiovascular	Myocardial disease	Cardiomyopathy	TTR	7276	176300	Ala65Thr	Am J Hum Genet. 1992, 50:1027	1570831
Cardiovascular	Myocardial disease	Cardiomyopathy	TTR	7276	176300	Val34Leu	Circulation. 2009, 120:1203	19752327
Cardiovascular	Myocardial disease	Cardiomyopathy	HADHB	3032	143450	IVS3 as G-T -1	Mol Genet Metab. 2012, 106:221	22494545
Cardiovascular	Myocardial disease	Cardiomyopathy	MYBPC3	4607	600958	IVS8 ds G-A +1	Circ Cardiovasc Genet. 2012, 5:602	23074333
Cardiovascular	Myocardial disease	Cardiomyopathy	PLN	5350	172405	del 3 bp codon 14	Proc Natl Acad Sci U S A. 2006, 103:1388	16432188
Cardiovascular	Myocardial disease	Cardiomyopathy	HADHB	3032	143450	deletion 3.6kb incl ex. 4	Mol Genet Metab. 2012, 106:221	22494545
Cardiovascular	Myocardial disease	Cardiomyopathy & distal myopathy	MYH7	4625	160760	Thr441Met	Neurology. 2007, 68:2041	17548557
Cardiovascular	Myocardial disease	Cardiomyopathy & distal myopathy	MYH7	4625	160760	Arg783Pro	Neuromuscul Disord. 2011, 21:219	21211974
Cardiovascular	Myocardial disease	Cardiomyopathy & late-onset polyneuropathy of lower limbs	TTR	7276	176300	Phe84Ile	Amyloid. 2007, 14:289	17968689
Cardiovascular	Myocardial disease	Cardiomyopathy & leukodystrophy	SDHA	6389	600857	del 4 bp / ins 4 bp codon 508	J Med Genet. 2012, 49:569	22972948
Cardiovascular	Myocardial disease	Cardiomyopathy & pulmonary emphysema	ELN	2006	130160	Met1Thr	Am J Med Genet A. 2012, 158A:2053	22740173
Cardiovascular	Myocardial disease	Cardiomyopathy & sudden cardiac death	DES	1674	125660	Ala120Asp	Circ Cardiovasc Genet. 2013, 6:615	24200904
Cardiovascular	Myocardial disease	Cardiomyopathy and reduced dystrophin expression	SGCG	6445	608896	IVS3 as G-A -1	Muscle Nerve. 2014, 49:144	23929688
Cardiovascular	Myocardial disease	Cardiomyopathy with advanced AV block	LMNA	4000	150330	Tyr259His	Tohoku J Exp Med. 2009, 218:309	19638735
Cardiovascular	Myocardial disease	Cardiomyopathy with advanced AV block	LMNA	4000	150330	del 4 bp / ins 6 bp codon 272	Tohoku J Exp Med. 2009, 218:309	19638735
Cardiovascular	Myocardial disease	Cardiomyopathy with alopecia & palmoplantar keratoderma	JUP	3728	173325	Arg265His	Br J Dermatol. 2011, 165:917	21668431
Cardiovascular	Myocardial disease	Cardiomyopathy, arrhythmogenic	DSP	1832	125647	Arg808His	J Cell Biol. 2014, 206:779	25225338
Cardiovascular	Myocardial disease	Cardiomyopathy, arrhythmogenic	DSP	1832	125647	Ser2406Term	Rev Esp Cardiol. 2012, 65S3:4	NO ID
Cardiovascular	Myocardial disease	Cardiomyopathy, arrhythmogenic	PKP2	5318	602861	Asp460Asn	Rev Esp Cardiol. 2012, 65S3:4	NO ID
Cardiovascular	Myocardial disease	Cardiomyopathy, arrhythmogenic	DSP	1832	125647	deletion ex. 5-24	J Cell Biol. 2014, 206:779	25225338
Cardiovascular	Myocardial disease	Cardiomyopathy, arrhythmogenic left ventricular	DSP	1832	125647	Gln447Term	Europace. 2014, epub:epub	24938629
Cardiovascular	Myocardial disease	Cardiomyopathy, arrhythmogenic left ventricular	DSP	1832	125647	ins 1 bp codon 586	Circulation. 2005, 112:636	16061754
Cardiovascular	Myocardial disease	Cardiomyopathy, arrhythmogenic right ventricular	DSG2	1829	125671	Lys294Glu	Circulation. 2006, 113:1171	16505173
Cardiovascular	Myocardial disease	Cardiomyopathy, arrhythmogenic right ventricular	DSG2	1829	125671	Asn35Lys	Circ Cardiovasc Genet. 2013, 6:552	24125834
Cardiovascular	Myocardial disease	Cardiomyopathy, arrhythmogenic right ventricular	DSG2	1829	125671	Asn266Ser	Circulation. 2006, 113:1171	16505173
Cardiovascular	Myocardial disease	Cardiomyopathy, arrhythmogenic right ventricular	DSG2	1829	125671	Asn381Tyr	Chin Med J (Engl). 2013, 126:4238	24238504
Cardiovascular	Myocardial disease	Cardiomyopathy, arrhythmogenic right ventricular	DSG2	1829	125671	Arg229Gly	Circ Cardiovasc Genet. 2013, 6:552	24125834
Cardiovascular	Myocardial disease	Cardiomyopathy, arrhythmogenic right ventricular	DSG2	1829	125671	Ile73Val	Circ Cardiovasc Genet. 2009, 2:418	20031616
Cardiovascular	Myocardial disease	Cardiomyopathy, arrhythmogenic right ventricular	DSG2	1829	125671	Ile293Val	Circ Cardiovasc Genet. 2013, 6:552	24125834
Cardiovascular	Myocardial disease	Cardiomyopathy, arrhythmogenic right ventricular	DSG2	1829	125671	Met1Ile	Eur Heart J. 2007, 28:581	17105751
Cardiovascular	Myocardial disease	Cardiomyopathy, arrhythmogenic right ventricular	DSG2	1829	125671	Gln557Term	Eur Heart J. 2006, 27:1847	16774985
Cardiovascular	Myocardial disease	Cardiomyopathy, arrhythmogenic right ventricular	DSG2	1829	125671	Gln558Term	Circulation. 2006, 113:1171	16505173
Cardiovascular	Myocardial disease	Cardiomyopathy, arrhythmogenic right ventricular	DSG2	1829	125671	Pro205Leu	Circ Cardiovasc Genet. 2009, 2:418	20031616
Cardiovascular	Myocardial disease	Cardiomyopathy, arrhythmogenic right ventricular	DSG2	1829	125671	Pro925Ser	Heart Rhythm. 2011, 8:1686	21723241
Cardiovascular	Myocardial disease	Cardiomyopathy, arrhythmogenic right ventricular	DSG2	1829	125671	Arg49His	Am J Hum Genet. 2006, 79:136	16773573
Cardiovascular	Myocardial disease	Cardiomyopathy, arrhythmogenic right ventricular	DSG2	1829	125671	Arg146His	Circ Cardiovasc Genet. 2013, 6:533	24070718
Cardiovascular	Myocardial disease	Cardiomyopathy, arrhythmogenic right ventricular	DSG2	1829	125671	Arg824Cys	Circ Cardiovasc Genet. 2013, 6:552	24125834
Cardiovascular	Myocardial disease	Cardiomyopathy, arrhythmogenic right ventricular	DSG2	1829	125671	Arg46Gln	Am J Hum Genet. 2006, 79:136	16773573
Cardiovascular	Myocardial disease	Cardiomyopathy, arrhythmogenic right ventricular	DSG2	1829	125671	Arg46Trp	Europace. 2010, 12:861	20400443
Cardiovascular	Myocardial disease	Cardiomyopathy, arrhythmogenic right ventricular	DSG2	1829	125671	Leu831Phe	Circ Cardiovasc Genet. 2013, 6:533	24070718
Cardiovascular	Myocardial disease	Cardiomyopathy, arrhythmogenic right ventricular	DSG2	1829	125671	Glu331Lys	Circulation. 2006, 113:1171	16505173
Cardiovascular	Myocardial disease	Cardiomyopathy, arrhythmogenic right ventricular	DSG2	1829	125671	Asp154Glu	Eur Heart J. 2007, 28:581	17105751
Cardiovascular	Myocardial disease	Cardiomyopathy, arrhythmogenic right ventricular	DSG2	1829	125671	Glu713Lys	Eur Heart J. 2006, 27:1847	16774985
Cardiovascular	Myocardial disease	Cardiomyopathy, arrhythmogenic right ventricular	DSG2	1829	125671	Glu230Gly	Heart Rhythm. 2011, epub:epub	21723241
Cardiovascular	Myocardial disease	Cardiomyopathy, arrhythmogenic right ventricular	DSG2	1829	125671	Asp297Asn	Circ Cardiovasc Genet. 2009, 2:418	20031616
Cardiovascular	Myocardial disease	Cardiomyopathy, arrhythmogenic right ventricular	DSG2	1829	125671	Asp297Gly	Circ Cardiovasc Genet. 2013, 6:533	24070718
Cardiovascular	Myocardial disease	Cardiomyopathy, arrhythmogenic right ventricular	DSG2	1829	125671	Asp326Val	Europace. 2010, 12:861	20400443
Cardiovascular	Myocardial disease	Cardiomyopathy, arrhythmogenic right ventricular	DSG2	1829	125671	Ala780Val	Chin Med J (Engl). 2013, 126:4238	24238504
Cardiovascular	Myocardial disease	Cardiomyopathy, arrhythmogenic right ventricular	DSG2	1829	125671	Gly638Arg	Eur J Hum Genet. 2010, 18:776	20197793
Cardiovascular	Myocardial disease	Cardiomyopathy, arrhythmogenic right ventricular	DSG2	1829	125671	Gly678Ala	Circ Cardiovasc Genet. 2013, 6:533	24070718
Cardiovascular	Myocardial disease	Cardiomyopathy, arrhythmogenic right ventricular	DSG2	1829	125671	Gly812Ser	Heart Rhythm. 2010, 7:1446	20708101
Cardiovascular	Myocardial disease	Cardiomyopathy, arrhythmogenic right ventricular	DSG2	1829	125671	Gly100Arg	Circulation. 2006, 113:1171	16505173
Cardiovascular	Myocardial disease	Cardiomyopathy, arrhythmogenic right ventricular	DSG2	1829	125671	Gly812Cys	Am J Hum Genet. 2006, 79:136	16773573
Cardiovascular	Myocardial disease	Cardiomyopathy, arrhythmogenic right ventricular	DSG2	1829	125671	Val920Gly	Eur Heart J. 2007, 28:581	17105751
Cardiovascular	Myocardial disease	Cardiomyopathy, arrhythmogenic right ventricular	DSG2	1829	125671	Val392Ile	Eur Heart J. 2007, 28:581	17105751
Cardiovascular	Myocardial disease	Cardiomyopathy, arrhythmogenic right ventricular	DSG2	1829	125671	Val56Met	Eur Heart J. 2007, 28:581	17105751
Cardiovascular	Myocardial disease	Cardiomyopathy, arrhythmogenic right ventricular	DSG2	1829	125671	Val158Gly	Eur Heart J. 2007, 28:581	17105751
Cardiovascular	Myocardial disease	Cardiomyopathy, arrhythmogenic right ventricular	DSG2	1829	125671	Val149Phe	Circ Cardiovasc Genet. 2009, 2:418	20031616
Cardiovascular	Myocardial disease	Cardiomyopathy, arrhythmogenic right ventricular	DSG2	1829	125671	Tyr87Cys	Circulation. 2006, 113:1171	16505173
Cardiovascular	Myocardial disease	Cardiomyopathy, arrhythmogenic right ventricular	DSG2	1829	125671	Tyr198Cys	Circ Cardiovasc Genet. 2013, 6:552	24125834
Cardiovascular	Myocardial disease	Cardiomyopathy, arrhythmogenic right ventricular	DSG2	1829	125671	Ser1059Thr	Circulation. 2007, 115:1710	17372169
Cardiovascular	Myocardial disease	Cardiomyopathy, arrhythmogenic right ventricular	DSG2	1829	125671	Ser194Leu	Circ J. 2011, epub:epub	22214898
Cardiovascular	Myocardial disease	Cardiomyopathy, arrhythmogenic right ventricular	DSG2	1829	125671	Ser445Phe	Circ Cardiovasc Genet. 2013, 6:552	24125834
Cardiovascular	Myocardial disease	Cardiomyopathy, arrhythmogenic right ventricular	DSG2	1829	125671	Trp306Term	Am J Hum Genet. 2006, 79:136	16773573
Cardiovascular	Myocardial disease	Cardiomyopathy, arrhythmogenic right ventricular	DSG2	1829	125671	Cys813Arg	Heart Rhythm. 2010, 7:1446	20708101
Cardiovascular	Myocardial disease	Cardiomyopathy, arrhythmogenic right ventricular	DSG2	1829	125671	Cys507Tyr	Am J Hum Genet. 2006, 79:136	16773573
Cardiovascular	Myocardial disease	Cardiomyopathy, arrhythmogenic right ventricular	DSG2	1829	125671	Cys591Term	N Engl J Med. 2009, 360:1075	19279339
Cardiovascular	Myocardial disease	Cardiomyopathy, arrhythmogenic right ventricular	DSP	1832	125647	Lys470Glu	Eur Heart J. 2006, 27:1847	16774985
Cardiovascular	Myocardial disease	Cardiomyopathy, arrhythmogenic right ventricular	DSP	1832	125647	Asn408Lys	Circulation. 2011, 123:2701	21606390
Cardiovascular	Myocardial disease	Cardiomyopathy, arrhythmogenic right ventricular	DSP	1832	125647	Lys2689Thr	Circ Cardiovasc Genet. 2013, 6:552	24125834
Cardiovascular	Myocardial disease	Cardiomyopathy, arrhythmogenic right ventricular	DSP	1832	125647	Lys1288Gln	Circ Cardiovasc Genet. 2013, 6:552	24125834
Cardiovascular	Myocardial disease	Cardiomyopathy, arrhythmogenic right ventricular	DSP	1832	125647	Asn375Ile	Eur J Hum Genet. 2010, 18:776	20197793
Cardiovascular	Myocardial disease	Cardiomyopathy, arrhythmogenic right ventricular	DSP	1832	125647	Asn458Tyr	Heart Rhythm. 2011, 8:1686	21723241
Cardiovascular	Myocardial disease	Cardiomyopathy, arrhythmogenic right ventricular	DSP	1832	125647	Thr2595Ile	Circulation. 2009, 120:278	19597050
Cardiovascular	Myocardial disease	Cardiomyopathy, arrhythmogenic right ventricular	DSP	1832	125647	Thr1373Ala	Heart Rhythm. 2011, 8:1214	21397041
Cardiovascular	Myocardial disease	Cardiomyopathy, arrhythmogenic right ventricular	DSP	1832	125647	Arg1775Ile	Eur Heart J. 2005, 26:1666	15941723
Cardiovascular	Myocardial disease	Cardiomyopathy, arrhythmogenic right ventricular	DSP	1832	125647	Ser299Arg	Am J Hum Genet. 2002, 71:1200	12373648
Cardiovascular	Myocardial disease	Cardiomyopathy, arrhythmogenic right ventricular	DSP	1832	125647	Arg1255Lys	Eur Heart J. 2005, 26:1666	15941723
Cardiovascular	Myocardial disease	Cardiomyopathy, arrhythmogenic right ventricular	DSP	1832	125647	Arg2541Lys	Heart Rhythm. 2010, 7:22	20129281
Cardiovascular	Myocardial disease	Cardiomyopathy, arrhythmogenic right ventricular	DSP	1832	125647	Arg2541Ser	Circ Cardiovasc Genet. 2013, 6:552	24125834
Cardiovascular	Myocardial disease	Cardiomyopathy, arrhythmogenic right ventricular	DSP	1832	125647	Ile533Thr	J Am Coll Cardiol. 2010, 55:587	20152563
Cardiovascular	Myocardial disease	Cardiomyopathy, arrhythmogenic right ventricular	DSP	1832	125647	Ile2347Val	Circ Cardiovasc Genet. 2013, 6:533	24070718
Cardiovascular	Myocardial disease	Cardiomyopathy, arrhythmogenic right ventricular	DSP	1832	125647	Met1601Ile	Heart Rhythm. 2011, 8:1686	21723241
Cardiovascular	Myocardial disease	Cardiomyopathy, arrhythmogenic right ventricular	DSP	1832	125647	Gln90Arg	Circ Res. 2006, 99:646	16917092
Cardiovascular	Myocardial disease	Cardiomyopathy, arrhythmogenic right ventricular	DSP	1832	125647	Gln273Term	Circ Cardiovasc Genet. 2013, 6:533	24070718
Cardiovascular	Myocardial disease	Cardiomyopathy, arrhythmogenic right ventricular	DSP	1832	125647	Gln625Term	Circulation. 2011, 123:2701	21606390
Cardiovascular	Myocardial disease	Cardiomyopathy, arrhythmogenic right ventricular	DSP	1832	125647	Gln986Term	Eur J Med Genet. 2013, 56:541	23954618
Cardiovascular	Myocardial disease	Cardiomyopathy, arrhythmogenic right ventricular	DSP	1832	125647	Gln1262Term	Hum Genet. 2013, 132:1245	23812740
Cardiovascular	Myocardial disease	Cardiomyopathy, arrhythmogenic right ventricular	DSP	1832	125647	Gln1810Term	Hum Genet. 2013, 132:1245	23812740
Cardiovascular	Myocardial disease	Cardiomyopathy, arrhythmogenic right ventricular	DSP	1832	125647	Gln1925Term	Cardiogenetics. 2013, 3:28[e5]	NO ID
Cardiovascular	Myocardial disease	Cardiomyopathy, arrhythmogenic right ventricular	DSP	1832	125647	His618Pro	J Mol Biol. 2013, 425:4006	23911551
Cardiovascular	Myocardial disease	Cardiomyopathy, arrhythmogenic right ventricular	DSP	1832	125647	Arg425Term	J Card Fail. 2012, 18:396	22555271
Cardiovascular	Myocardial disease	Cardiomyopathy, arrhythmogenic right ventricular	DSP	1832	125647	Arg941Term	Circulation. 2011, 123:2701	21606390
Cardiovascular	Myocardial disease	Cardiomyopathy, arrhythmogenic right ventricular	DSP	1832	125647	Arg1269Term	Clin Genet. 2013, 84:20	23137101
Cardiovascular	Myocardial disease	Cardiomyopathy, arrhythmogenic right ventricular	DSP	1832	125647	Arg1400Term	Circ Cardiovasc Genet. 2013, 6:552	24125834
Cardiovascular	Myocardial disease	Cardiomyopathy, arrhythmogenic right ventricular	DSP	1832	125647	Arg2759Ser	Circulation. 2011, 123:2701	21606390
Cardiovascular	Myocardial disease	Cardiomyopathy, arrhythmogenic right ventricular	DSP	1832	125647	Arg908His	Circulation. 2011, 123:2701	21606390
Cardiovascular	Myocardial disease	Cardiomyopathy, arrhythmogenic right ventricular	DSP	1832	125647	Arg2834His	Circ Res. 2006, 99:646	16917092
Cardiovascular	Myocardial disease	Cardiomyopathy, arrhythmogenic right ventricular	DSP	1832	125647	Arg808Cys	J Mol Biol. 2011, 411:1049	21756917
Cardiovascular	Myocardial disease	Cardiomyopathy, arrhythmogenic right ventricular	DSP	1832	125647	Arg222Leu	J Mol Biol. 2013, 425:4006	23911551
Cardiovascular	Myocardial disease	Cardiomyopathy, arrhythmogenic right ventricular	DSP	1832	125647	Leu1535Pro	Circulation. 2011, 123:2701	21606390
Cardiovascular	Myocardial disease	Cardiomyopathy, arrhythmogenic right ventricular	DSP	1832	125647	Leu1654Pro	Heart Rhythm. 2010, 7:22	20129281
Cardiovascular	Myocardial disease	Cardiomyopathy, arrhythmogenic right ventricular	DSP	1832	125647	Leu1348Arg	Circ Cardiovasc Genet. 2013, 6:552	24125834
Cardiovascular	Myocardial disease	Cardiomyopathy, arrhythmogenic right ventricular	DSP	1832	125647	Leu1178Val	Circulation. 2011, 123:2701	21606390
Cardiovascular	Myocardial disease	Cardiomyopathy, arrhythmogenic right ventricular	DSP	1832	125647	Glu2343Lys	Heart. 2011, 97:844	21378009
Cardiovascular	Myocardial disease	Cardiomyopathy, arrhythmogenic right ventricular	DSP	1832	125647	Glu430Term	Hum Genet. 2013, 132:1245	23812740
Cardiovascular	Myocardial disease	Cardiomyopathy, arrhythmogenic right ventricular	DSP	1832	125647	Asp230Asn	J Am Coll Cardiol. 2010, 55:587	20152563
Cardiovascular	Myocardial disease	Cardiomyopathy, arrhythmogenic right ventricular	DSP	1832	125647	Asp1258Glu	Heart Rhythm. 2011, 8:1686	21723241
Cardiovascular	Myocardial disease	Cardiomyopathy, arrhythmogenic right ventricular	DSP	1832	125647	Ala206Thr	J Forensic Sci. 2015, 60:457	25693453
Cardiovascular	Myocardial disease	Cardiomyopathy, arrhythmogenic right ventricular	DSP	1832	125647	Ala566Thr	Eur Heart J. 2006, 27:1847	16774985
Cardiovascular	Myocardial disease	Cardiomyopathy, arrhythmogenic right ventricular	DSP	1832	125647	Ala2019Ser	PLoS One. 2014, 9:e100560	24967631
Cardiovascular	Myocardial disease	Cardiomyopathy, arrhythmogenic right ventricular	DSP	1832	125647	Gly2056Arg	J Med Genet. 2010, 47:736	20864495
Cardiovascular	Myocardial disease	Cardiomyopathy, arrhythmogenic right ventricular	DSP	1832	125647	Val30Met	Circ Res. 2006, 99:646	16917092
Cardiovascular	Myocardial disease	Cardiomyopathy, arrhythmogenic right ventricular	DSP	1832	125647	Val1639Met	J Forensic Sci. 2015, 60:457	25693453
Cardiovascular	Myocardial disease	Cardiomyopathy, arrhythmogenic right ventricular	DSP	1832	125647	Tyr494Phe	J Am Coll Cardiol. 2010, 55:587	20152563
Cardiovascular	Myocardial disease	Cardiomyopathy, arrhythmogenic right ventricular	DSP	1832	125647	Ser1658Phe	Circ Cardiovasc Genet. 2013, 6:533	24070718
Cardiovascular	Myocardial disease	Cardiomyopathy, arrhythmogenic right ventricular	DSP	1832	125647	Trp207Term	J Am Coll Cardiol. 2010, 55:587	20152563
Cardiovascular	Myocardial disease	Cardiomyopathy, arrhythmogenic right ventricular	DSP	1832	125647	Trp233Term	Circ Res. 2006, 99:646	16917092
Cardiovascular	Myocardial disease	Cardiomyopathy, arrhythmogenic right ventricular	DSP	1832	125647	Trp207Cys	Circ Cardiovasc Genet. 2013, 6:552	24125834
Cardiovascular	Myocardial disease	Cardiomyopathy, arrhythmogenic right ventricular	JUP	3728	173325	Thr427Met	J Med Genet. 2010, 47:736	20864495
Cardiovascular	Myocardial disease	Cardiomyopathy, arrhythmogenic right ventricular	JUP	3728	173325	Arg465His	Chin Med J (Engl). 2013, 126:4238	24238504
Cardiovascular	Myocardial disease	Cardiomyopathy, arrhythmogenic right ventricular	JUP	3728	173325	Ala143Thr	Heart. 2010, 96:1268	20525856
Cardiovascular	Myocardial disease	Cardiomyopathy, arrhythmogenic right ventricular	JUP	3728	173325	Val407Ile	J Med Genet. 2010, 47:736	20864495
Cardiovascular	Myocardial disease	Cardiomyopathy, arrhythmogenic right ventricular	JUP	3728	173325	Val159Leu	J Am Coll Cardiol. 2010, 55:587	20152563
Cardiovascular	Myocardial disease	Cardiomyopathy, arrhythmogenic right ventricular	JUP	3728	173325	Val603Leu	J Med Genet. 2010, 47:736	20864495
Cardiovascular	Myocardial disease	Cardiomyopathy, arrhythmogenic right ventricular	JUP	3728	173325	Tyr693Cys	Circ Cardiovasc Genet. 2013, 6:552	24125834
Cardiovascular	Myocardial disease	Cardiomyopathy, arrhythmogenic right ventricular	JUP	3728	173325	Ser225Leu	J Med Genet. 2010, 47:736	20864495
Cardiovascular	Myocardial disease	Cardiomyopathy, arrhythmogenic right ventricular	TGFB3	7043	190230	Glu384Lys	Chin Med J (Engl). 2013, 126:4238	24238504
Cardiovascular	Myocardial disease	Cardiomyopathy, arrhythmogenic right ventricular	DSG2	1829	125671	IVS12 as A-G -2	Circulation. 2006, 113:1171	16505173
Cardiovascular	Myocardial disease	Cardiomyopathy, arrhythmogenic right ventricular	DSG2	1829	125671	IVS5 ds T-C +2	Europace. 2010, 12:861	20400443
Cardiovascular	Myocardial disease	Cardiomyopathy, arrhythmogenic right ventricular	DSG2	1829	125671	IVS6 ds G-A +1	Europace. 2010, 12:861	20400443
Cardiovascular	Myocardial disease	Cardiomyopathy, arrhythmogenic right ventricular	DSP	1832	125647	IVS15 as G-A -1	Circulation. 2011, 123:2701	21606390
Cardiovascular	Myocardial disease	Cardiomyopathy, arrhythmogenic right ventricular	DSP	1832	125647	IVS2 ds G-A +5	Eur Heart J. 2006, 27:1847	16774985
Cardiovascular	Myocardial disease	Cardiomyopathy, arrhythmogenic right ventricular	DSP	1832	125647	IVS3 as G-A -1	Eur Heart J. 2005, 26:1666	15941723
Cardiovascular	Myocardial disease	Cardiomyopathy, arrhythmogenic right ventricular	DSP	1832	125647	(T-A) +9 to termination codon	Heart Rhythm. 2011, epub:epub	21723241
Cardiovascular	Myocardial disease	Cardiomyopathy, arrhythmogenic right ventricular	DSG2	1829	125671	del 4 bp codon 1020	J Med Genet. 2010, 47:736	20864495
Cardiovascular	Myocardial disease	Cardiomyopathy, arrhythmogenic right ventricular	DSG2	1829	125671	del 1 bp codon 997	Heart Rhythm. 2011, 8:1686	21723241
Cardiovascular	Myocardial disease	Cardiomyopathy, arrhythmogenic right ventricular	DSG2	1829	125671	del 2 bp codon 591	Eur Heart J. 2007, 28:581	17105751
Cardiovascular	Myocardial disease	Cardiomyopathy, arrhythmogenic right ventricular	DSG2	1829	125671	del 14 bp codon 640	Europace. 2010, 12:861	20400443
Cardiovascular	Myocardial disease	Cardiomyopathy, arrhythmogenic right ventricular	DSG2	1829	125671	del 1 bp codon 678	Circulation. 2006, 113:1171	16505173
Cardiovascular	Myocardial disease	Cardiomyopathy, arrhythmogenic right ventricular	DSG2	1829	125671	del 12 bp codon 276	Eur Heart J. 2007, 28:581	17105751
Cardiovascular	Myocardial disease	Cardiomyopathy, arrhythmogenic right ventricular	DSP	1832	125647	del 6 bp codon 323	Clin Genet. 2013, 84:20	23137101
Cardiovascular	Myocardial disease	Cardiomyopathy, arrhythmogenic right ventricular	DSP	1832	125647	del 2 bp codon 1068	Heart Rhythm. 2011, 8:1686	21723241
Cardiovascular	Myocardial disease	Cardiomyopathy, arrhythmogenic right ventricular	JUP	3728	173325	del 3 bp codon 131	J Am Coll Cardiol. 2010, 55:587	20152563
Cardiovascular	Myocardial disease	Cardiomyopathy, arrhythmogenic right ventricular	TGFB3	7043	190230	del 3 bp codon 38	Chin Med J (Engl). 2013, 126:4238	24238504
Cardiovascular	Myocardial disease	Cardiomyopathy, arrhythmogenic right ventricular	DSG2	1829	125671	ins 4 bp codon 418	Circulation. 2006, 113:1171	16505173
Cardiovascular	Myocardial disease	Cardiomyopathy, arrhythmogenic right ventricular	DSG2	1829	125671	ins 1 bp codon 295	Europace. 2010, 12:861	20400443
Cardiovascular	Myocardial disease	Cardiomyopathy, arrhythmogenic right ventricular	DSP	1832	125647	ins 7 bp codon 316	Circulation. 2011, 123:2701	21606390
Cardiovascular	Myocardial disease	Cardiomyopathy, arrhythmogenic right ventricular	DSP	1832	125647	ins 1 bp codon 273	Circulation. 2011, 123:2701	21606390
Cardiovascular	Myocardial disease	Cardiomyopathy, arrhythmogenic right ventricular	JUP	3728	173325	ins 3 bp codon 39	Am J Hum Genet. 2007, 81:964	17924338
Cardiovascular	Myocardial disease	Cardiomyopathy, arrhythmogenic, left-dominant	DSP	1832	125647	Gln1866Term	Rev Esp Cardiol. 2011, 64:530	21458130
Cardiovascular	Myocardial disease	Cardiomyopathy, arrhythmogenic, left-dominant	DSP	1832	125647	Arg1113Term	J Am Coll Cardiol. 2008, 52:2175	19095136
Cardiovascular	Myocardial disease	Cardiomyopathy, arrhythmogenic, left-dominant	DSP	1832	125647	Ser442Phe	J Am Coll Cardiol. 2008, 52:2175	19095136
Cardiovascular	Myocardial disease	Cardiomyopathy, arrhythmogenic, left-dominant	DSP	1832	125647	Ser507Phe	J Am Coll Cardiol. 2008, 52:2175	19095136
Cardiovascular	Myocardial disease	Cardiomyopathy, arrhythmogenic, left-dominant	DSP	1832	125647	del 1 bp codon 1015	J Am Coll Cardiol. 2008, 52:2175	19095136
Cardiovascular	Myocardial disease	Cardiomyopathy, atrial dilated	NPPA	4878	108780	Arg150Gln	Circ Cardiovasc Genet. 2013, 6:27	23275345
Cardiovascular	Myocardial disease	Cardiomyopathy, dilated	ABCC9	10060	601439	Gln57Term	Genet Med. 2014, 16:601	24503780
Cardiovascular	Myocardial disease	Cardiomyopathy, dilated	ABCC9	10060	601439	Ala1513Thr	Nat Genet. 2004, 36:382	15034580
Cardiovascular	Myocardial disease	Cardiomyopathy, dilated	ACTC1	70	102540	Thr128Ile	J Card Fail. 2012, 18:296	22464770
Cardiovascular	Myocardial disease	Cardiomyopathy, dilated	ACTC1	70	102540	Ile269Thr	Genet Med. 2014, 16:601	24503780
Cardiovascular	Myocardial disease	Cardiomyopathy, dilated	ACTC1	70	102540	Ile252Met	J Card Fail. 2012, 18:296	22464770
Cardiovascular	Myocardial disease	Cardiomyopathy, dilated	ACTC1	70	102540	Arg314His	Science. 1998, 280:750	9563954
Cardiovascular	Myocardial disease	Cardiomyopathy, dilated	ACTC1	70	102540	Glu119Gln	Genet Med. 2010, 12:268	20474083
Cardiovascular	Myocardial disease	Cardiomyopathy, dilated	ACTC1	70	102540	Glu363Gly	Science. 1998, 280:750	9563954
Cardiovascular	Myocardial disease	Cardiomyopathy, dilated	ACTN2	88	102573	Gln9Arg	Mol Genet Metab. 2003, 80:207	14567970
Cardiovascular	Myocardial disease	Cardiomyopathy, dilated	ACTN2	88	102573	Gln349Leu	Proc Natl Acad Sci U S A. 2013, 110:16957	24082139
Cardiovascular	Myocardial disease	Cardiomyopathy, dilated	ACTN2	88	102573	His775Tyr	Genet Med. 2010, 12:268	20474083
Cardiovascular	Myocardial disease	Cardiomyopathy, dilated	ACTN2	88	102573	Ala462Ser	Genet Med. 2014, 16:601	24503780
Cardiovascular	Myocardial disease	Cardiomyopathy, dilated	ACTN2	88	102573	Val115Met	Genet Med. 2010, 12:268	20474083
Cardiovascular	Myocardial disease	Cardiomyopathy, dilated	ANKRD1	27063	609599	Met184Ile	J Am Coll Cardiol. 2009, 54:325	19608030
Cardiovascular	Myocardial disease	Cardiomyopathy, dilated	ANKRD1	27063	609599	Pro105Ser	J Am Coll Cardiol. 2009, 54:325	19608030
Cardiovascular	Myocardial disease	Cardiomyopathy, dilated	ANKRD1	27063	609599	Arg66Gln	Eur Heart J. 2009, 30:2128	19525294
Cardiovascular	Myocardial disease	Cardiomyopathy, dilated	ANKRD1	27063	609599	Leu199Arg	Eur Heart J. 2009, 30:2128	19525294
Cardiovascular	Myocardial disease	Cardiomyopathy, dilated	ANKRD1	27063	609599	Glu57Gln	Eur Heart J. 2009, 30:2128	19525294
Cardiovascular	Myocardial disease	Cardiomyopathy, dilated	ANKRD1	27063	609599	Ala276Val	Eur Heart J. 2009, 30:2128	19525294
Cardiovascular	Myocardial disease	Cardiomyopathy, dilated	ANKRD1	27063	609599	Val107Leu	J Am Coll Cardiol. 2009, 54:325	19608030
Cardiovascular	Myocardial disease	Cardiomyopathy, dilated	BAG3	9531	603883	Ile94Phe	Eur Heart J. 2011, 32:1065	21459883
Cardiovascular	Myocardial disease	Cardiomyopathy, dilated	BAG3	9531	603883	His109Arg	Am J Hum Genet. 2011, 88:273	21353195
Cardiovascular	Myocardial disease	Cardiomyopathy, dilated	BAG3	9531	603883	Pro115Ser	Eur Heart J. 2011, 32:1065	21459883
Cardiovascular	Myocardial disease	Cardiomyopathy, dilated	BAG3	9531	603883	Pro380Ser	Eur Heart J. 2011, 32:1065	21459883
Cardiovascular	Myocardial disease	Cardiomyopathy, dilated	BAG3	9531	603883	Arg90Term	Am J Hum Genet. 2011, 88:273	21353195
Cardiovascular	Myocardial disease	Cardiomyopathy, dilated	BAG3	9531	603883	Arg123Term	Am J Hum Genet. 2011, 88:273	21353195
Cardiovascular	Myocardial disease	Cardiomyopathy, dilated	BAG3	9531	603883	Arg309Term	Eur Heart J. 2011, 32:1065	21459883
Cardiovascular	Myocardial disease	Cardiomyopathy, dilated	BAG3	9531	603883	Arg71Trp	Am J Hum Genet. 2011, 88:273	21353195
Cardiovascular	Myocardial disease	Cardiomyopathy, dilated	BAG3	9531	603883	Arg218Trp	Hum Mutat. 2011, 32:1481	21898660
Cardiovascular	Myocardial disease	Cardiomyopathy, dilated	BAG3	9531	603883	Arg477His	Am J Hum Genet. 2011, 88:273	21353195
Cardiovascular	Myocardial disease	Cardiomyopathy, dilated	BAG3	9531	603883	Leu462Pro	Hum Mutat. 2011, 32:1481	21898660
Cardiovascular	Myocardial disease	Cardiomyopathy, dilated	BAG3	9531	603883	Glu455Lys	Eur Heart J. 2011, 32:1065	21459883
Cardiovascular	Myocardial disease	Cardiomyopathy, dilated	BAG3	9531	603883	Ala262Thr	Am J Hum Genet. 2011, 88:273	21353195
Cardiovascular	Myocardial disease	Cardiomyopathy, dilated	BAG3	9531	603883	Val468Met	Eur Heart J. 2011, 32:1065	21459883
Cardiovascular	Myocardial disease	Cardiomyopathy, dilated	BAG3	9531	603883	Tyr451Term	J Transl Med. 2014, 12:192	25008357
Cardiovascular	Myocardial disease	Cardiomyopathy, dilated	CHRM2	1129	118493	Cys176Trp	Circ Res. 2008, 102:1426	18451336
Cardiovascular	Myocardial disease	Cardiomyopathy, dilated	CRYAB	1410	123590	Arg157His	Biochem Biophys Res Commun. 2006, 342:379	16483541
Cardiovascular	Myocardial disease	Cardiomyopathy, dilated	CRYAB	1410	123590	Gly154Ser	Biochem Biophys Res Commun. 2006, 346:1115	16793013
Cardiovascular	Myocardial disease	Cardiomyopathy, dilated	CRYAB	1410	123590	Term176Trp	Clin Genet. 2014, 85:381	23590293
Cardiovascular	Myocardial disease	Cardiomyopathy, dilated	CSRP3	8048	600824	Lys69Arg	Mol Genet Metab. 2003, 80:207	14567970
Cardiovascular	Myocardial disease	Cardiomyopathy, dilated	CSRP3	8048	600824	Ala50Thr	Genet Med. 2010, 12:268	20474083
Cardiovascular	Myocardial disease	Cardiomyopathy, dilated	CSRP3	8048	600824	Gly72Arg	Clin Transl Sci. 2008, 1:21	19412328
Cardiovascular	Myocardial disease	Cardiomyopathy, dilated	CSRP3	8048	600824	Trp4Arg	Cell. 2002, 111:943	12507422
Cardiovascular	Myocardial disease	Cardiomyopathy, dilated	CTF1	1489	600435	Ala92Thr	Hum Mutat. 2000, 16:448	11058912
Cardiovascular	Myocardial disease	Cardiomyopathy, dilated	DES	1674	125660	Ile451Met	Circulation. 1999, 100:461	10430757
Cardiovascular	Myocardial disease	Cardiomyopathy, dilated	DES	1674	125660	Arg350Trp	Circulation. 2007, 115:1244	17325244
Cardiovascular	Myocardial disease	Cardiomyopathy, dilated	DES	1674	125660	Asp312Asn	Circulation. 2007, 115:1244	17325244
Cardiovascular	Myocardial disease	Cardiomyopathy, dilated	DES	1674	125660	Glu108Lys	Circulation. 2007, 115:1244	17325244
Cardiovascular	Myocardial disease	Cardiomyopathy, dilated	DES	1674	125660	Ala285Val	Hum Mol Genet. 2013, 22:1395	23300193
Cardiovascular	Myocardial disease	Cardiomyopathy, dilated	DES	1674	125660	Val459Ile	Circulation. 2007, 115:1244	17325244
Cardiovascular	Myocardial disease	Cardiomyopathy, dilated	DES	1674	125660	Ser298Leu	Circulation. 2007, 115:1244	17325244
Cardiovascular	Myocardial disease	Cardiomyopathy, dilated	DMD	1756	300377	Lys18Asn	Mol Genet Metab. 2002, 77:119	12359139
Cardiovascular	Myocardial disease	Cardiomyopathy, dilated	DMD	1756	300377	Asn1672Lys	J Am Coll Cardiol. 2002, 40:1120	12354438
Cardiovascular	Myocardial disease	Cardiomyopathy, dilated	DMD	1756	300377	Thr279Ala	Circulation. 1997, 95:2434	9170407
Cardiovascular	Myocardial disease	Cardiomyopathy, dilated	DMD	1756	300377	Phe3228Leu	Mol Genet Metab. 2002, 77:119	12359139
Cardiovascular	Myocardial disease	Cardiomyopathy, dilated	DOLK	22845	610746	Met1Ile	PLoS Genet. 2011, 7:e1002427	22242004
Cardiovascular	Myocardial disease	Cardiomyopathy, dilated	DOLK	22845	610746	His408Asp	PLoS Genet. 2011, 7:e1002427	22242004
Cardiovascular	Myocardial disease	Cardiomyopathy, dilated	DOLK	22845	610746	Trp304Cys	PLoS Genet. 2011, 7:e1002427	22242004
Cardiovascular	Myocardial disease	Cardiomyopathy, dilated	DSC2	1824	125645	Ala592Val	Circ Cardiovasc Genet. 2010, 3:314	20716751
Cardiovascular	Myocardial disease	Cardiomyopathy, dilated	DSC2	1824	125645	Val303Met	Heart. 2011, 97:1744	21859740
Cardiovascular	Myocardial disease	Cardiomyopathy, dilated	DSG2	1829	125671	Val1014Ile	Circ Cardiovasc Genet. 2010, 3:314	20716751
Cardiovascular	Myocardial disease	Cardiomyopathy, dilated	DSP	1832	125647	Ile870Met	Circ Cardiovasc Genet. 2010, 3:314	20716751
Cardiovascular	Myocardial disease	Cardiomyopathy, dilated	DSP	1832	125647	Met599Arg	Can J Cardiol. 2014, 30:1655	25448463
Cardiovascular	Myocardial disease	Cardiomyopathy, dilated	DSP	1832	125647	Arg907His	Heart. 2011, 97:1744	21859740
Cardiovascular	Myocardial disease	Cardiomyopathy, dilated	DSP	1832	125647	Arg1838His	Heart. 2011, 97:1744	21859740
Cardiovascular	Myocardial disease	Cardiomyopathy, dilated	DSP	1832	125647	Glu1833Val	Heart. 2011, 97:1744	21859740
Cardiovascular	Myocardial disease	Cardiomyopathy, dilated	DSP	1832	125647	Ala2294Gly	Heart. 2011, 97:1744	21859740
Cardiovascular	Myocardial disease	Cardiomyopathy, dilated	DSP	1832	125647	Val2107Leu	Circ Cardiovasc Genet. 2010, 3:314	20716751
Cardiovascular	Myocardial disease	Cardiomyopathy, dilated	EMD	2010	300384	Arg152Cys	J Med Genet. 2013, 50:614	23785128
Cardiovascular	Myocardial disease	Cardiomyopathy, dilated	FHOD3	80206	609691	Tyr1249Asn	Circ J. 2013, 77:2990	24088304
Cardiovascular	Myocardial disease	Cardiomyopathy, dilated	FKTN	2218	607440	Arg179Thr	Ann Neurol. 2006, 60:597	17036286
Cardiovascular	Myocardial disease	Cardiomyopathy, dilated	FKTN	2218	607440	Gln358Pro	Ann Neurol. 2006, 60:597	17036286
Cardiovascular	Myocardial disease	Cardiomyopathy, dilated	FKTN	2218	607440	Cys101Phe	Circ J. 2009, 73:158	19015585
Cardiovascular	Myocardial disease	Cardiomyopathy, dilated	FLT1	2321	165070	Arg54Ser	J Mol Med. 2006, 84:682	16715312
Cardiovascular	Myocardial disease	Cardiomyopathy, dilated	GATA4	2626	600576	Val291Leu	Int J Mol Med. 2014, 33:654	24366163
Cardiovascular	Myocardial disease	Cardiomyopathy, dilated	GATA4	2626	600576	Cys271Ser	Biochem Biophys Res Commun. 2013, 439:591	24041700
Cardiovascular	Myocardial disease	Cardiomyopathy, dilated	GATA5	140628	611496	Gly240Asp	Int J Mol Med. 2015, 35:763	25543888
Cardiovascular	Myocardial disease	Cardiomyopathy, dilated	GATA6	2627	601656	His475Arg	Int J Mol Med. 2014, 34:1315	25119427
Cardiovascular	Myocardial disease	Cardiomyopathy, dilated	GATA6	2627	601656	Cys447Tyr	Int J Mol Med. 2014, 34:1315	25119427
Cardiovascular	Myocardial disease	Cardiomyopathy, dilated	GATAD1	57798	614518	Ser102Pro	Circ Cardiovasc Genet. 2011, 4:585	21965549
Cardiovascular	Myocardial disease	Cardiomyopathy, dilated	ILK	3611	602366	Pro70Leu	Circ Cardiovasc Genet. 2011, 4:110	21252143
Cardiovascular	Myocardial disease	Cardiomyopathy, dilated	ILK	3611	602366	Ala262Val	Circulation. 2007, 116:515	17646580
Cardiovascular	Myocardial disease	Cardiomyopathy, dilated	ISL1	3670	600366	Asn252Ser	Eur J Heart Fail. 2013, 15:267	23152444
Cardiovascular	Myocardial disease	Cardiomyopathy, dilated	LAMA4	3910	600133	Pro943Leu	Circulation. 2007, 116:515	17646580
Cardiovascular	Myocardial disease	Cardiomyopathy, dilated	LAMA4	3910	600133	Arg1073Term	Circulation. 2007, 116:515	17646580
Cardiovascular	Myocardial disease	Cardiomyopathy, dilated	LAMP2	3920	309060	Gly221Arg	J Med Genet. 2013, 50:614	23785128
Cardiovascular	Myocardial disease	Cardiomyopathy, dilated	LDB3	11155	605906	Lys136Met	J Am Coll Cardiol. 2003, 42:2014	14662268
Cardiovascular	Myocardial disease	Cardiomyopathy, dilated	LDB3	11155	605906	Asp117Asn	J Am Coll Cardiol. 2003, 42:2014	14662268
Cardiovascular	Myocardial disease	Cardiomyopathy, dilated	LMNA	4000	150330	Asn195Lys	N Engl J Med. 1999, 341:1715	10580070
Cardiovascular	Myocardial disease	Cardiomyopathy, dilated	LMNA	4000	150330	Lys219Asn	Hum Genet. 2007, 120:910	HGOL
Cardiovascular	Myocardial disease	Cardiomyopathy, dilated	LMNA	4000	150330	Lys260Asn	Hum Genet. 2005, 117:298	HGOL
Cardiovascular	Myocardial disease	Cardiomyopathy, dilated	LMNA	4000	150330	Lys219Thr	J Am Coll Cardiol. 2008, 52:1250	18926329
Cardiovascular	Myocardial disease	Cardiomyopathy, dilated	LMNA	4000	150330	Lys97Glu	J Am Coll Cardiol. 2002, 39:981	11897440
Cardiovascular	Myocardial disease	Cardiomyopathy, dilated	LMNA	4000	150330	Thr150Ile	Clin Cardiol. 2013, 36:628	24037902
Cardiovascular	Myocardial disease	Cardiomyopathy, dilated	LMNA	4000	150330	Ser334Asn	Eur J Heart Fail. 2013, 15:628	23349452
Cardiovascular	Myocardial disease	Cardiomyopathy, dilated	LMNA	4000	150330	Ile210Ser	Am Heart J. 2008, 156:161	18585512
Cardiovascular	Myocardial disease	Cardiomyopathy, dilated	LMNA	4000	150330	Gln353Lys	Basic Res Cardiol. 2010, 105:365	20127487
Cardiovascular	Myocardial disease	Cardiomyopathy, dilated	LMNA	4000	150330	Gln234Term	Am Heart J. 2008, 156:161	18585512
Cardiovascular	Myocardial disease	Cardiomyopathy, dilated	LMNA	4000	150330	Gln246Term	J Am Coll Cardiol. 2008, 52:1250	18926329
Cardiovascular	Myocardial disease	Cardiomyopathy, dilated	LMNA	4000	150330	Gln355Term	Trends Mol Med. 2003, 9:370	13129702
Cardiovascular	Myocardial disease	Cardiomyopathy, dilated	LMNA	4000	150330	Gln432Term	Eur J Heart Fail. 2009, 11:1031	19875404
Cardiovascular	Myocardial disease	Cardiomyopathy, dilated	LMNA	4000	150330	Gln517Term	Genet Test Mol Biomarkers. 2012, 16:543	22224630
Cardiovascular	Myocardial disease	Cardiomyopathy, dilated	LMNA	4000	150330	Arg225Term	J Card Fail. 2001, 7:249	11561226
Cardiovascular	Myocardial disease	Cardiomyopathy, dilated	LMNA	4000	150330	Arg321Term	J Mol Med. 2006, 84:682	16715312
Cardiovascular	Myocardial disease	Cardiomyopathy, dilated	LMNA	4000	150330	Arg541Ser	J Med Genet. 2005, 42:639	16061563
Cardiovascular	Myocardial disease	Cardiomyopathy, dilated	LMNA	4000	150330	Arg388His	Am Heart J. 2008, 156:161	18585512
Cardiovascular	Myocardial disease	Cardiomyopathy, dilated	LMNA	4000	150330	Arg101Pro	Am Heart J. 2008, 156:161	18585512
Cardiovascular	Myocardial disease	Cardiomyopathy, dilated	LMNA	4000	150330	Arg119Pro	Genet Med. 2014, 16:601	24503780
Cardiovascular	Myocardial disease	Cardiomyopathy, dilated	LMNA	4000	150330	Arg72Leu	J Card Fail. 2012, 18:296	22464770
Cardiovascular	Myocardial disease	Cardiomyopathy, dilated	LMNA	4000	150330	Arg89Leu	J Am Coll Cardiol. 2003, 41:771	12628721
Cardiovascular	Myocardial disease	Cardiomyopathy, dilated	LMNA	4000	150330	Arg60Gly	N Engl J Med. 1999, 341:1715	10580070
Cardiovascular	Myocardial disease	Cardiomyopathy, dilated	LMNA	4000	150330	Arg541Gly	J Hum Genet. 2011, 56:83	21085127
Cardiovascular	Myocardial disease	Cardiomyopathy, dilated	LMNA	4000	150330	Arg25Cys	J Am Coll Cardiol. 2012, 60:1916	23062543
Cardiovascular	Myocardial disease	Cardiomyopathy, dilated	LMNA	4000	150330	Arg397Cys	J Am Coll Cardiol. 2012, 60:1916	23062543
Cardiovascular	Myocardial disease	Cardiomyopathy, dilated	LMNA	4000	150330	Arg435Cys	J Med Genet. 2003, 40:e132	14684700
Cardiovascular	Myocardial disease	Cardiomyopathy, dilated	LMNA	4000	150330	Arg644Cys	Hum Mutat. 2000, 17:154	11180602
Cardiovascular	Myocardial disease	Cardiomyopathy, dilated	LMNA	4000	150330	Arg331Gln	Eur J Heart Fail. 2009, 11:1031	19875404
Cardiovascular	Myocardial disease	Cardiomyopathy, dilated	LMNA	4000	150330	Arg335Gln	J Am Coll Cardiol. 2012, 60:1916	23062543
Cardiovascular	Myocardial disease	Cardiomyopathy, dilated	LMNA	4000	150330	Arg166Pro	Am Heart J. 2008, 156:161	18585512
Cardiovascular	Myocardial disease	Cardiomyopathy, dilated	LMNA	4000	150330	Arg349Leu	Am J Cardiol. 2004, 94:50	15219508
Cardiovascular	Myocardial disease	Cardiomyopathy, dilated	LMNA	4000	150330	Arg189Trp	Cardiovascular ultrasound. 2010, 8:9	20307303
Cardiovascular	Myocardial disease	Cardiomyopathy, dilated	LMNA	4000	150330	Arg190Trp	J Am Coll Cardiol. 2002, 39:981	11897440
Cardiovascular	Myocardial disease	Cardiomyopathy, dilated	LMNA	4000	150330	Arg335Trp	J Card Fail. 2012, 18:296	22464770
Cardiovascular	Myocardial disease	Cardiomyopathy, dilated	LMNA	4000	150330	Arg110Ser	JACC Cardiovasc Imaging. 2013, 6:124	23328570
Cardiovascular	Myocardial disease	Cardiomyopathy, dilated	LMNA	4000	150330	Leu85Arg	N Engl J Med. 1999, 341:1715	10580070
Cardiovascular	Myocardial disease	Cardiomyopathy, dilated	LMNA	4000	150330	Leu215Pro	Am Heart J. 2002, 144:1081	12486434
Cardiovascular	Myocardial disease	Cardiomyopathy, dilated	LMNA	4000	150330	Leu369Pro	Genet Med. 2014, 16:601	24503780
Cardiovascular	Myocardial disease	Cardiomyopathy, dilated	LMNA	4000	150330	Leu52Val	J Card Fail. 2012, 18:296	22464770
Cardiovascular	Myocardial disease	Cardiomyopathy, dilated	LMNA	4000	150330	Leu226Val	J Am Coll Cardiol. 2012, 60:1916	23062543
Cardiovascular	Myocardial disease	Cardiomyopathy, dilated	LMNA	4000	150330	Leu183Pro	J Am Coll Cardiol. 2008, 52:1250	18926329
Cardiovascular	Myocardial disease	Cardiomyopathy, dilated	LMNA	4000	150330	Glu203Lys	J Card Fail. 2001, 7:249	11561226
Cardiovascular	Myocardial disease	Cardiomyopathy, dilated	LMNA	4000	150330	Glu203Gly	N Engl J Med. 1999, 341:1715	10580070
Cardiovascular	Myocardial disease	Cardiomyopathy, dilated	LMNA	4000	150330	Glu53Val	Exp Mol Med. 2007, 39:114	17334235
Cardiovascular	Myocardial disease	Cardiomyopathy, dilated	LMNA	4000	150330	Glu203Val	Basic Res Cardiol. 2009, 104:90	18795223
Cardiovascular	Myocardial disease	Cardiomyopathy, dilated	LMNA	4000	150330	Asp357His	Intern Med. 2008, 47:925	18480576
Cardiovascular	Myocardial disease	Cardiomyopathy, dilated	LMNA	4000	150330	Asp357Ala	Genet Test Mol Biomarkers. 2012, 16:543	22224630
Cardiovascular	Myocardial disease	Cardiomyopathy, dilated	LMNA	4000	150330	Glu82Lys	Trends Mol Med. 2003, 9:370	13129702
Cardiovascular	Myocardial disease	Cardiomyopathy, dilated	LMNA	4000	150330	Glu161Lys	J Med Genet. 2003, 40:560	12920062
Cardiovascular	Myocardial disease	Cardiomyopathy, dilated	LMNA	4000	150330	Glu186Lys	Exp Mol Med. 2007, 39:114	17334235
Cardiovascular	Myocardial disease	Cardiomyopathy, dilated	LMNA	4000	150330	Glu290Lys	Genet Med. 2014, 16:601	24503780
Cardiovascular	Myocardial disease	Cardiomyopathy, dilated	LMNA	4000	150330	Glu317Lys	J Am Coll Cardiol. 2002, 39:981	11897440
Cardiovascular	Myocardial disease	Cardiomyopathy, dilated	LMNA	4000	150330	Glu111Term	J Am Coll Cardiol. 2002, 39:981	11897440
Cardiovascular	Myocardial disease	Cardiomyopathy, dilated	LMNA	4000	150330	Glu384Term	Clin Cardiol. 2013, epub:epub	24037902
Cardiovascular	Myocardial disease	Cardiomyopathy, dilated	LMNA	4000	150330	Asp192Gly	J Med Genet. 2005, 42:639	16061563
Cardiovascular	Myocardial disease	Cardiomyopathy, dilated	LMNA	4000	150330	Asp192Val	Arch Mal Coeur Vaiss. 2004, 97:973	16008174
Cardiovascular	Myocardial disease	Cardiomyopathy, dilated	LMNA	4000	150330	Ala146Thr	Genet Med. 2014, 16:601	24503780
Cardiovascular	Myocardial disease	Cardiomyopathy, dilated	LMNA	4000	150330	Ala288Gly	Genet Med. 2014, 16:601	24503780
Cardiovascular	Myocardial disease	Cardiomyopathy, dilated	LMNA	4000	150330	Ala318Thr	Am Heart J. 2008, 156:161	18585512
Cardiovascular	Myocardial disease	Cardiomyopathy, dilated	LMNA	4000	150330	Ala132Pro	Heart. 2006, 92:524	16537768
Cardiovascular	Myocardial disease	Cardiomyopathy, dilated	LMNA	4000	150330	Gly382Gly	Genet Med. 2014, 16:601	24503780
Cardiovascular	Myocardial disease	Cardiomyopathy, dilated	LMNA	4000	150330	Gly523Arg	Clin Biochem. 2009, 42:892	19318026
Cardiovascular	Myocardial disease	Cardiomyopathy, dilated	LMNA	4000	150330	Gly638Arg	J Am Coll Cardiol. 2012, 60:1916	23062543
Cardiovascular	Myocardial disease	Cardiomyopathy, dilated	LMNA	4000	150330	Val256Gly	BMC Med Genet. 2013, 14:55	23702046
Cardiovascular	Myocardial disease	Cardiomyopathy, dilated	LMNA	4000	150330	Tyr481Term	J Med Genet. 2005, 42:639	16061563
Cardiovascular	Myocardial disease	Cardiomyopathy, dilated	LMNA	4000	150330	Tyr481Cys	Genet Med. 2014, 16:601	24503780
Cardiovascular	Myocardial disease	Cardiomyopathy, dilated	LMNA	4000	150330	Ser431Term	BMC Med Genet. 2013, 14:55	23702046
Cardiovascular	Myocardial disease	Cardiomyopathy, dilated	LMNA	4000	150330	Ser143Pro	Eur Heart J. 2004, 25:885	15140538
Cardiovascular	Myocardial disease	Cardiomyopathy, dilated	LMNA	4000	150330	Ser22Leu	Trends Mol Med. 2003, 9:370	13129702
Cardiovascular	Myocardial disease	Cardiomyopathy, dilated	LMNA	4000	150330	Ser573Leu	J Am Coll Cardiol. 2003, 41:771	12628721
Cardiovascular	Myocardial disease	Cardiomyopathy, dilated	LMNA	4000	150330	Trp520Term	Genet Test Mol Biomarkers. 2012, 16:543	22224630
Cardiovascular	Myocardial disease	Cardiomyopathy, dilated	CAVIN4	347273	NULL	Asn128Lys	Circ Cardiovasc Genet. 2011, 4:349	21642240
Cardiovascular	Myocardial disease	Cardiomyopathy, dilated	CAVIN4	347273	NULL	Ser307Thr	Circ Cardiovasc Genet. 2011, 4:349	21642240
Cardiovascular	Myocardial disease	Cardiomyopathy, dilated	CAVIN4	347273	NULL	Pro324Leu	Circ Cardiovasc Genet. 2011, 4:349	21642240
Cardiovascular	Myocardial disease	Cardiomyopathy, dilated	CAVIN4	347273	NULL	Arg140Trp	Circ Cardiovasc Genet. 2011, 4:349	21642240
Cardiovascular	Myocardial disease	Cardiomyopathy, dilated	CAVIN4	347273	NULL	Leu153Pro	Circ Cardiovasc Genet. 2011, 4:349	21642240
Cardiovascular	Myocardial disease	Cardiomyopathy, dilated	CAVIN4	347273	NULL	Ser364Leu	Circ Cardiovasc Genet. 2011, 4:349	21642240
Cardiovascular	Myocardial disease	Cardiomyopathy, dilated	MYBPC3	4607	600958	Lys7Arg	Eur J Heart Fail. 2011, 13:1185	21750094
Cardiovascular	Myocardial disease	Cardiomyopathy, dilated	MYBPC3	4607	600958	Lys202Gln	Circ Cardiovasc Genet. 2010, 3:155	20215591
Cardiovascular	Myocardial disease	Cardiomyopathy, dilated	MYBPC3	4607	600958	Asn948Thr	Biochem Biophys Res Commun. 2002, 298:116	12379228
Cardiovascular	Myocardial disease	Cardiomyopathy, dilated	MYBPC3	4607	600958	Thr33Ala	Eur J Heart Fail. 2011, 13:1185	21750094
Cardiovascular	Myocardial disease	Cardiomyopathy, dilated	MYBPC3	4607	600958	Thr494Ile	Eur J Hum Genet. 2009, 17:1241	19293840
Cardiovascular	Myocardial disease	Cardiomyopathy, dilated	MYBPC3	4607	600958	Ile659Thr	Genet Med. 2014, 16:601	24503780
Cardiovascular	Myocardial disease	Cardiomyopathy, dilated	MYBPC3	4607	600958	Gln404Term	JAMA. 2009, 302:2471	19996403
Cardiovascular	Myocardial disease	Cardiomyopathy, dilated	MYBPC3	4607	600958	Arg238His	Eur J Heart Fail. 2011, 13:1185	21750094
Cardiovascular	Myocardial disease	Cardiomyopathy, dilated	MYBPC3	4607	600958	Arg41Cys	J Genet Couns. 2013, 22:258	23054336
Cardiovascular	Myocardial disease	Cardiomyopathy, dilated	MYBPC3	4607	600958	Arg272Cys	J Mol Med. 2006, 84:682	16715312
Cardiovascular	Myocardial disease	Cardiomyopathy, dilated	MYBPC3	4607	600958	Arg654Cys	Eur J Heart Fail. 2011, 13:1185	21750094
Cardiovascular	Myocardial disease	Cardiomyopathy, dilated	MYBPC3	4607	600958	Arg1228Cys	Genet Med. 2010, 12:268	20474083
Cardiovascular	Myocardial disease	Cardiomyopathy, dilated	MYBPC3	4607	600958	Arg970Gln	J Card Fail. 2012, 18:296	22464770
Cardiovascular	Myocardial disease	Cardiomyopathy, dilated	MYBPC3	4607	600958	Arg1033Gln	Genet Med. 2010, 12:268	20474083
Cardiovascular	Myocardial disease	Cardiomyopathy, dilated	MYBPC3	4607	600958	Asp605Gly	Circ Cardiovasc Genet. 2010, 3:155	20215591
Cardiovascular	Myocardial disease	Cardiomyopathy, dilated	MYBPC3	4607	600958	Glu332Lys	Genet Med. 2010, 12:268	20474083
Cardiovascular	Myocardial disease	Cardiomyopathy, dilated	MYBPC3	4607	600958	Glu611Lys	Eur J Heart Fail. 2011, 13:1185	21750094
Cardiovascular	Myocardial disease	Cardiomyopathy, dilated	MYBPC3	4607	600958	Glu34Asp	Eur J Heart Fail. 2011, 13:1185	21750094
Cardiovascular	Myocardial disease	Cardiomyopathy, dilated	MYBPC3	4607	600958	Ala27Val	Eur J Heart Fail. 2011, 13:1185	21750094
Cardiovascular	Myocardial disease	Cardiomyopathy, dilated	MYBPC3	4607	600958	Gly148Arg	Genet Med. 2010, 12:268	20474083
Cardiovascular	Myocardial disease	Cardiomyopathy, dilated	MYBPC3	4607	600958	Gly407Ser	Eur J Heart Fail. 2011, 13:1185	21750094
Cardiovascular	Myocardial disease	Cardiomyopathy, dilated	MYBPC3	4607	600958	Gly84Asp	Eur J Heart Fail. 2011, 13:1185	21750094
Cardiovascular	Myocardial disease	Cardiomyopathy, dilated	MYBPC3	4607	600958	Gly1260Asp	Circ Cardiovasc Genet. 2010, 3:155	20215591
Cardiovascular	Myocardial disease	Cardiomyopathy, dilated	MYBPC3	4607	600958	Gly1079Asp	Eur J Heart Fail. 2011, 13:1185	21750094
Cardiovascular	Myocardial disease	Cardiomyopathy, dilated	MYBPC3	4607	600958	Val662Ala	Eur J Heart Fail. 2011, 13:1185	21750094
Cardiovascular	Myocardial disease	Cardiomyopathy, dilated	MYBPC3	4607	600958	Val321Met	Eur J Heart Fail. 2011, 13:1185	21750094
Cardiovascular	Myocardial disease	Cardiomyopathy, dilated	MYBPC3	4607	600958	Val385Met	Eur J Heart Fail. 2011, 13:1185	21750094
Cardiovascular	Myocardial disease	Cardiomyopathy, dilated	MYBPC3	4607	600958	Val437Met	Eur J Heart Fail. 2011, 13:1185	21750094
Cardiovascular	Myocardial disease	Cardiomyopathy, dilated	MYBPC3	4607	600958	Ser18Leu	Eur J Heart Fail. 2011, 13:1185	21750094
Cardiovascular	Myocardial disease	Cardiomyopathy, dilated	MYBPC3	4607	600958	Ser311Leu	Eur J Heart Fail. 2011, 13:1185	21750094
Cardiovascular	Myocardial disease	Cardiomyopathy, dilated	MYBPC3	4607	600958	Cys623Term	Eur J Heart Fail. 2011, 13:1185	21750094
Cardiovascular	Myocardial disease	Cardiomyopathy, dilated	MYBPC3	4607	600958	Cys1264Phe	Circ Cardiovasc Genet. 2010, 3:155	20215591
Cardiovascular	Myocardial disease	Cardiomyopathy, dilated	MYH6	4624	160710	Ile275Asn	Circ Cardiovasc Genet. 2010, 3:155	20215591
Cardiovascular	Myocardial disease	Cardiomyopathy, dilated	MYH6	4624	160710	Pro830Leu	Circulation. 2005, 112:54	15998695
Cardiovascular	Myocardial disease	Cardiomyopathy, dilated	MYH6	4624	160710	Arg568Cys	Circ Cardiovasc Genet. 2010, 3:155	20215591
Cardiovascular	Myocardial disease	Cardiomyopathy, dilated	MYH6	4624	160710	Arg1502Gln	Circ Cardiovasc Genet. 2010, 3:155	20215591
Cardiovascular	Myocardial disease	Cardiomyopathy, dilated	MYH6	4624	160710	Arg1177Trp	Circ Cardiovasc Genet. 2010, 3:155	20215591
Cardiovascular	Myocardial disease	Cardiomyopathy, dilated	MYH6	4624	160710	Glu1457Lys	Circulation. 2005, 112:54	15998695
Cardiovascular	Myocardial disease	Cardiomyopathy, dilated	MYH6	4624	160710	Ala1004Ser	Circulation. 2005, 112:54	15998695
Cardiovascular	Myocardial disease	Cardiomyopathy, dilated	MYH6	4624	160710	Ala1440Pro	Circ Cardiovasc Genet. 2010, 3:155	20215591
Cardiovascular	Myocardial disease	Cardiomyopathy, dilated	MYH7	4625	160760	Lys910Gln	Eur J Heart Fail. 2011, 13:1185	21750094
Cardiovascular	Myocardial disease	Cardiomyopathy, dilated	MYH7	4625	160760	Lys635Term	Eur J Heart Fail. 2011, 13:1185	21750094
Cardiovascular	Myocardial disease	Cardiomyopathy, dilated	MYH7	4625	160760	Asn597Lys	Genet Med. 2014, 16:601	24503780
Cardiovascular	Myocardial disease	Cardiomyopathy, dilated	MYH7	4625	160760	Asn1209Ser	Genet Med. 2010, 12:268	20474083
Cardiovascular	Myocardial disease	Cardiomyopathy, dilated	MYH7	4625	160760	Lys991Asn	Genet Med. 2014, 16:601	24503780
Cardiovascular	Myocardial disease	Cardiomyopathy, dilated	MYH7	4625	160760	Lys637Glu	Eur J Hum Genet. 2009, 17:1241	19293840
Cardiovascular	Myocardial disease	Cardiomyopathy, dilated	MYH7	4625	160760	Lys1444Glu	Genet Med. 2010, 12:268	20474083
Cardiovascular	Myocardial disease	Cardiomyopathy, dilated	MYH7	4625	160760	Thr412Asn	Eur Heart J. 2005, 26:794	15769782
Cardiovascular	Myocardial disease	Cardiomyopathy, dilated	MYH7	4625	160760	Thr1019Asn	Eur Heart J. 2005, 26:794	15769782
Cardiovascular	Myocardial disease	Cardiomyopathy, dilated	MYH7	4625	160760	Ile724Asn	Genet Med. 2014, 16:601	24503780
Cardiovascular	Myocardial disease	Cardiomyopathy, dilated	MYH7	4625	160760	Ile524Val	Genet Med. 2014, 16:601	24503780
Cardiovascular	Myocardial disease	Cardiomyopathy, dilated	MYH7	4625	160760	Ile533Val	Genet Med. 2014, 16:601	24503780
Cardiovascular	Myocardial disease	Cardiomyopathy, dilated	MYH7	4625	160760	Ile954Val	J Genet Couns. 2013, 22:258	23054336
Cardiovascular	Myocardial disease	Cardiomyopathy, dilated	MYH7	4625	160760	Met659Thr	Eur J Heart Fail. 2013, 15:628	23349452
Cardiovascular	Myocardial disease	Cardiomyopathy, dilated	MYH7	4625	160760	Ile201Thr	Eur Heart J. 2005, 26:794	15769782
Cardiovascular	Myocardial disease	Cardiomyopathy, dilated	MYH7	4625	160760	Ile591Thr	Eur J Heart Fail. 2011, 13:1185	21750094
Cardiovascular	Myocardial disease	Cardiomyopathy, dilated	MYH7	4625	160760	Ile248Phe	Genet Med. 2014, 16:601	24503780
Cardiovascular	Myocardial disease	Cardiomyopathy, dilated	MYH7	4625	160760	His1901Gln	Clin Transl Sci. 2008, 1:21	19412328
Cardiovascular	Myocardial disease	Cardiomyopathy, dilated	MYH7	4625	160760	Gln475Lys	Eur J Heart Fail. 2011, 13:1185	21750094
Cardiovascular	Myocardial disease	Cardiomyopathy, dilated	MYH7	4625	160760	Gln475His	Eur J Heart Fail. 2011, 13:1185	21750094
Cardiovascular	Myocardial disease	Cardiomyopathy, dilated	MYH7	4625	160760	Gln564Glu	Eur J Heart Fail. 2011, 13:1185	21750094
Cardiovascular	Myocardial disease	Cardiomyopathy, dilated	MYH7	4625	160760	Gln1794Glu	J Card Fail. 2012, 18:296	22464770
Cardiovascular	Myocardial disease	Cardiomyopathy, dilated	MYH7	4625	160760	Gln1346Term	J Card Fail. 2012, 18:396	22555271
Cardiovascular	Myocardial disease	Cardiomyopathy, dilated	MYH7	4625	160760	Gln1471Term	Genet Med. 2014, 16:601	24503780
Cardiovascular	Myocardial disease	Cardiomyopathy, dilated	MYH7	4625	160760	Gln1506Term	Eur J Heart Fail. 2011, 13:1185	21750094
Cardiovascular	Myocardial disease	Cardiomyopathy, dilated	MYH7	4625	160760	Pro81Ser	Eur J Heart Fail. 2011, 13:1185	21750094
Cardiovascular	Myocardial disease	Cardiomyopathy, dilated	MYH7	4625	160760	Arg1193Ser	Eur Heart J. 2005, 26:794	15769782
Cardiovascular	Myocardial disease	Cardiomyopathy, dilated	MYH7	4625	160760	Arg442His	Novartis Found Symp. 2006, 274:176	17019812
Cardiovascular	Myocardial disease	Cardiomyopathy, dilated	MYH7	4625	160760	Arg567His	Genet Med. 2014, 16:601	24503780
Cardiovascular	Myocardial disease	Cardiomyopathy, dilated	MYH7	4625	160760	Arg904His	Eur J Heart Fail. 2011, 13:1185	21750094
Cardiovascular	Myocardial disease	Cardiomyopathy, dilated	MYH7	4625	160760	Arg1193His	J Card Fail. 2012, 18:296	22464770
Cardiovascular	Myocardial disease	Cardiomyopathy, dilated	MYH7	4625	160760	Arg1677His	Eur J Heart Fail. 2011, 13:1185	21750094
Cardiovascular	Myocardial disease	Cardiomyopathy, dilated	MYH7	4625	160760	Arg904Cys	Clin Genet. 2011, 79:459	20573160
Cardiovascular	Myocardial disease	Cardiomyopathy, dilated	MYH7	4625	160760	Arg1634Cys	Eur Heart J. 2005, 26:794	15769782
Cardiovascular	Myocardial disease	Cardiomyopathy, dilated	MYH7	4625	160760	Arg1832Cys	Eur J Hum Genet. 2009, 17:1241	19293840
Cardiovascular	Myocardial disease	Cardiomyopathy, dilated	MYH7	4625	160760	Arg1053Gln	Eur J Heart Fail. 2004, 6:861	15556047
Cardiovascular	Myocardial disease	Cardiomyopathy, dilated	MYH7	4625	160760	Arg1863Gln	Clin Transl Sci. 2008, 1:21	19412328
Cardiovascular	Myocardial disease	Cardiomyopathy, dilated	MYH7	4625	160760	Arg237Trp	Clin Transl Sci. 2008, 1:21	19412328
Cardiovascular	Myocardial disease	Cardiomyopathy, dilated	MYH7	4625	160760	Arg1344Trp	J Card Fail. 2012, 18:296	22464770
Cardiovascular	Myocardial disease	Cardiomyopathy, dilated	MYH7	4625	160760	Arg1500Trp	Eur J Heart Fail. 2004, 6:861	15556047
Cardiovascular	Myocardial disease	Cardiomyopathy, dilated	MYH7	4625	160760	Arg1574Trp	Genet Med. 2014, 16:601	24503780
Cardiovascular	Myocardial disease	Cardiomyopathy, dilated	MYH7	4625	160760	Arg1662His	Eur J Heart Fail. 2011, 13:1185	21750094
Cardiovascular	Myocardial disease	Cardiomyopathy, dilated	MYH7	4625	160760	Leu749Gln	Genet Med. 2010, 12:268	20474083
Cardiovascular	Myocardial disease	Cardiomyopathy, dilated	MYH7	4625	160760	Leu1027Pro	Eur J Heart Fail. 2011, 13:1185	21750094
Cardiovascular	Myocardial disease	Cardiomyopathy, dilated	MYH7	4625	160760	Leu1038Pro	Eur J Hum Genet. 2009, 17:1241	19293840
Cardiovascular	Myocardial disease	Cardiomyopathy, dilated	MYH7	4625	160760	Glu1619Lys	Clin Transl Sci. 2008, 1:21	19412328
Cardiovascular	Myocardial disease	Cardiomyopathy, dilated	MYH7	4625	160760	Asp1450Asn	J Card Fail. 2012, 18:296	22464770
Cardiovascular	Myocardial disease	Cardiomyopathy, dilated	MYH7	4625	160760	Asp1792Gly	Eur J Heart Fail. 2011, 13:1185	21750094
Cardiovascular	Myocardial disease	Cardiomyopathy, dilated	MYH7	4625	160760	Glu525Lys	J Card Fail. 2012, 18:296	22464770
Cardiovascular	Myocardial disease	Cardiomyopathy, dilated	MYH7	4625	160760	Glu1286Lys	J Card Fail. 2012, 18:296	22464770
Cardiovascular	Myocardial disease	Cardiomyopathy, dilated	MYH7	4625	160760	Glu1350Lys	J Genet Couns. 2013, 22:258	23054336
Cardiovascular	Myocardial disease	Cardiomyopathy, dilated	MYH7	4625	160760	Glu1426Lys	Eur Heart J. 2005, 26:794	15769782
Cardiovascular	Myocardial disease	Cardiomyopathy, dilated	MYH7	4625	160760	Glu1514Lys	Genet Med. 2010, 12:268	20474083
Cardiovascular	Myocardial disease	Cardiomyopathy, dilated	MYH7	4625	160760	Glu1536Lys	Eur J Heart Fail. 2011, 13:1185	21750094
Cardiovascular	Myocardial disease	Cardiomyopathy, dilated	MYH7	4625	160760	Glu1801Lys	Genet Med. 2014, 16:601	24503780
Cardiovascular	Myocardial disease	Cardiomyopathy, dilated	MYH7	4625	160760	Glu1902Lys	Genet Med. 2010, 12:268	20474083
Cardiovascular	Myocardial disease	Cardiomyopathy, dilated	MYH7	4625	160760	Glu1914Lys	J Card Fail. 2012, 18:296	22464770
Cardiovascular	Myocardial disease	Cardiomyopathy, dilated	MYH7	4625	160760	Glu1223Gln	Eur J Heart Fail. 2011, 13:1185	21750094
Cardiovascular	Myocardial disease	Cardiomyopathy, dilated	MYH7	4625	160760	Glu1801Gly	Eur J Heart Fail. 2011, 13:1185	21750094
Cardiovascular	Myocardial disease	Cardiomyopathy, dilated	MYH7	4625	160760	Glu1152Val	Genet Med. 2014, 16:601	24503780
Cardiovascular	Myocardial disease	Cardiomyopathy, dilated	MYH7	4625	160760	Glu861Term	Eur J Heart Fail. 2011, 13:1185	21750094
Cardiovascular	Myocardial disease	Cardiomyopathy, dilated	MYH7	4625	160760	Asp1731Val	Genet Med. 2010, 12:268	20474083
Cardiovascular	Myocardial disease	Cardiomyopathy, dilated	MYH7	4625	160760	Asp469Tyr	J Card Fail. 2012, 18:296	22464770
Cardiovascular	Myocardial disease	Cardiomyopathy, dilated	MYH7	4625	160760	Asp1096Tyr	Clin Transl Sci. 2008, 1:21	19412328
Cardiovascular	Myocardial disease	Cardiomyopathy, dilated	MYH7	4625	160760	Ala279Thr	Genet Med. 2014, 16:601	24503780
Cardiovascular	Myocardial disease	Cardiomyopathy, dilated	MYH7	4625	160760	Ala1332Thr	Eur J Heart Fail. 2011, 13:1185	21750094
Cardiovascular	Myocardial disease	Cardiomyopathy, dilated	MYH7	4625	160760	Ala1660Glu	Eur J Heart Fail. 2011, 13:1185	21750094
Cardiovascular	Myocardial disease	Cardiomyopathy, dilated	MYH7	4625	160760	Ala970Val	Clin Transl Sci. 2008, 1:21	19412328
Cardiovascular	Myocardial disease	Cardiomyopathy, dilated	MYH7	4625	160760	Ala223Thr	Biochem Biophys Res Commun. 2002, 298:116	12379228
Cardiovascular	Myocardial disease	Cardiomyopathy, dilated	MYH7	4625	160760	Ala543Thr	Eur J Heart Fail. 2011, 13:1185	21750094
Cardiovascular	Myocardial disease	Cardiomyopathy, dilated	MYH7	4625	160760	Ala1328Thr	Genet Med. 2014, 16:601	24503780
Cardiovascular	Myocardial disease	Cardiomyopathy, dilated	MYH7	4625	160760	Ala550Val	Eur Heart J. 2005, 26:794	15769782
Cardiovascular	Myocardial disease	Cardiomyopathy, dilated	MYH7	4625	160760	Ala893Val	J Card Fail. 2012, 18:296	22464770
Cardiovascular	Myocardial disease	Cardiomyopathy, dilated	MYH7	4625	160760	Ala1051Val	J Card Fail. 2012, 18:296	22464770
Cardiovascular	Myocardial disease	Cardiomyopathy, dilated	MYH7	4625	160760	Gly733Arg	Eur J Heart Fail. 2011, 13:1185	21750094
Cardiovascular	Myocardial disease	Cardiomyopathy, dilated	MYH7	4625	160760	Gly377Ser	Mol Cell Biochem. 2009, 321:189	18953637
Cardiovascular	Myocardial disease	Cardiomyopathy, dilated	MYH7	4625	160760	Gly377Arg	J Genet. 2009, 88:373	20086309
Cardiovascular	Myocardial disease	Cardiomyopathy, dilated	MYH7	4625	160760	Gly529Asp	Eur J Heart Fail. 2011, 13:1185	21750094
Cardiovascular	Myocardial disease	Cardiomyopathy, dilated	MYH7	4625	160760	Gly1808Ala	Clin Transl Sci. 2008, 1:21	19412328
Cardiovascular	Myocardial disease	Cardiomyopathy, dilated	MYH7	4625	160760	Gly245Glu	Genet Med. 2014, 16:601	24503780
Cardiovascular	Myocardial disease	Cardiomyopathy, dilated	MYH7	4625	160760	Val236Ile	Genet Med. 2010, 12:268	20474083
Cardiovascular	Myocardial disease	Cardiomyopathy, dilated	MYH7	4625	160760	Val964Leu	Clin Transl Sci. 2008, 1:21	19412328
Cardiovascular	Myocardial disease	Cardiomyopathy, dilated	MYH7	4625	160760	Val338Ala	Genet Med. 2010, 12:268	20474083
Cardiovascular	Myocardial disease	Cardiomyopathy, dilated	MYH7	4625	160760	Val139Leu	J Med Genet. 2013, 50:614	23785128
Cardiovascular	Myocardial disease	Cardiomyopathy, dilated	MYH7	4625	160760	Tyr142His	Eur J Heart Fail. 2011, 13:1185	21750094
Cardiovascular	Myocardial disease	Cardiomyopathy, dilated	MYH7	4625	160760	Tyr386Cys	J Card Fail. 2012, 18:296	22464770
Cardiovascular	Myocardial disease	Cardiomyopathy, dilated	MYH7	4625	160760	Ser532Pro	N Engl J Med. 2000, 343:1688	11106718
Cardiovascular	Myocardial disease	Cardiomyopathy, dilated	MYH7	4625	160760	Ser1470Pro	Genet Med. 2014, 16:601	24503780
Cardiovascular	Myocardial disease	Cardiomyopathy, dilated	MYH7	4625	160760	Ser642Leu	Biochem Biophys Res Commun. 2002, 298:116	12379228
Cardiovascular	Myocardial disease	Cardiomyopathy, dilated	MYH7	4625	160760	Ser1465Leu	Eur J Heart Fail. 2011, 13:1185	21750094
Cardiovascular	Myocardial disease	Cardiomyopathy, dilated	MYH7	4625	160760	Phe489Ile	Eur J Heart Fail. 2011, 13:1185	21750094
Cardiovascular	Myocardial disease	Cardiomyopathy, dilated	MYH7	4625	160760	Phe468Leu	J Card Fail. 2012, 18:296	22464770
Cardiovascular	Myocardial disease	Cardiomyopathy, dilated	MYH7	4625	160760	Phe764Leu	N Engl J Med. 2000, 343:1688	11106718
Cardiovascular	Myocardial disease	Cardiomyopathy, dilated	MYPN	84665	608517	Ile213Val	Hum Mol Genet. 2012, 21:2039	22286171
Cardiovascular	Myocardial disease	Cardiomyopathy, dilated	MYPN	84665	608517	Pro961Leu	Eur J Hum Genet. 2013, 21:294	22892539
Cardiovascular	Myocardial disease	Cardiomyopathy, dilated	MYPN	84665	608517	Pro1112Leu	Cardiovasc Res. 2008, 77:118	18006477
Cardiovascular	Myocardial disease	Cardiomyopathy, dilated	MYPN	84665	608517	Arg1088His	Cardiovasc Res. 2008, 77:118	18006477
Cardiovascular	Myocardial disease	Cardiomyopathy, dilated	MYPN	84665	608517	Arg955Trp	Eur J Hum Genet. 2013, 21:294	22892539
Cardiovascular	Myocardial disease	Cardiomyopathy, dilated	MYPN	84665	608517	Arg409Cys	Can J Cardiol. 2014, 30:1655	25448463
Cardiovascular	Myocardial disease	Cardiomyopathy, dilated	MYPN	84665	608517	Ala611Thr	Hum Mol Genet. 2012, 21:2039	22286171
Cardiovascular	Myocardial disease	Cardiomyopathy, dilated	MYPN	84665	608517	Ala882Thr	Hum Mol Genet. 2012, 21:2039	22286171
Cardiovascular	Myocardial disease	Cardiomyopathy, dilated	MYPN	84665	608517	Val1195Met	Cardiovasc Res. 2008, 77:118	18006477
Cardiovascular	Myocardial disease	Cardiomyopathy, dilated	MYPN	84665	608517	Tyr339Phe	Hum Mol Genet. 2012, 21:2039	22286171
Cardiovascular	Myocardial disease	Cardiomyopathy, dilated	MYPN	84665	608517	Phe954Leu	Hum Mol Genet. 2012, 21:2039	22286171
Cardiovascular	Myocardial disease	Cardiomyopathy, dilated	NCOA6	23054	605299	Thr1176Ala	Cell Rep. 2014, 8:991	25131203
Cardiovascular	Myocardial disease	Cardiomyopathy, dilated	NCOA6	23054	605299	Met766Leu	Cell Rep. 2014, 8:991	25131203
[truncated: 19,299 more rows]
