# Supplementary material for: A network medicine approach to investigation and population-based validation of disease manifestations and drug repurposing for COVID-19
Source: PLoS Biol. 2020 Nov 6;18(11):e3000970. doi: 10.1371/journal.pbio.3000970 (PMC7728249; doi:10.1371/journal.pbio.3000970)
Supplement: S5 Table — (XLSX) [file pbio.3000970.s038.xlsx]

## Sheet: S5 Table
S5 Table. COVID-19 clinical studies used in the meta-analysis.
Study	Study period	Location	Patients	Non-severe	Severe	Male	Age	PubMed ID / DOI
Kim, ES	Jan.19 - Feb.17, 2020	Korea	28			15	42.6 ± 13.4	32242348
Qiu, CF	Jan.22 - Feb.12, 2020	Hunan, China	104			49	43 ± 7.5	10.1101/2020.03.04.20026005
Xu, YH	Jan. - Feb., 2020	Hebei, China	50			29	43.9 ± 16.8	32109443
Zhao, W	Dec. 2019 - Feb., 2020	Hunan, China	101			56	44.4 ± 12.3	32125873
Yang, W	Jan.17 - Feb.10, 2020	Zhejiang, China	149			81	45.1 ± 13.4	32112884
Li, K	Jan. - Feb., 2020	Chongqing, China	83	58	25	44	45.5 ± 12.3	32118615
Wu, J	Jan.22 - Feb.14, 2020	Jiangsu, China	80			39	46.1 ± 15.4	32109279
Liu, J	Jan.5 - Jan.24, 2020	Wuhan, China	40	27	13	15	48.7 ± 13.9	10.1101/2020.02.16.20023671
Ai, JW	Dec. 2019 - Feb.10, 2020	Hubei, China	102			52	50.4 ± 16.9	10.1101/2020.02.19.20025023
Mao, L	Jan.16 - Jan.19, 2020	Wuhan, China	214	126	88	87	52.7 ± 15.5	10.1101/2020.02.22.20026500
Leung	Jan.26 - Feb.28, 2020	Hong Kong, China	50			23	55.2 ± 19.5	10.1101/2020.03.30.20045740
Huang, Y	Dec.2019 - Jan., 2020	Wuhan, China	34			14	56.2 ± 17.1	32114074
Zhang, JJ	Jan.16 - Feb.3, 2020	Wuhan, China	140	82	58		25 - 57 - 87	32077115
Mo, P	Jan.1 - Feb.5, 2020	Wuhan, China	155	70	85	86	42 - 54 - 66	32173725
Wang, Z	Jan.16 - Jan.29, 2020	Wuhan, China	69	55	14	32	35 - 42 - 62	32176772
Xu, X	Jan.23 - Feb.4, 2020	Guangdong, China	90			39	18 - 50 - 86	32107577
Tian, S	Jan.10 - Feb.10, 2020	Beijing, China	262			127	1 - 47.5 - 94	32112886
Chen, J	Jan.20 - Feb.6, 2020	Shanghai, China	249			126	36 - 51 - 64	32171869
Wang, D	Jan.1 - Jan.28, 2020	Wuhan, China	138	102	36	75	42 - 56 - 68	32031570
Wan, S	Jan.23 - Feb.8, 2020	Chongqing, China	135	95	40	72	36 - 47 - 55	32198776
Zhou, F	Dec.29, 2019 - Jan.31, 2020	Wuhan, China	191			119	46 - 56 - 67	32171076
Lu, HZ	Jan.1 - Feb.9, 2020	Shanghai, China	265	243	22			10.1101/2020.02.19.20025031
Lu, JT	Jan.21 - Feb.5, 2020	Wuhan, China	75			37	48 - 62 - 71	10.1101/2020.02.20.20025510
Lei, L	Jan.20 - Feb.3, 2020	Chongqing, China	51	44	7	32	34 - 45 - 51	10.1101/2020.02.20.20025536
Guan, WJ	Dec. 2019 - Jan.29, 2020	Whole China	1099	926	173	640	35 - 47 - 58	32109013
Yan, SJ	Jan.22 - Mar.13, 2020	Hainan, China	168	132	36	81	36 - 51 - 62	10.1101/2020.03.19.20038539
Wang, YF	Jan.1 - Feb.10, 2020	Wuhan, China	110	72	38	48		10.1101/2020.03.02.20029306
Liu, YL	Jan.2 - Feb.1, 2020	Wuhan, China	109	56	53	59	43 - 55 - 66	10.1101/2020.02.17.20024166
Cai, QX	Jan.11 - Feb.6, 2020	Shenzhen, China	298			149	33 - 47 - 61	10.1101/2020.02.17.20024018
Feng, ZC	Jan.17 - Feb.1, 2020	Changsha, China	141	126	15	72	34 - 44 - 55	10.1101/2020.02.19.20025296
Liu, JY	Jan.13 - Jan.31, 2020	Beijing, China	61	44	17	31	1 - 40 - 86	10.1101/2020.02.10.20021584
Ai, JW	Jan.22 - Feb.9, 2020	Eastern China cities	20			10	33.75 - 37 - 50.5	10.1101/2020.02.13.20022673
Qian, GQ	Jan.20 - Feb.11, 2020	Zhejiang, China	91			37	36.5 - 50 - 57	32181807
Chen, G	Dec. 2019 - Jan.27, 2020	Wuhan, China	21	10	11	17	50 - 56 - 65	32217835
Ages are in the format of “mean ± standard deviation” and “lower quartile – median – upper quartile”.
