# Supplementary material for: A network medicine approach to investigation and population-based validation of disease manifestations and drug repurposing for COVID-19
Source: PLoS Biol. 2020 Nov 6;18(11):e3000970. doi: 10.1371/journal.pbio.3000970 (PMC7728249; doi:10.1371/journal.pbio.3000970)
Supplement: S6 Table — (XLSX) [file pbio.3000970.s039.xlsx]

## Sheet: S6 Table
S6 Table. Network proximity results for 2,938 drugs against the SARS-CoV-2 data sets.		HCoV-PPI						SARS2-DEG						SARS2-DEP						SARS2-PPI
ID	Name	D	Z	P	O	J	C	D	Z	P	O	J	C	D	Z	P	O	J	C	D	Z	P	O	J	C
DB00001	Lepirudin	2.602	1.844	0.914	0	0	0	2.858	1.735	0.893	0	0	0	2.662	1.646	0.88	0	0	0	2.832	2.133	0.962	0	0	0		D	Network distance using "closest" metric
DB00002	Cetuximab	1.757	-1.398	0.061	0	0	0	1.959	-1.799	0.029	2	0.008	0.167	1.763	-2.255	0.016	1	0.003	0.083	1.901	-0.596	0.111	0	0	0		Z	Z score
DB00004	Denileukin diftitox	2.03	-0.944	0.106	0	0	0	2.269	-0.558	0.253	0	0	0	2.041	-2.413	0.002	0	0	0	2.024	-2.443	0	0	0	0		P	P value
DB00005	Etanercept	1.822	-1.697	0.031	0	0	0	2.02	-2.787	0.001	3	0.012	0.214	1.938	-0.72	0.222	0	0	0	1.974	0.419	0.627	0	0	0		O	Number of overlapped genes
DB00006	Bivalirudin	2.602	1.725	0.899	0	0	0	2.858	1.711	0.895	0	0	0	2.662	1.614	0.879	0	0	0	2.832	2.228	0.97	0	0	0		J	Jaccard index
DB00007	Leuprolide	3.068	0.879	0.842	0	0	0	3.414	1.217	0.958	0	0	0	3.044	0.66	0.696	0	0	0	3.033	0.604	0.677	0	0	0		C	Overlap coefficient
DB00008	Peginterferon alfa-2a	2.045	-0.878	0.049	0	0	0	2.283	-0.722	0.134	0	0	0	2.037	-1.483	0	0	0	0	2.03	-1.443	0	0	0	0
DB00009	Alteplase	1.978	-0.129	0.419	0	0	0	2.14	-1.864	0.03	1	0.004	0.25	1.973	-2.906	0	0	0	0	2	-2.099	0.011	0	0	0
DB00010	Sermorelin	3.835	2.925	0.996	0	0	0	4.069	2.967	1	0	0	0	3.922	3.077	0.999	0	0	0	3.94	3.154	0.999	0	0	0
DB00011	Interferon alfa-n1	2.045	-0.835	0.04	0	0	0	2.283	-0.727	0.11	0	0	0	2.037	-1.479	0	0	0	0	2.03	-1.429	0	0	0	0
DB00012	Darbepoetin alfa	2.075	-0.765	0.049	0	0	0	2.405	-0.215	0.696	0	0	0	2.072	-1.119	0	0	0	0	2.057	-1.152	0	0	0	0
DB00013	Urokinase	1.873	-0.343	0.319	0	0	0	1.988	-4.05	0	4	0.017	0.4	1.917	-1.89	0.018	2	0.007	0.2	1.962	-0.323	0.346	1	0.003	0.1
DB00014	Goserelin	2.694	1.343	0.844	0	0	0	3.013	1.651	0.919	0	0	0	2.793	1.476	0.872	0	0	0	2.901	1.776	0.954	0	0	0
DB00015	Reteplase	1.978	-0.113	0.422	0	0	0	2.14	-1.932	0.03	1	0.004	0.25	1.973	-3.073	0	0	0	0	2	-2.166	0.007	0	0	0
DB00016	Erythropoietin	2.075	-0.726	0.064	0	0	0	2.405	-0.239	0.674	0	0	0	2.072	-1.133	0	0	0	0	2.057	-1.149	0	0	0	0
DB00017	Salmon Calcitonin	2.759	1.25	0.837	0	0	0	2.957	1.098	0.79	0	0	0	2.833	1.166	0.8	0	0	0	2.883	1.262	0.845	0	0	0
DB00018	Interferon alfa-n3	2.045	-0.903	0.03	0	0	0	2.283	-0.705	0.113	0	0	0	2.037	-1.516	0	0	0	0	2.03	-1.442	0	0	0	0
DB00019	Pegfilgrastim	2.045	-0.995	0.026	0	0	0	2.33	-0.373	0.377	0	0	0	2.071	-1.117	0.001	0	0	0	2.06	-1.203	0	0	0	0
DB00020	Sargramostim	1.964	-0.7	0.214	0	0	0	2.178	-0.893	0.188	0	0	0	2.02	-1.069	0.121	0	0	0	2.024	-1.129	0.117	0	0	0
DB00021	Secretin	2.857	1.058	0.788	0	0	0	3.043	0.968	0.777	0	0	0	2.85	0.785	0.686	0	0	0	2.919	0.974	0.746	0	0	0
DB00022	Peginterferon alfa-2b	2.045	-0.85	0.045	0	0	0	2.283	-0.713	0.114	0	0	0	2.037	-1.542	0	0	0	0	2.03	-1.49	0	0	0	0
DB00024	Thyrotropin alfa	2.09	-0.719	0.08	0	0	0	2.388	-0.483	0.466	0	0	0	2.048	-1.249	0	0	0	0	2.051	-1.168	0	0	0	0
DB00025	Antihemophilic factor, human recombinant	1.776	0.324	0.594	0	0	0	1.955	-0.791	0.091	0	0	0	1.809	-0.696	0.112	2	0.007	0.182	1.854	-0.296	0.152	0	0	0
DB00026	Anakinra	2.128	-0.676	0.195	0	0	0	2.44	-0.389	0.615	0	0	0	2.092	-1.098	0	0	0	0	2.075	-1.149	0	0	0	0
DB00028	Immune Globulin Human	1.979	0.411	0.613	0	0	0	2.154	-0.583	0.289	1	0.004	0.1	2	-1.01	0.143	0	0	0	2.006	-0.977	0.143	0	0	0
DB00029	Anistreplase	1.978	-0.117	0.408	0	0	0	2.14	-1.933	0.022	1	0.004	0.25	1.973	-2.919	0	0	0	0	2	-2.249	0.004	0	0	0
DB00030	Insulin Human	1.779	0.15	0.519	0	0	0	1.971	-1.834	0.028	0	0	0	1.869	0.039	0.478	2	0.007	0.154	1.916	0.944	0.801	1	0.003	0.077
DB00031	Tenecteplase	1.755	-0.447	0.295	1	0.007	0.091	1.938	-3.13	0	1	0.004	0.091	1.812	-2.75	0.003	3	0.01	0.273	1.898	-0.046	0.437	0	0	0
DB00032	Menotropins	2.104	-0.414	0.282	0	0	0	2.446	0.406	0.887	0	0	0	2.071	-1.113	0.001	0	0	0	2.066	-1.111	0	0	0	0
DB00033	Interferon gamma-1b	2.104	-0.325	0.364	0	0	0	2.288	-0.769	0.072	0	0	0	2.048	-1.395	0	0	0	0	2.03	-1.475	0	0	0	0
DB00034	Interferon Alfa-2a, Recombinant	2.045	-0.803	0.047	0	0	0	2.283	-0.693	0.12	0	0	0	2.037	-1.477	0	0	0	0	2.03	-1.484	0	0	0	0
DB00035	Desmopressin	2.096	-0.554	0.162	0	0	0	2.464	0.56	0.89	0	0	0	2.078	-1.156	0	0	0	0	2.06	-1.287	0	0	0	0
DB00036	Coagulation factor VIIa Recombinant Human	2.043	-0.048	0.437	0	0	0	2.211	-1.418	0.059	0	0	0	2.007	-3.129	0	1	0.003	0.167	1.997	-3.258	0	1	0.003	0.167
DB00038	Oprelvekin	2.624	-0.17	0.331	0	0	0	2.858	-0.153	0.342	0	0	0	2.73	-0.063	0.329	0	0	0	2.757	-0.01	0.339	0	0	0
DB00039	Palifermin	1.964	1.878	0.969	0	0	0	2.084	-1.208	0.118	0	0	0	1.98	0.52	0.673	0	0	0	1.964	-0.86	0.16	0	0	0
DB00040	Glucagon	2.096	-0.315	0.362	0	0	0	2.432	0.529	0.902	0	0	0	2.092	-0.928	0.004	0	0	0	2.06	-1.192	0	0	0	0
DB00041	Aldesleukin	2.03	-0.91	0.107	0	0	0	2.269	-0.556	0.245	0	0	0	2.041	-2.001	0.002	0	0	0	2.024	-2.275	0	0	0	0
DB00042	Botulinum Toxin Type B	2.022	-0.835	0.086	0	0	0	2.312	0.122	0.659	0	0	0	2.02	-1.685	0	0	0	0	2.021	-1.535	0	0	0	0
DB00043	Omalizumab	2.526	1.396	0.85	0	0	0	2.769	1.38	0.84	0	0	0	2.542	1.17	0.801	0	0	0	2.734	1.937	0.925	0	0	0
DB00044	Lutropin alfa	2.714	0.83	0.707	0	0	0	3.017	1.095	0.811	0	0	0	2.799	0.881	0.716	0	0	0	2.904	1.176	0.812	0	0	0
DB00045	Lyme disease vaccine (recombinant OspA)	2.466	1.214	0.847	0	0	0	2.737	1.161	0.791	0	0	0	2.532	1.06	0.799	0	0	0	2.73	1.883	0.919	0	0	0
DB00046	Insulin Lispro	1.963	-1.076	0.089	0	0	0	2.202	-0.627	0.217	0	0	0	1.986	-1.878	0	1	0.003	0.5	2.012	-1.223	0.005	0	0	0
DB00047	Insulin glargine	1.963	-1.016	0.091	0	0	0	2.202	-0.694	0.227	0	0	0	1.986	-1.923	0	1	0.003	0.5	2.012	-1.273	0.006	0	0	0
DB00048	Collagenase clostridium histolyticum	2.059	1.483	0.93	0	0	0	2.247	0.413	0.706	0	0	0	2.01	-2.143	0.007	0	0	0	2.018	-1.965	0.006	0	0	0
DB00050	Cetrorelix	2.694	1.267	0.827	0	0	0	3.013	1.627	0.93	0	0	0	2.793	1.465	0.871	0	0	0	2.901	1.615	0.932	0	0	0
DB00051	Adalimumab	1.896	-0.806	0.183	0	0	0	2.053	-2.711	0.005	3	0.012	0.25	1.987	0.006	0.482	0	0	0	1.988	-0.27	0.355	0	0	0
DB00052	Somatotropin	2.022	-1.053	0.011	0	0	0	2.339	-0.248	0.479	0	0	0	2.041	-1.373	0	0	0	0	2.039	-1.294	0	0	0	0
DB00054	Abciximab	1.89	-0.119	0.427	0	0	0	2.057	-1.803	0.036	3	0.012	0.214	1.961	-0.053	0.464	1	0.003	0.071	2	1.43	0.906	0	0	0
DB00055	Drotrecogin alfa	1.979	0.662	0.713	0	0	0	2.132	-1.047	0.16	2	0.008	0.167	1.987	-1.23	0.088	1	0.003	0.083	1.985	-1.694	0.031	1	0.003	0.083
DB00056	Gemtuzumab ozogamicin	1.972	0.387	0.614	0	0	0	2.136	-0.944	0.189	2	0.008	0.167	2	-0.793	0.19	0	0	0	2.02	0.042	0.501	0	0	0
DB00058	Alpha-1-proteinase inhibitor	2.556	1.396	0.838	0	0	0	2.849	1.346	0.801	0	0	0	2.727	1.723	0.886	0	0	0	2.835	1.909	0.952	0	0	0
DB00060	Interferon beta-1a	2.045	-0.832	0.039	0	0	0	2.283	-0.696	0.118	0	0	0	2.037	-1.371	0	0	0	0	2.03	-1.402	0	0	0	0
DB00061	Pegademase	1.789	-1.709	0.039	0	0	0	2.073	-0.973	0.069	0	0	0	1.853	-1.54	0.025	0	0	0	1.988	-0.334	0.2	0	0	0
DB00062	Human Serum Albumin	2.059	-0.286	0.36	0	0	0	2.256	-0.665	0.152	0	0	0	2	-2.074	0	1	0.003	0.333	2.012	-1.833	0	0	0	0
DB00063	Eptifibatide	2.323	0.843	0.784	0	0	0	2.694	1.397	0.839	1	0.004	1	2.515	1.478	0.858	0	0	0	2.718	2.425	0.966	0	0	0
DB00064		2.059	-0.297	0.363	0	0	0	2.256	-0.675	0.156	0	0	0	2	-1.856	0	1	0.003	0.333	2.012	-1.722	0	0	0	0
DB00065	Infliximab	2.03	-0.549	0.144	0	0	0	2.241	-0.716	0.072	1	0.004	1	2.048	-0.952	0.001	0	0	0	2.021	-1.086	0	0	0	0
DB00066	Follitropin	2.113	-0.604	0.154	0	0	0	2.453	-0.085	0.772	0	0	0	2.082	-1.064	0	0	0	0	2.075	-1.046	0	0	0	0
DB00067	Vasopressin	2.096	-0.589	0.147	0	0	0	2.464	0.577	0.882	0	0	0	2.078	-1.227	0	0	0	0	2.06	-1.326	0	0	0	0
DB00068	Interferon beta-1b	2.045	-0.844	0.049	0	0	0	2.283	-0.7	0.122	0	0	0	2.037	-1.54	0	0	0	0	2.03	-1.535	0	0	0	0
DB00069	Interferon alfacon-1	2.045	-0.867	0.05	0	0	0	2.283	-0.711	0.111	0	0	0	2.037	-1.42	0	0	0	0	2.03	-1.537	0	0	0	0
DB00070	Hyaluronidase (ovine)	2.008	-0.799	0.057	1	0.008	1	2.254	-0.729	0.095	0	0	0	2.017	-1.194	0	0	0	0	2.036	-0.983	0	0	0	0
DB00071	Insulin Pork	1.808	-0.161	0.408	0	0	0	2.008	-1.296	0.119	0	0	0	1.876	-0.813	0.184	2	0.007	0.143	1.925	0.273	0.564	1	0.003	0.071
DB00072	Trastuzumab	1.731	-1.069	0.102	0	0	0	1.918	-2.248	0.019	2	0.008	0.154	1.728	-2.2	0.017	1	0.003	0.077	1.884	-0.177	0.212	0	0	0
DB00073	Rituximab	1.972	0.375	0.619	0	0	0	2.156	-0.293	0.38	2	0.008	0.167	2	-0.757	0.196	0	0	0	2.017	-0.211	0.385	0	0	0
DB00074	Basiliximab	1.924	-0.662	0.219	0	0	0	2.115	-1.265	0.118	2	0.008	0.154	1.99	-0.673	0.236	0	0	0	2.02	0.586	0.702	0	0	0
DB00075	Muromonab	1.884	-0.4	0.332	0	0	0	2.126	0.637	0.76	2	0.008	0.133	1.945	-0.909	0.166	0	0	0	1.988	0.669	0.725	0	0	0
DB00078	Ibritumomab tiuxetan	1.972	0.306	0.581	0	0	0	2.156	-0.281	0.415	2	0.008	0.167	2	-0.728	0.214	0	0	0	2.017	-0.149	0.425	0	0	0
DB00081	Tositumomab	1.993	0.731	0.738	0	0	0	2.198	0.791	0.788	1	0.004	0.091	2.003	-0.962	0.134	0	0	0	2.032	0.209	0.561	0	0	0
DB00082	Pegvisomant	2.06	-0.897	0.008	0	0	0	2.397	-0.452	0.54	0	0	0	2.061	-1.163	0	0	0	0	2.066	-1.108	0	0	0	0
DB00083	Botulinum toxin type A	2.06	-0.538	0.162	0	0	0	2.335	-0.038	0.603	0	0	0	2.041	-1.409	0	0	0	0	2.015	-1.646	0	0	0	0
DB00086	Streptokinase	2.03	-0.868	0.081	0	0	0	2.288	-0.438	0.292	0	0	0	2.031	-1.686	0	0	0	0	2.048	-1.328	0	0	0	0
DB00087	Alemtuzumab	1.993	0.502	0.664	0	0	0	2.198	0.522	0.693	1	0.004	0.091	2.003	-1.248	0.083	0	0	0	2.041	0.339	0.587	0	0	0
DB00089	Capromab pendetide	2.902	0.592	0.639	0	0	0	3.138	0.64	0.678	0	0	0	2.949	0.603	0.609	0	0	0	2.955	0.559	0.584	0	0	0
DB00091	Ciclosporin	1.978	-0.794	0.201	2	0.015	0.5	2.191	-1.049	0.15	0	0	0	1.966	-3.528	0	0	0	0	1.991	-3.001	0	0	0	0
DB00092	Alefacept	1.986	0.528	0.673	0	0	0	2.198	0.89	0.814	1	0.004	0.091	1.993	-1.369	0.072	0	0	0	2.035	0.455	0.659	0	0	0
DB00093	Felypressin	2.744	0.325	0.481	0	0	0	3.06	0.608	0.641	0	0	0	2.812	0.3	0.474	0	0	0	2.931	0.706	0.656	0	0	0
DB00094	Urofollitropin	2.113	-0.611	0.181	0	0	0	2.453	-0.167	0.752	0	0	0	2.082	-1.063	0	0	0	0	2.075	-1.027	0	0	0	0
DB00095	Efalizumab	1.972	0.06	0.483	0	0	0	2.161	-0.493	0.331	1	0.004	0.091	2.003	-1.014	0.143	0	0	0	2.023	-0.281	0.379	0	0	0
DB00097	Choriogonadotropin alfa	2.104	-0.388	0.305	0	0	0	2.446	0.364	0.877	0	0	0	2.071	-1.121	0	0	0	0	2.066	-1.096	0	0	0	0
DB00098	Antithymocyte immunoglobulin (rabbit)	1.837	-2.142	0.009	0	0	0	2.083	-1.474	0.066	2	0.008	0.222	1.917	-2.846	0	1	0.003	0.111	1.979	-0.481	0.283	1	0.003	0.111
DB00099	Filgrastim	2.045	-0.944	0.018	0	0	0	2.33	-0.396	0.376	0	0	0	2.071	-1.203	0	0	0	0	2.06	-1.237	0	0	0	0
DB00100	Coagulation Factor IX (Recombinant)	2	0.991	0.82	0	0	0	2.16	-0.607	0.282	0	0	0	1.983	-1.905	0.029	1	0.003	0.143	1.971	-2.943	0	1	0.003	0.143
DB00102	Becaplermin	1.978	0.517	0.655	0	0	0	2.154	-0.795	0.214	0	0	0	1.959	-2.57	0.004	0	0	0	1.994	-1.448	0.042	0	0	0
DB00104	Octreotide	2.043	0.652	0.733	0	0	0	2.308	1.765	0.959	0	0	0	2.03	-1.702	0.018	0	0	0	2.024	-1.974	0.008	0	0	0
DB00105	Interferon alfa-2b	2.045	-0.919	0.049	0	0	0	2.283	-0.744	0.101	0	0	0	2.037	-1.635	0	0	0	0	2.03	-1.383	0	0	0	0
DB00106	Abarelix	3.068	0.81	0.824	0	0	0	3.414	1.194	0.959	0	0	0	3.044	0.649	0.709	0	0	0	3.033	0.623	0.679	0	0	0
DB00107	Oxytocin	2.08	-0.52	0.227	0	0	0	2.449	1.218	0.945	0	0	0	2.071	-1.338	0.001	0	0	0	2.05	-1.518	0	0	0	0
DB00108	Natalizumab	1.674	-2.086	0.025	0	0	0	2.066	0.362	0.677	2	0.008	0.167	1.819	-0.929	0.075	0	0	0	1.948	0.659	0.822	0	0	0
DB00110	Palivizumab	1.993	0.415	0.62	0	0	0	2.199	0.419	0.69	1	0.004	0.1	2.003	-1.409	0.063	0	0	0	2.041	0.284	0.579	0	0	0
DB00111	Daclizumab	1.938	-0.444	0.308	0	0	0	2.14	-0.657	0.262	1	0.004	0.083	1.993	-0.763	0.2	0	0	0	2.02	0.32	0.606	0	0	0
DB00112	Bevacizumab	1.965	0.203	0.543	0	0	0	2.149	-0.429	0.341	1	0.004	0.091	1.987	-1.287	0.075	0	0	0	2.032	0.708	0.731	0	0	0
DB00113	Technetium Tc-99m arcitumomab	2.316	-0.056	0.641	1	0.008	1	2.707	0.446	0.633	0	0	0	2.502	0.329	0.635	0	0	0	2.604	0.678	0.68	0	0	0
DB00114	Pyridoxal phosphate	1.803	1.949	0.987	0	0	0	2.039	2.233	1	0	0	0	1.799	0.436	0.698	2	0.006	0.039	1.836	0.305	0.587	1	0.003	0.02
DB00115	Cyanocobalamin	2.07	1.125	0.857	0	0	0	2.282	1.124	0.862	1	0.004	0.1	2.03	-2.174	0.011	0	0	0	2.026	-2.31	0.001	0	0	0
DB00116	Tetrahydrofolic acid	1.965	1.497	0.997	0	0	0	2.116	0.821	0.927	0	0	0	1.941	0.466	0.715	0	0	0	1.93	-0.008	0.339	0	0	0
DB00117	Histidine	2.051	-0.562	0.227	0	0	0	2.306	-0.057	0.552	0	0	0	2.024	-2.018	0	0	0	0	2.03	-2.179	0	0	0	0
DB00118	Ademetionine	1.979	-0.234	0.374	0	0	0	2.192	-0.215	0.423	0	0	0	2.02	-1.133	0.111	0	0	0	1.988	-2.886	0	1	0.003	0.111
DB00119	Pyruvic acid	1.911	0.649	0.687	0	0	0	2.09	-0.473	0.339	0	0	0	1.918	-1.654	0.037	1	0.003	0.071	1.951	-1.123	0.116	0	0	0
DB00120	L-Phenylalanine	1.986	-0.119	0.422	0	0	0	2.197	-0.079	0.468	0	0	0	1.967	-3.342	0	0	0	0	1.988	-2.779	0.002	0	0	0
DB00121	Biotin	1.829	1.348	0.939	0	0	0	2	0.021	0.411	0	0	0	1.866	0.424	0.692	0	0	0	1.902	0.51	0.741	1	0.003	0.071
DB00122	Choline	2.021	1.041	0.83	0	0	0	2.196	-0.002	0.499	0	0	0	1.977	-2.908	0.002	0	0	0	1.991	-2.707	0.002	0	0	0
DB00123	L-Lysine	2.037	0.799	0.755	0	0	0	2.196	-0.931	0.18	0	0	0	1.997	-2.618	0.003	0	0	0	1.991	-2.976	0	0	0	0
DB00125	L-Arginine	1.936	0.144	0.526	0	0	0	2.138	-0.313	0.399	1	0.004	0.125	1.92	-3.195	0	0	0	0	1.95	-2.851	0.001	0	0	0
DB00126	Ascorbic acid	1.91	1.71	0.952	0	0	0	2.039	-0.582	0.293	1	0.004	0.042	1.892	-1.004	0.142	0	0	0	1.919	-0.755	0.203	1	0.003	0.042
DB00127	Spermine	1.882	-0.604	0.251	0	0	0	2.128	0.382	0.678	1	0.004	0.083	1.885	-3.679	0	0	0	0	1.919	-3.334	0.001	0	0	0
DB00128	Aspartic acid	1.81	0.392	0.629	0	0	0	2.02	-0.297	0.396	1	0.004	0.048	1.843	-1.762	0.029	1	0.003	0.048	1.915	0.502	0.671	0	0	0
DB00129	Ornithine	2.021	1.993	0.97	0	0	0	2.139	-0.579	0.311	0	0	0	1.964	-2.069	0.01	1	0.003	0.077	1.959	-2.823	0.001	0	0	0
DB00130	L-Glutamine	2.074	0.741	0.794	0	0	0	2.321	0.963	0.898	0	0	0	2.02	-2.336	0	0	0	0	1.997	-2.813	0	0	0	0
DB00131	Adenosine phosphate	1.544	0.224	0.546	1	0.006	0.038	1.856	0.297	0.581	0	0	0	1.695	0.663	0.823	1	0.003	0.038	1.799	1.435	0.996	0	0	0
DB00132	Alpha-Linolenic Acid	1.889	0.054	0.485	0	0	0	2.099	-0.041	0.523	0	0	0	1.954	0.014	0.493	0	0	0	1.983	0.7	0.734	0	0	0
DB00133	Serine	2.014	0.576	0.675	0	0	0	2.185	-0.739	0.248	0	0	0	2.007	-2.051	0.012	0	0	0	2.006	-2.4	0.004	0	0	0
DB00134	Methionine	2.066	0.432	0.641	0	0	0	2.271	-0.031	0.532	0	0	0	2.027	-2.426	0	0	0	0	2.015	-2.72	0	0	0	0
DB00135	Tyrosine	2.022	-0.658	0.215	0	0	0	2.268	-0.118	0.473	0	0	0	2.017	-2.744	0	0	0	0	2	-2.938	0	0	0	0
DB00136	Calcitriol	2.007	-0.399	0.318	0	0	0	2.182	-1.568	0.044	1	0.004	0.2	2.007	-2.694	0	0	0	0	2.033	-2.074	0.01	0	0	0
DB00138	Cystine	2.119	-0.688	0.128	0	0	0	2.389	-0.478	0.417	0	0	0	2.071	-1.195	0	0	0	0	2.048	-1.265	0	0	0	0
DB00139	Succinic acid	1.943	4.197	1	0	0	0	2.059	1.649	0.96	1	0.004	0.04	1.864	-0.107	0.428	0	0	0	1.866	-1.4	0.077	0	0	0
DB00140	Riboflavin	1.838	-0.692	0.165	0	0	0	2.157	0.549	0.812	0	0	0	1.905	-0.684	0.132	0	0	0	1.94	-0.321	0.192	0	0	0
DB00141	N-Acetylglucosamine	2.021	0.893	0.794	0	0	0	2.188	-0.515	0.311	0	0	0	2	-2.104	0.007	0	0	0	1.979	-3.356	0	0	0	0
DB00142	Glutamic Acid	1.824	2.256	0.994	0	0	0	1.96	0.424	0.628	0	0	0	1.825	1.099	0.864	2	0.006	0.03	1.832	-0.194	0.401	2	0.005	0.03
DB00143	Glutathione	1.848	0.673	0.723	0	0	0	2	-1.059	0.123	0	0	0	1.873	-0.614	0.253	1	0.003	0.025	1.919	0.215	0.568	1	0.003	0.025
DB00144	Phosphatidyl serine	1.93	0.671	0.761	0	0	0	2.12	0.223	0.559	0	0	0	1.897	-0.96	0.117	0	0	0	1.959	-0.085	0.32	1	0.003	0.1
DB00145	Glycine	1.925	2.464	0.998	0	0	0	2.077	1.244	0.973	0	0	0	1.909	0.737	0.894	0	0	0	1.914	0.37	0.67	0	0	0
DB00146	Calcifediol	2.03	-0.759	0.058	0	0	0	2.289	-0.539	0.205	0	0	0	2.044	-1.177	0.001	0	0	0	2.042	-1.245	0	0	0	0
DB00147	Pyridoxal	2.119	-0.752	0.121	0	0	0	2.408	-0.562	0.466	0	0	0	2.082	-1.192	0	0	0	0	2.063	-1.279	0	0	0	0
DB00148	Creatine	2.029	0.514	0.65	0	0	0	2.307	2.188	0.978	0	0	0	2.017	-2.165	0.008	0	0	0	2.009	-2.807	0.002	0	0	0
DB00149	L-Leucine	2.051	1.159	0.851	0	0	0	2.253	0.526	0.736	0	0	0	1.987	-3.485	0	0	0	0	2.006	-2.71	0.001	0	0	0
DB00150	L-Tryptophan	2	-0.399	0.292	0	0	0	2.217	-0.633	0.244	0	0	0	2.007	-1.985	0	0	0	0	1.997	-2.36	0	0	0	0
DB00151	L-Cysteine	1.917	-0.094	0.437	0	0	0	2.127	-0.035	0.494	0	0	0	1.908	-3.527	0	0	0	0	1.971	-1.044	0.13	0	0	0
DB00152	Thiamine	1.848	-0.436	0.21	0	0	0	2.068	-0.646	0.153	0	0	0	1.879	-1.139	0.083	1	0.003	0.167	1.944	-0.373	0.208	1	0.003	0.167
DB00153	Ergocalciferol	1.89	-0.131	0.336	0	0	0	2.115	-0.159	0.295	1	0.004	0.25	1.97	0.102	0.422	0	0	0	1.988	0.187	0.485	0	0	0
DB00154	Dihomo-gamma-linolenic acid	2.081	0.114	0.574	0	0	0	2.286	-0.333	0.363	1	0.004	0.333	2.051	-1.569	0	0	0	0	2.039	-2.06	0	0	0	0
DB00155	L-Citrulline	1.889	-0.643	0.218	1	0.007	0.083	2.103	-0.755	0.227	2	0.008	0.167	1.882	-4.292	0	0	0	0	1.948	-2.175	0.008	0	0	0
DB00156	L-Threonine	2.067	0.194	0.596	0	0	0	2.295	0.066	0.596	0	0	0	2.017	-2.518	0	0	0	0	2.012	-2.124	0	1	0.003	0.333
DB00157	NADH	1.685	4.453	1	1	0.004	0.008	1.825	2.166	0.994	2	0.005	0.015	1.52	-0.39	0.33	11	0.026	0.081	1.612	0.487	0.683	5	0.011	0.037
DB00158	Folic acid	2.104	-0.203	0.544	0	0	0	2.342	-0.167	0.542	0	0	0	2.064	-1.209	0	0	0	0	2.036	-1.529	0	0	0	0
DB00159	Icosapent	1.903	0.273	0.575	0	0	0	2.099	-0.286	0.414	1	0.004	0.083	1.941	-0.899	0.169	0	0	0	1.953	-1.072	0.134	1	0.003	0.083
DB00160	L-Alanine	2.062	2.812	0.996	0	0	0	2.213	1.254	0.894	0	0	0	1.984	-1.961	0.02	0	0	0	1.988	-2.157	0.012	0	0	0
DB00161	L-Valine	2.081	0.792	0.835	0	0	0	2.316	0.72	0.878	0	0	0	2.01	-2.158	0	0	0	0	2.018	-1.893	0	0	0	0
DB00162	Vitamin A	1.722	-1.444	0.042	0	0	0	1.976	-1.041	0.067	0	0	0	1.733	-1.975	0.015	2	0.006	0.105	1.875	-0.648	0.103	0	0	0
DB00163	Vitamin E	1.783	0.718	0.8	0	0	0	2	0.137	0.469	0	0	0	1.842	0.161	0.481	0	0	0	1.889	0.419	0.679	0	0	0
DB00165	Pyridoxine	2	0.363	0.611	0	0	0	2.197	-0.219	0.418	0	0	0	1.99	-2.538	0.004	0	0	0	1.988	-2.731	0.001	0	0	0
DB00166	Lipoic Acid	1.863	1.013	0.824	0	0	0	2.078	0.678	0.769	0	0	0	1.895	-0.572	0.248	0	0	0	1.936	0.229	0.549	0	0	0
DB00167	Isoleucine	2.007	0.567	0.68	0	0	0	2.195	-0.323	0.402	0	0	0	1.966	-3.077	0	1	0.003	0.2	1.994	-2.472	0.001	0	0	0
DB00168	Aspartame	2.617	1.137	0.804	0	0	0	2.828	1.062	0.778	0	0	0	2.614	0.864	0.734	0	0	0	2.73	1.197	0.799	0	0	0
DB00169	Cholecalciferol	1.978	-1.146	0.064	0	0	0	2.192	-1.318	0.052	0	0	0	2.007	-2.122	0.001	0	0	0	2.015	-2.128	0	0	0	0
DB00170	Menadione	1.534	-1.854	0.017	1	0.006	0.032	1.847	-1.299	0.042	2	0.008	0.065	1.672	-2.447	0.019	1	0.003	0.032	1.799	-0.099	0.319	1	0.003	0.032
DB00171	ATP	1.451	0.225	0.532	0	0	0	1.76	0.099	0.469	1	0.004	0.019	1.529	-0.17	0.314	1	0.003	0.019	1.672	0.995	0.955	1	0.003	0.019
DB00172	Proline	1.801	-0.045	0.436	3	0.02	0.158	2.06	0.971	0.848	0	0	0	1.871	-0.709	0.21	1	0.003	0.053	1.909	-0.075	0.425	0	0	0
DB00173	Adenine	1.942	0.765	0.831	0	0	0	2.101	-0.155	0.368	1	0.004	0.143	1.913	-0.559	0.17	0	0	0	1.947	-0.129	0.251	0	0	0
DB00174	Asparagine	1.993	-0.097	0.446	0	0	0	2.215	0.103	0.553	0	0	0	1.96	-3.881	0	1	0.003	0.167	1.979	-3.485	0	1	0.003	0.167
DB00175	Pravastatin	2.082	-0.711	0.078	0	0	0	2.433	0.05	0.812	0	0	0	2.082	-1.03	0	0	0	0	2.057	-1.132	0	0	0	0
DB00176	Fluvoxamine	2.051	-0.19	0.378	0	0	0	2.283	0.075	0.569	0	0	0	2.017	-2.884	0	0	0	0	2.009	-3.439	0	1	0.003	0.167
DB00177	Valsartan	2.406	1.109	0.836	0	0	0	2.733	1.551	0.865	0	0	0	2.539	1.371	0.84	0	0	0	2.682	2.127	0.915	0	0	0
DB00178	Ramipril	2.096	-0.927	0.026	0	0	0	2.427	-0.462	0.551	0	0	0	2.071	-1.264	0	0	0	0	2.051	-1.291	0	0	0	0
DB00179	Masoprocol	1.503	-0.714	0.115	0	0	0	1.809	-0.702	0.139	1	0.004	0.04	1.59	-1.006	0.064	4	0.013	0.16	1.784	0.726	0.862	0	0	0
DB00180	Flunisolide	1.844	-0.114	0.34	0	0	0	2.077	-0.194	0.294	0	0	0	1.949	0.308	0.598	0	0	0	1.967	0.38	0.644	0	0	0
DB00181	Baclofen	1.796	-1.329	0.079	0	0	0	2.059	-0.891	0.108	0	0	0	1.889	-1.065	0.093	0	0	0	1.976	0.07	0.4	0	0	0
DB00182	Amphetamine	1.901	-0.034	0.44	0	0	0	2.116	0.302	0.641	1	0.004	0.053	1.884	-3.313	0.001	0	0	0	1.949	-1.561	0.05	0	0	0
DB00183	Pentagastrin	2.56	1.039	0.751	0	0	0	2.833	1.234	0.797	0	0	0	2.643	1.143	0.776	0	0	0	2.823	1.783	0.935	0	0	0
DB00184	Nicotine	2.02	0.965	0.801	0	0	0	2.244	1.738	0.945	0	0	0	2.016	-1.17	0.109	0	0	0	1.977	-3.523	0	0	0	0
DB00185	Cevimeline	2.292	6.427	0.998	0	0	0	2.661	7.883	0.998	0	0	0	2.38	9.158	1	0	0	0	2.451	10.616	1	0	0	0
DB00186	Lorazepam	2.033	1.525	0.932	0	0	0	2.245	2.045	0.981	0	0	0	2.006	-1.229	0.093	0	0	0	1.986	-2.76	0.005	0	0	0
DB00187	Esmolol	2.617	0.861	0.714	0	0	0	2.918	1.106	0.8	0	0	0	2.696	0.88	0.727	0	0	0	2.841	1.315	0.843	0	0	0
DB00188	Bortezomib	1.658	0.869	0.79	1	0.007	0.05	1.88	-0.742	0.126	0	0	0	1.785	0.918	0.919	1	0.003	0.05	1.838	1.011	0.955	0	0	0
DB00189	Ethchlorvynol	2.048	1.305	0.892	0	0	0	2.28	2.323	0.987	0	0	0	2.023	-1.346	0.075	0	0	0	1.991	-3.459	0	0	0	0
DB00190	Carbidopa	1.948	0.892	0.884	0	0	0	2.12	0.095	0.484	0	0	0	1.969	0.305	0.592	0	0	0	1.994	0.478	0.737	0	0	0
DB00191	Phentermine	2.088	-0.328	0.336	0	0	0	2.36	0.362	0.806	0	0	0	2.044	-2.008	0	0	0	0	2.047	-1.694	0	0	0	0
DB00192	Indecainide	2.113	-0.815	0.094	0	0	0	2.427	-0.451	0.571	0	0	0	2.072	-1.287	0	0	0	0	2.075	-1.232	0	0	0	0
DB00193	Tramadol	2.007	1.957	0.965	0	0	0	2.317	5.179	1	0	0	0	2.027	1.131	0.86	0	0	0	2.003	-0.37	0.341	0	0	0
DB00194	Vidarabine	1.747	-0.683	0.141	2	0.014	0.111	2.016	-0.209	0.305	0	0	0	1.819	-1.077	0.072	2	0.006	0.111	1.909	0.127	0.431	1	0.003	0.056
DB00195	Betaxolol	1.948	-0.887	0.162	0	0	0	2.214	-0.108	0.528	1	0.004	0.333	1.929	-2.755	0	0	0	0	1.976	-1.856	0	0	0	0
DB00196	Fluconazole	1.854	-0.742	0.147	0	0	0	2.047	-1.21	0.07	0	0	0	1.882	-1.327	0.059	1	0.003	0.2	1.947	-0.546	0.138	0	0	0
DB00197	Troglitazone	1.803	1.691	0.968	0	0	0	1.883	-2.16	0.03	1	0.004	0.04	1.83	0.348	0.624	1	0.003	0.04	1.902	1.008	0.973	0	0	0
DB00198	Oseltamivir	2.104	-0.355	0.323	0	0	0	2.41	0.307	0.861	0	0	0	2.064	-1.284	0	1	0.003	0.333	2.045	-1.376	0	1	0.003	0.333
DB00199	Erythromycin	2.014	0.912	0.782	0	0	0	2.194	-0.233	0.426	0	0	0	1.99	-1.784	0.023	0	0	0	2.009	-1.462	0.05	0	0	0
DB00200	Hydroxocobalamin	2.092	1.34	0.899	0	0	0	2.279	0.568	0.721	1	0.004	0.111	2.033	-2.383	0.003	0	0	0	2.035	-2.515	0.002	0	0	0
DB00201	Caffeine	1.751	0.341	0.603	0	0	0	1.989	0.417	0.654	1	0.004	0.027	1.833	0.473	0.708	0	0	0	1.889	0.684	0.878	0	0	0
DB00202	Succinylcholine	2.324	5.085	0.993	0	0	0	2.711	6.224	0.997	0	0	0	2.405	4.439	0.984	0	0	0	2.488	4.831	0.986	0	0	0
DB00203	Sildenafil	2.02	1.704	0.949	0	0	0	2.152	-0.203	0.434	1	0.004	0.053	1.994	-1.053	0.134	0	0	0	1.977	-2.414	0.008	0	0	0
DB00204	Dofetilide	2.074	-0.485	0.284	0	0	0	2.363	0.247	0.797	0	0	0	2.058	-1.337	0	0	0	0	2.024	-1.714	0	0	0	0
DB00205	Pyrimethamine	1.851	-0.174	0.303	0	0	0	2.112	0.356	0.628	0	0	0	1.907	-0.505	0.184	3	0.01	0.333	1.962	0.198	0.479	0	0	0
DB00206	Reserpine	1.803	-0.663	0.236	0	0	0	2.102	1.745	0.965	0	0	0	1.899	-0.303	0.35	0	0	0	1.908	-1.171	0.116	0	0	0
DB00207	Azithromycin	2.015	-0.677	0.214	0	0	0	2.254	-0.112	0.47	0	0	0	2.003	-3.031	0	0	0	0	1.994	-3.574	0	0	0	0
DB00208	Ticlopidine	2.014	0.498	0.705	0	0	0	2.198	-0.106	0.459	1	0.004	0.077	2.016	-1.602	0.055	0	0	0	1.959	-4.648	0	1	0.003	0.077
DB00209	Trospium	2.353	3.766	0.986	0	0	0	2.728	4.336	0.989	0	0	0	2.432	3.623	0.973	0	0	0	2.548	4.004	0.983	0	0	0
DB00210	Adapalene	1.942	1.611	0.929	0	0	0	2.092	-0.657	0.266	0	0	0	1.977	0.75	0.747	0	0	0	1.988	0.866	0.806	0	0	0
DB00211	Midodrine	1.846	-0.94	0.123	0	0	0	2.064	-1.26	0.078	0	0	0	1.909	-0.793	0.115	0	0	0	1.961	-0.477	0.148	0	0	0
DB00212	Remikiren	2.955	1.506	0.964	0	0	0	3.116	1.417	0.942	0	0	0	2.945	1.308	0.905	0	0	0	2.97	1.385	0.937	0	0	0
DB00213	Pantoprazole	1.986	1.059	0.842	0	0	0	2.194	0.802	0.794	0	0	0	1.953	-2.655	0.002	1	0.003	0.167	1.97	-2.6	0.002	0	0	0
DB00214	Torasemide	2.917	0.438	0.568	0	0	0	3.177	0.542	0.632	0	0	0	2.956	0.402	0.533	0	0	0	2.988	0.471	0.563	0	0	0
DB00215	Citalopram	2.041	2.228	0.984	0	0	0	2.234	2.071	0.977	0	0	0	2	-1.004	0.146	0	0	0	1.994	-1.776	0.018	1	0.003	0.077
DB00216	Eletriptan	1.986	-1.723	0.019	0	0	0	2.319	0.946	0.892	0	0	0	2.023	-2.249	0	0	0	0	2.044	-1.36	0	0	0	0
DB00217	Bethanidine	1.935	-0.671	0.22	0	0	0	2.202	0.612	0.752	1	0.004	0.143	1.916	-3.829	0	0	0	0	1.962	-2.959	0	0	0	0
DB00218	Moxifloxacin	2.022	-0.8	0.105	0	0	0	2.288	-0.213	0.461	0	0	0	2.027	-1.692	0	0	0	0	2.024	-1.686	0	0	0	0
DB00219	Oxyphenonium	2.059	0.253	0.58	0	0	0	2.325	0.787	0.885	0	0	0	2.054	-1.324	0.013	0	0	0	2.042	-1.62	0.002	0	0	0
DB00220	Nelfinavir	1.605	0.373	0.605	0	0	0	1.829	-0.402	0.197	0	0	0	1.663	-0.241	0.28	1	0.003	0.05	1.818	0.969	0.971	0	0	0
DB00221	Isoetarine	1.853	-1.415	0.061	0	0	0	2.132	-0.103	0.491	1	0.004	0.25	1.889	-3.443	0	0	0	0	1.94	-2.516	0.001	0	0	0
DB00222	Glimepiride	2.104	-0.571	0.188	0	0	0	2.47	0.358	0.857	0	0	0	2.081	-1.103	0	0	0	0	2.051	-1.259	0	0	0	0
DB00223	Diflorasone	1.851	-0.41	0.233	0	0	0	2.103	-0.102	0.34	0	0	0	1.949	0.06	0.384	0	0	0	1.973	0.176	0.486	0	0	0
DB00224	Indinavir	2.125	-0.008	0.624	0	0	0	2.455	0.865	0.926	0	0	0	2.084	-1.129	0.001	0	0	0	2.051	-1.41	0	0	0	0
DB00226	Guanadrel	2.522	0.799	0.726	0	0	0	2.863	1.069	0.769	0	0	0	2.67	1.079	0.77	0	0	0	2.71	1.117	0.763	0	0	0
DB00227	Lovastatin	1.724	0.069	0.445	0	0	0	1.992	0.244	0.531	0	0	0	1.816	0.131	0.427	1	0.003	0.077	1.933	1.046	0.998	1	0.003	0.077
DB00228	Enflurane	1.975	1.302	0.888	0	0	0	2.167	1.755	0.967	0	0	0	1.962	-0.765	0.21	0	0	0	1.942	-2.619	0.002	0	0	0
DB00229	Cefotiam	2.351	3.85	0.984	0	0	0	2.648	4.589	0.987	0	0	0	2.405	4.2	0.981	0	0	0	2.515	4.832	0.989	0	0	0
DB00230	Pregabalin	2.074	1.249	0.893	0	0	0	2.277	0.465	0.737	0	0	0	2.03	-1.506	0.016	0	0	0	2.003	-2.348	0	0	0	0
DB00231	Temazepam	2.013	1.27	0.9	0	0	0	2.212	1.57	0.95	0	0	0	2.006	-0.561	0.263	0	0	0	1.986	-2.134	0.016	0	0	0
DB00232	Methyclothiazide	2.103	-0.542	0.215	0	0	0	2.447	0.331	0.856	0	0	0	2.068	-1.253	0	0	0	0	2.06	-1.251	0	0	0	0
DB00233	Aminosalicylic Acid	1.797	-0.29	0.247	0	0	0	2.038	-0.297	0.235	1	0.004	0.143	1.896	-0.05	0.333	0	0	0	1.92	-0.086	0.284	0	0	0
DB00234	Reboxetine	2.065	1.689	0.941	0	0	0	2.319	2.726	0.991	0	0	0	2.023	-1.591	0.037	0	0	0	2.018	-2.14	0.007	0	0	0
DB00235	Milrinone	2.088	0.154	0.568	0	0	0	2.39	1.277	0.955	1	0.004	0.2	2.051	-1.744	0	0	0	0	2.018	-2.334	0	0	0	0
DB00236	Pipobroman	2.113	-1.158	0.01	0	0	0	2.431	-0.939	0.268	0	0	0	2.068	-1.495	0	1	0.003	1	2.054	-1.514	0	0	0	0
DB00237	Butabarbital	2.046	2.342	0.991	0	0	0	2.232	2.31	0.985	0	0	0	2.003	-0.713	0.225	0	0	0	1.986	-2.053	0.015	0	0	0
DB00239	Oxiconazole	1.924	-0.026	0.44	0	0	0	2.191	2.772	0.994	0	0	0	1.94	-1.786	0.034	0	0	0	1.955	-1.914	0.016	0	0	0
DB00240	Alclometasone	1.962	-0.989	0.049	0	0	0	2.198	-0.844	0.065	0	0	0	1.993	-1.341	0	0	0	0	2	-1.213	0	0	0	0
DB00241	Butalbital	2.046	2.282	0.985	0	0	0	2.232	2.387	0.99	0	0	0	2.003	-0.641	0.225	0	0	0	1.986	-2.14	0.008	0	0	0
DB00242	Cladribine	1.612	-2.41	0.012	1	0.007	0.067	1.98	-0.691	0.134	0	0	0	1.739	-2.333	0.024	2	0.007	0.133	1.862	-0.381	0.156	1	0.003	0.067
DB00243	Ranolazine	2.074	-0.117	0.456	0	0	0	2.353	0.72	0.864	0	0	0	2.037	-1.957	0.002	0	0	0	2.051	-1.269	0	0	0	0
DB00244	Mesalazine	1.655	-2.793	0.004	1	0.007	0.077	1.959	-1.985	0.016	1	0.004	0.077	1.846	-0.541	0.293	0	0	0	1.922	1.679	0.955	0	0	0
DB00245	Benzatropine	1.961	1.582	0.932	0	0	0	2.198	3.549	1	0	0	0	1.955	-0.321	0.334	0	0	0	1.96	-0.809	0.185	1	0.003	0.048
DB00246	Ziprasidone	1.762	-0.158	0.413	0	0	0	2.052	2.108	0.989	1	0.004	0.028	1.823	-1.032	0.142	0	0	0	1.883	0.016	0.475	0	0	0
DB00247	Methysergide	1.747	-1.545	0.059	2	0.013	0.077	2.074	1.691	0.961	0	0	0	1.874	-0.429	0.304	1	0.003	0.038	1.922	0.588	0.701	1	0.003	0.038
DB00248	Cabergoline	1.829	-0.61	0.254	0	0	0	2.116	1.782	0.966	1	0.004	0.05	1.869	-2.292	0.011	0	0	0	1.938	-0.387	0.321	0	0	0
DB00249	Idoxuridine	2.03	-0.358	0.341	0	0	0	2.272	-0.286	0.436	0	0	0	2.003	-1.24	0	1	0.003	1	2.027	-0.945	0	0	0	0
DB00250	Dapsone	2.074	-0.022	0.498	0	0	0	2.312	0.167	0.67	0	0	0	2.037	-1.979	0	0	0	0	2.009	-2.087	0	0	0	0
DB00251	Terconazole	1.748	0.319	0.583	0	0	0	1.953	-0.262	0.243	0	0	0	1.8	-0.12	0.298	1	0.003	0.043	1.885	0.563	0.769	1	0.003	0.043
DB00252	Phenytoin	2.028	0.531	0.664	0	0	0	2.264	1.454	0.922	0	0	0	2.02	-1.862	0.019	0	0	0	2.015	-2.47	0.003	0	0	0
DB00253	Medrysone	1.844	-0.078	0.339	0	0	0	2.077	-0.212	0.274	0	0	0	1.949	0.343	0.596	0	0	0	1.967	0.405	0.64	0	0	0
DB00254	Doxycycline	1.923	0.71	0.742	0	0	0	2.071	-1.555	0.066	1	0.004	0.1	1.934	-1.389	0.069	0	0	0	1.974	-0.201	0.394	0	0	0
DB00255	Diethylstilbestrol	1.545	0.355	0.604	0	0	0	1.811	-0.003	0.345	0	0	0	1.658	0.54	0.732	0	0	0	1.761	1.097	0.968	0	0	0
DB00257	Clotrimazole	1.561	0.607	0.713	0	0	0	1.764	-0.751	0.114	2	0.007	0.03	1.578	-0.53	0.194	2	0.006	0.03	1.724	0.808	0.874	0	0	0
DB00258	Calcium acetate	1.948	0.818	0.876	0	0	0	2.12	-0.01	0.411	0	0	0	1.969	0.279	0.531	0	0	0	1.994	0.405	0.709	0	0	0
DB00259	Sulfanilamide	2.042	0.675	0.715	0	0	0	2.302	2.255	0.986	0	0	0	2.03	-1.885	0.025	0	0	0	1.988	-3.77	0	0	0	0
DB00260	Cycloserine	1.972	1.374	0.899	0	0	0	2.183	1.325	0.909	0	0	0	1.987	-0.129	0.412	0	0	0	1.971	-1.62	0.036	0	0	0
DB00261	Anagrelide	2.096	0.118	0.657	0	0	0	2.419	1.318	0.958	0	0	0	2.058	-1.22	0.002	0	0	0	2.018	-1.721	0	0	0	0
DB00262	Carmustine	2.082	-0.744	0.063	0	0	0	2.361	-0.4	0.411	0	0	0	2.041	-1.397	0	1	0.003	0.5	2.042	-1.311	0	0	0	0
DB00263	Sulfisoxazole	2.105	-0.92	0.041	0	0	0	2.448	-0.554	0.548	0	0	0	2.092	-1.234	0	0	0	0	2.069	-1.29	0	0	0	0
DB00264	Metoprolol	1.949	-0.774	0.18	0	0	0	2.213	-0.002	0.569	1	0.004	0.25	1.929	-3.005	0	0	0	0	1.976	-2.146	0	0	0	0
DB00266	Dicoumarol	1.851	0.036	0.408	1	0.007	0.111	2.046	-0.541	0.188	0	0	0	1.904	-0.262	0.244	2	0.007	0.222	1.959	0.336	0.596	0	0	0
DB00268	Ropinirole	1.899	-0.794	0.19	0	0	0	2.247	4.029	1	0	0	0	1.968	-0.918	0.169	0	0	0	2	0.267	0.586	0	0	0
DB00269	Chlorotrianisene	1.679	-1.612	0.029	0	0	0	2.03	-0.4	0.212	0	0	0	1.81	-1.045	0.08	0	0	0	1.898	-0.298	0.213	0	0	0
DB00270	Isradipine	2.007	0.38	0.627	0	0	0	2.279	2.265	0.984	0	0	0	2.02	-1.27	0.078	0	0	0	1.991	-2.973	0.002	0	0	0
DB00272	Betazole	3.098	0.659	0.806	0	0	0	3.384	0.801	0.878	0	0	0	3.061	0.364	0.593	0	0	0	3.048	0.311	0.569	0	0	0
DB00273	Topiramate	1.938	0.747	0.734	0	0	0	2.153	1.786	0.97	0	0	0	1.972	0.256	0.59	0	0	0	1.942	-2.027	0.022	0	0	0
DB00274	Cefmetazole	2.09	-0.731	0.081	0	0	0	2.366	-0.596	0.319	0	0	0	2.038	-1.282	0	0	0	0	2.039	-1.213	0	0	0	0
DB00275	Olmesartan	2.406	1.1	0.842	0	0	0	2.733	1.514	0.85	0	0	0	2.539	1.424	0.856	0	0	0	2.682	2.028	0.911	0	0	0
DB00276	Amsacrine	1.689	-0.312	0.286	0	0	0	1.955	-0.286	0.265	0	0	0	1.821	0.202	0.51	0	0	0	1.911	1.169	0.992	0	0	0
DB00277	Theophylline	1.807	0.684	0.77	1	0.007	0.056	2.016	0.254	0.593	1	0.004	0.056	1.865	0.34	0.619	0	0	0	1.891	0.21	0.519	1	0.003	0.056
DB00278	Argatroban	2.029	-0.216	0.378	0	0	0	2.247	-0.327	0.384	1	0.004	0.25	2.014	-3.063	0.001	0	0	0	2.003	-3.158	0	1	0.003	0.25
DB00279	Liothyronine	1.85	0.719	0.77	0	0	0	2.084	0.653	0.88	0	0	0	1.903	0.312	0.586	1	0.003	0.125	1.941	0.485	0.781	0	0	0
DB00280	Disopyramide	1.986	0.585	0.695	0	0	0	2.221	1.589	0.946	0	0	0	2.013	-0.452	0.304	0	0	0	2	-1.367	0.077	0	0	0
DB00281	Lidocaine	1.797	-0.828	0.09	0	0	0	2.029	-1.488	0.077	0	0	0	1.782	-2.046	0.015	1	0.003	0.091	1.886	-1.063	0.076	0	0	0
DB00282	Pamidronic acid	2.105	-0.776	0.088	0	0	0	2.392	-0.567	0.395	0	0	0	2.034	-1.31	0	0	0	0	2.03	-1.286	0	0	0	0
DB00283	Clemastine	1.931	1.611	0.941	0	0	0	2.155	2.996	0.998	0	0	0	1.944	0.381	0.63	0	0	0	1.942	-0.595	0.252	1	0.003	0.037
DB00284	Acarbose	2.102	-0.014	0.564	0	0	0	2.39	0.665	0.914	0	0	0	2.061	-1.423	0	0	0	0	2.036	-1.778	0	0	0	0
DB00285	Venlafaxine	2.056	2.191	0.98	0	0	0	2.328	4.046	1	0	0	0	2.003	-1.564	0.039	0	0	0	2.023	-1.019	0.127	0	0	0
DB00286	Conjugated estrogens	1.713	-2.099	0.013	0	0	0	2.055	-1.02	0.074	0	0	0	1.828	-1.639	0.041	0	0	0	1.911	-0.907	0.077	1	0.003	0.25
DB00287	Travoprost	2.104	0.576	0.85	0	0	0	2.326	0.277	0.739	0	0	0	2.054	-1.229	0.009	0	0	0	2.012	-1.957	0	0	0	0
DB00288	Amcinonide	1.91	-1.351	0.055	0	0	0	2.155	-0.909	0.133	0	0	0	1.959	-2.267	0.004	0	0	0	1.979	-1.871	0	0	0	0
DB00289	Atomoxetine	1.869	1.24	0.881	0	0	0	2.131	3.488	1	0	0	0	1.884	-0.384	0.324	0	0	0	1.944	1.46	0.921	0	0	0
DB00290	Bleomycin	2.037	-0.745	0.11	0	0	0	2.292	-0.364	0.341	0	0	0	2.003	-1.886	0	0	0	0	2.027	-1.272	0	0	0	0
DB00291	Chlorambucil	1.775	-1.518	0.062	0	0	0	2.046	-0.685	0.136	0	0	0	1.852	-1.403	0.068	0	0	0	1.935	-0.241	0.191	2	0.006	0.333
DB00292	Etomidate	2.047	1.501	0.921	0	0	0	2.277	2.661	0.993	0	0	0	2.023	-1.053	0.137	0	0	0	1.997	-2.739	0.002	0	0	0
DB00293	Raltitrexed	2.065	0.233	0.638	0	0	0	2.274	-0.058	0.507	0	0	0	2.027	-2.593	0	1	0.003	0.143	2.03	-2.447	0.001	0	0	0
DB00294	Etonogestrel	1.654	-1.413	0.042	0	0	0	1.987	-0.601	0.136	0	0	0	1.784	-1.053	0.085	0	0	0	1.896	-0.01	0.33	0	0	0
DB00295	Morphine	2.065	1.299	0.894	0	0	0	2.384	3.443	0.995	0	0	0	2.054	-0.653	0.211	0	0	0	2.041	-1.225	0.065	0	0	0
DB00296	Ropivacaine	2.071	-0.326	0.327	0	0	0	2.372	1.317	0.948	0	0	0	2.05	-2.148	0	0	0	0	2.059	-1.865	0	0	0	0
DB00297	Bupivacaine	1.965	-0.157	0.402	0	0	0	2.266	2.688	0.996	0	0	0	2.013	-0.566	0.261	0	0	0	1.985	-2.286	0.009	0	0	0
DB00298	Dapiprazole	2.05	1.319	0.886	0	0	0	2.305	2.201	0.983	0	0	0	2.027	-1.526	0.05	0	0	0	2.024	-1.68	0.013	0	0	0
DB00301	Flucloxacillin	2.098	-0.715	0.128	0	0	0	2.405	-0.39	0.608	0	0	0	2.082	-1.038	0	0	0	0	2.033	-1.245	0	0	0	0
DB00302	Tranexamic acid	2.353	1.714	0.924	0	0	0	2.591	1.308	0.886	0	0	0	2.471	1.825	0.913	0	0	0	2.589	2.507	0.947	0	0	0
DB00304	Desogestrel	1.654	-1.596	0.034	0	0	0	1.987	-0.617	0.157	0	0	0	1.784	-0.838	0.087	0	0	0	1.896	0.014	0.332	0	0	0
DB00305	Mitomycin	2.128	-1.52	0.004	0	0	0	2.478	-1.169	0.288	0	0	0	2.072	-1.96	0	0	0	0	2.066	-1.86	0	0	0	0
DB00306	Talbutal	2.046	2.316	0.985	0	0	0	2.232	2.266	0.99	0	0	0	2.003	-0.719	0.212	0	0	0	1.986	-2.029	0.025	0	0	0
DB00307	Bexarotene	1.893	2.181	0.984	0	0	0	2.042	-0.591	0.306	0	0	0	1.937	1.405	0.909	0	0	0	1.965	2.008	0.976	0	0	0
DB00308	Ibutilide	2.029	0.015	0.467	0	0	0	2.276	0.955	0.839	0	0	0	2.017	-2.67	0.002	0	0	0	1.997	-3.399	0	0	0	0
DB00309	Vindesine	1.911	0.112	0.453	0	0	0	2.12	-0.177	0.32	0	0	0	1.953	-0.249	0.249	0	0	0	1.973	-0.07	0.308	0	0	0
DB00310	Chlorthalidone	2.049	0.779	0.758	0	0	0	2.311	2.343	0.988	0	0	0	2.03	-1.924	0.014	0	0	0	1.994	-3.705	0	0	0	0
DB00311	Ethoxzolamide	2.042	0.66	0.737	0	0	0	2.302	2.125	0.976	0	0	0	2.03	-1.706	0.035	0	0	0	1.988	-3.936	0	0	0	0
DB00312	Pentobarbital	1.975	2.429	0.99	0	0	0	2.166	3.109	1	0	0	0	1.959	0.683	0.73	0	0	0	1.944	-0.857	0.172	0	0	0
DB00313	Valproic Acid	1.788	1.286	0.967	0	0	0	1.949	-0.093	0.306	0	0	0	1.829	0.539	0.776	0	0	0	1.893	0.918	0.958	1	0.003	0.042
DB00315	Zolmitriptan	2.066	-0.899	0.021	0	0	0	2.407	0.059	0.777	0	0	0	2.088	-1.116	0	0	0	0	2.053	-1.249	0	0	0	0
DB00316	Acetaminophen	2	0.057	0.493	0	0	0	2.183	-0.77	0.244	1	0.004	0.1	1.993	-2.518	0.004	0	0	0	2.003	-2.567	0.001	0	0	0
DB00317	Gefitinib	1.38	1.354	0.925	1	0.005	0.012	1.648	0.055	0.423	1	0.003	0.012	1.471	1.15	0.957	3	0.008	0.036	1.582	1.944	0.999	1	0.002	0.012
DB00318	Codeine	2.067	0.957	0.841	0	0	0	2.397	2.374	0.981	0	0	0	2.061	-0.706	0.149	0	0	0	2.045	-1.094	0.032	0	0	0
DB00320	Dihydroergotamine	1.771	-1.399	0.079	0	0	0	2.09	1.9	0.977	0	0	0	1.88	-0.887	0.173	0	0	0	1.944	1.098	0.851	0	0	0
DB00321	Amitriptyline	1.535	-2.634	0.008	0	0	0	1.94	0.35	0.623	1	0.004	0.019	1.591	-3.118	0.007	0	0	0	1.642	-3.036	0.007	1	0.003	0.019
DB00322	Floxuridine	2.105	-0.525	0.248	0	0	0	2.358	-0.459	0.388	0	0	0	2.068	-1.061	0	0	0	0	2.042	-1.172	0	0	0	0
DB00323	Tolcapone	2.074	-0.537	0.202	0	0	0	2.342	-0.096	0.604	0	0	0	2.064	-1.384	0	0	0	0	2.042	-1.433	0	1	0.003	0.333
DB00324	Fluorometholone	1.831	-0.107	0.362	0	0	0	2.072	-0.103	0.371	0	0	0	1.939	0.369	0.627	0	0	0	1.958	0.347	0.663	0	0	0
DB00325	Nitroprusside	2.111	-0.229	0.456	0	0	0	2.372	0.095	0.741	0	0	0	2.041	-1.546	0	0	0	0	2.033	-1.455	0	0	0	0
DB00327	Hydromorphone	2.067	0.782	0.813	0	0	0	2.397	2.309	0.979	0	0	0	2.061	-0.748	0.156	0	0	0	2.045	-1.384	0.019	0	0	0
DB00328	Indometacin	1.776	-0.021	0.418	0	0	0	1.949	-1.495	0.057	2	0.008	0.083	1.889	0.608	0.766	1	0.003	0.042	1.933	0.879	0.949	1	0.003	0.042
DB00330	Ethambutol	2.066	0.793	0.786	0	0	0	2.36	2.311	0.991	0	0	0	2.047	-1.303	0.038	0	0	0	2.018	-2.13	0	0	0	0
DB00331	Metformin	1.819	-0.481	0.186	1	0.007	0.167	2.105	0.174	0.542	0	0	0	1.93	-0.044	0.355	0	0	0	1.953	0.011	0.345	0	0	0
DB00332	Ipratropium	2.348	3.175	0.972	0	0	0	2.731	4.334	0.982	0	0	0	2.434	3.244	0.968	0	0	0	2.549	4.265	0.982	0	0	0
DB00333	Methadone	1.993	1.498	0.928	0	0	0	2.25	3.075	0.999	0	0	0	2	-0.12	0.421	0	0	0	1.985	-1.16	0.109	0	0	0
DB00334	Olanzapine	1.769	0.387	0.627	0	0	0	2.035	2.281	0.992	1	0.003	0.019	1.829	0.294	0.587	0	0	0	1.855	-0.418	0.321	1	0.003	0.019
DB00335	Atenolol	1.941	-0.95	0.118	0	0	0	2.214	-0.022	0.556	1	0.004	0.333	1.922	-3.021	0	0	0	0	1.964	-2.414	0	0	0	0
DB00337	Pimecrolimus	1.899	-1.776	0.033	1	0.007	0.167	2.173	-0.226	0.427	0	0	0	1.966	-2.411	0.004	0	0	0	2.003	-1.244	0.079	0	0	0
DB00338	Omeprazole	1.79	-1.854	0.025	1	0.007	0.091	2.058	-0.811	0.224	0	0	0	1.894	-1.835	0.03	0	0	0	1.93	-1.208	0.091	0	0	0
DB00339	Pyrazinamide	2.081	-0.619	0.147	0	0	0	2.393	0.109	0.784	0	0	0	2.051	-1.335	0	0	0	0	2.033	-1.395	0	0	0	0
DB00340	Metixene	2.21	6.558	1	0	0	0	2.629	11.147	1	0	0	0	2.319	10.979	1	0	0	0	2.37	13.839	1	0	0	0
DB00341	Cetirizine	2.067	-0.537	0.198	0	0	0	2.338	-0.034	0.64	0	0	0	2.047	-1.558	0	0	0	0	2.042	-1.411	0	0	0	0
DB00342	Terfenadine	1.607	-0.315	0.294	0	0	0	1.87	-0.386	0.199	0	0	0	1.687	-0.464	0.178	1	0.003	0.032	1.807	0.448	0.691	0	0	0
DB00343	Diltiazem	1.958	0.886	0.785	0	0	0	2.211	2.503	0.992	0	0	0	1.98	-0.417	0.308	0	0	0	1.971	-1.421	0.067	0	0	0
DB00344	Protriptyline	1.78	-0.485	0.224	0	0	0	2.036	-0.049	0.389	0	0	0	1.845	-0.812	0.112	0	0	0	1.94	0.549	0.751	0	0	0
DB00345	Aminohippuric acid	2.744	1.572	0.873	0	0	0	2.944	1.511	0.873	0	0	0	2.758	1.361	0.84	0	0	0	2.799	1.493	0.863	0	0	0
DB00346	Alfuzosin	2.081	-0.138	0.474	0	0	0	2.323	0.135	0.625	0	0	0	2.047	-1.43	0	0	0	0	2.045	-1.52	0	0	0	0
DB00347	Trimethadione	2.624	-0.35	0.288	0	0	0	3.022	0.087	0.427	0	0	0	2.768	-0.1	0.323	0	0	0	2.817	-0.022	0.354	0	0	0
DB00348	Nitisinone	2.135	-1.453	0.013	0	0	0	2.496	-0.996	0.358	0	0	0	2.096	-1.825	0	0	0	0	2.075	-1.759	0	0	0	0
DB00349	Clobazam	2.047	1.7	0.955	0	0	0	2.25	1.941	0.978	0	0	0	2.016	-1.126	0.122	0	0	0	1.986	-2.975	0.001	0	0	0
DB00350	Minoxidil	2.081	-0.782	0.04	0	0	0	2.432	-0.005	0.776	0	0	0	2.075	-1.14	0	0	0	0	2.057	-1.247	0	0	0	0
DB00351	Megestrol acetate	1.934	-0.66	0.226	0	0	0	2.166	-0.485	0.328	0	0	0	1.966	-2.015	0.006	0	0	0	1.985	-1.903	0.014	0	0	0
DB00353	Methylergometrine	1.939	1.127	0.856	0	0	0	2.158	1.808	0.965	0	0	0	1.945	-0.902	0.172	1	0.003	0.062	1.954	-1.354	0.076	0	0	0
DB00354	Buclizine	2.134	-0.897	0.11	0	0	0	2.476	-0.533	0.551	0	0	0	2.095	-1.29	0	0	0	0	2.069	-1.364	0	0	0	0
DB00356	Chlorzoxazone	1.949	-0.718	0.197	0	0	0	2.233	0.955	0.842	0	0	0	1.929	-4.304	0	0	0	0	1.982	-2.607	0.001	0	0	0
DB00357	Aminoglutethimide	2.096	-0.776	0.044	0	0	0	2.427	-0.221	0.682	0	0	0	2.078	-1.14	0	0	0	0	2.078	-1.131	0	0	0	0
DB00358	Mefloquine	1.895	0.633	0.751	1	0.007	0.091	2.095	0.299	0.647	0	0	0	1.901	-0.437	0.18	1	0.003	0.091	1.959	0.349	0.65	0	0	0
DB00359	Sulfadiazine	1.856	0.011	0.391	0	0	0	2.092	0.067	0.473	0	0	0	1.896	-0.604	0.131	1	0.003	0.143	1.962	0.246	0.522	0	0	0
DB00360	Sapropterin	2.014	1.42	0.907	0	0	0	2.194	0.272	0.623	0	0	0	1.973	-2.262	0.01	0	0	0	1.976	-2.85	0.001	0	0	0
DB00361	Vinorelbine	1.468	-2.075	0.022	1	0.007	0.143	1.857	-0.878	0.08	0	0	0	1.615	-1.497	0.032	0	0	0	1.705	-0.964	0.081	0	0	0
DB00363	Clozapine	1.76	-0.027	0.442	0	0	0	2.011	0.92	0.827	1	0.004	0.023	1.821	-0.696	0.216	0	0	0	1.867	-0.503	0.29	1	0.003	0.023
DB00364	Sucralfate	2.022	1.13	0.854	0	0	0	2.253	1.454	0.925	0	0	0	1.987	-2.383	0.009	0	0	0	2.021	-1.126	0.1	0	0	0
DB00365	Grepafloxacin	2.113	-0.742	0.145	0	0	0	2.435	-0.412	0.62	0	0	0	2.085	-1.099	0	0	0	0	2.057	-1.191	0	0	0	0
DB00366	Doxylamine	2.022	0.091	0.522	0	0	0	2.234	-0.266	0.434	0	0	0	2.034	-1.178	0.051	0	0	0	2.015	-1.912	0	0	0	0
DB00367	Levonorgestrel	1.64	-1.227	0.058	0	0	0	1.954	-0.775	0.125	0	0	0	1.766	-0.915	0.099	0	0	0	1.882	0.228	0.48	0	0	0
DB00368	Norepinephrine	1.671	-0.222	0.396	0	0	0	1.992	1.81	0.959	1	0.004	0.03	1.741	-1.715	0.043	0	0	0	1.827	-0.146	0.436	0	0	0
DB00370	Mirtazapine	1.823	0.138	0.523	0	0	0	2.074	1.36	0.923	1	0.004	0.038	1.843	-2.038	0.012	0	0	0	1.922	0.046	0.487	0	0	0
DB00371	Meprobamate	2.027	1.096	0.847	0	0	0	2.251	1.812	0.965	0	0	0	2.01	-1.393	0.073	0	0	0	1.989	-2.815	0.001	0	0	0
DB00372	Thiethylperazine	1.921	1.404	0.91	0	0	0	2.147	2.387	0.995	0	0	0	1.978	1.79	0.965	0	0	0	1.923	-1.935	0.028	2	0.006	0.1
DB00373	Timolol	1.949	-0.758	0.182	0	0	0	2.213	0.099	0.608	1	0.004	0.25	1.922	-3.15	0	0	0	0	1.97	-2.456	0	0	0	0
DB00374	Treprostinil	2.036	2.735	0.996	0	0	0	2.18	0.52	0.714	0	0	0	2.017	0.187	0.556	0	0	0	1.982	-1.963	0.017	0	0	0
DB00376	Trihexyphenidyl	2.036	0.358	0.612	0	0	0	2.277	0.819	0.824	0	0	0	2.027	-2.105	0.008	0	0	0	1.997	-3.376	0	1	0.003	0.143
DB00377	Palonosetron	2.075	0.039	0.635	0	0	0	2.391	1.028	0.941	0	0	0	2.068	-0.807	0.031	0	0	0	2.024	-1.26	0	0	0	0
DB00378	Dydrogesterone	1.896	-0.022	0.397	0	0	0	2.158	0.433	0.692	0	0	0	1.963	0.01	0.33	0	0	0	1.991	0.23	0.493	0	0	0
DB00379	Mexiletine	1.824	-0.197	0.318	0	0	0	2.061	0.001	0.453	0	0	0	1.886	-0.293	0.2	0	0	0	1.934	0.143	0.444	0	0	0
DB00380	Dexrazoxane	1.963	-0.073	0.437	0	0	0	2.222	0.686	0.818	0	0	0	2	-0.969	0.118	0	0	0	1.991	-1.908	0.009	0	0	0
DB00381	Amlodipine	2.013	1.784	0.975	0	0	0	2.155	0.424	0.67	0	0	0	1.981	-0.995	0.14	0	0	0	1.972	-2.093	0.014	0	0	0
DB00382	Tacrine	2.137	3.766	1	0	0	0	2.367	5.004	1	0	0	0	2.134	3.302	0.999	0	0	0	2.147	4.168	1	0	0	0
DB00383	Oxyphencyclimine	2.348	3.49	0.98	0	0	0	2.731	3.428	0.973	0	0	0	2.434	3.064	0.967	0	0	0	2.549	3.654	0.973	0	0	0
DB00384	Triamterene	1.701	0.358	0.604	0	0	0	1.976	0.465	0.667	0	0	0	1.795	0.228	0.503	1	0.003	0.067	1.873	0.704	0.908	0	0	0
DB00385	Valrubicin	1.847	0.266	0.561	0	0	0	2.089	0.382	0.675	0	0	0	1.946	0.652	0.817	0	0	0	1.958	0.488	0.77	0	0	0
DB00387	Procyclidine	2.292	6.812	0.999	0	0	0	2.661	7.026	0.999	0	0	0	2.38	7.977	0.999	0	0	0	2.451	10.598	1	0	0	0
DB00388	Phenylephrine	1.927	-1.001	0.136	0	0	0	2.157	-0.769	0.192	1	0.004	0.2	1.919	-3.625	0	0	0	0	1.97	-2.416	0	0	0	0
DB00389	Carbimazole	2.134	-1.497	0.008	0	0	0	2.502	-1.092	0.325	0	0	0	2.092	-1.72	0	0	0	0	2.078	-1.843	0	0	0	0
DB00390	Digoxin	1.682	0.691	0.771	1	0.007	0.062	1.895	-0.386	0.189	1	0.004	0.062	1.821	1.159	0.976	2	0.007	0.125	1.845	0.745	0.891	0	0	0
DB00391	Sulpiride	1.993	0.212	0.536	0	0	0	2.275	2.782	0.997	0	0	0	2	-1.769	0.029	0	0	0	1.983	-3.11	0	0	0	0
DB00392	Profenamine	2.014	1.666	0.962	0	0	0	2.21	1.158	0.87	0	0	0	1.977	-1.752	0.028	0	0	0	1.994	-1.463	0.059	0	0	0
DB00393	Nimodipine	1.789	-0.471	0.197	0	0	0	2.004	-0.597	0.137	0	0	0	1.84	-0.867	0.1	0	0	0	1.935	0.261	0.57	0	0	0
DB00394	Beclomethasone dipropionate	1.844	-0.132	0.328	0	0	0	2.077	-0.222	0.309	0	0	0	1.949	0.319	0.601	0	0	0	1.967	0.352	0.643	0	0	0
DB00395	Carisoprodol	2.081	0.914	0.849	0	0	0	2.353	1.497	0.967	0	0	0	2.017	-2.19	0.001	0	0	0	2.027	-1.828	0	0	0	0
DB00396	Progesterone	1.604	-1.263	0.081	0	0	0	1.925	-0.397	0.224	0	0	0	1.736	-0.616	0.134	0	0	0	1.819	0.031	0.335	1	0.003	0.045
DB00397	Phenylpropanolamine	1.855	-1.085	0.128	0	0	0	2.123	0.408	0.679	1	0.004	0.077	1.875	-3.677	0	0	0	0	1.962	-0.74	0.2	0	0	0
DB00398	Sorafenib	1.282	1.149	0.886	1	0.004	0.008	1.578	0.889	0.863	1	0.003	0.008	1.313	0.687	0.775	3	0.007	0.024	1.427	1.926	0.998	1	0.002	0.008
DB00399	Zoledronic acid	1.944	0.393	0.616	0	0	0	2.129	-0.484	0.325	0	0	0	1.967	-1.228	0.099	0	0	0	1.968	-1.671	0.042	0	0	0
DB00400	Griseofulvin	1.919	-0.132	0.36	0	0	0	2.141	-0.189	0.331	0	0	0	1.956	-0.412	0.198	1	0.003	0.333	1.985	-0.131	0.283	0	0	0
DB00401	Nisoldipine	1.931	0.504	0.649	0	0	0	2.143	0.758	0.793	0	0	0	1.977	0.062	0.499	0	0	0	1.962	-1.257	0.082	0	0	0
DB00402	Eszopiclone	2.034	1.106	0.849	0	0	0	2.275	2.486	0.992	0	0	0	2.013	-1.433	0.066	0	0	0	1.991	-3.041	0.001	0	0	0
DB00403	Ceruletide	3.075	0.874	0.864	0	0	0	3.384	1.095	0.933	0	0	0	3.051	0.596	0.679	0	0	0	3.057	0.638	0.728	0	0	0
DB00404	Alprazolam	1.993	1.48	0.917	0	0	0	2.175	1.426	0.929	0	0	0	1.974	-0.809	0.193	0	0	0	1.946	-3.122	0.003	1	0.003	0.048
DB00405	Dexbrompheniramine	2.112	-0.533	0.234	0	0	0	2.408	-0.198	0.688	0	0	0	2.085	-1.019	0.001	0	0	0	2.054	-1.161	0	0	0	0
DB00406	Gentian violet cation	1.488	-0.495	0.178	0	0	0	1.749	-0.8	0.083	0	0	0	1.497	-1.468	0.04	2	0.006	0.056	1.652	-0.406	0.186	0	0	0
DB00407	Ardeparin	2.455	1.387	0.857	0	0	0	2.678	1.111	0.81	0	0	0	2.517	1.147	0.808	0	0	0	2.566	1.308	0.827	0	0	0
DB00408	Loxapine	1.854	0.526	0.663	0	0	0	2.144	3.757	1	0	0	0	1.91	0.379	0.621	0	0	0	1.959	1.606	0.938	0	0	0
DB00409	Remoxipride	2.043	-0.189	0.385	0	0	0	2.35	1.999	0.977	0	0	0	2.05	-1.703	0.016	0	0	0	2.021	-3.056	0	1	0.003	0.167
DB00410	Mupirocin	2.06	-0.518	0.231	0	0	0	2.284	-0.601	0.198	0	0	0	2.027	-1.243	0	0	0	0	2.03	-1.141	0	0	0	0
DB00411	Carbamoylcholine	2.184	4.895	0.999	0	0	0	2.517	8.166	1	0	0	0	2.259	7.557	1	0	0	0	2.302	9.583	0.999	0	0	0
DB00412	Rosiglitazone	1.844	0.215	0.549	0	0	0	2.049	-0.415	0.352	0	0	0	1.938	1.054	0.844	0	0	0	1.96	1.41	0.909	0	0	0
DB00413	Pramipexole	1.905	-0.986	0.153	0	0	0	2.251	3.733	1	0	0	0	1.977	-0.827	0.184	0	0	0	2.009	0.198	0.542	0	0	0
DB00414	Acetohexamide	2.12	-1.11	0.013	0	0	0	2.478	-0.74	0.465	0	0	0	2.092	-1.479	0	0	0	0	2.066	-1.513	0	0	0	0
DB00415	Ampicillin	1.921	-0.153	0.406	0	0	0	2.126	-0.608	0.287	0	0	0	1.943	-2.238	0.006	1	0.003	0.125	1.968	-1.774	0.025	0	0	0
DB00416	Metocurine Iodide	3.639	2.087	0.978	0	0	0	3.866	2.038	0.974	0	0	0	3.703	2.084	0.977	0	0	0	3.739	2.076	0.971	0	0	0
DB00417	Phenoxymethylpenicillin	2.075	-0.05	0.543	0	0	0	2.378	0.811	0.937	0	0	0	2.041	-1.382	0	1	0.003	0.5	2.015	-1.578	0	0	0	0
DB00418	Secobarbital	2	2.265	0.988	0	0	0	2.157	1.012	0.858	0	0	0	1.984	0.035	0.494	0	0	0	1.98	-0.697	0.215	0	0	0
DB00419	Miglustat	2.058	0.867	0.763	0	0	0	2.265	0.445	0.698	0	0	0	2.02	-2.134	0.001	0	0	0	1.985	-3.653	0	1	0.003	0.143
DB00420	Promazine	1.823	0.36	0.607	0	0	0	2.065	1.418	0.929	0	0	0	1.901	0.767	0.75	0	0	0	1.879	-1.638	0.045	2	0.006	0.062
DB00421	Spironolactone	1.638	-0.015	0.408	0	0	0	1.912	0.173	0.465	0	0	0	1.746	0.187	0.493	0	0	0	1.826	0.63	0.837	0	0	0
DB00422	Methylphenidate	2.087	0.112	0.538	0	0	0	2.38	1.294	0.953	0	0	0	2.037	-2.324	0	0	0	0	2.053	-1.927	0	0	0	0
DB00423	Methocarbamol	2.962	0.761	0.728	0	0	0	3.185	0.786	0.76	0	0	0	2.973	0.634	0.668	0	0	0	2.979	0.622	0.642	0	0	0
DB00424	Hyoscyamine	2.043	2.169	0.976	0	0	0	2.308	4.02	1	0	0	0	2.037	0.411	0.643	0	0	0	2.015	-0.876	0.173	0	0	0
DB00425	Zolpidem	2.08	0.465	0.674	0	0	0	2.359	1.486	0.96	0	0	0	2.034	-2.404	0	0	0	0	2.038	-2.108	0.001	0	0	0
DB00427	Triprolidine	2.044	0.3	0.673	0	0	0	2.274	0.118	0.66	0	0	0	2.034	-1.168	0.026	0	0	0	2.018	-1.387	0.003	0	0	0
DB00428	Streptozocin	2.037	-0.977	0.008	0	0	0	2.309	-0.623	0.162	0	0	0	2.027	-1.352	0	0	0	0	2.021	-1.36	0	0	0	0
DB00429	Carboprost tromethamine	2.925	0.902	0.772	0	0	0	3.138	0.821	0.77	0	0	0	2.908	0.587	0.6	0	0	0	2.946	0.625	0.629	0	0	0
DB00431	Lindane	1.704	-2.289	0.01	0	0	0	2.004	-1.05	0.076	0	0	0	1.801	-1.541	0.031	0	0	0	1.898	-0.812	0.097	0	0	0
DB00432	Trifluridine	2.105	-0.503	0.242	0	0	0	2.358	-0.467	0.396	0	0	0	2.068	-1.056	0	0	0	0	2.042	-1.2	0	0	0	0
DB00433	Prochlorperazine	1.799	0.946	0.882	1	0.006	0.031	1.977	0.059	0.454	0	0	0	1.867	0.807	0.89	0	0	0	1.901	0.834	0.917	1	0.003	0.031
DB00434	Cyproheptadine	1.809	0.676	0.763	0	0	0	2.027	0.625	0.815	0	0	0	1.845	0.025	0.384	0	0	0	1.914	0.727	0.85	0	0	0
DB00435	Nitric Oxide	2.126	-0.615	0.179	0	0	0	2.44	-0.283	0.676	0	0	0	2.061	-1.278	0	0	0	0	2.063	-1.203	0	0	0	0
DB00436	Bendroflumethiazide	2.058	-0.704	0.154	0	0	0	2.403	1.36	0.958	0	0	0	2.044	-1.858	0	0	0	0	2.05	-1.606	0	0	0	0
DB00437	Allopurinol	2.075	-0.625	0.143	0	0	0	2.322	-0.51	0.281	1	0.004	0.5	2.048	-1.275	0	0	0	0	2.039	-1.298	0	0	0	0
DB00439	Cerivastatin	2.052	-0.759	0.089	0	0	0	2.361	0.033	0.685	0	0	0	2.065	-1.232	0	0	0	0	2.036	-1.431	0	0	0	0
DB00440	Trimethoprim	2.015	0.067	0.492	0	0	0	2.263	0.727	0.783	0	0	0	1.99	-2.941	0.001	1	0.003	0.2	2.015	-2.5	0.001	0	0	0
DB00441	Gemcitabine	1.877	0.108	0.457	1	0.007	0.167	2.122	0.347	0.661	0	0	0	1.903	-0.357	0.159	2	0.007	0.333	1.967	0.239	0.5	0	0	0
DB00443	Betamethasone	1.604	-0.746	0.119	0	0	0	1.905	-0.545	0.152	1	0.004	0.083	1.796	0.379	0.616	0	0	0	1.878	0.858	0.962	0	0	0
DB00444	Teniposide	1.935	-1.062	0.12	0	0	0	2.19	0.004	0.518	0	0	0	1.983	-2.07	0.012	0	0	0	1.985	-2.53	0.007	0	0	0
DB00445	Epirubicin	1.341	0.259	0.527	1	0.006	0.026	1.691	0.31	0.567	0	0	0	1.445	-0.038	0.338	3	0.009	0.079	1.603	1.107	0.972	0	0	0
DB00446	Chloramphenicol	2.104	-0.498	0.277	0	0	0	2.365	-0.336	0.492	0	0	0	2.037	-1.355	0	0	0	0	2.036	-1.322	0	0	0	0
DB00448	Lansoprazole	1.852	-0.467	0.286	0	0	0	2.079	-0.415	0.36	0	0	0	1.907	-1.609	0.046	0	0	0	1.909	-2.862	0	0	0	0
DB00449	Dipivefrin	1.942	-0.478	0.289	0	0	0	2.165	-0.471	0.333	1	0.004	0.2	1.906	-4.171	0	0	0	0	1.955	-2.883	0	0	0	0
DB00450	Droperidol	1.98	1.521	0.911	0	0	0	2.234	3.798	1	0	0	0	1.994	0.336	0.6	0	0	0	1.994	-0.053	0.455	0	0	0
DB00451	Levothyroxine	1.906	-0.115	0.405	0	0	0	2.101	-0.959	0.169	0	0	0	1.923	-2.538	0.005	1	0.003	0.143	1.985	-0.033	0.464	0	0	0
DB00452	Framycetin	2.015	-0.481	0.253	0	0	0	2.261	-0.067	0.522	0	0	0	2.024	-1.659	0.004	0	0	0	2.024	-1.548	0	0	0	0
DB00454	Meperidine	1.96	2.591	0.998	0	0	0	2.16	2.887	0.999	0	0	0	1.952	0.654	0.727	0	0	0	1.966	0.797	0.76	0	0	0
DB00455	Loratadine	2.007	0.168	0.526	0	0	0	2.238	0.647	0.761	0	0	0	1.993	-2.73	0.001	0	0	0	2.003	-2.509	0.003	0	0	0
DB00456	Cefalotin	1.923	0.758	0.758	0	0	0	2.07	-1.487	0.07	1	0.004	0.091	1.954	-0.569	0.261	0	0	0	1.945	-1.868	0.016	1	0.003	0.091
DB00457	Prazosin	1.961	1.289	0.891	0	0	0	2.103	-0.278	0.41	1	0.004	0.045	1.952	-0.896	0.172	0	0	0	1.977	-0.234	0.392	0	0	0
DB00458	Imipramine	1.852	1.065	0.841	0	0	0	2.06	1.429	0.942	0	0	0	1.878	0.071	0.507	0	0	0	1.905	-0.066	0.457	1	0.003	0.027
DB00459	Acitretin	1.93	2.293	0.987	0	0	0	2.075	-0.166	0.455	0	0	0	1.95	1.026	0.822	0	0	0	1.98	1.876	0.97	0	0	0
DB00461	Nabumetone	2.036	-1.152	0.057	0	0	0	2.242	-1.225	0.028	1	0.004	0.2	2.044	-1.88	0	0	0	0	2.024	-2.662	0	0	0	0
DB00462	Methscopolamine bromide	2.348	3.01	0.969	0	0	0	2.731	4.165	0.986	0	0	0	2.434	3.276	0.969	0	0	0	2.549	4.25	0.988	0	0	0
DB00463	Metharbital	2.046	2.338	0.989	0	0	0	2.232	2.306	0.983	0	0	0	2.003	-0.753	0.21	0	0	0	1.986	-2.186	0.012	0	0	0
DB00464	Sodium Tetradecyl Sulfate	2.366	1.401	0.882	0	0	0	2.798	2.41	0.938	1	0.004	0.5	2.548	1.989	0.909	0	0	0	2.593	2.093	0.92	0	0	0
DB00465	Ketorolac	1.926	0.071	0.452	0	0	0	2.166	0.223	0.594	1	0.004	0.25	1.966	-0.2	0.29	0	0	0	1.976	-0.181	0.239	0	0	0
DB00466	Picrotoxin	2.065	-0.285	0.344	0	0	0	2.338	0.701	0.852	0	0	0	2.037	-1.806	0	0	0	0	2.024	-2.015	0	0	0	0
DB00467	Enoxacin	2	-0.209	0.376	0	0	0	2.261	0.655	0.776	0	0	0	1.969	-3.151	0	1	0.003	0.333	1.988	-2.659	0	0	0	0
DB00468	Quinine	1.952	0.792	0.743	0	0	0	2.159	0.999	0.834	0	0	0	1.964	-0.929	0.154	0	0	0	1.986	-0.443	0.301	0	0	0
DB00469	Tenoxicam	2.09	-0.63	0.115	0	0	0	2.335	-0.509	0.239	1	0.004	0.5	2.065	-1.258	0	0	0	0	2.048	-1.275	0	0	0	0
DB00470	Dronabinol	2.086	0.054	0.547	0	0	0	2.36	1.077	0.926	0	0	0	2.067	-1.734	0.008	0	0	0	2.053	-1.948	0	0	0	0
DB00471	Montelukast	1.662	-0.105	0.361	0	0	0	1.877	-0.655	0.117	1	0.004	0.045	1.688	-0.816	0.096	1	0.003	0.045	1.816	0.184	0.45	0	0	0
DB00472	Fluoxetine	1.634	-1.641	0.037	0	0	0	1.973	-0.034	0.389	0	0	0	1.738	-1.222	0.039	0	0	0	1.81	-0.817	0.098	1	0.003	0.031
DB00473	Hexylcaine	2.097	-0.806	0.057	0	0	0	2.412	-0.393	0.579	0	0	0	2.071	-1.254	0	0	0	0	2.075	-1.156	0	0	0	0
DB00474	Methohexital	2.687	0.941	0.742	0	0	0	2.953	1.1	0.788	0	0	0	2.772	0.948	0.738	0	0	0	2.796	0.956	0.729	0	0	0
DB00475	Chlordiazepoxide	2.046	1.79	0.969	0	0	0	2.228	1.539	0.938	0	0	0	2.016	-0.803	0.183	0	0	0	1.983	-2.948	0	0	0	0
DB00476	Duloxetine	1.928	0.47	0.642	0	0	0	2.187	2.704	0.998	0	0	0	1.936	-1.708	0.034	0	0	0	1.989	0.323	0.591	0	0	0
DB00477	Chlorpromazine	1.531	-0.424	0.265	0	0	0	1.797	-0.395	0.196	0	0	0	1.571	-0.856	0.097	1	0.003	0.017	1.696	0.115	0.417	2	0.005	0.033
DB00478	Rimantadine	2.597	2.984	0.965	0	0	0	2.931	3.396	0.993	0	0	0	2.595	2.029	0.912	0	0	0	2.623	2.153	0.91	0	0	0
DB00479	Amikacin	2.278	0.527	0.759	0	0	0	2.647	1.173	0.805	0	0	0	2.427	0.991	0.799	0	0	0	2.444	1.005	0.799	0	0	0
DB00480	Lenalidomide	1.934	-0.391	0.309	0	0	0	2.136	-1.065	0.148	2	0.008	0.4	1.98	-1.368	0.071	0	0	0	1.982	-1.821	0.023	0	0	0
DB00481	Raloxifene	1.559	-0.587	0.181	0	0	0	1.877	0.018	0.38	1	0.004	0.026	1.673	-0.368	0.232	1	0.003	0.026	1.786	0.489	0.734	1	0.003	0.026
DB00482	Celecoxib	1.815	0.059	0.455	0	0	0	2.023	-0.122	0.361	1	0.004	0.04	1.893	0.156	0.47	0	0	0	1.908	-0.002	0.319	0	0	0
DB00483	Gallamine Triethiodide	2.029	1.97	0.977	0	0	0	2.192	0.37	0.688	0	0	0	1.983	-1.695	0.038	0	0	0	1.994	-1.664	0.029	0	0	0
DB00484	Brimonidine	2.065	0.058	0.494	0	0	0	2.336	1.09	0.91	0	0	0	2.033	-2.553	0	0	0	0	2.041	-2.171	0	0	0	0
DB00485	Dicloxacillin	2.035	0.788	0.754	0	0	0	2.228	0.212	0.606	0	0	0	2.017	-1.93	0.018	1	0.003	0.1	1.994	-3.122	0	0	0	0
DB00486	Nabilone	2.821	1.595	0.92	0	0	0	3.004	1.38	0.859	0	0	0	2.861	1.5	0.895	0	0	0	2.928	1.681	0.955	0	0	0
DB00487	Pefloxacin	2.015	-0.863	0.122	0	0	0	2.239	-0.721	0.167	0	0	0	2.017	-1.653	0	0	0	0	2.009	-1.911	0	0	0	0
DB00488	Altretamine	2.346	-0.607	0.409	0	0	0	2.789	0.049	0.438	0	0	0	2.485	-0.335	0.428	0	0	0	2.607	-0.007	0.435	0	0	0
DB00489	Sotalol	1.926	-1.076	0.114	0	0	0	2.213	0.373	0.679	1	0.004	0.25	1.922	-3.456	0	0	0	0	1.973	-1.946	0.001	0	0	0
DB00490	Buspirone	2	1.867	0.965	0	0	0	2.203	2.173	0.984	0	0	0	1.98	-0.535	0.262	1	0.003	0.067	1.971	-1.606	0.035	1	0.003	0.067
DB00491	Miglitol	2.021	0.472	0.637	0	0	0	2.255	1.043	0.851	0	0	0	1.967	-3.443	0	1	0.003	0.125	1.988	-3.42	0	0	0	0
DB00492	Fosinopril	2.105	-1.172	0.005	0	0	0	2.444	-0.85	0.352	0	0	0	2.072	-1.459	0	0	0	0	2.057	-1.509	0	0	0	0
DB00493	Cefotaxime	2.014	1.747	0.952	0	0	0	2.189	0.434	0.699	0	0	0	1.98	-1.386	0.071	1	0.003	0.143	1.997	-1.221	0.103	0	0	0
DB00494	Entacapone	2.096	0.119	0.6	0	0	0	2.368	0.684	0.873	0	0	0	2.061	-1.517	0.001	0	0	0	2.039	-1.683	0	1	0.003	0.333
DB00495	Zidovudine	1.863	-0.406	0.318	0	0	0	2.059	-1.52	0.061	0	0	0	1.89	-2.79	0.002	1	0.003	0.143	1.944	-1.236	0.08	1	0.003	0.143
DB00496	Darifenacin	1.894	-0.024	0.457	0	0	0	2.174	2.023	0.979	1	0.004	0.1	1.907	-2.326	0.002	0	0	0	1.95	-1.284	0.078	0	0	0
DB00497	Oxycodone	2.044	1.013	0.828	0	0	0	2.318	2.176	0.981	0	0	0	2.037	-1.064	0.11	0	0	0	2.018	-1.99	0.01	0	0	0
DB00498	Phenindione	2.015	-0.769	0.119	1	0.008	0.5	2.27	-0.366	0.351	0	0	0	2.01	-1.881	0	0	0	0	2.012	-1.67	0	0	0	0
DB00499	Flutamide	1.857	0.162	0.486	0	0	0	2.067	-0.184	0.307	0	0	0	1.93	0.124	0.438	0	0	0	1.956	0.26	0.559	0	0	0
DB00500	Tolmetin	2.007	-1.339	0.069	0	0	0	2.203	-1.797	0.025	2	0.008	0.4	2.03	-2.617	0	0	0	0	2.024	-2.587	0	0	0	0
DB00501	Cimetidine	2.681	5.252	0.999	0	0	0	2.897	4.233	0.998	0	0	0	2.736	4.805	0.997	0	0	0	2.704	4.124	0.994	0	0	0
DB00502	Haloperidol	1.713	0.321	0.582	0	0	0	1.967	0.511	0.729	1	0.004	0.024	1.766	-0.272	0.236	0	0	0	1.834	0.161	0.501	1	0.003	0.024
DB00503	Ritonavir	1.993	1.236	0.884	0	0	0	2.22	2.091	0.982	0	0	0	2.007	-0.01	0.471	0	0	0	1.98	-1.867	0.022	0	0	0
DB00504	Levallorphan	2.075	-0.299	0.45	0	0	0	2.431	0.472	0.873	0	0	0	2.082	-0.724	0.031	0	0	0	2.051	-0.911	0	0	0	0
DB00505	Tridihexethyl	2.348	3.553	0.978	0	0	0	2.731	4.219	0.986	0	0	0	2.434	3.345	0.969	0	0	0	2.549	4.129	0.984	0	0	0
DB00507	Nitazoxanide	2.067	-0.311	0.356	0	0	0	2.265	-0.706	0.119	0	0	0	2.024	-1.688	0	0	0	0	2.018	-1.685	0	0	0	0
DB00508	Triflupromazine	2.021	1.133	0.855	0	0	0	2.283	2.79	0.992	0	0	0	2.013	-1.031	0.127	0	0	0	2.029	-0.556	0.254	0	0	0
DB00509	Dextrothyroxine	2.015	-0.249	0.353	0	0	0	2.256	-0.008	0.558	0	0	0	2.041	-1.286	0.052	0	0	0	2.039	-1.216	0.028	0	0	0
DB00511	Acetyldigitoxin	2.09	-0.379	0.412	0	0	0	2.323	-0.498	0.353	0	0	0	2.031	-1.22	0	1	0.003	1	2.03	-1.202	0	0	0	0
DB00512	Vancomycin	2.617	0.578	0.618	0	0	0	2.987	1.043	0.767	0	0	0	2.754	0.83	0.691	0	0	0	2.85	1.059	0.762	0	0	0
DB00513	Aminocaproic Acid	2.267	4.865	0.996	0	0	0	2.491	4.857	0.995	1	0.004	0.333	2.376	6.636	0.995	0	0	0	2.463	9.056	0.997	1	0.003	0.333
DB00514	Dextromethorphan	1.884	1.486	0.923	0	0	0	2.039	-0.297	0.403	0	0	0	1.917	0.755	0.755	1	0.003	0.043	1.913	-0.643	0.222	1	0.003	0.043
DB00515	Cisplatin	1.64	-0.048	0.379	0	0	0	1.823	-1.248	0.049	0	0	0	1.668	-0.828	0.096	2	0.006	0.111	1.823	0.405	0.661	0	0	0
DB00517	Anisotropine methylbromide	2.348	3.353	0.976	0	0	0	2.731	4.072	0.983	0	0	0	2.434	3.101	0.971	0	0	0	2.549	3.934	0.984	0	0	0
DB00518	Albendazole	1.846	-0.119	0.32	0	0	0	2.094	-0.045	0.422	1	0.004	0.25	1.909	-0.437	0.206	1	0.003	0.25	1.943	-0.14	0.267	0	0	0
DB00519	Trandolapril	2.105	-1.147	0.01	0	0	0	2.444	-0.872	0.35	0	0	0	2.072	-1.442	0	0	0	0	2.057	-1.525	0	0	0	0
DB00521	Carteolol	1.948	-0.94	0.106	0	0	0	2.219	-0.202	0.486	1	0.004	0.5	1.929	-2.76	0	0	0	0	1.976	-1.817	0	0	0	0
DB00522	Bentiromide	2.105	-1.357	0.003	0	0	0	2.44	-1.037	0.286	0	0	0	2.082	-1.58	0	0	0	0	2.054	-1.684	0	0	0	0
DB00523	Alitretinoin	1.881	1.209	0.873	0	0	0	2.054	-0.551	0.32	0	0	0	1.95	1.49	0.926	0	0	0	1.968	1.648	0.946	0	0	0
DB00524	Metolazone	2.028	0.448	0.625	0	0	0	2.311	2.517	0.988	0	0	0	2.013	-2.381	0.005	0	0	0	1.991	-3.668	0	0	0	0
DB00525	Tolnaftate	2.104	-0.583	0.166	0	0	0	2.321	-0.673	0.124	0	0	0	2.041	-1.391	0	1	0.003	0.333	2.03	-1.371	0	0	0	0
DB00527	Cinchocaine	1.942	0.991	0.897	0	0	0	2.084	-0.143	0.289	0	0	0	1.93	-0.24	0.293	0	0	0	1.964	0.229	0.5	0	0	0
DB00528	Lercanidipine	2.97	0.286	0.527	0	0	0	3.216	0.361	0.613	0	0	0	2.983	0.173	0.463	0	0	0	2.985	0.192	0.463	0	0	0
DB00530	Erlotinib	1.362	1.894	0.988	0	0	0	1.625	0.448	0.691	0	0	0	1.385	0.495	0.691	4	0.01	0.04	1.523	2	1	2	0.005	0.02
DB00531	Cyclophosphamide	1.985	0.612	0.702	0	0	0	2.226	0.918	0.859	0	0	0	1.997	-1.219	0.098	0	0	0	1.988	-2.18	0.009	0	0	0
DB00533	Rofecoxib	2.029	-0.946	0.111	0	0	0	2.229	-1.22	0.049	1	0.004	0.2	2.024	-2.811	0	1	0.003	0.2	2.006	-3.116	0	0	0	0
DB00534	Chlormerodrin	2.313	0.057	0.67	0	0	0	2.695	0.655	0.699	0	0	0	2.374	0.071	0.702	0	0	0	2.509	0.533	0.691	0	0	0
DB00535	Cefdinir	1.763	-1.963	0.025	0	0	0	2.017	-1.608	0.039	0	0	0	1.834	-1.711	0.033	0	0	0	1.887	-1.294	0.049	0	0	0
DB00536	Guanidine	1.993	0.001	0.469	0	0	0	2.195	-0.515	0.313	1	0.004	0.2	1.987	-2.951	0	0	0	0	1.991	-2.779	0	0	0	0
DB00537	Ciprofloxacin	2.007	-0.701	0.172	0	0	0	2.274	0.135	0.623	0	0	0	2.014	-1.894	0.002	0	0	0	2.015	-1.976	0	0	0	0
DB00539	Toremifene	1.493	-2.947	0.014	0	0	0	1.833	-2.359	0.013	0	0	0	1.603	-3.168	0.009	0	0	0	1.709	-2.027	0.017	0	0	0
DB00540	Nortriptyline	1.78	0.05	0.481	0	0	0	2.019	0.653	0.769	1	0.004	0.028	1.826	-1.192	0.122	1	0.003	0.028	1.872	-0.795	0.199	1	0.003	0.028
DB00541	Vincristine	1.862	0.505	0.685	1	0.007	0.167	2.025	-0.558	0.129	0	0	0	1.913	0.141	0.447	0	0	0	1.914	-0.16	0.229	1	0.003	0.167
DB00542	Benazepril	2.105	-1.166	0.006	0	0	0	2.444	-0.875	0.369	0	0	0	2.072	-1.481	0	0	0	0	2.057	-1.565	0	0	0	0
DB00543	Amoxapine	1.83	0.954	0.813	0	0	0	2.078	2.902	1	0	0	0	1.877	0.812	0.753	0	0	0	1.914	1.124	0.867	0	0	0
DB00544	Fluorouracil	1.696	-3.055	0.003	0	0	0	2.047	-1.312	0.07	0	0	0	1.817	-1.891	0.023	0	0	0	1.907	-0.946	0.063	0	0	0
DB00545	Pyridostigmine	2.022	1.979	0.972	0	0	0	2.183	0.303	0.642	0	0	0	1.953	-2.319	0.005	0	0	0	1.997	-1.092	0.119	0	0	0
DB00546	Adinazolam	2.041	1.444	0.909	0	0	0	2.268	2.366	0.987	0	0	0	2.01	-1.499	0.054	0	0	0	1.988	-2.888	0.003	0	0	0
DB00547	Desoximetasone	1.796	0.196	0.497	0	0	0	2.03	-0.036	0.406	0	0	0	1.912	0.633	0.832	0	0	0	1.926	0.454	0.72	0	0	0
DB00548	Azelaic acid	2.133	-0.783	0.097	0	0	0	2.453	-0.431	0.61	0	0	0	2.092	-1.182	0	0	0	0	2.072	-1.252	0	0	0	0
DB00549	Zafirlukast	1.669	0.399	0.618	0	0	0	1.887	-0.265	0.223	0	0	0	1.695	-0.35	0.2	2	0.007	0.125	1.833	0.587	0.802	0	0	0
DB00550	Propylthiouracil	2.903	2.114	0.976	0	0	0	3.069	1.852	0.975	0	0	0	2.918	1.74	0.954	0	0	0	2.973	1.879	0.983	0	0	0
DB00551	Acetohydroxamic acid	2.097	-0.781	0.059	0	0	0	2.421	-0.324	0.622	0	0	0	2.048	-1.308	0	0	0	0	2.051	-1.269	0	0	0	0
DB00552	Pentostatin	2.09	-1.055	0.004	0	0	0	2.448	-0.626	0.506	0	0	0	2.092	-1.311	0	0	0	0	2.075	-1.33	0	0	0	0
DB00553	Methoxsalen	2.088	-0.557	0.182	0	0	0	2.345	-0.277	0.474	0	0	0	2.037	-1.574	0	0	0	0	2.03	-1.587	0	0	0	0
DB00554	Piroxicam	2.015	0.13	0.514	0	0	0	2.233	-0.047	0.514	1	0.004	0.2	2.017	-1.833	0.014	0	0	0	2	-2.583	0	0	0	0
DB00555	Lamotrigine	2.035	0.715	0.739	0	0	0	2.299	2.088	0.975	0	0	0	2.017	-1.855	0.019	0	0	0	2	-2.824	0	1	0.003	0.1
DB00557	Hydroxyzine	2.111	-0.731	0.075	0	0	0	2.397	-0.493	0.449	0	0	0	2.081	-1.195	0	0	0	0	2.042	-1.323	0	0	0	0
DB00558	Zanamivir	2.104	-0.69	0.11	0	0	0	2.438	-0.212	0.714	0	0	0	2.095	-1.066	0	0	0	0	2.063	-1.195	0	0	0	0
DB00559	Bosentan	2.037	-0.408	0.306	0	0	0	2.315	0.862	0.858	0	0	0	2.054	-1.499	0.017	0	0	0	2.036	-2.222	0.001	0	0	0
DB00560	Tigecycline	2.098	-0.692	0.107	0	0	0	2.405	-0.377	0.626	0	0	0	2.082	-1.096	0	0	0	0	2.033	-1.25	0	0	0	0
DB00561	Doxapram	2.37	0.862	0.799	0	0	0	2.803	1.851	0.899	0	0	0	2.492	1.119	0.825	0	0	0	2.603	1.576	0.863	0	0	0
DB00562	Benzthiazide	2.014	-0.857	0.175	0	0	0	2.353	2.49	0.993	0	0	0	2.02	-2.727	0	0	0	0	2.024	-2.858	0	0	0	0
DB00563	Methotrexate	1.607	-2.191	0.014	0	0	0	1.948	-0.553	0.107	0	0	0	1.729	-1.882	0.035	2	0.006	0.105	1.84	-0.377	0.153	1	0.003	0.053
DB00564	Carbamazepine	1.908	0.276	0.538	0	0	0	2.133	0.344	0.642	0	0	0	1.944	-0.145	0.291	0	0	0	1.971	0.1	0.395	0	0	0
DB00565	Cisatracurium	3.639	2.019	0.971	0	0	0	3.866	1.992	0.971	0	0	0	3.703	2	0.972	0	0	0	3.739	2.12	0.972	0	0	0
DB00566	Succimer	1.736	0.053	0.452	0	0	0	2	0.196	0.518	0	0	0	1.845	0.251	0.577	2	0.007	0.167	1.904	0.702	0.89	0	0	0
DB00567	Cephalexin	2.045	-0.199	0.454	0	0	0	2.288	-0.112	0.571	0	0	0	2.024	-1.16	0	1	0.003	0.5	2.024	-1.184	0	0	0	0
DB00568	Cinnarizine	1.914	1.267	0.891	0	0	0	2.141	2.721	0.999	0	0	0	1.938	0.292	0.601	0	0	0	1.948	-0.092	0.424	1	0.003	0.032
DB00569	Fondaparinux	2.104	-0.474	0.261	0	0	0	2.348	-0.415	0.399	0	0	0	2.058	-1.287	0	0	0	0	2.03	-1.378	0	0	0	0
DB00570	Vinblastine	1.49	-2.227	0.018	1	0.007	0.091	1.876	-0.885	0.092	1	0.004	0.091	1.597	-2.47	0.011	1	0.003	0.091	1.697	-1.31	0.041	1	0.003	0.091
DB00571	Propranolol	1.758	-1.046	0.129	0	0	0	2.055	1.108	0.879	1	0.004	0.04	1.804	-2.962	0	0	0	0	1.874	-1.558	0.058	1	0.003	0.04
DB00572	Atropine	2.021	1.913	0.969	0	0	0	2.258	2.951	0.997	0	0	0	2.023	0.267	0.592	0	0	0	1.997	-1.318	0.069	0	0	0
DB00573	Fenoprofen	1.964	-0.185	0.388	0	0	0	2.148	-1.386	0.079	1	0.004	0.2	1.976	-2.266	0.01	0	0	0	2.003	-1.63	0.04	0	0	0
DB00574	Fenfluramine	1.824	-0.165	0.407	0	0	0	2.083	1.191	0.894	1	0.004	0.048	1.85	-2.455	0.007	0	0	0	1.912	-0.976	0.139	1	0.003	0.048
DB00575	Clonidine	2.027	0.91	0.795	0	0	0	2.244	1.517	0.937	0	0	0	2.016	-1.381	0.068	0	0	0	2.017	-1.763	0.033	0	0	0
DB00578	Carbenicillin	2.433	2.526	0.95	0	0	0	2.833	3.172	0.971	0	0	0	2.561	2.916	0.959	0	0	0	2.677	3.358	0.974	0	0	0
DB00579	Mazindol	2.101	0.421	0.701	0	0	0	2.35	0.789	0.87	0	0	0	2.04	-2.304	0	0	0	0	2.021	-2.38	0	1	0.003	0.167
DB00580	Valdecoxib	1.98	-0.153	0.402	0	0	0	2.207	0.645	0.751	1	0.004	0.067	2.01	-1.324	0.084	0	0	0	1.965	-3.968	0	0	0	0
DB00582	Voriconazole	2.096	-0.595	0.155	0	0	0	2.391	-0.065	0.71	0	0	0	2.064	-1.267	0	0	0	0	2.03	-1.448	0	0	0	0
DB00583	Levocarnitine	2.021	0.521	0.652	0	0	0	2.19	-0.653	0.289	1	0.004	0.091	1.99	-2.879	0.001	0	0	0	2.006	-2.663	0.002	0	0	0
DB00584	Enalapril	1.985	-1.185	0.015	0	0	0	2.292	-0.242	0.479	0	0	0	2	-1.707	0	0	0	0	2.021	-1.272	0	0	0	0
DB00585	Nizatidine	2.672	1.276	0.83	0	0	0	2.871	1.096	0.768	0	0	0	2.656	0.86	0.701	0	0	0	2.71	1.1	0.761	0	0	0
DB00586	Diclofenac	1.801	0.421	0.632	0	0	0	1.945	-2.875	0.001	2	0.008	0.083	1.873	0.199	0.536	2	0.006	0.083	1.921	1.027	0.826	0	0	0
DB00587	Cinalukast	3.985	1.997	0.975	0	0	0	4.086	1.653	0.957	0	0	0	3.962	1.782	0.965	0	0	0	3.982	1.925	0.966	0	0	0
DB00588	Fluticasone propionate	1.897	-1.197	0.099	0	0	0	2.153	-0.411	0.339	0	0	0	1.956	-2.069	0.013	0	0	0	1.991	-1.08	0.12	0	0	0
DB00589	Lisuride	1.834	-0.198	0.382	0	0	0	2.105	1.871	0.976	1	0.004	0.04	1.868	-1.939	0.022	0	0	0	1.93	-0.323	0.333	0	0	0
DB00590	Doxazosin	1.884	0.032	0.482	0	0	0	2.094	-0.112	0.494	2	0.008	0.143	1.876	-3.131	0	0	0	0	1.945	-1.052	0.14	0	0	0
DB00591	Fluocinolone acetonide	1.851	-0.334	0.248	0	0	0	2.103	-0.139	0.325	0	0	0	1.949	0.005	0.385	0	0	0	1.973	0.186	0.48	0	0	0
DB00592	Piperazine	2.135	-1.101	0.064	0	0	0	2.453	-0.773	0.434	0	0	0	2.096	-1.43	0	0	0	0	2.072	-1.493	0	0	0	0
DB00593	Ethosuximide	2.624	-0.303	0.29	0	0	0	3.022	0.132	0.437	0	0	0	2.768	-0.177	0.295	0	0	0	2.817	-0.032	0.353	0	0	0
DB00594	Amiloride	1.866	0.739	0.788	0	0	0	2.06	0.295	0.628	1	0.004	0.059	1.919	0.435	0.658	0	0	0	1.928	0.227	0.518	0	0	0
DB00595	Oxytetracycline	1.716	0.342	0.611	0	0	0	2.02	1.167	0.957	0	0	0	1.818	0.375	0.642	2	0.007	0.118	1.851	0.209	0.519	0	0	0
DB00596	Ulobetasol	1.962	-0.967	0.054	0	0	0	2.198	-0.865	0.057	0	0	0	1.993	-1.319	0	0	0	0	2	-1.141	0	0	0	0
DB00598	Labetalol	1.91	-0.346	0.343	0	0	0	2.107	-1.002	0.15	1	0.004	0.077	1.895	-3.631	0	0	0	0	1.936	-3.331	0	1	0.003	0.077
DB00599	Thiopental	2	0.567	0.679	0	0	0	2.283	3.08	0.997	0	0	0	2.01	-1.187	0.095	0	0	0	2.003	-1.832	0.027	0	0	0
DB00600	Monobenzone	2.074	-0.645	0.156	0	0	0	2.298	-0.575	0.208	1	0.004	0.25	2.061	-1.495	0	0	0	0	2.042	-1.66	0	0	0	0
DB00601	Linezolid	2.104	-0.97	0.02	0	0	0	2.425	-0.675	0.427	0	0	0	2.078	-1.297	0	0	0	0	2.057	-1.344	0	0	0	0
DB00602	Ivermectin	1.98	0.35	0.593	0	0	0	2.183	0.472	0.682	0	0	0	1.984	-1.833	0.02	0	0	0	2.006	-1.135	0.116	0	0	0
DB00603	Medroxyprogesterone acetate	1.634	-1.248	0.064	0	0	0	1.938	-0.607	0.126	0	0	0	1.772	-0.61	0.145	0	0	0	1.88	0.359	0.64	0	0	0
DB00604	Cisapride	1.868	-0.227	0.368	0	0	0	2.163	2.806	0.999	0	0	0	1.913	-1.374	0.077	0	0	0	1.94	-1.014	0.143	1	0.003	0.05
DB00605	Sulindac	1.814	0.322	0.577	0	0	0	1.975	-0.968	0.076	1	0.004	0.077	1.915	0.692	0.83	0	0	0	1.942	0.608	0.907	0	0	0
DB00606	Cyclothiazide	2.042	1.587	0.93	0	0	0	2.29	2.773	0.993	0	0	0	2.007	-1.729	0.029	0	0	0	2.015	-1.61	0.045	0	0	0
DB00607	Nafcillin	2.067	0.021	0.52	0	0	0	2.305	0.011	0.615	0	0	0	2.054	-1.08	0.004	0	0	0	2.024	-1.672	0	0	0	0
DB00608	Chloroquine	1.971	0.705	0.718	0	0	0	2.118	-1.498	0.065	1	0.004	0.143	1.946	-2.901	0.002	1	0.003	0.143	1.962	-2.822	0.001	0	0	0
DB00610	Metaraminol	2.947	1.317	0.917	0	0	0	3.159	1.25	0.928	0	0	0	2.983	1.231	0.895	0	0	0	2.982	1.191	0.896	0	0	0
DB00611	Butorphanol	2.067	0.828	0.83	0	0	0	2.397	2.419	0.981	0	0	0	2.061	-0.762	0.141	0	0	0	2.045	-1.088	0.024	0	0	0
DB00612	Bisoprolol	1.948	-0.908	0.148	0	0	0	2.214	-0.174	0.506	1	0.004	0.333	1.929	-2.829	0	0	0	0	1.976	-1.87	0	0	0	0
DB00613	Amodiaquine	1.971	-0.638	0.24	0	0	0	2.226	0.201	0.626	0	0	0	2.02	-1.227	0.088	0	0	0	1.991	-2.465	0	0	0	0
DB00614	Furazolidone	1.692	-2.545	0.006	0	0	0	2.047	-1.266	0.045	0	0	0	1.826	-1.723	0.022	0	0	0	1.916	-0.992	0.078	0	0	0
DB00615	Rifabutin	1.828	-0.915	0.112	0	0	0	2.056	-1.068	0.075	0	0	0	1.895	-1.136	0.097	1	0.003	0.5	1.952	-0.224	0.215	0	0	0
DB00616	Candoxatril	2.015	-0.653	0.125	0	0	0	2.322	0.138	0.77	0	0	0	2.027	-1.336	0.001	0	0	0	2.03	-1.02	0	0	0	0
DB00617	Paramethadione	3	1.044	0.874	0	0	0	3.168	0.931	0.832	0	0	0	2.983	0.837	0.774	0	0	0	3.003	0.885	0.806	0	0	0
DB00618	Demeclocycline	1.875	0.082	0.431	0	0	0	2.128	0.337	0.642	0	0	0	1.949	0.153	0.473	0	0	0	1.943	-0.116	0.242	0	0	0
DB00619	Imatinib	1.368	0.477	0.652	0	0	0	1.653	-0.176	0.312	0	0	0	1.418	-0.467	0.192	2	0.006	0.028	1.483	-0.217	0.277	1	0.002	0.014
DB00620	Triamcinolone	1.667	-0.619	0.146	0	0	0	1.958	-0.395	0.196	0	0	0	1.826	0.043	0.374	0	0	0	1.92	0.819	0.973	0	0	0
DB00621	Oxandrolone	1.917	-0.366	0.271	0	0	0	2.168	-0.27	0.339	0	0	0	1.976	-0.312	0.223	0	0	0	1.997	-0.306	0.229	0	0	0
DB00622	Nicardipine	1.85	1.132	0.935	0	0	0	2.004	0.04	0.466	0	0	0	1.866	0.258	0.549	0	0	0	1.875	-0.074	0.31	0	0	0
DB00623	Fluphenazine	1.608	0.868	0.833	0	0	0	1.814	-0.293	0.247	0	0	0	1.616	-0.329	0.219	1	0.003	0.02	1.759	0.792	0.899	1	0.003	0.02
DB00624	Testosterone	1.634	-1.317	0.061	0	0	0	1.95	-0.52	0.139	0	0	0	1.752	-1.058	0.09	1	0.003	0.1	1.851	-0.142	0.234	1	0.003	0.1
DB00625	Efavirenz	2.083	-0.7	0.076	0	0	0	2.384	-0.358	0.525	0	0	0	2.065	-1.091	0	0	0	0	2.045	-1.136	0	0	0	0
DB00626	Bacitracin	1.75	-0.949	0.099	0	0	0	1.97	-1.598	0.048	0	0	0	1.757	-2.27	0.013	1	0.003	0.25	1.863	-1.037	0.071	1	0.003	0.25
DB00627	Niacin	2.127	-0.218	0.564	0	0	0	2.408	0.066	0.799	0	0	0	2.071	-1.091	0	0	0	0	2.051	-1.198	0	0	0	0
DB00628	Clorazepic acid	2.033	1.433	0.92	0	0	0	2.245	2.119	0.98	0	0	0	2.006	-1.215	0.096	0	0	0	1.986	-2.697	0.001	0	0	0
DB00629	Guanabenz	2.021	0.98	0.809	0	0	0	2.278	2.431	0.988	0	0	0	2.01	-1.586	0.051	0	0	0	2.003	-2.221	0.005	0	0	0
DB00630	Alendronic acid	1.942	-0.295	0.34	0	0	0	2.181	0.269	0.622	0	0	0	1.95	-2.935	0.001	1	0.003	0.167	1.973	-2.409	0.004	1	0.003	0.167
DB00631	Clofarabine	1.971	-0.628	0.226	1	0.007	0.167	2.241	0.928	0.837	0	0	0	1.963	-3.708	0	2	0.007	0.333	1.982	-3.17	0	1	0.003	0.167
DB00633	Dexmedetomidine	2.223	4.153	0.993	0	0	0	2.563	5.399	0.995	0	0	0	2.355	5.93	0.995	0	0	0	2.401	6.707	0.994	0	0	0
DB00634	Sulfacetamide	2.09	-0.997	0.011	0	0	0	2.388	-0.757	0.227	0	0	0	2.048	-1.353	0	1	0.003	1	2.057	-1.294	0	0	0	0
DB00635	Prednisone	1.812	0.202	0.519	0	0	0	2.03	-0.346	0.285	0	0	0	1.909	0.455	0.693	0	0	0	1.932	0.383	0.685	0	0	0
DB00636	Clofibrate	2.286	0.59	0.831	0	0	0	2.586	0.863	0.834	0	0	0	2.392	0.846	0.849	0	0	0	2.523	1.28	0.849	0	0	0
DB00637	Astemizole	1.578	0.717	0.754	0	0	0	1.824	0.085	0.444	0	0	0	1.583	-0.651	0.155	1	0.003	0.019	1.732	0.609	0.813	1	0.003	0.019
DB00639	Butoconazole	1.872	-0.764	0.13	0	0	0	2.095	-0.915	0.108	0	0	0	1.918	-0.835	0.093	0	0	0	1.967	-0.534	0.151	0	0	0
DB00640	Adenosine	1.93	0.264	0.57	0	0	0	2.079	-1.83	0.022	0	0	0	1.944	-1.731	0.04	0	0	0	1.959	-1.877	0.028	0	0	0
DB00641	Simvastatin	1.993	0.804	0.764	0	0	0	2.18	-0.135	0.458	0	0	0	1.997	-1.298	0.077	1	0.003	0.125	2.009	-1.024	0.138	0	0	0
DB00642	Pemetrexed	2.007	1.103	0.895	0	0	0	2.167	-0.435	0.326	0	0	0	1.973	-2.515	0.004	1	0.003	0.1	1.979	-2.787	0.001	0	0	0
DB00643	Mebendazole	1.774	0.177	0.488	0	0	0	2.017	0.095	0.444	1	0.004	0.2	1.852	0.038	0.406	1	0.003	0.2	1.92	0.656	0.834	0	0	0
DB00644	Gonadorelin	3.068	0.881	0.842	0	0	0	3.414	1.176	0.959	0	0	0	3.044	0.67	0.69	0	0	0	3.033	0.556	0.664	0	0	0
DB00645	Dyclonine	1.848	0.174	0.485	0	0	0	2.08	0.169	0.521	0	0	0	1.933	0.326	0.61	1	0.003	0.167	1.967	0.591	0.836	0	0	0
DB00647	Dextropropoxyphene	2.036	1.575	0.928	0	0	0	2.294	3.063	0.996	0	0	0	2.023	-0.551	0.254	0	0	0	2.027	-0.54	0.269	0	0	0
DB00648	Mitotane	1.699	-0.715	0.134	0	0	0	1.996	-0.11	0.279	0	0	0	1.781	-0.92	0.114	0	0	0	1.89	0.195	0.45	0	0	0
DB00649	Stavudine	2.053	0.131	0.716	0	0	0	2.254	-0.28	0.449	0	0	0	2.003	-1.178	0.002	0	0	0	2.027	-0.862	0.009	0	0	0
DB00650	Leucovorin	2.067	-0.536	0.19	0	0	0	2.313	-0.36	0.337	0	0	0	2.027	-1.84	0	1	0.003	0.5	2.036	-1.483	0	0	0	0
DB00651	Dyphylline	2.021	-0.373	0.304	0	0	0	2.238	-0.328	0.392	0	0	0	2	-3.234	0	0	0	0	2.003	-3.329	0	0	0	0
DB00652	Pentazocine	2.029	1.073	0.836	0	0	0	2.284	2.036	0.977	0	0	0	2.01	-1.499	0.049	0	0	0	1.997	-2.404	0.002	1	0.003	0.2
DB00653	Magnesium sulfate	2.065	0.198	0.552	0	0	0	2.3	0.508	0.748	0	0	0	2.04	-1.972	0	0	0	0	2.015	-2.853	0	0	0	0
DB00654	Latanoprost	2.096	0.865	0.866	0	0	0	2.312	0.388	0.761	0	0	0	2.054	-1.193	0.02	0	0	0	2.012	-2.204	0	0	0	0
DB00655	Estrone	1.594	-1.058	0.084	0	0	0	1.921	-0.45	0.172	0	0	0	1.743	-0.54	0.186	0	0	0	1.834	0.175	0.454	0	0	0
DB00656	Trazodone	1.909	0.241	0.56	0	0	0	2.17	2.549	0.995	0	0	0	1.924	-1.782	0.034	0	0	0	1.969	-0.268	0.378	1	0.003	0.045
DB00657	Mecamylamine	2.374	5.978	0.997	0	0	0	2.63	4.709	0.992	0	0	0	2.455	5.125	0.99	0	0	0	2.507	5.025	0.988	0	0	0
DB00659	Acamprosate	1.994	2.431	0.993	0	0	0	2.175	2.537	0.994	0	0	0	1.991	1.225	0.874	0	0	0	1.961	-0.885	0.18	0	0	0
DB00661	Verapamil	1.903	2.127	0.99	0	0	0	2.055	1.26	0.911	0	0	0	1.902	0.923	0.802	0	0	0	1.907	-0.035	0.451	1	0.003	0.023
DB00663	Flumethasone	1.962	-0.969	0.06	0	0	0	2.198	-0.897	0.05	0	0	0	1.993	-1.289	0	0	0	0	2	-1.235	0	0	0	0
DB00665	Nilutamide	1.91	-0.028	0.389	0	0	0	2.133	-0.12	0.333	0	0	0	1.973	-0.08	0.315	0	0	0	1.991	0.074	0.383	0	0	0
DB00666	Nafarelin	3.068	0.839	0.84	0	0	0	3.414	1.174	0.959	0	0	0	3.044	0.624	0.697	0	0	0	3.033	0.631	0.675	0	0	0
DB00667		2.132	-0.698	0.158	0	0	0	2.46	-0.221	0.711	0	0	0	2.095	-1.156	0	0	0	0	2.068	-1.232	0	0	0	0
DB00668	Epinephrine	1.641	-1.825	0.028	0	0	0	1.944	-0.988	0.144	2	0.008	0.091	1.754	-2.436	0.005	0	0	0	1.844	-0.595	0.255	0	0	0
DB00669	Sumatriptan	1.944	0.386	0.601	0	0	0	2.264	4.115	0.999	0	0	0	1.99	-0.09	0.447	0	0	0	2.009	0.541	0.689	0	0	0
DB00670	Pirenzepine	2.223	5.824	0.998	0	0	0	2.613	10.276	1	0	0	0	2.351	11.141	1	0	0	0	2.395	13.192	1	0	0	0
DB00671	Cefixime	1.721	-1.136	0.066	0	0	0	1.975	-1.196	0.052	0	0	0	1.787	-1.702	0.04	0	0	0	1.865	-0.796	0.098	0	0	0
DB00672	Chlorpropamide	1.835	-1.191	0.062	0	0	0	2.125	-0.631	0.174	0	0	0	1.915	-0.988	0.078	0	0	0	1.994	-0.3	0.218	0	0	0
DB00673	Aprepitant	2.104	-0.163	0.495	0	0	0	2.453	0.847	0.912	0	0	0	2.068	-1.112	0	0	0	0	2.048	-1.283	0	0	0	0
DB00674	Galantamine	2.073	3.736	1	0	0	0	2.209	2.17	0.988	0	0	0	1.974	-1.332	0.078	1	0.003	0.056	1.98	-1.575	0.048	0	0	0
DB00675	Tamoxifen	1.436	0.242	0.543	0	0	0	1.733	0.287	0.544	1	0.003	0.014	1.503	-0.017	0.373	2	0.006	0.028	1.653	1.27	0.986	1	0.002	0.014
DB00677	Isoflurophate	2.007	-0.005	0.467	0	0	0	2.161	-1.74	0.043	1	0.004	0.2	1.956	-4.335	0	1	0.003	0.2	1.982	-3.735	0	0	0	0
DB00678	Losartan	2.036	-0.215	0.384	0	0	0	2.274	0.344	0.651	0	0	0	2.034	-2.275	0.004	0	0	0	2.021	-2.862	0	0	0	0
DB00679	Thioridazine	1.657	0.314	0.597	0	0	0	1.859	-0.543	0.172	0	0	0	1.689	-0.33	0.213	2	0.006	0.043	1.815	0.646	0.83	1	0.003	0.022
DB00680	Moricizine	2.113	-0.802	0.09	0	0	0	2.427	-0.523	0.518	0	0	0	2.072	-1.259	0	0	0	0	2.075	-1.216	0	0	0	0
DB00682	Warfarin	1.914	-0.25	0.381	1	0.007	0.143	2.105	-1.263	0.116	0	0	0	1.93	-2.586	0.002	0	0	0	1.962	-2.025	0.019	0	0	0
DB00683	Midazolam	2.026	1.66	0.946	0	0	0	2.231	2.267	0.987	0	0	0	1.997	-1.047	0.125	0	0	0	1.977	-2.692	0.003	0	0	0
DB00685	Trovafloxacin	1.783	0.795	0.814	2	0.014	0.182	1.971	-0.162	0.3	0	0	0	1.851	0.47	0.704	1	0.003	0.091	1.921	0.927	0.979	0	0	0
DB00686	Pentosan Polysulfate	2.074	-0.347	0.332	0	0	0	2.333	0.018	0.644	1	0.004	0.333	2.041	-1.546	0	0	0	0	2.042	-1.637	0	0	0	0
DB00687	Fludrocortisone	1.837	-0.321	0.254	0	0	0	2.103	0.066	0.461	0	0	0	1.939	0.042	0.407	0	0	0	1.973	0.359	0.634	0	0	0
DB00688	Mycophenolate mofetil	1.896	0.155	0.483	0	0	0	2.124	0.094	0.488	0	0	0	1.956	0.073	0.375	0	0	0	1.955	-0.109	0.26	1	0.003	0.333
DB00690	Flurazepam	2.047	1.855	0.968	0	0	0	2.241	1.937	0.975	0	0	0	2.016	-0.844	0.178	0	0	0	1.983	-2.955	0.001	0	0	0
DB00691	Moexipril	2.075	-1.013	0.005	1	0.008	0.5	2.438	-0.509	0.55	0	0	0	2.065	-1.303	0	0	0	0	2.054	-1.335	0	0	0	0
DB00692	Phentolamine	1.96	0.959	0.811	0	0	0	2.125	-0.059	0.489	0	0	0	1.974	-0.441	0.322	0	0	0	1.948	-2.491	0.002	1	0.003	0.059
DB00693	Fluorescein	2.007	-0.594	0.188	0	0	0	2.245	-0.512	0.244	0	0	0	2.01	-1.223	0	0	0	0	2.012	-1.128	0	0	0	0
DB00694	Daunorubicin	1.362	-0.617	0.154	1	0.006	0.032	1.737	0.011	0.365	0	0	0	1.526	-0.074	0.325	1	0.003	0.032	1.65	0.699	0.827	1	0.003	0.032
DB00695	Furosemide	2.014	1.808	0.955	0	0	0	2.155	-0.045	0.508	0	0	0	1.977	-1.534	0.05	1	0.003	0.071	1.951	-3.624	0.001	0	0	0
DB00696	Ergotamine	1.698	0.297	0.59	0	0	0	1.939	0.083	0.439	1	0.004	0.033	1.78	0.182	0.497	0	0	0	1.876	0.892	0.974	0	0	0
DB00697	Tizanidine	2.081	-0.502	0.231	0	0	0	2.421	0.874	0.935	0	0	0	2.068	-1.318	0	0	0	0	2.057	-1.405	0	0	0	0
DB00698	Nitrofurantoin	1.91	-0.075	0.334	0	0	0	2.155	0.008	0.427	0	0	0	1.956	-0.341	0.208	0	0	0	1.976	-0.251	0.214	0	0	0
DB00699	Nicergoline	2.947	1.252	0.893	0	0	0	3.159	1.28	0.931	0	0	0	2.983	1.195	0.889	0	0	0	2.982	1.154	0.879	0	0	0
DB00700	Eplerenone	1.94	-1.314	0.065	0	0	0	2.197	-0.724	0.187	0	0	0	1.983	-1.816	0.001	0	0	0	2	-1.695	0.001	0	0	0
DB00701	Amprenavir	2.059	-0.595	0.222	0	0	0	2.306	-0.172	0.464	0	0	0	2.01	-2.042	0	0	0	0	2.006	-2.139	0	0	0	0
DB00703	Methazolamide	1.986	0.782	0.739	0	0	0	2.23	1.88	0.963	0	0	0	2.003	-0.668	0.219	0	0	0	1.962	-3.234	0	0	0	0
DB00704	Naltrexone	2.044	0.642	0.739	0	0	0	2.305	1.343	0.942	0	0	0	2.03	-1.422	0.029	0	0	0	2.015	-2.243	0.004	0	0	0
DB00705	Delavirdine	2.075	-0.723	0.054	0	0	0	2.326	-0.616	0.144	0	0	0	2.048	-1.293	0	0	0	0	2.039	-1.312	0	0	0	0
DB00706	Tamsulosin	1.943	-1.463	0.061	0	0	0	2.25	1.501	0.933	0	0	0	1.97	-3.174	0	0	0	0	2.021	-1.521	0.049	0	0	0
DB00707	Porfimer sodium	2.104	-0.203	0.506	0	0	0	2.348	-0.129	0.585	0	0	0	2.044	-1.49	0	0	0	0	2.039	-1.354	0	0	0	0
DB00708	Sufentanil	2.051	1.403	0.903	0	0	0	2.35	3.522	0.999	0	0	0	2.037	-0.828	0.194	0	0	0	2.033	-1.108	0.104	0	0	0
DB00709	Lamivudine	2.037	0.615	0.792	0	0	0	2.215	-0.484	0.287	0	0	0	1.99	-1.711	0.002	0	0	0	2.015	-1.26	0.012	0	0	0
DB00710	Ibandronate	2.105	-0.791	0.087	0	0	0	2.392	-0.525	0.423	0	0	0	2.034	-1.301	0	0	0	0	2.03	-1.265	0	0	0	0
DB00711	Diethylcarbamazine	1.896	-0.196	0.313	0	0	0	2.098	-0.533	0.163	0	0	0	1.959	-0.214	0.247	0	0	0	1.976	-0.094	0.267	0	0	0
DB00712	Flurbiprofen	2.043	-0.515	0.264	0	0	0	2.262	-0.586	0.284	1	0.004	0.167	2.044	-2.186	0.001	0	0	0	2.027	-2.902	0	0	0	0
DB00713	Oxacillin	2.036	-0.077	0.429	0	0	0	2.25	-0.289	0.405	1	0.004	0.2	2.024	-2.512	0.001	1	0.003	0.2	2.006	-3.149	0	0	0	0
DB00714	Apomorphine	1.524	-2.915	0.007	2	0.012	0.056	1.944	0.353	0.613	0	0	0	1.726	-0.782	0.124	1	0.003	0.028	1.821	0.21	0.522	0	0	0
DB00715	Paroxetine	1.597	-2.511	0.012	0	0	0	1.984	-0.413	0.193	0	0	0	1.761	-1.487	0.044	0	0	0	1.814	-1.09	0.053	1	0.003	0.045
DB00716	Nedocromil	1.877	-0.591	0.184	0	0	0	2.097	-0.743	0.137	0	0	0	1.919	-0.871	0.114	0	0	0	1.97	-0.428	0.189	0	0	0
DB00717	Norethisterone	1.619	-1.238	0.062	0	0	0	1.95	-0.471	0.17	0	0	0	1.759	-0.722	0.131	0	0	0	1.861	0.176	0.436	0	0	0
DB00718	Adefovir dipivoxil	2.03	0.844	0.787	0	0	0	2.248	0.457	0.727	0	0	0	2.014	-1.489	0.021	0	0	0	2.018	-1.501	0.015	0	0	0
DB00719	Azatadine	2.135	-1.385	0.019	0	0	0	2.487	-1.041	0.349	0	0	0	2.099	-1.712	0	0	0	0	2.072	-1.706	0	0	0	0
DB00720	Clodronic acid	1.978	1.032	0.819	0	0	0	2.132	-1.164	0.116	0	0	0	1.949	-2.362	0.004	1	0.003	0.333	1.982	-1.822	0.022	0	0	0
DB00721	Procaine	1.993	0.227	0.539	0	0	0	2.235	1.523	0.937	0	0	0	1.99	-2.068	0.013	0	0	0	1.994	-2.46	0.005	0	0	0
DB00722	Lisinopril	2.007	-0.673	0.162	1	0.007	0.333	2.269	-0.131	0.531	0	0	0	2.027	-1.171	0.006	0	0	0	2.012	-1.368	0	0	0	0
DB00723	Methoxamine	2.481	2.962	0.964	0	0	0	2.718	2.829	0.961	0	0	0	2.569	2.692	0.954	0	0	0	2.63	2.96	0.971	0	0	0
DB00724	Imiquimod	2.094	1.226	0.908	0	0	0	2.346	1.802	0.982	0	0	0	2.04	-1.454	0.009	0	0	0	2.047	-1.605	0.002	0	0	0
DB00725	Homatropine methylbromide	2.292	6.598	1	0	0	0	2.661	7.607	0.999	0	0	0	2.38	7.792	0.999	0	0	0	2.451	8.895	0.998	0	0	0
DB00726	Trimipramine	1.847	0.527	0.687	0	0	0	2.086	1.589	0.945	1	0.004	0.04	1.871	-1.186	0.105	0	0	0	1.916	-0.532	0.261	0	0	0
DB00727	Nitroglycerin	2.128	-1.23	0.028	0	0	0	2.47	-0.95	0.374	0	0	0	2.099	-1.535	0	0	0	0	2.066	-1.644	0	0	0	0
DB00728	Rocuronium	1.904	0.046	0.416	0	0	0	2.149	0.255	0.579	0	0	0	1.963	-0.038	0.328	0	0	0	1.979	0.021	0.358	0	0	0
DB00729		2.459	1.686	0.905	0	0	0	2.853	2.311	0.928	0	0	0	2.587	1.937	0.91	0	0	0	2.706	2.324	0.937	0	0	0
DB00730	Thiabendazole	1.891	-1.328	0.08	1	0.007	0.2	2.14	-0.692	0.262	0	0	0	1.946	-2.182	0.007	0	0	0	1.976	-1.666	0.039	0	0	0
DB00731	Nateglinide	2.022	-0.591	0.209	0	0	0	2.232	-0.855	0.102	0	0	0	2.01	-1.846	0	0	0	0	2.024	-1.458	0	0	0	0
DB00732	Atracurium besylate	3.639	2.147	0.985	0	0	0	3.866	2.169	0.984	0	0	0	3.703	2.092	0.976	0	0	0	3.739	2.032	0.97	0	0	0
DB00733	Pralidoxime	2.567	3.175	0.973	0	0	0	2.755	2.158	0.926	0	0	0	2.575	2.455	0.942	0	0	0	2.623	2.723	0.957	0	0	0
DB00734	Risperidone	1.771	-0.2	0.407	0	0	0	2.041	1.434	0.924	1	0.004	0.026	1.83	-0.98	0.166	0	0	0	1.878	-0.583	0.261	1	0.003	0.026
DB00735	Naftifine	2.081	-0.185	0.449	0	0	0	2.338	0.069	0.669	0	0	0	2.034	-1.636	0	0	0	0	2.015	-2.279	0	1	0.003	0.333
DB00736	Esomeprazole	2.083	-0.449	0.343	0	0	0	2.435	0.222	0.816	0	0	0	2.048	-1.101	0	0	0	0	2.036	-1.14	0	0	0	0
DB00737	Meclizine	2.081	-0.58	0.154	0	0	0	2.359	-0.138	0.589	0	0	0	2.075	-1.203	0	0	0	0	2.045	-1.391	0	0	0	0
DB00738	Pentamidine	1.767	0.476	0.681	0	0	0	1.992	0.246	0.585	0	0	0	1.871	0.875	0.904	1	0.003	0.037	1.911	0.826	0.958	0	0	0
DB00739	Hetacillin	2.082	-0.083	0.497	0	0	0	2.365	0.511	0.864	0	0	0	2.054	-1.411	0	0	0	0	2.039	-1.512	0	0	0	0
DB00740	Riluzole	2.035	-0.256	0.35	0	0	0	2.256	0.166	0.595	0	0	0	1.997	-3.876	0	0	0	0	2.015	-3.523	0.001	0	0	0
DB00741	Hydrocortisone	1.615	-0.787	0.116	0	0	0	1.921	-0.417	0.167	0	0	0	1.785	0.043	0.399	0	0	0	1.886	0.928	0.957	0	0	0
DB00744	Zileuton	2.036	-0.569	0.235	0	0	0	2.232	-0.968	0.141	0	0	0	2.027	-2.333	0	0	0	0	2.024	-2.347	0	0	0	0
DB00745	Modafinil	2.051	-0.767	0.154	0	0	0	2.331	0.169	0.691	0	0	0	2.04	-2.008	0	0	0	0	2.033	-1.99	0	0	0	0
DB00746	Deferoxamine	1.736	-1.401	0.073	0	0	0	1.962	-1.686	0.032	0	0	0	1.75	-2.664	0.013	0	0	0	1.815	-2.274	0.037	0	0	0
DB00747	Scopolamine	2.171	4.169	0.997	0	0	0	2.548	8.116	0.999	0	0	0	2.267	7.188	1	0	0	0	2.312	8.763	0.999	0	0	0
DB00748	Carbinoxamine	2.135	-1.457	0.017	0	0	0	2.487	-1.023	0.351	0	0	0	2.099	-1.636	0	0	0	0	2.072	-1.807	0	0	0	0
DB00749	Etodolac	1.97	-1.31	0.041	0	0	0	2.197	-1.122	0.069	1	0.004	0.333	2.02	-1.576	0.004	0	0	0	2.021	-1.455	0.001	0	0	0
DB00750	Prilocaine	1.948	-0.867	0.158	0	0	0	2.21	-0.21	0.481	1	0.004	0.5	1.922	-2.77	0	0	0	0	1.979	-1.925	0.001	0	0	0
DB00751	Epinastine	2	0.578	0.677	0	0	0	2.245	1.795	0.97	0	0	0	1.983	-2.34	0.007	0	0	0	2.023	-0.795	0.188	0	0	0
DB00752	Tranylcypromine	1.972	1.317	0.981	0	0	0	2.179	1.274	0.983	0	0	0	1.983	0.658	0.836	0	0	0	1.959	0.097	0.389	0	0	0
DB00753	Isoflurane	1.925	1.773	0.988	0	0	0	2.035	0.209	0.576	0	0	0	1.879	0.017	0.416	0	0	0	1.892	-0.166	0.227	0	0	0
DB00754	Ethotoin	2.075	-0.45	0.247	0	0	0	2.343	-0.036	0.629	0	0	0	2.051	-1.369	0	0	0	0	2.042	-1.406	0	0	0	0
DB00755	Tretinoin	1.803	1.956	0.991	0	0	0	1.953	-0.013	0.401	1	0.004	0.04	1.845	0.968	0.954	3	0.01	0.12	1.908	1.334	0.997	0	0	0
DB00756	Hexachlorophene	1.311	0.355	0.573	2	0.011	0.042	1.573	-0.254	0.25	2	0.007	0.042	1.353	-0.401	0.202	3	0.009	0.062	1.421	-0.079	0.322	0	0	0
DB00757	Dolasetron	2.075	0.05	0.659	0	0	0	2.391	0.848	0.921	0	0	0	2.068	-0.822	0.042	0	0	0	2.024	-1.275	0	0	0	0
DB00758	Clopidogrel	2.348	3.793	0.983	0	0	0	2.675	4.318	0.986	0	0	0	2.414	2.976	0.959	0	0	0	2.475	4.14	0.977	0	0	0
DB00759	Tetracycline	2.015	0.054	0.575	0	0	0	2.204	-0.685	0.235	0	0	0	1.966	-3.312	0	0	0	0	1.997	-2.708	0	0	0	0
DB00761	Potassium chloride	2.094	1.561	0.929	0	0	0	2.311	1.279	0.916	0	0	0	2.023	-2.508	0.001	2	0.007	0.286	2.032	-2.332	0.001	0	0	0
DB00762	Irinotecan	1.748	-0.005	0.432	0	0	0	1.984	-0.198	0.293	1	0.004	0.053	1.862	0.408	0.633	0	0	0	1.9	0.44	0.773	1	0.003	0.053
DB00763	Methimazole	3.075	0.563	0.748	0	0	0	3.379	0.762	0.859	0	0	0	3.041	0.341	0.585	0	0	0	3.027	0.287	0.543	0	0	0
DB00764	Mometasone	1.948	-0.817	0.166	0	0	0	2.189	-0.609	0.27	0	0	0	1.976	-1.771	0.001	0	0	0	2	-1.359	0.007	0	0	0
DB00765	Metyrosine	2.459	0.888	0.76	0	0	0	2.81	1.225	0.77	0	0	0	2.587	1.047	0.765	0	0	0	2.667	1.281	0.783	0	0	0
DB00767	Benzquinamide	1.986	0.751	0.734	0	0	0	2.234	2.311	0.991	1	0.004	0.077	2.01	-0.362	0.337	0	0	0	1.994	-1.516	0.06	0	0	0
DB00768	Olopatadine	2.036	-0.109	0.434	0	0	0	2.321	1.66	0.951	1	0.004	0.167	2.047	-1.749	0.028	0	0	0	2.038	-2.012	0.004	0	0	0
DB00769	Hydrocortamate	1.962	-0.951	0.056	0	0	0	2.198	-0.832	0.064	0	0	0	1.993	-1.441	0	0	0	0	2	-1.202	0	0	0	0
DB00770	Alprostadil	2.028	2.593	0.994	0	0	0	2.174	0.637	0.759	0	0	0	1.983	-0.894	0.17	0	0	0	1.98	-1.676	0.034	0	0	0
DB00771	Clidinium	2.348	3.424	0.982	0	0	0	2.731	3.946	0.981	0	0	0	2.434	3.363	0.97	0	0	0	2.549	4.102	0.975	0	0	0
DB00772	Malathion	2.03	1.188	0.852	0	0	0	2.248	0.773	0.797	0	0	0	1.997	-2.07	0.009	0	0	0	2.015	-1.682	0.036	0	0	0
DB00773	Etoposide	1.707	-0.094	0.361	0	0	0	1.972	-0.114	0.341	0	0	0	1.844	0.482	0.727	0	0	0	1.876	0.496	0.7	1	0.003	0.067
DB00774	Hydroflumethiazide	1.979	0.481	0.656	0	0	0	2.222	1.64	0.95	0	0	0	1.98	-1.823	0.029	1	0.003	0.083	1.968	-3.035	0	0	0	0
DB00775	Tirofiban	2.291	2.294	0.945	0	0	0	2.635	2.488	0.936	1	0.004	0.5	2.429	2.514	0.946	0	0	0	2.593	4.113	0.984	0	0	0
DB00776	Oxcarbazepine	2.113	-0.778	0.098	0	0	0	2.427	-0.461	0.565	0	0	0	2.072	-1.241	0	0	0	0	2.075	-1.226	0	0	0	0
DB00777	Propiomazine	1.986	1.564	0.945	0	0	0	2.245	3.712	1	0	0	0	2.023	1.4	0.896	0	0	0	2.003	0.152	0.53	0	0	0
DB00778	Roxithromycin	3.083	1.113	0.939	0	0	0	3.371	1.389	0.983	0	0	0	3.068	0.908	0.849	0	0	0	3.042	0.82	0.805	0	0	0
DB00779	Nalidixic acid	2.052	-0.213	0.468	0	0	0	2.313	-0.057	0.684	0	0	0	2.048	-0.93	0.01	0	0	0	2.036	-0.939	0	0	0	0
DB00780	Phenelzine	1.946	1.182	0.944	0	0	0	2.125	0.9	0.872	0	0	0	1.961	0.472	0.72	0	0	0	1.934	-0.382	0.207	1	0.003	0.059
DB00782	Propantheline	1.942	-0.383	0.316	0	0	0	2.19	0.511	0.702	0	0	0	1.97	-2.262	0.01	0	0	0	2.003	-1.032	0.133	0	0	0
DB00783	Estradiol	1.552	-0.752	0.119	0	0	0	1.889	-0.039	0.353	0	0	0	1.694	-0.25	0.225	0	0	0	1.816	0.771	0.848	0	0	0
DB00784	Mefenamic acid	1.902	-0.863	0.174	0	0	0	2.132	-0.438	0.337	1	0.004	0.091	1.977	-0.8	0.19	0	0	0	1.953	-2.88	0	0	0	0
DB00785	Cryptenamine	2.292	6.481	0.999	0	0	0	2.661	8.765	1	0	0	0	2.38	9.23	1	0	0	0	2.451	9.78	0.999	0	0	0
DB00786	Marimastat	1.949	1.777	0.96	0	0	0	1.957	-4.57	0	4	0.016	0.167	1.987	1.782	0.961	0	0	0	1.961	-0.113	0.424	0	0	0
DB00787	Acyclovir	2.068	-0.832	0.015	0	0	0	2.336	-0.722	0.088	0	0	0	2.058	-1.185	0	0	0	0	2.039	-1.229	0	0	0	0
DB00788	Naproxen	1.978	1.518	0.924	0	0	0	2.126	-0.694	0.257	1	0.004	0.143	1.977	-0.61	0.238	0	0	0	1.982	-1.067	0.119	0	0	0
DB00789	Gadopentetic acid	2.098	-0.658	0.181	0	0	0	2.388	-0.397	0.556	0	0	0	2.068	-1.106	0	1	0.003	0.5	2.051	-1.163	0	0	0	0
DB00790	Perindopril	2.097	-0.465	0.24	0	0	0	2.386	0.036	0.743	0	0	0	2.051	-1.389	0	0	0	0	2.042	-1.32	0	0	0	0
DB00792	Tripelennamine	2.135	-1.322	0.029	0	0	0	2.487	-1.041	0.344	0	0	0	2.099	-1.694	0	0	0	0	2.072	-1.74	0	0	0	0
DB00793	Haloprogin	1.913	0.279	0.58	0	0	0	2.169	2.156	0.981	0	0	0	1.939	-1.239	0.095	0	0	0	1.971	-0.458	0.278	0	0	0
DB00794	Primidone	2.046	2.256	0.994	0	0	0	2.232	2.138	0.979	0	0	0	2.003	-0.747	0.194	0	0	0	1.986	-2.052	0.015	0	0	0
DB00795	Sulfasalazine	1.722	0.172	0.51	1	0.007	0.053	1.892	-1.193	0.051	2	0.008	0.105	1.833	0.489	0.705	1	0.003	0.053	1.912	1.229	0.993	0	0	0
DB00796	Candesartan cilexetil	1.786	-0.766	0.121	0	0	0	1.992	-1.253	0.058	0	0	0	1.75	-2.387	0.012	1	0.003	0.125	1.879	-0.832	0.064	0	0	0
DB00797	Tolazoline	2.101	-0.173	0.433	0	0	0	2.401	0.69	0.914	0	0	0	2.07	-1.416	0	0	0	0	2.059	-1.464	0	0	0	0
DB00798	Gentamicin	2.067	-0.274	0.382	0	0	0	2.275	-0.586	0.213	0	0	0	2	-1.769	0	2	0.007	1	2.033	-1.323	0	0	0	0
DB00799	Tazarotene	1.993	1.262	0.892	0	0	0	2.14	-0.978	0.163	0	0	0	1.993	-0.81	0.192	0	0	0	2	-0.951	0.153	0	0	0
DB00800	Fenoldopam	1.932	1.084	0.841	0	0	0	2.135	1.063	0.866	0	0	0	1.954	-0.222	0.382	0	0	0	1.96	-0.754	0.201	1	0.003	0.067
DB00801	Halazepam	2.047	1.673	0.945	0	0	0	2.25	1.972	0.975	0	0	0	2.016	-1.102	0.113	0	0	0	1.986	-2.984	0	0	0	0
DB00802	Alfentanil	2.06	0.049	0.542	0	0	0	2.382	1.084	0.943	0	0	0	2.058	-0.92	0.02	0	0	0	2.042	-1.043	0.002	0	0	0
DB00803	Colistin	1.754	-0.137	0.312	0	0	0	1.945	-1.161	0.088	0	0	0	1.728	-1.654	0.031	1	0.003	0.167	1.882	0.009	0.326	0	0	0
DB00804	Dicyclomine	1.993	1.351	0.901	0	0	0	2.255	3.298	0.999	0	0	0	2.007	-0.016	0.454	0	0	0	1.983	-1.724	0.029	1	0.003	0.083
DB00805	Minaprine	2.028	1.19	0.863	0	0	0	2.3	3.023	0.997	0	0	0	2.02	-1.137	0.106	0	0	0	2.012	-1.849	0.023	0	0	0
DB00806	Pentoxifylline	2.057	1.14	0.854	0	0	0	2.288	1.697	0.953	1	0.004	0.111	1.993	-3.403	0	0	0	0	2	-3.188	0	0	0	0
DB00807	Proparacaine	2.081	-0.804	0.027	0	0	0	2.363	-0.521	0.303	0	0	0	2.061	-1.275	0	0	0	0	2.027	-1.349	0	1	0.003	0.333
DB00808	Indapamide	1.904	-1.294	0.083	0	0	0	2.2	1.496	0.938	0	0	0	1.925	-3.808	0	0	0	0	1.948	-3.539	0	0	0	0
DB00809	Tropicamide	2.259	6.461	1	0	0	0	2.63	9.797	1	0	0	0	2.355	9.861	1	0	0	0	2.392	12.493	1	0	0	0
DB00810	Biperiden	2.297	6.905	0.999	0	0	0	2.662	8.983	1	0	0	0	2.383	7.902	1	0	0	0	2.453	11.647	1	0	0	0
DB00811	Ribavirin	1.893	-0.994	0.141	0	0	0	2.167	0.835	0.812	0	0	0	1.96	-1.463	0.054	0	0	0	1.959	-2.201	0.007	1	0.003	0.125
DB00812	Phenylbutazone	1.712	-1.753	0.027	0	0	0	2.118	0.37	0.67	1	0.004	0.143	1.849	-1.118	0.064	0	0	0	1.917	-0.56	0.126	0	0	0
DB00813	Fentanyl	2.036	1.222	0.873	0	0	0	2.326	3.251	0.996	0	0	0	2.034	-0.606	0.259	0	0	0	2.024	-1.104	0.104	0	0	0
DB00814	Meloxicam	2.09	-0.62	0.115	0	0	0	2.335	-0.542	0.225	1	0.004	0.5	2.065	-1.225	0	0	0	0	2.048	-1.264	0	0	0	0
DB00816	Orciprenaline	1.947	-0.982	0.073	0	0	0	2.22	-0.465	0.316	1	0.004	1	1.928	-1.976	0	0	0	0	1.979	-1.351	0	0	0	0
DB00818	Propofol	1.949	0.521	0.667	0	0	0	2.184	2.121	0.986	0	0	0	2.003	0.812	0.771	0	0	0	1.952	-2.498	0.004	0	0	0
DB00819	Acetazolamide	2	0.687	0.725	0	0	0	2.251	2.115	0.978	0	0	0	2.013	-0.993	0.147	0	0	0	1.974	-3.221	0	0	0	0
DB00820	Tadalafil	2.089	-0.643	0.112	0	0	0	2.363	-0.385	0.475	1	0.004	0.333	2.068	-1.134	0	0	0	0	2.03	-1.292	0	0	0	0
DB00821	Carprofen	2.09	-0.601	0.121	0	0	0	2.335	-0.53	0.222	1	0.004	0.5	2.065	-1.226	0	0	0	0	2.048	-1.253	0	0	0	0
DB00822	Disulfiram	1.494	0.16	0.5	0	0	0	1.763	-0.249	0.236	1	0.004	0.021	1.629	0.631	0.787	2	0.006	0.042	1.745	1.204	0.997	0	0	0
DB00823	Ethynodiol diacetate	1.691	-1.22	0.07	0	0	0	1.996	-0.58	0.133	0	0	0	1.794	-1.02	0.092	0	0	0	1.896	-0.042	0.279	0	0	0
DB00824	Enprofylline	2.072	-0.054	0.465	0	0	0	2.376	1.692	0.973	0	0	0	2.027	-2.735	0	0	0	0	2.021	-2.846	0	0	0	0
DB00825	Levomenthol	2.088	-0.728	0.073	0	0	0	2.472	0.362	0.858	0	0	0	2.084	-1.13	0	0	0	0	2.062	-1.189	0	0	0	0
DB00827	Cinoxacin	2.105	-0.943	0.036	0	0	0	2.47	-0.497	0.577	0	0	0	2.072	-1.312	0	0	0	0	2.066	-1.297	0	0	0	0
DB00829	Diazepam	2.02	1.507	0.928	0	0	0	2.226	2.185	0.983	0	0	0	1.994	-1.017	0.157	0	0	0	1.972	-2.713	0.002	0	0	0
DB00830	Phenmetrazine	2.096	-0.646	0.116	0	0	0	2.376	-0.347	0.512	0	0	0	2.058	-1.313	0	0	0	0	2.051	-1.277	0	0	0	0
DB00831	Trifluoperazine	1.689	0.227	0.559	0	0	0	1.992	0.814	0.932	0	0	0	1.785	0.26	0.54	0	0	0	1.861	0.673	0.893	1	0.003	0.034
DB00833	Cefaclor	2.007	0.571	0.7	0	0	0	2.175	-0.893	0.155	0	0	0	1.986	-2.024	0.004	0	0	0	1.997	-2.073	0.004	0	0	0
DB00834	Mifepristone	1.523	-0.226	0.295	0	0	0	1.812	-0.412	0.2	0	0	0	1.685	0.337	0.604	0	0	0	1.769	0.625	0.818	1	0.003	0.053
DB00835	Brompheniramine	2.058	1.338	0.891	0	0	0	2.315	2.256	0.98	0	0	0	2.04	-1.117	0.093	0	0	0	2.021	-2.187	0.007	0	0	0
DB00836	Loperamide	1.783	1.365	0.954	0	0	0	1.942	-0.275	0.292	1	0.004	0.034	1.779	-0.164	0.276	0	0	0	1.85	0.341	0.6	1	0.003	0.034
DB00837	Progabide	2.067	-0.903	0.004	0	0	0	2.391	-0.389	0.503	0	0	0	2.051	-1.252	0	0	0	0	2.048	-1.251	0	0	0	0
DB00838	Clocortolone	1.962	-0.974	0.044	0	0	0	2.198	-0.863	0.065	0	0	0	1.993	-1.341	0.001	0	0	0	2	-1.165	0	0	0	0
DB00839	Tolazamide	2.113	-1.07	0.036	0	0	0	2.5	-0.535	0.534	0	0	0	2.092	-1.318	0	0	0	0	2.063	-1.432	0	0	0	0
DB00841	Dobutamine	1.558	-1.05	0.084	0	0	0	1.844	-0.708	0.105	1	0.004	0.032	1.632	-1.366	0.041	1	0.003	0.032	1.738	-0.406	0.174	2	0.006	0.065
DB00842	Oxazepam	1.907	0.63	0.725	0	0	0	2.1	0.332	0.65	0	0	0	1.945	0.272	0.539	0	0	0	1.949	0.065	0.398	0	0	0
DB00843	Donepezil	2.028	1.048	0.826	0	0	0	2.224	0.706	0.769	0	0	0	1.97	-3.284	0	0	0	0	1.982	-3.08	0.001	1	0.003	0.1
DB00844	Nalbuphine	2.067	0.88	0.829	0	0	0	2.397	2.458	0.984	0	0	0	2.061	-0.657	0.165	0	0	0	2.045	-1.286	0.025	0	0	0
DB00845	Clofazimine	1.993	1.456	0.901	0	0	0	2.22	1.84	0.969	0	0	0	1.983	-0.972	0.147	0	0	0	1.988	-1.302	0.076	0	0	0
DB00846	Flurandrenolide	1.851	-0.369	0.242	0	0	0	2.103	-0.173	0.325	0	0	0	1.949	0.036	0.411	0	0	0	1.973	0.193	0.481	0	0	0
DB00847	Cysteamine	1.985	-0.646	0.199	0	0	0	2.248	0.079	0.575	0	0	0	1.99	-2.158	0	0	0	0	1.994	-1.767	0	0	0	0
DB00848	Levamisole	2.096	-0.45	0.267	0	0	0	2.427	0.467	0.885	0	0	0	2.085	-1.091	0.001	0	0	0	2.051	-1.312	0	0	0	0
DB00849	Methylphenobarbital	2.035	0.902	0.799	0	0	0	2.269	1.757	0.966	0	0	0	2.003	-2.417	0.003	0	0	0	2.012	-2.487	0.004	0	0	0
DB00850	Perphenazine	1.561	-1.958	0.02	0	0	0	1.941	-0.013	0.326	0	0	0	1.733	-0.533	0.131	0	0	0	1.834	0.194	0.479	0	0	0
DB00851	Dacarbazine	1.963	-1.406	0.065	0	0	0	2.166	-1.847	0.022	0	0	0	1.997	-2.702	0	1	0.003	0.25	1.973	-4.14	0	1	0.003	0.25
DB00852	Pseudoephedrine	1.4	-2.753	0.012	2	0.012	0.059	1.814	-0.746	0.094	3	0.011	0.088	1.502	-2.96	0.011	2	0.006	0.059	1.666	-0.982	0.067	0	0	0
DB00854	Levorphanol	2.067	0.745	0.804	0	0	0	2.397	2.865	0.99	0	0	0	2.061	-0.701	0.142	0	0	0	2.045	-1.257	0.022	0	0	0
DB00855	Aminolevulinic acid	2.135	-0.796	0.147	0	0	0	2.491	-0.326	0.635	0	0	0	2.102	-1.133	0	0	0	0	2.078	-1.191	0	0	0	0
DB00857	Terbinafine	2.08	-0.365	0.319	0	0	0	2.331	0.017	0.615	0	0	0	2.047	-1.815	0	0	0	0	2.003	-2.163	0	1	0.003	0.2
DB00858	Drostanolone	1.917	-0.394	0.254	0	0	0	2.168	-0.216	0.335	0	0	0	1.976	-0.368	0.226	0	0	0	1.997	-0.28	0.285	0	0	0
DB00859	Penicillamine	2.098	-0.586	0.234	0	0	0	2.388	-0.258	0.616	0	0	0	2.044	-1.295	0	0	0	0	2.042	-1.198	0	0	0	0
DB00860	Prednisolone	1.801	0.21	0.521	0	0	0	2.004	-0.481	0.198	1	0.004	0.111	1.907	0.564	0.778	0	0	0	1.927	0.445	0.735	0	0	0
DB00861	Diflunisal	1.907	-0.852	0.174	0	0	0	2.117	-1.247	0.093	1	0.004	0.125	1.95	-2.233	0.012	1	0.003	0.125	1.994	-0.851	0.169	0	0	0
DB00862	Vardenafil	1.966	0.411	0.617	0	0	0	2.143	-0.542	0.326	1	0.004	0.077	1.941	-2.882	0.002	0	0	0	1.977	-2.03	0.018	0	0	0
DB00863	Ranitidine	2.522	8.497	1	0	0	0	2.732	5.63	0.994	0	0	0	2.493	5.895	0.994	0	0	0	2.5	5.611	0.99	0	0	0
DB00864	Tacrolimus	1.779	-1.239	0.092	1	0.007	0.077	2.061	0.26	0.617	0	0	0	1.905	0.041	0.484	0	0	0	1.93	0.035	0.481	1	0.003	0.077
DB00865	Benzphetamine	2.109	-0.019	0.591	0	0	0	2.386	0.674	0.902	0	0	0	2.057	-1.615	0	0	0	0	2.053	-1.564	0	0	0	0
DB00866	Alprenolol	1.761	-1.031	0.086	0	0	0	2.034	-0.676	0.138	1	0.004	0.167	1.826	-1.696	0.037	0	0	0	1.926	-0.267	0.201	0	0	0
DB00867	Ritodrine	1.926	-1.289	0.062	0	0	0	2.196	-0.241	0.443	1	0.004	0.25	1.922	-3.098	0	0	0	0	1.976	-1.967	0	0	0	0
DB00868	Benzonatate	2.113	-0.81	0.094	0	0	0	2.427	-0.476	0.552	0	0	0	2.072	-1.26	0	0	0	0	2.075	-1.233	0	0	0	0
DB00869	Dorzolamide	2.042	0.668	0.727	0	0	0	2.302	2.156	0.984	0	0	0	2.03	-1.85	0.03	0	0	0	1.988	-3.972	0	0	0	0
DB00870	Suprofen	2.074	-0.566	0.183	0	0	0	2.316	-0.385	0.314	1	0.004	0.333	2.058	-1.393	0	0	0	0	2.039	-1.609	0	0	0	0
DB00871	Terbutaline	1.883	-0.922	0.15	0	0	0	2.169	0.789	0.797	1	0.004	0.2	1.892	-3.81	0	0	0	0	1.955	-2.036	0.008	0	0	0
DB00872	Conivaptan	2.097	-0.758	0.045	0	0	0	2.468	-0.099	0.741	0	0	0	2.078	-1.158	0	0	0	0	2.06	-1.225	0	0	0	0
DB00873	Loteprednol	1.962	-0.991	0.052	0	0	0	2.198	-0.87	0.062	0	0	0	1.993	-1.389	0.001	0	0	0	2	-1.172	0	0	0	0
DB00875	Flupentixol	2.028	0.621	0.711	0	0	0	2.288	2.139	0.989	0	0	0	2.039	-1.022	0.138	0	0	0	2.012	-2.56	0.003	1	0.003	0.083
DB00876	Eprosartan	2.406	1.167	0.846	0	0	0	2.733	1.51	0.855	0	0	0	2.539	1.349	0.845	0	0	0	2.682	2.062	0.913	0	0	0
DB00877	Sirolimus	1.771	-2.141	0.014	1	0.007	0.083	2.078	0.143	0.574	0	0	0	1.885	-1.866	0.021	0	0	0	1.945	-0.143	0.402	0	0	0
DB00878	Chlorhexidine	1.87	0.082	0.496	0	0	0	2.053	-1.232	0.123	0	0	0	1.905	-1.691	0.04	1	0.003	0.071	1.951	-0.306	0.33	0	0	0
DB00879	Emtricitabine	2.053	0.211	0.753	0	0	0	2.254	-0.288	0.441	0	0	0	2.003	-1.213	0.001	0	0	0	2.027	-0.858	0.006	0	0	0
DB00880	Chlorothiazide	2.081	-0.538	0.19	0	0	0	2.421	0.667	0.914	0	0	0	2.051	-1.515	0	0	0	0	2.054	-1.452	0	0	0	0
DB00881	Quinapril	2.082	-0.269	0.404	0	0	0	2.365	0.086	0.769	0	0	0	2.037	-1.213	0	0	0	0	2.039	-1.093	0	0	0	0
DB00882	Clomifene	1.555	-0.912	0.101	0	0	0	1.817	-1.058	0.06	0	0	0	1.62	-1.204	0.05	1	0.003	0.031	1.755	-0.12	0.301	1	0.003	0.031
DB00883	Isosorbide dinitrate	2.128	-1.23	0.025	0	0	0	2.47	-0.964	0.385	0	0	0	2.099	-1.532	0	0	0	0	2.066	-1.654	0	0	0	0
DB00884	Risedronic acid	2.105	-0.728	0.091	0	0	0	2.392	-0.572	0.396	0	0	0	2.034	-1.298	0	0	0	0	2.03	-1.281	0	0	0	0
DB00886	Omapatrilat	2.015	-0.709	0.138	0	0	0	2.322	0.157	0.772	0	0	0	2.027	-1.257	0	0	0	0	2.03	-1.056	0	0	0	0
DB00887	Bumetanide	1.913	1.236	0.865	0	0	0	2.105	0.804	0.804	0	0	0	1.9	-1.682	0.037	2	0.007	0.118	1.934	-1.208	0.097	0	0	0
DB00888	Mechlorethamine	2.098	-0.4	0.325	0	0	0	2.358	-0.296	0.53	0	0	0	2.072	-1.014	0	0	0	0	2.063	-0.994	0	0	0	0
DB00889	Granisetron	2.072	1.917	0.973	0	0	0	2.35	3.36	0.998	0	0	0	2.064	0.107	0.511	0	0	0	2.012	-2.263	0.007	0	0	0
DB00890	Dienestrol	1.632	-2.479	0.007	0	0	0	2.013	-0.624	0.107	1	0.004	0.25	1.747	-2.512	0.01	0	0	0	1.875	-0.945	0.068	0	0	0
DB00892	Oxybuprocaine	2.812	-0.143	0.317	0	0	0	3.095	0.005	0.402	0	0	0	2.911	-0.015	0.373	0	0	0	2.955	0.103	0.416	0	0	0
DB00893	Iron Dextran	1.971	0.286	0.584	0	0	0	2.169	-0.284	0.421	0	0	0	1.987	-1.532	0.047	0	0	0	1.997	-1.504	0.046	0	0	0
DB00894	Testolactone	2.489	-0.003	0.497	0	0	0	2.862	0.485	0.559	0	0	0	2.594	0.191	0.532	0	0	0	2.736	0.629	0.611	0	0	0
DB00895	Benzylpenicilloyl Polylysine	2.134	-0.594	0.235	0	0	0	2.472	-0.1	0.754	0	0	0	2.102	-1.026	0	0	0	0	2.075	-1.145	0	0	0	0
DB00896	Rimexolone	1.89	-0.255	0.359	0	0	0	2.115	-0.579	0.297	0	0	0	1.966	-0.208	0.401	0	0	0	1.958	-1.487	0.047	0	0	0
DB00897	Triazolam	2.026	1.684	0.946	0	0	0	2.235	2.481	0.991	0	0	0	1.994	-1.194	0.103	0	0	0	1.974	-2.818	0.001	0	0	0
DB00898	Ethanol	1.741	-0.148	0.372	0	0	0	2.021	1.05	0.943	0	0	0	1.786	-0.512	0.17	0	0	0	1.836	-0.478	0.204	0	0	0
DB00899	Remifentanil	2.067	0.819	0.821	0	0	0	2.397	2.36	0.98	0	0	0	2.061	-0.719	0.16	0	0	0	2.045	-1.071	0.029	0	0	0
DB00900	Didanosine	2.03	0.704	0.813	0	0	0	2.206	-0.498	0.285	0	0	0	1.98	-2.146	0.001	0	0	0	2.015	-1.314	0.016	0	0	0
DB00901	Bitolterol	1.947	-1.006	0.063	0	0	0	2.22	-0.464	0.339	1	0.004	1	1.928	-2.115	0	0	0	0	1.979	-1.292	0	0	0	0
DB00902	Methdilazine	2.135	-1.37	0.018	0	0	0	2.487	-1.031	0.35	0	0	0	2.099	-1.613	0	0	0	0	2.072	-1.732	0	0	0	0
DB00903	Etacrynic acid	1.937	1.229	0.871	0	0	0	2.054	-2.061	0.018	0	0	0	1.954	-0.605	0.265	1	0.003	0.091	1.965	-0.653	0.235	0	0	0
DB00904	Ondansetron	1.979	0.905	0.803	0	0	0	2.229	2.474	0.991	0	0	0	2.023	0.801	0.769	0	0	0	1.986	-1.391	0.053	0	0	0
DB00905	Bimatoprost	2.074	0.961	0.839	0	0	0	2.264	-0.106	0.48	0	0	0	2.037	-1.652	0.007	0	0	0	2	-2.885	0	0	0	0
DB00906	Tiagabine	2.917	0.443	0.558	0	0	0	3.134	0.435	0.564	0	0	0	2.956	0.432	0.534	0	0	0	2.964	0.298	0.475	0	0	0
DB00907	Cocaine	1.987	1.032	0.823	0	0	0	2.206	1.784	0.969	0	0	0	1.99	-0.77	0.204	0	0	0	1.986	-1.374	0.069	1	0.003	0.059
DB00908	Quinidine	1.968	2.402	0.99	0	0	0	2.141	2.109	0.982	0	0	0	1.965	1.046	0.845	0	0	0	1.938	-0.98	0.146	0	0	0
DB00909	Zonisamide	2	2.664	0.998	0	0	0	2.142	1.694	0.962	0	0	0	1.988	1.358	0.906	0	0	0	1.931	-2.308	0.008	0	0	0
DB00910	Paricalcitol	2.03	-0.749	0.063	0	0	0	2.289	-0.516	0.201	0	0	0	2.044	-1.189	0	0	0	0	2.042	-1.185	0	0	0	0
DB00912	Repaglinide	2.022	-0.344	0.322	0	0	0	2.217	-0.998	0.126	0	0	0	2.01	-1.926	0	0	0	0	2.024	-1.623	0	0	0	0
DB00913	Anileridine	2.075	-0.26	0.464	0	0	0	2.431	0.498	0.878	0	0	0	2.082	-0.757	0.034	0	0	0	2.051	-0.931	0.002	0	0	0
DB00914	Phenformin	1.927	0.375	0.61	0	0	0	2.144	0.014	0.533	0	0	0	1.939	-2.022	0.014	0	0	0	1.961	-1.954	0.02	0	0	0
DB00915	Amantadine	2.036	1.159	0.86	0	0	0	2.258	1.096	0.857	0	0	0	2.027	-0.993	0.143	0	0	0	2.003	-2.203	0.003	1	0.003	0.2
DB00916	Metronidazole	2.113	-1.132	0.011	0	0	0	2.431	-0.958	0.271	0	0	0	2.068	-1.544	0	1	0.003	1	2.054	-1.54	0	0	0	0
DB00917	Dinoprostone	1.993	2.1	0.983	0	0	0	2.143	0.54	0.697	0	0	0	1.958	-1.075	0.121	0	0	0	1.957	-1.926	0.021	0	0	0
DB00918	Almotriptan	2.556	0.867	0.727	0	0	0	2.97	1.62	0.903	0	0	0	2.702	1.113	0.78	0	0	0	2.767	1.364	0.844	0	0	0
DB00920	Ketotifen	1.918	1.28	0.892	0	0	0	2.101	1.021	0.858	0	0	0	1.909	-1.314	0.079	1	0.003	0.037	1.933	-1.093	0.119	0	0	0
DB00921	Buprenorphine	2.051	1.301	0.895	0	0	0	2.356	3.069	0.995	0	0	0	2.057	-0.096	0.438	0	0	0	2.03	-1.222	0.062	0	0	0
DB00922	Levosimendan	2.088	0.079	0.563	0	0	0	2.417	1.62	0.96	0	0	0	2.051	-1.604	0	0	0	0	2.033	-1.8	0	0	0	0
DB00923	Ceforanide	2.113	-0.901	0.064	0	0	0	2.47	-0.502	0.586	0	0	0	2.075	-1.362	0	0	0	0	2.057	-1.374	0	0	0	0
DB00924	Cyclobenzaprine	1.832	-0.822	0.191	0	0	0	2.137	2.165	0.984	0	0	0	1.903	-1.422	0.06	0	0	0	1.966	0.969	0.804	0	0	0
DB00925	Phenoxybenzamine	1.796	0.63	0.752	0	0	0	1.98	-0.523	0.199	1	0.004	0.067	1.798	-0.821	0.082	0	0	0	1.876	-0.063	0.293	0	0	0
DB00926	Etretinate	1.942	1.623	0.937	0	0	0	2.093	-0.781	0.234	0	0	0	1.977	0.747	0.75	0	0	0	1.988	0.756	0.746	0	0	0
DB00927	Famotidine	1.861	-0.766	0.142	0	0	0	2.076	-0.71	0.14	0	0	0	1.919	-0.776	0.129	0	0	0	1.964	-0.32	0.177	0	0	0
DB00928	Azacitidine	1.588	-0.726	0.133	0	0	0	1.903	-0.391	0.18	0	0	0	1.734	-0.257	0.212	1	0.003	0.062	1.807	0.123	0.404	1	0.003	0.062
DB00929	Misoprostol	2.081	0.863	0.838	0	0	0	2.289	0.22	0.684	0	0	0	2.03	-1.858	0.002	0	0	0	2.003	-2.388	0	0	0	0
DB00931	Metacycline	1.875	1.276	0.885	0	0	0	2.086	0.91	0.83	0	0	0	1.895	-0.903	0.161	1	0.003	0.077	1.948	0.717	0.734	0	0	0
DB00932	Tipranavir	2.044	-0.724	0.163	0	0	0	2.315	0.068	0.631	0	0	0	2.003	-2.763	0	0	0	0	2.027	-1.96	0	0	0	0
DB00933	Mesoridazine	1.921	1.739	0.946	0	0	0	2.124	2.089	0.984	0	0	0	1.923	-0.216	0.394	1	0.003	0.053	1.94	-0.267	0.365	0	0	0
DB00934	Maprotiline	1.828	0.176	0.535	0	0	0	2.069	1.235	0.89	0	0	0	1.898	0.172	0.544	0	0	0	1.945	1.273	0.89	0	0	0
DB00935	Oxymetazoline	1.967	0.88	0.786	0	0	0	2.197	2.134	0.985	0	0	0	1.987	-0.251	0.379	0	0	0	1.98	-1.2	0.101	0	0	0
DB00936	Salicylic acid	2.007	0.283	0.563	0	0	0	2.232	0.84	0.793	1	0.004	0.1	2.017	-1.638	0.037	0	0	0	1.985	-3.47	0	0	0	0
DB00937	Diethylpropion	2.119	-0.734	0.122	0	0	0	2.433	-0.4	0.611	0	0	0	2.078	-1.166	0	0	0	0	2.069	-1.205	0	0	0	0
DB00938	Salmeterol	1.914	-1.004	0.135	0	0	0	2.202	0.921	0.817	1	0.004	0.143	1.92	-3.605	0	0	0	0	1.968	-2.371	0.003	0	0	0
DB00939	Meclofenamic acid	1.793	0.754	0.796	0	0	0	1.947	-0.603	0.127	1	0.004	0.077	1.869	0.484	0.759	2	0.007	0.154	1.919	0.805	0.945	0	0	0
DB00940	Methantheline	2.761	0.923	0.765	0	0	0	3.056	1.181	0.846	0	0	0	2.864	1.036	0.791	0	0	0	2.94	1.199	0.865	0	0	0
DB00941	Hexafluronium	2.567	3.161	0.971	0	0	0	2.755	2.097	0.917	0	0	0	2.575	2.406	0.941	0	0	0	2.623	2.72	0.952	0	0	0
DB00942	Cycrimine	2.767	0.503	0.568	0	0	0	3.06	0.646	0.632	0	0	0	2.867	0.591	0.612	0	0	0	2.943	0.785	0.709	0	0	0
DB00943	Zalcitabine	1.985	0.499	0.672	0	0	0	2.162	-0.827	0.185	0	0	0	1.966	-2.185	0.002	0	0	0	2.003	-1.376	0.06	0	0	0
DB00944	Demecarium	2.567	3.268	0.975	0	0	0	2.755	2.154	0.927	0	0	0	2.575	2.381	0.935	0	0	0	2.623	2.473	0.938	0	0	0
DB00945	Acetylsalicylic acid	1.454	-1.38	0.041	1	0.007	0.05	1.813	-0.659	0.12	3	0.012	0.15	1.609	-0.732	0.093	2	0.006	0.1	1.727	-0.007	0.337	0	0	0
DB00946	Phenprocoumon	2.03	-0.886	0.026	1	0.008	1	2.341	-0.334	0.523	0	0	0	2.034	-1.21	0	0	0	0	2.027	-1.215	0	0	0	0
DB00947	Fulvestrant	1.633	-1.512	0.032	0	0	0	2	-0.254	0.257	0	0	0	1.773	-1.058	0.08	0	0	0	1.888	0.104	0.398	0	0	0
DB00948	Mezlocillin	1.86	1.233	0.872	0	0	0	1.973	-2.113	0.017	1	0.004	0.04	1.858	-1.304	0.097	0	0	0	1.924	0.453	0.653	1	0.003	0.04
DB00949	Felbamate	2.096	0.107	0.64	0	0	0	2.406	0.761	0.921	0	0	0	2.064	-1.227	0.002	0	0	0	2.066	-1.276	0.001	0	0	0
DB00950	Fexofenadine	2.088	-0.189	0.438	0	0	0	2.353	0.222	0.769	0	0	0	2.051	-1.444	0	0	0	0	2.042	-1.51	0	0	0	0
DB00951	Isoniazid	2.11	-0.464	0.273	0	0	0	2.374	-0.235	0.604	0	0	0	2.054	-1.354	0	0	0	0	2.03	-1.397	0	0	0	0
DB00952	Naratriptan	2.066	-0.833	0.028	0	0	0	2.407	0.064	0.781	0	0	0	2.088	-1.146	0	0	0	0	2.053	-1.31	0	0	0	0
DB00953	Rizatriptan	2.014	-0.359	0.335	0	0	0	2.318	2.003	0.974	0	0	0	2.05	-1.134	0.092	0	0	0	2.015	-2.766	0	0	0	0
DB00956	Hydrocodone	2.067	0.887	0.83	0	0	0	2.397	2.942	0.989	0	0	0	2.061	-0.801	0.159	0	0	0	2.045	-1.169	0.024	0	0	0
DB00957	Norgestimate	1.689	-1.435	0.058	0	0	0	1.996	-0.735	0.132	0	0	0	1.793	-0.789	0.094	0	0	0	1.896	-0.147	0.271	0	0	0
DB00959	Methylprednisolone	1.796	0.183	0.521	0	0	0	2.03	-0.065	0.387	0	0	0	1.912	0.565	0.838	0	0	0	1.926	0.468	0.723	0	0	0
DB00960	Pindolol	1.894	-0.583	0.243	0	0	0	2.162	1.057	0.865	1	0.004	0.1	1.901	-3.355	0	0	0	0	1.93	-3.279	0	1	0.003	0.1
DB00961	Mepivacaine	2.071	-0.318	0.336	0	0	0	2.372	1.117	0.933	0	0	0	2.05	-1.982	0	0	0	0	2.059	-1.883	0	0	0	0
DB00962	Zaleplon	2.082	-0.906	0.013	0	0	0	2.425	-0.417	0.579	0	0	0	2.068	-1.225	0	0	0	0	2.063	-1.233	0	0	0	0
DB00963	Bromfenac	2.09	-0.628	0.113	0	0	0	2.335	-0.496	0.245	1	0.004	0.5	2.065	-1.196	0	0	0	0	2.048	-1.304	0	0	0	0
DB00964	Apraclonidine	2.515	3.378	0.971	0	0	0	2.881	4.172	0.999	0	0	0	2.666	4.19	0.993	0	0	0	2.747	4.891	0.998	0	0	0
DB00966	Telmisartan	1.943	0.432	0.635	0	0	0	2.134	-0.417	0.347	0	0	0	1.983	-0.361	0.33	0	0	0	1.982	-0.963	0.148	0	0	0
DB00967	Desloratadine	1.98	1.645	0.941	0	0	0	2.242	4.077	1	0	0	0	1.971	-0.592	0.25	0	0	0	1.994	0.142	0.518	0	0	0
DB00968	Methyldopa	1.623	-0.347	0.295	0	0	0	1.9	-0.32	0.207	0	0	0	1.646	-1.869	0.031	3	0.01	0.15	1.815	0.249	0.544	0	0	0
DB00969	Alosetron	2.014	0.441	0.622	0	0	0	2.27	1.794	0.961	0	0	0	2.01	-1.831	0.023	0	0	0	1.985	-3.259	0	0	0	0
DB00970	Dactinomycin	1.743	-1.641	0.03	0	0	0	2.03	-0.975	0.075	0	0	0	1.828	-1.375	0.038	0	0	0	1.958	0.056	0.352	0	0	0
DB00972	Azelastine	2.05	0.562	0.674	0	0	0	2.23	-0.409	0.354	0	0	0	2.007	-3.141	0	1	0.003	0.125	2.003	-3.408	0	0	0	0
DB00973	Ezetimibe	2.044	-0.909	0.076	1	0.007	0.2	2.343	0.144	0.708	0	0	0	2.044	-1.553	0	0	0	0	2.018	-1.679	0	0	0	0
DB00974	Edetic Acid	2.113	-0.987	0.025	0	0	0	2.453	-0.666	0.492	0	0	0	2.072	-1.357	0	0	0	0	2.063	-1.382	0	0	0	0
DB00975	Dipyridamole	1.927	0.683	0.712	0	0	0	2.084	-0.777	0.229	1	0.004	0.053	1.971	0.272	0.57	0	0	0	1.952	-1.452	0.06	0	0	0
DB00976	Telithromycin	2.113	-0.727	0.11	0	0	0	2.435	-0.415	0.612	0	0	0	2.085	-1.072	0	0	0	0	2.057	-1.186	0	0	0	0
DB00977	Ethinylestradiol	1.6	-0.73	0.119	0	0	0	1.93	-0.171	0.279	0	0	0	1.738	-0.347	0.2	0	0	0	1.852	0.441	0.695	0	0	0
DB00978	Lomefloxacin	2.022	-0.714	0.119	0	0	0	2.288	-0.273	0.425	0	0	0	2.027	-1.654	0	0	0	0	2.024	-1.484	0	0	0	0
DB00979	Cyclopentolate	2.433	2.24	0.94	0	0	0	2.833	3.147	0.975	0	0	0	2.561	2.823	0.952	0	0	0	2.677	2.965	0.965	0	0	0
DB00980	Ramelteon	2.134	3.995	0.994	0	0	0	2.532	7.247	1	0	0	0	2.228	5.668	0.997	0	0	0	2.266	7.868	0.999	0	0	0
DB00981	Physostigmine	2.321	3.776	0.983	0	0	0	2.623	4.667	0.989	0	0	0	2.401	3.984	0.982	0	0	0	2.401	3.265	0.968	0	0	0
DB00982	Isotretinoin	1.828	1.114	0.911	0	0	0	1.984	-0.118	0.287	0	0	0	1.889	0.751	0.877	1	0.003	0.077	1.948	0.995	0.996	0	0	0
DB00983	Formoterol	1.757	-0.61	0.144	0	0	0	2.017	-0.733	0.187	1	0.004	0.125	1.813	-1.303	0.05	0	0	0	1.903	-0.18	0.234	0	0	0
DB00984	Nandrolone phenpropionate	1.701	-1.486	0.045	0	0	0	2	-0.898	0.116	0	0	0	1.803	-1.073	0.078	0	0	0	1.895	-0.224	0.251	0	0	0
DB00985	Dimenhydrinate	1.987	1.808	0.959	0	0	0	2.194	2.342	0.989	0	0	0	1.977	-0.343	0.352	0	0	0	1.96	-1.765	0.037	1	0.003	0.059
DB00986	Glycopyrronium	2.292	6.543	1	0	0	0	2.661	7.677	1	0	0	0	2.38	7.777	0.997	0	0	0	2.451	10.216	0.999	0	0	0
DB00987	Cytarabine	1.985	-0.721	0.196	0	0	0	2.239	0.031	0.519	0	0	0	2.01	-2.049	0.005	0	0	0	2.015	-2.46	0.005	0	0	0
DB00988	Dopamine	1.669	0.061	0.512	0	0	0	2	2.259	0.991	1	0.004	0.034	1.734	-1.721	0.041	0	0	0	1.822	0.034	0.486	1	0.003	0.034
DB00989	Rivastigmine	2.567	3.018	0.972	0	0	0	2.755	2.443	0.946	0	0	0	2.575	2.29	0.935	0	0	0	2.623	2.306	0.937	0	0	0
DB00990	Exemestane	1.904	-0.073	0.375	0	0	0	2.132	-0.091	0.375	0	0	0	1.966	-0.08	0.336	0	0	0	1.991	0.154	0.45	0	0	0
DB00991	Oxaprozin	2.074	-0.658	0.115	0	0	0	2.329	-0.368	0.333	1	0.004	0.333	2.061	-1.433	0	0	0	0	2.045	-1.428	0	0	0	0
DB00992	Methyl aminolevulinate	2.805	2.333	0.982	0	0	0	2.914	1.517	0.87	0	0	0	2.84	1.939	0.971	0	0	0	2.931	2.145	0.992	0	0	0
DB00993	Azathioprine	1.889	1.062	0.844	0	0	0	2.062	-0.555	0.299	0	0	0	1.931	0.1	0.5	1	0.003	0.083	1.913	-1.883	0.026	1	0.003	0.083
DB00994	Neomycin	2.044	-0.52	0.236	0	0	0	2.264	-0.526	0.243	0	0	0	2.024	-1.757	0	0	0	0	2.012	-1.897	0	0	0	0
DB00995	Auranofin	1.778	0.111	0.485	1	0.007	0.083	1.959	-0.884	0.07	0	0	0	1.855	-0.042	0.328	0	0	0	1.916	0.489	0.736	0	0	0
DB00996	Gabapentin	2.014	2.716	0.997	0	0	0	2.198	2.512	0.996	0	0	0	1.977	-0.21	0.392	0	0	0	1.989	-0.134	0.435	0	0	0
DB00997	Doxorubicin	1.631	0.024	0.426	0	0	0	1.891	-0.328	0.187	0	0	0	1.741	0.01	0.365	2	0.007	0.118	1.848	0.878	0.964	1	0.003	0.059
DB00998	Frovatriptan	2.096	-0.77	0.041	0	0	0	2.47	-0.089	0.744	0	0	0	2.095	-1.089	0	0	0	0	2.06	-1.242	0	0	0	0
DB00999	Hydrochlorothiazide	2.007	0.159	0.509	0	0	0	2.289	2.405	0.99	0	0	0	2.01	-2.003	0.015	0	0	0	1.991	-3.168	0	0	0	0
DB01001	Salbutamol	1.905	-1.033	0.137	0	0	0	2.182	0.54	0.721	1	0.004	0.2	1.909	-3.643	0	0	0	0	1.961	-2.553	0.004	0	0	0
DB01002	Levobupivacaine	1.965	-0.438	0.296	0	0	0	2.271	2.51	0.988	0	0	0	2.013	-0.896	0.16	0	0	0	1.988	-2.4	0.006	0	0	0
DB01003	Cromoglicic acid	2.104	-0.327	0.361	0	0	0	2.419	0.561	0.911	1	0.004	0.333	2.047	-1.436	0	1	0.003	0.333	2.069	-1.127	0	0	0	0
DB01004	Ganciclovir	2.104	-0.571	0.167	0	0	0	2.485	0.295	0.821	0	0	0	2.092	-1.023	0.001	0	0	0	2.072	-1.088	0	0	0	0
DB01005	Hydroxyurea	2.06	-0.805	0.024	0	0	0	2.315	-0.667	0.106	0	0	0	2.024	-1.327	0	1	0.003	1	2.03	-1.242	0	0	0	0
DB01006	Letrozole	2.489	0.751	0.723	0	0	0	2.868	1.313	0.821	0	0	0	2.6	0.903	0.733	0	0	0	2.74	1.389	0.828	0	0	0
DB01007	Tioconazole	2.684	1.16	0.814	0	0	0	2.927	1.195	0.791	0	0	0	2.703	0.97	0.737	0	0	0	2.799	1.177	0.8	0	0	0
DB01008	Busulfan	2.406	1.323	0.876	0	0	0	2.698	1.446	0.855	0	0	0	2.536	1.728	0.886	0	0	0	2.655	1.961	0.91	0	0	0
DB01009	Ketoprofen	2.022	-0.752	0.191	0	0	0	2.224	-1.038	0.133	2	0.008	0.333	2.023	-2.936	0	0	0	0	2.036	-2.885	0	0	0	0
DB01010	Edrophonium	2.567	3.113	0.969	0	0	0	2.755	2.244	0.933	0	0	0	2.575	2.419	0.941	0	0	0	2.623	2.486	0.942	0	0	0
DB01011	Metyrapone	2.141	-0.704	0.178	0	0	0	2.491	-0.202	0.686	0	0	0	2.102	-1.128	0	0	0	0	2.069	-1.265	0	0	0	0
DB01012	Cinacalcet	2.104	-0.99	0.013	0	0	0	2.485	-0.484	0.585	0	0	0	2.092	-1.316	0	0	0	0	2.078	-1.372	0	0	0	0
DB01013	Clobetasol propionate	1.824	-0.063	0.339	0	0	0	2.072	-0.137	0.385	0	0	0	1.926	0.224	0.515	0	0	0	1.952	0.309	0.559	0	0	0
DB01014	Balsalazide	1.971	-0.364	0.314	0	0	0	2.149	-1.667	0.043	1	0.004	0.25	1.976	-2.608	0.001	0	0	0	1.997	-2.314	0.001	0	0	0
DB01015	Sulfamethoxazole	2.098	-0.44	0.394	0	0	0	2.289	-0.76	0.102	0	0	0	2.055	-1.103	0	0	0	0	2.048	-1.112	0	0	0	0
DB01016	Glyburide	1.944	0.769	0.745	0	0	0	2.128	-0.054	0.498	0	0	0	1.934	-1.91	0.018	0	0	0	1.953	-1.962	0.021	0	0	0
DB01017	Minocycline	1.893	1.114	0.857	0	0	0	2.004	-2.709	0.001	1	0.004	0.125	1.92	-0.489	0.282	0	0	0	1.95	0.001	0.467	0	0	0
DB01018	Guanfacine	2.014	1.402	0.899	0	0	0	2.246	2.079	0.986	0	0	0	2.007	-0.945	0.162	0	0	0	2.009	-1.193	0.09	0	0	0
DB01019	Bethanechol	2.287	5.874	0.999	0	0	0	2.664	7.092	0.999	0	0	0	2.382	8.059	1	0	0	0	2.452	8.587	0.999	0	0	0
DB01020	Isosorbide Mononitrate	2.127	-0.758	0.133	0	0	0	2.446	-0.462	0.591	0	0	0	2.085	-1.202	0	0	0	0	2.063	-1.264	0	0	0	0
DB01021	Trichlormethiazide	2	0.867	0.77	0	0	0	2.23	1.738	0.956	0	0	0	1.984	-2.105	0.014	1	0.003	0.083	1.962	-3.63	0	0	0	0
DB01022	Phylloquinone	2.097	-0.803	0.051	0	0	0	2.399	-0.47	0.471	0	0	0	2.048	-1.292	0	1	0.003	0.5	2.027	-1.331	0	1	0.003	0.5
DB01023	Felodipine	1.799	1.063	0.908	0	0	0	1.984	0.145	0.478	0	0	0	1.79	-0.424	0.146	0	0	0	1.876	0.294	0.579	0	0	0
DB01024	Mycophenolic acid	1.732	-0.299	0.243	0	0	0	2.008	-0.059	0.394	0	0	0	1.856	0.092	0.417	0	0	0	1.891	0.116	0.441	1	0.003	0.167
DB01025	Amlexanox	2.058	0.328	0.609	0	0	0	2.262	-0.157	0.441	2	0.008	0.333	2.017	-2.916	0	0	0	0	2	-3.405	0	0	0	0
DB01026	Ketoconazole	1.726	0.462	0.662	0	0	0	1.935	-0.034	0.332	0	0	0	1.762	-0.18	0.288	1	0.003	0.031	1.882	0.949	0.97	0	0	0
DB01028	Methoxyflurane	2.013	2.027	0.975	0	0	0	2.194	2.005	0.976	0	0	0	1.99	-0.277	0.399	0	0	0	1.949	-3.007	0.001	0	0	0
DB01029	Irbesartan	1.5	-4.958	0.006	1	0.007	0.25	1.979	-2.075	0.023	0	0	0	1.682	-3.525	0.008	0	0	0	1.786	-3.116	0.006	0	0	0
DB01030	Topotecan	1.651	-0.166	0.332	0	0	0	1.944	0.108	0.443	0	0	0	1.812	0.604	0.795	1	0.003	0.059	1.825	0.18	0.449	0	0	0
DB01031	Ethinamate	2.104	-0.809	0.058	0	0	0	2.459	-0.242	0.692	0	0	0	2.068	-1.225	0	0	0	0	2.063	-1.22	0	0	0	0
DB01032	Probenecid	2.028	-0.099	0.429	0	0	0	2.312	1.882	0.967	0	0	0	2.017	-2.483	0.002	0	0	0	2.012	-3.167	0	0	0	0
DB01033	Mercaptopurine	1.653	-1.702	0.032	0	0	0	1.967	-0.671	0.105	0	0	0	1.749	-2.124	0.03	2	0.007	0.133	1.841	-0.939	0.089	1	0.003	0.067
DB01034	Cerulenin	2.037	-0.566	0.23	0	0	0	2.275	-0.439	0.286	0	0	0	2.014	-2.018	0	0	0	0	2.03	-1.488	0	0	0	0
DB01035	Procainamide	1.986	1.439	0.906	0	0	0	2.189	1.069	0.864	0	0	0	1.973	-1.228	0.085	0	0	0	1.988	-0.951	0.153	1	0.003	0.143
DB01036	Tolterodine	2.036	1.036	0.825	0	0	0	2.311	2.673	0.991	0	0	0	2.023	-1.374	0.056	0	0	0	2.024	-1.66	0.038	0	0	0
DB01037	Selegiline	2.103	-0.523	0.224	0	0	0	2.4	0.032	0.758	0	0	0	2.061	-1.267	0	0	0	0	2.045	-1.344	0	0	0	0
DB01038	Carphenazine	2.6	4.562	0.998	0	0	0	2.846	4.221	0.996	0	0	0	2.749	5.068	0.997	0	0	0	2.836	5.076	0.998	0	0	0
DB01039	Fenofibrate	1.884	0.143	0.527	0	0	0	2.089	-0.056	0.5	0	0	0	1.932	-0.731	0.206	0	0	0	1.954	-0.469	0.282	0	0	0
DB01041	Thalidomide	1.729	-1.432	0.048	0	0	0	1.954	-2.001	0.025	2	0.008	0.25	1.863	-0.722	0.118	0	0	0	1.921	-0.067	0.267	0	0	0
DB01042	Melphalan	1.933	0.18	0.527	0	0	0	2.197	1.078	0.876	0	0	0	1.99	-0.163	0.411	0	0	0	1.97	-1.864	0.017	0	0	0
DB01043	Memantine	2.036	1.868	0.961	0	0	0	2.307	3.28	0.997	0	0	0	2.027	-0.176	0.402	0	0	0	2.015	-1.052	0.131	0	0	0
DB01044	Gatifloxacin	2.03	0.652	0.733	0	0	0	2.321	1.936	0.978	0	0	0	2.027	-1.225	0.061	0	0	0	2.003	-1.777	0	0	0	0
DB01045	Rifampicin	1.971	1.091	0.839	0	0	0	2.071	-2.556	0.003	0	0	0	1.943	-2.359	0.009	1	0.003	0.125	1.997	-0.55	0.274	0	0	0
DB01046	Lubiprostone	2.105	-0.773	0.053	0	0	0	2.44	-0.351	0.643	0	0	0	2.085	-1.09	0	0	0	0	2.06	-1.176	0	0	0	0
DB01047	Fluocinonide	1.844	-0.319	0.256	0	0	0	2.094	-0.167	0.29	0	0	0	1.942	0.024	0.354	0	0	0	1.964	0.142	0.44	0	0	0
DB01048	Abacavir	2.053	0.231	0.743	0	0	0	2.254	-0.268	0.43	0	0	0	2.003	-1.173	0.002	0	0	0	2.027	-0.93	0.004	0	0	0
DB01049	Ergoloid mesylate	1.866	0.577	0.704	0	0	0	2.118	2.807	0.999	0	0	0	1.925	0.908	0.8	0	0	0	1.946	0.893	0.806	0	0	0
DB01050	Ibuprofen	1.718	-1.084	0.124	1	0.007	0.059	1.903	-3.958	0	4	0.016	0.235	1.841	-0.605	0.237	1	0.003	0.059	1.905	0.881	0.793	1	0.003	0.059
DB01051	Novobiocin	2.135	-1.294	0.026	0	0	0	2.487	-0.944	0.378	0	0	0	2.096	-1.595	0	0	0	0	2.066	-1.663	0	0	0	0
DB01053	Benzylpenicillin	2.478	9.238	0.999	0	0	0	2.723	6.886	1	0	0	0	2.557	7.729	0.999	1	0.003	0.25	2.682	8.949	0.999	0	0	0
DB01054	Nitrendipine	1.952	-0.443	0.278	0	0	0	2.191	0.732	0.769	0	0	0	1.98	-1.89	0.02	1	0.003	0.067	1.965	-3.159	0	0	0	0
DB01055	Mimosine	2.074	-0.327	0.361	0	0	0	2.321	-0.119	0.546	0	0	0	2.051	-1.445	0	0	0	0	2.036	-1.48	0	0	0	0
DB01056	Tocainide	2.113	-0.783	0.107	0	0	0	2.427	-0.488	0.526	0	0	0	2.072	-1.263	0	0	0	0	2.075	-1.199	0	0	0	0
DB01057	Echothiophate	2.567	3.132	0.974	0	0	0	2.755	2.324	0.93	0	0	0	2.575	2.258	0.932	0	0	0	2.623	2.54	0.95	0	0	0
DB01058	Praziquantel	2.105	-0.976	0.019	0	0	0	2.427	-0.764	0.355	0	0	0	2.082	-1.32	0	0	0	0	2.057	-1.392	0	0	0	0
DB01059	Norfloxacin	1.944	0.439	0.64	0	0	0	2.174	0.994	0.836	0	0	0	1.977	-0.683	0.232	0	0	0	1.962	-2.177	0.011	0	0	0
DB01060	Amoxicillin	2.356	5.192	0.994	0	0	0	2.735	6.085	0.997	0	0	0	2.508	5.978	0.997	0	0	0	2.555	7.799	0.998	0	0	0
DB01062	Oxybutynin	2	0.658	0.719	0	0	0	2.251	2.065	0.984	0	0	0	2.007	-1.194	0.108	0	0	0	1.985	-2.508	0.005	1	0.003	0.083
DB01063	Acetophenazine	1.896	-0.338	0.271	0	0	0	2.162	0.145	0.524	0	0	0	1.976	-0.105	0.308	0	0	0	1.991	-0.015	0.33	0	0	0
DB01064	Isoprenaline	1.62	0.611	0.761	0	0	0	1.88	-0.072	0.358	1	0.004	0.053	1.713	0.179	0.474	1	0.003	0.053	1.843	1.285	0.999	0	0	0
DB01065	Melatonin	1.603	-1.566	0.049	0	0	0	1.906	-0.862	0.09	0	0	0	1.699	-1.423	0.048	0	0	0	1.835	-0.043	0.322	0	0	0
DB01067	Glipizide	2.022	-0.277	0.351	0	0	0	2.226	-0.766	0.16	0	0	0	2.003	-2.188	0.001	0	0	0	2.012	-2.129	0	0	0	0
DB01068	Clonazepam	2.007	1.215	0.867	0	0	0	2.212	1.669	0.946	0	0	0	1.997	-0.902	0.182	0	0	0	1.974	-2.672	0.002	0	0	0
DB01069	Promethazine	1.855	1.553	0.987	0	0	0	2.008	0.483	0.71	0	0	0	1.858	0.411	0.684	0	0	0	1.879	0.203	0.516	2	0.006	0.061
DB01070	Dihydrotachysterol	2.03	-0.746	0.073	0	0	0	2.289	-0.534	0.201	0	0	0	2.044	-1.272	0.001	0	0	0	2.042	-1.214	0	0	0	0
DB01071	Mequitazine	2.072	1.055	0.831	0	0	0	2.354	2.24	0.983	0	0	0	2.054	-1.284	0.052	0	0	0	2.036	-2.034	0.003	0	0	0
DB01072	Atazanavir	2.05	-0.369	0.329	0	0	0	2.282	0.03	0.537	0	0	0	2.033	-2.457	0	0	0	0	2.018	-2.836	0	0	0	0
DB01073	Fludarabine	1.811	0.325	0.604	2	0.014	0.182	2.045	0.247	0.608	0	0	0	1.848	-0.676	0.157	3	0.01	0.273	1.913	0.238	0.518	1	0.003	0.091
DB01074	Perhexiline	1.736	-0.368	0.247	0	0	0	1.939	-0.716	0.119	0	0	0	1.744	-1.108	0.062	1	0.003	0.062	1.845	-0.364	0.174	1	0.003	0.062
DB01075	Diphenhydramine	1.993	1.773	0.947	0	0	0	2.211	2.606	0.992	0	0	0	1.994	0.007	0.494	0	0	0	1.986	-0.793	0.2	0	0	0
DB01076	Atorvastatin	1.695	-0.465	0.221	1	0.007	0.111	1.988	-0.017	0.367	0	0	0	1.857	0.449	0.698	0	0	0	1.93	0.925	0.978	1	0.003	0.111
DB01077	Etidronic acid	2.007	-0.587	0.196	0	0	0	2.318	1.003	0.908	0	0	0	1.997	-2.087	0	1	0.003	0.5	2.006	-1.884	0	1	0.003	0.5
DB01078	Deslanoside	2.09	-0.411	0.392	0	0	0	2.323	-0.452	0.372	0	0	0	2.031	-1.286	0	1	0.003	1	2.03	-1.174	0	0	0	0
DB01079	Tegaserod	1.915	0.743	0.737	0	0	0	2.137	1.015	0.842	0	0	0	1.924	-1.493	0.052	1	0.003	0.1	1.965	-0.374	0.324	0	0	0
DB01080	Vigabatrin	2.082	-0.85	0.028	0	0	0	2.408	-0.345	0.579	0	0	0	2.058	-1.241	0	0	0	0	2.06	-1.174	0	0	0	0
DB01081	Diphenoxylate	2.037	1.363	0.901	0	0	0	2.332	3.362	0.997	0	0	0	2.027	-0.753	0.174	0	0	0	2.036	-0.533	0.259	0	0	0
DB01082	Streptomycin	2.391	-0.105	0.523	0	0	0	2.763	0.401	0.552	0	0	0	2.536	0.182	0.537	0	0	0	2.652	0.562	0.585	0	0	0
DB01083	Orlistat	1.945	1.758	0.954	0	0	0	2.078	-0.69	0.265	0	0	0	1.941	-0.43	0.307	0	0	0	1.933	-1.929	0.026	0	0	0
DB01084	Emedastine	2.135	-1.37	0.029	0	0	0	2.487	-1.023	0.354	0	0	0	2.099	-1.655	0	0	0	0	2.072	-1.739	0	0	0	0
DB01085	Pilocarpine	2.292	6.523	0.999	0	0	0	2.661	7.687	0.999	0	0	0	2.38	7.968	0.998	0	0	0	2.451	9.786	0.999	0	0	0
DB01086	Benzocaine	2.071	-0.264	0.371	0	0	0	2.372	1.049	0.921	0	0	0	2.05	-2.036	0	0	0	0	2.059	-1.875	0.001	0	0	0
DB01087	Primaquine	1.727	-0.045	0.385	0	0	0	1.948	-0.795	0.123	0	0	0	1.806	-0.401	0.194	0	0	0	1.871	0.19	0.515	0	0	0
DB01088	Iloprost	1.966	1.439	0.909	0	0	0	2.113	-0.295	0.408	1	0.004	0.062	1.942	-1.598	0.047	0	0	0	1.94	-2.632	0.005	1	0.003	0.062
DB01089	Deserpidine	1.918	-0.325	0.261	0	0	0	2.167	-0.196	0.368	0	0	0	1.976	-0.337	0.238	0	0	0	1.991	-0.293	0.243	0	0	0
DB01090	Pentolinium	2.873	4.239	0.999	0	0	0	3.013	3.224	0.999	0	0	0	2.925	3.862	0.999	0	0	0	2.868	3.343	0.999	0	0	0
DB01091	Butenafine	2.072	0.317	0.597	0	0	0	2.294	0.402	0.702	0	0	0	2.013	-3.113	0	0	0	0	1.985	-4.167	0	1	0.003	0.143
DB01092	Ouabain	1.568	0.137	0.499	2	0.014	0.125	1.858	-0.011	0.356	0	0	0	1.721	0.529	0.736	2	0.007	0.125	1.825	1.163	0.997	0	0	0
DB01094	Hesperetin	1.782	0.114	0.471	1	0.007	0.1	2.008	-0.064	0.377	0	0	0	1.871	0.219	0.507	0	0	0	1.939	0.829	0.913	0	0	0
DB01095	Fluvastatin	2	0.168	0.533	0	0	0	2.253	1.235	0.896	0	0	0	2.017	-1.478	0.054	1	0.003	0.167	2.006	-2.124	0.005	0	0	0
DB01097	Leflunomide	1.799	0.415	0.646	0	0	0	2.033	0.303	0.627	0	0	0	1.872	0.196	0.5	0	0	0	1.904	0.227	0.515	0	0	0
DB01098	Rosuvastatin	2.067	-0.301	0.351	0	0	0	2.303	-0.193	0.451	0	0	0	2.034	-1.98	0	1	0.003	0.333	2.009	-2.476	0	0	0	0
DB01099	Flucytosine	1.89	0.202	0.514	0	0	0	2.128	0.34	0.635	0	0	0	1.939	-0.06	0.325	0	0	0	1.97	0.202	0.511	1	0.003	0.25
DB01100	Pimozide	1.741	0.98	0.865	0	0	0	1.985	0.911	0.907	0	0	0	1.809	0.592	0.776	0	0	0	1.83	0.155	0.491	2	0.005	0.051
DB01101	Capecitabine	2.105	-0.526	0.246	0	0	0	2.358	-0.454	0.38	0	0	0	2.068	-1.074	0	0	0	0	2.042	-1.18	0	0	0	0
DB01102	Arbutamine	1.948	-0.9	0.12	0	0	0	2.214	-0.129	0.529	1	0.004	0.333	1.929	-2.785	0	0	0	0	1.976	-1.847	0	0	0	0
DB01103	Quinacrine	1.619	-1.798	0.024	0	0	0	1.969	-0.11	0.318	0	0	0	1.753	-1.262	0.057	0	0	0	1.839	-0.335	0.171	0	0	0
DB01104	Sertraline	1.967	1.793	0.957	0	0	0	2.202	3.502	0.999	0	0	0	1.949	-0.75	0.209	1	0.003	0.048	1.96	-0.927	0.149	1	0.003	0.048
DB01105	Sibutramine	2.029	-0.689	0.221	0	0	0	2.324	1.401	0.926	0	0	0	2.023	-2.974	0	0	0	0	2.041	-2.342	0	0	0	0
DB01106	Levocabastine	2.104	-0.648	0.129	0	0	0	2.427	-0.118	0.73	0	0	0	2.075	-1.161	0	0	0	0	2.066	-1.165	0	0	0	0
DB01107	Methyprylon	2.048	1.342	0.897	0	0	0	2.28	2.346	0.988	0	0	0	2.023	-1.337	0.076	0	0	0	1.991	-3.211	0	0	0	0
DB01108	Trilostane	1.672	-0.644	0.137	0	0	0	1.97	-0.341	0.231	0	0	0	1.788	-0.434	0.187	0	0	0	1.872	0.196	0.463	0	0	0
DB01109	Heparin	1.931	1.183	0.866	0	0	0	2.045	-2.091	0.017	1	0.004	0.083	1.954	-0.206	0.392	0	0	0	1.948	-1.118	0.108	0	0	0
DB01110	Miconazole	1.61	0.325	0.586	0	0	0	1.839	-0.189	0.262	1	0.003	0.015	1.611	-0.852	0.113	2	0.006	0.029	1.77	0.739	0.868	0	0	0
DB01112	Cefuroxime	1.978	-0.319	0.346	0	0	0	2.182	-0.734	0.228	0	0	0	1.993	-2.232	0.003	0	0	0	2	-2.121	0.003	0	0	0
DB01113	Papaverine	1.77	0.618	0.765	0	0	0	1.96	-0.217	0.234	1	0.004	0.062	1.864	0.661	0.854	0	0	0	1.891	0.614	0.837	0	0	0
DB01114	Chlorphenamine	1.955	1.943	0.967	0	0	0	2.146	2.053	0.98	0	0	0	1.952	0.123	0.511	0	0	0	1.946	-0.945	0.151	1	0.003	0.045
DB01115	Nifedipine	1.669	0.278	0.574	0	0	0	1.941	0.518	0.737	1	0.004	0.024	1.771	0.477	0.697	2	0.006	0.049	1.825	0.525	0.745	0	0	0
DB01117	Atovaquone	2.051	0.691	0.754	0	0	0	2.298	1.209	0.898	0	0	0	2.027	-1.903	0.005	0	0	0	2.036	-1.395	0.015	0	0	0
DB01118	Amiodarone	1.745	2.227	0.997	0	0	0	1.926	0.796	0.862	0	0	0	1.759	0.911	0.906	0	0	0	1.841	1.413	0.994	1	0.003	0.019
DB01119	Diazoxide	1.929	-0.412	0.306	0	0	0	2.188	1.036	0.858	0	0	0	1.957	-2.189	0.017	1	0.003	0.125	1.968	-2.405	0.003	0	0	0
DB01120	Gliclazide	2.097	-0.468	0.25	0	0	0	2.339	-0.435	0.352	0	0	0	2.068	-1.146	0	0	0	0	2.06	-1.125	0	0	0	0
DB01121	Phenacemide	2.586	-0.142	0.366	0	0	0	2.996	0.354	0.501	0	0	0	2.73	0.066	0.375	0	0	0	2.805	0.29	0.47	0	0	0
DB01122	Ambenonium	2.567	3.245	0.981	0	0	0	2.755	2.208	0.929	0	0	0	2.575	2.359	0.94	0	0	0	2.623	2.582	0.949	0	0	0
DB01123	Proflavine	2.602	1.774	0.904	0	0	0	2.858	1.703	0.883	0	0	0	2.662	1.674	0.888	0	0	0	2.832	2.043	0.953	0	0	0
DB01124	Tolbutamide	2.044	0.656	0.786	0	0	0	2.244	0.058	0.583	0	0	0	2	-1.667	0.004	0	0	0	2.018	-1.255	0.01	0	0	0
DB01125	Anisindione	2.113	-1.025	0.028	0	0	0	2.431	-0.792	0.353	0	0	0	2.061	-1.398	0	1	0.003	1	2.033	-1.427	0	1	0.003	1
DB01126	Dutasteride	2.378	-0.126	0.543	0	0	0	2.735	0.292	0.567	0	0	0	2.492	-0.013	0.534	0	0	0	2.487	-0.065	0.516	0	0	0
DB01127	Econazole	1.631	0.646	0.749	0	0	0	1.822	-0.623	0.147	0	0	0	1.643	-0.537	0.181	2	0.006	0.036	1.77	0.589	0.768	1	0.003	0.018
DB01128	Bicalutamide	1.896	-0.214	0.305	0	0	0	2.158	0.169	0.575	0	0	0	1.966	-0.134	0.305	0	0	0	1.991	0.109	0.425	0	0	0
DB01129	Rabeprazole	1.793	0.327	0.579	0	0	0	2.025	0.155	0.528	0	0	0	1.836	-0.374	0.19	2	0.007	0.154	1.89	-0.059	0.303	0	0	0
DB01130	Prednicarbate	1.824	0.186	0.516	0	0	0	2.047	-0.104	0.337	0	0	0	1.936	0.806	0.846	0	0	0	1.943	0.4	0.706	0	0	0
DB01131	Proguanil	2.09	-0.944	0.009	0	0	0	2.388	-0.765	0.205	0	0	0	2.048	-1.375	0	1	0.003	1	2.057	-1.283	0	0	0	0
DB01132	Pioglitazone	1.9	0.184	0.548	0	0	0	2.067	-1.667	0.043	0	0	0	1.94	-1.077	0.126	0	0	0	1.982	0.236	0.578	0	0	0
DB01133	Tiludronic acid	1.933	-0.934	0.134	0	0	0	2.171	-0.577	0.268	0	0	0	1.949	-3.194	0	1	0.003	0.333	1.973	-2.615	0.001	1	0.003	0.333
DB01134	Desoxycorticosterone pivalate	1.903	-0.301	0.244	0	0	0	2.167	0.011	0.481	0	0	0	1.966	-0.325	0.234	0	0	0	1.997	-0.031	0.351	0	0	0
DB01135	Doxacurium	2.701	1.097	0.77	0	0	0	2.918	1.127	0.778	0	0	0	2.701	0.887	0.713	0	0	0	2.76	1.064	0.749	0	0	0
DB01136	Carvedilol	1.509	-1.976	0.024	0	0	0	1.883	-0.447	0.177	1	0.004	0.03	1.554	-2.907	0.009	0	0	0	1.696	-1.742	0.03	0	0	0
DB01137	Levofloxacin	2	0.722	0.735	0	0	0	2.181	-0.352	0.383	0	0	0	1.993	-1.724	0.033	0	0	0	1.991	-2.155	0.006	0	0	0
DB01138	Sulfinpyrazone	2.007	-0.655	0.196	0	0	0	2.284	0.756	0.8	0	0	0	2.027	-2.256	0.004	0	0	0	1.997	-3.037	0	1	0.003	0.2
DB01139	Cefapirin	1.859	0.244	0.552	0	0	0	2.098	1.372	0.927	1	0.004	0.042	1.905	-0.544	0.255	0	0	0	1.921	-0.896	0.163	1	0.003	0.042
DB01140	Cefadroxil	2.522	10.612	1	0	0	0	2.728	7.83	1	0	0	0	2.53	11.083	1	1	0.003	0.25	2.619	9.795	1	0	0	0
DB01142	Doxepin	1.87	0.506	0.669	0	0	0	2.119	2.458	0.993	0	0	0	1.91	-0.281	0.363	0	0	0	1.945	0.445	0.641	1	0.003	0.034
DB01143	Amifostine	2.066	-0.785	0.077	0	0	0	2.426	0.572	0.906	0	0	0	2.068	-1.327	0	0	0	0	2.048	-1.495	0	0	0	0
DB01144	Diclofenamide	2.042	0.695	0.719	0	0	0	2.302	2.019	0.977	0	0	0	2.03	-1.748	0.024	0	0	0	1.988	-4.072	0	0	0	0
DB01146	Diphenylpyraline	2.11	-0.437	0.296	0	0	0	2.387	-0.061	0.689	0	0	0	2.057	-1.332	0	0	0	0	2.039	-1.335	0	0	0	0
DB01148	Flavoxate	2.111	-0.292	0.431	0	0	0	2.389	0.032	0.762	0	0	0	2.075	-1.114	0	0	0	0	2.054	-1.211	0	0	0	0
DB01149	Nefazodone	1.866	0.596	0.737	0	0	0	2.085	0.599	0.817	0	0	0	1.913	0.246	0.536	0	0	0	1.94	0.33	0.635	0	0	0
DB01151	Desipramine	1.836	0.836	0.781	0	0	0	2.053	1.238	0.898	1	0.004	0.03	1.852	-1.04	0.134	0	0	0	1.901	-0.211	0.364	0	0	0
DB01153	Sertaconazole	1.874	-0.773	0.16	0	0	0	2.081	-0.949	0.104	0	0	0	1.912	-1.095	0.106	0	0	0	1.961	-0.348	0.166	0	0	0
DB01154	Thiamylal	2.089	-0.509	0.203	0	0	0	2.453	0.688	0.898	0	0	0	2.068	-1.19	0	0	0	0	2.042	-1.356	0	0	0	0
DB01156	Bupropion	2.064	0.245	0.57	0	0	0	2.264	-0.2	0.444	0	0	0	2.027	-2.925	0	0	0	0	2.021	-2.962	0	0	0	0
DB01157	Trimetrexate	1.942	-0.875	0.16	0	0	0	2.174	-0.579	0.281	0	0	0	1.987	-1.917	0.017	1	0.003	0.2	1.997	-1.779	0.018	0	0	0
DB01158	Bretylium	1.912	-0.963	0.142	0	0	0	2.153	-0.538	0.288	1	0.004	0.25	1.899	-4.192	0	1	0.003	0.25	1.946	-3.098	0	0	0	0
DB01159	Halothane	1.988	2.154	0.982	0	0	0	2.16	2.38	0.993	0	0	0	1.944	-0.587	0.265	0	0	0	1.937	-1.897	0.028	0	0	0
DB01160	Dinoprost tromethamine	2.042	2.118	0.978	0	0	0	2.202	0.798	0.801	0	0	0	1.98	-2.016	0.013	0	0	0	1.974	-2.901	0	0	0	0
DB01161	Chloroprocaine	2.081	0.288	0.733	0	0	0	2.37	0.996	0.937	0	0	0	2.041	-1.458	0.002	0	0	0	2.039	-1.329	0.001	0	0	0
DB01162	Terazosin	1.917	0.503	0.716	0	0	0	2.132	0.5	0.76	0	0	0	1.928	-0.205	0.248	0	0	0	1.959	0.073	0.368	0	0	0
DB01164	Calcium Chloride	2.105	-0.881	0.03	0	0	0	2.457	-0.423	0.62	0	0	0	2.078	-1.243	0	0	0	0	2.054	-1.312	0	0	0	0
DB01165	Ofloxacin	2.022	-0.339	0.311	0	0	0	2.253	-0.116	0.479	0	0	0	2.013	-2.537	0.001	0	0	0	2.024	-1.958	0	0	0	0
DB01166	Cilostazol	2.096	-0.143	0.493	0	0	0	2.415	0.916	0.935	0	0	0	2.058	-1.266	0	0	0	0	2.024	-1.654	0	0	0	0
DB01167	Itraconazole	1.759	0.006	0.407	0	0	0	1.933	-1.013	0.083	0	0	0	1.794	-0.574	0.133	1	0.003	0.111	1.921	0.624	0.821	0	0	0
DB01168	Procarbazine	2.096	-0.892	0.023	0	0	0	2.423	-0.535	0.507	0	0	0	2.078	-1.226	0	0	0	0	2.051	-1.321	0	0	0	0
DB01169	Arsenic trioxide	1.371	-1.827	0.031	2	0.014	0.182	1.785	-0.524	0.15	0	0	0	1.558	-0.983	0.074	1	0.003	0.091	1.697	0.116	0.406	0	0	0
DB01170	Guanethidine	2.223	3.862	0.991	0	0	0	2.563	5.609	0.993	0	0	0	2.355	7.007	0.997	0	0	0	2.401	7.07	0.996	0	0	0
DB01171	Moclobemide	1.912	0.014	0.403	0	0	0	2.161	0.278	0.606	0	0	0	1.96	-0.185	0.267	0	0	0	1.979	-0.026	0.3	0	0	0
DB01173	Orphenadrine	1.975	2.636	0.998	0	0	0	2.151	2.525	0.996	0	0	0	1.956	0.62	0.715	0	0	0	1.953	-0.252	0.387	0	0	0
DB01174	Phenobarbital	2	2.709	0.999	0	0	0	2.179	2.544	0.996	0	0	0	1.965	-0.054	0.449	0	0	0	1.972	-0.377	0.326	0	0	0
DB01175	Escitalopram	2.086	1.948	0.973	0	0	0	2.349	2.777	0.995	0	0	0	2.037	-1.586	0.024	0	0	0	2.035	-1.731	0.017	0	0	0
DB01176	Cyclizine	1.973	1.156	0.863	0	0	0	2.215	2.679	0.998	0	0	0	1.987	-0.23	0.385	0	0	0	1.983	-0.874	0.179	0	0	0
DB01177	Idarubicin	1.592	0.209	0.522	0	0	0	1.924	0.71	0.839	0	0	0	1.776	1.094	0.975	1	0.003	0.05	1.801	0.738	0.883	1	0.003	0.05
DB01178	Chlormezanone	2.105	-1.122	0.01	0	0	0	2.453	-0.869	0.385	0	0	0	2.085	-1.427	0	0	0	0	2.075	-1.44	0	0	0	0
DB01179	Podofilox	1.66	0.355	0.594	1	0.007	0.083	1.914	-0.095	0.312	0	0	0	1.796	0.753	0.866	2	0.007	0.167	1.875	1.148	0.993	0	0	0
DB01180	Rescinnamine	2.022	0.7	0.779	0	0	0	2.243	0.475	0.76	0	0	0	2.007	-1.679	0.026	0	0	0	1.997	-2.471	0.002	0	0	0
DB01181	Ifosfamide	2.083	-0.696	0.064	0	0	0	2.384	-0.387	0.494	0	0	0	2.065	-1.104	0	0	0	0	2.045	-1.132	0	0	0	0
DB01182	Propafenone	1.863	1.316	0.902	0	0	0	2.081	2.038	0.982	1	0.004	0.036	1.866	-0.814	0.192	0	0	0	1.892	-1.084	0.124	1	0.003	0.036
DB01183	Naloxone	1.669	-1.823	0.023	0	0	0	1.983	-0.932	0.062	0	0	0	1.791	-1.435	0.055	0	0	0	1.868	-0.701	0.096	0	0	0
DB01184	Domperidone	1.871	1.367	0.951	0	0	0	2.039	0.402	0.703	0	0	0	1.892	0.408	0.683	0	0	0	1.915	0.356	0.654	0	0	0
DB01185	Fluoxymesterone	1.672	-1.047	0.072	0	0	0	1.966	-0.669	0.118	0	0	0	1.791	-0.824	0.112	0	0	0	1.881	-0.041	0.292	0	0	0
DB01186	Pergolide	1.889	-0.298	0.349	0	0	0	2.183	2.912	0.998	0	0	0	1.942	-0.935	0.155	0	0	0	1.977	0.138	0.528	0	0	0
DB01188	Ciclopirox	1.766	0.136	0.492	0	0	0	1.987	-0.343	0.212	0	0	0	1.822	-0.341	0.237	2	0.007	0.333	1.896	0.315	0.566	0	0	0
DB01189	Desflurane	1.994	1.575	0.932	0	0	0	2.176	1.825	0.966	0	0	0	1.965	-0.982	0.149	0	0	0	1.941	-2.928	0.001	0	0	0
DB01191	Dexfenfluramine	1.901	0.341	0.596	0	0	0	2.175	2.943	0.999	0	0	0	1.929	-1.139	0.112	0	0	0	1.957	-0.589	0.238	1	0.003	0.05
DB01192	Oxymorphone	2.067	0.903	0.819	0	0	0	2.397	2.587	0.985	0	0	0	2.061	-0.703	0.157	0	0	0	2.045	-1.064	0.026	0	0	0
DB01193	Acebutolol	1.948	-0.957	0.109	0	0	0	2.219	-0.194	0.477	1	0.004	0.5	1.929	-2.601	0	0	0	0	1.976	-1.782	0	0	0	0
DB01194	Brinzolamide	2.042	0.757	0.756	0	0	0	2.302	2.184	0.988	0	0	0	2.03	-1.832	0.024	0	0	0	1.988	-3.854	0	0	0	0
DB01195	Flecainide	2.022	0.634	0.711	0	0	0	2.298	2.335	0.99	0	0	0	1.997	-2.442	0.004	0	0	0	2.021	-1.814	0.014	0	0	0
DB01196	Estramustine	1.633	-1.73	0.027	0	0	0	1.979	-0.395	0.18	0	0	0	1.773	-0.847	0.098	0	0	0	1.855	-0.21	0.226	0	0	0
DB01197	Captopril	1.915	-0.231	0.373	0	0	0	2.054	-2.733	0.005	1	0.004	0.1	1.97	-0.729	0.205	0	0	0	1.956	-2.183	0.012	0	0	0
DB01198	Zopiclone	2.073	-0.675	0.121	0	0	0	2.411	0.652	0.908	0	0	0	2.047	-1.622	0	0	0	0	2.056	-1.439	0	0	0	0
DB01199	Tubocurarine	2.035	1.948	0.965	0	0	0	2.227	1.453	0.915	0	0	0	2.003	-1.067	0.133	0	0	0	1.988	-2.344	0.004	0	0	0
DB01200	Bromocriptine	1.764	-0.455	0.291	0	0	0	2.055	1.441	0.937	1	0.004	0.04	1.839	-1.216	0.104	0	0	0	1.902	0.119	0.513	0	0	0
DB01202	Levetiracetam	2.109	-0.26	0.421	0	0	0	2.398	0.296	0.852	0	0	0	2.074	-1.262	0	0	0	0	2.045	-1.43	0	0	0	0
DB01203	Nadolol	1.948	-0.887	0.142	0	0	0	2.214	-0.142	0.511	1	0.004	0.333	1.929	-2.875	0	0	0	0	1.976	-1.713	0	0	0	0
DB01204	Mitoxantrone	1.399	0.383	0.619	1	0.005	0.02	1.738	0.437	0.69	0	0	0	1.516	0.464	0.68	3	0.009	0.059	1.632	1.102	0.971	2	0.005	0.039
DB01205	Flumazenil	2.02	1.461	0.919	0	0	0	2.206	1.044	0.87	0	0	0	2.01	-0.744	0.209	0	0	0	1.983	-2.549	0	0	0	0
DB01206	Lomustine	2.902	1.769	0.965	0	0	0	3.099	1.541	0.957	0	0	0	2.915	1.538	0.943	0	0	0	2.952	1.593	0.97	0	0	0
DB01207	Ridogrel	2.104	-0.62	0.153	0	0	0	2.421	-0.209	0.703	0	0	0	2.061	-1.223	0	0	0	0	2.051	-1.234	0	0	0	0
DB01208	Sparfloxacin	2.007	-0.77	0.18	0	0	0	2.274	0.148	0.629	0	0	0	2.014	-2.123	0	0	0	0	2.015	-1.935	0.001	0	0	0
DB01209	Dezocine	2.067	0.005	0.581	0	0	0	2.429	1.239	0.943	0	0	0	2.078	-0.699	0.102	0	0	0	2.045	-1.08	0	0	0	0
DB01210	Levobunolol	1.935	-0.7	0.213	0	0	0	2.16	-0.594	0.29	1	0.004	0.167	1.906	-4.346	0	0	0	0	1.953	-3.061	0	1	0.003	0.167
DB01211	Clarithromycin	2.096	-0.164	0.497	0	0	0	2.368	0.205	0.786	0	0	0	2.058	-1.412	0	0	0	0	2.048	-1.283	0	0	0	0
DB01212	Ceftriaxone	1.978	-0.311	0.349	0	0	0	2.256	1.41	0.916	0	0	0	1.946	-3.873	0	1	0.003	0.143	1.988	-3.047	0	0	0	0
DB01213	Fomepizole	2.096	-0.426	0.283	0	0	0	2.285	-0.76	0.095	0	0	0	2.041	-1.358	0	0	0	0	2.009	-1.501	0	0	0	0
DB01214	Metipranolol	1.948	-0.916	0.119	0	0	0	2.219	-0.238	0.46	1	0.004	0.5	1.929	-2.559	0	0	0	0	1.976	-1.726	0	0	0	0
DB01215	Estazolam	2.047	1.673	0.934	0	0	0	2.25	2.005	0.979	0	0	0	2.016	-1.112	0.121	0	0	0	1.986	-3.015	0	0	0	0
DB01216	Finasteride	2.297	1.333	0.901	0	0	0	2.65	2.113	0.924	0	0	0	2.419	1.728	0.901	0	0	0	2.411	1.386	0.88	0	0	0
DB01217	Anastrozole	2.489	0.036	0.514	0	0	0	2.862	0.522	0.572	0	0	0	2.594	0.202	0.53	0	0	0	2.736	0.561	0.567	0	0	0
DB01218	Halofantrine	1.866	-0.768	0.131	0	0	0	2.094	-0.785	0.112	0	0	0	1.912	-0.931	0.089	0	0	0	1.964	-0.424	0.161	0	0	0
DB01219	Dantrolene	1.963	-1.385	0.022	0	0	0	2.244	-0.367	0.355	0	0	0	1.98	-2.437	0	0	0	0	2.003	-1.84	0	0	0	0
DB01220	Rifaximin	2.083	-0.716	0.072	0	0	0	2.384	-0.4	0.492	0	0	0	2.065	-1.078	0	0	0	0	2.045	-1.14	0	0	0	0
DB01221	Ketamine	1.922	1.439	0.917	0	0	0	2.217	5.083	1	0	0	0	1.997	2.717	0.996	0	0	0	1.975	1.146	0.856	0	0	0
DB01222	Budesonide	1.806	0.039	0.412	0	0	0	2.004	-0.677	0.123	0	0	0	1.92	0.526	0.758	0	0	0	1.932	0.316	0.596	0	0	0
DB01223	Aminophylline	1.986	1.182	0.928	0	0	0	2.169	0.529	0.746	0	0	0	1.933	-0.521	0.161	0	0	0	1.979	0.047	0.363	1	0.003	0.167
DB01224	Quetiapine	1.757	-0.321	0.345	0	0	0	2.045	1.858	0.973	1	0.004	0.027	1.824	-1.011	0.137	0	0	0	1.873	-0.566	0.265	1	0.003	0.027
DB01225	Enoxaparin	2.104	-0.489	0.283	0	0	0	2.348	-0.42	0.348	0	0	0	2.058	-1.27	0	0	0	0	2.03	-1.387	0	0	0	0
DB01226	Mivacurium	2.324	4.995	0.991	0	0	0	2.681	6.531	0.996	0	0	0	2.422	6.228	0.994	0	0	0	2.494	7.616	0.997	0	0	0
DB01227	Levacetylmethadol	2.044	0.78	0.765	0	0	0	2.323	1.985	0.977	0	0	0	2.068	-0.222	0.401	0	0	0	2.027	-1.716	0.013	0	0	0
DB01228	Encainide	2.102	2.564	0.99	0	0	0	2.347	2.553	0.995	0	0	0	2.047	-0.982	0.124	0	0	0	2.021	-1.645	0.004	0	0	0
DB01229	Paclitaxel	1.624	-0.119	0.348	1	0.007	0.059	1.859	-1.028	0.072	1	0.004	0.059	1.741	-0.088	0.355	0	0	0	1.854	0.843	0.964	0	0	0
DB01230	Pemoline	2.135	-0.952	0.086	0	0	0	2.478	-0.515	0.582	0	0	0	2.082	-1.329	0	0	0	0	2.075	-1.343	0	0	0	0
DB01231	Diphenidol	1.986	0.007	0.477	0	0	0	2.253	1.72	0.955	0	0	0	2.013	-1.263	0.093	0	0	0	1.985	-2.948	0	1	0.003	0.1
DB01232	Saquinavir	1.972	1.108	0.842	0	0	0	2.217	2.704	0.994	0	0	0	1.964	-1.345	0.074	0	0	0	1.968	-1.711	0.039	1	0.003	0.077
DB01233	Metoclopramide	1.993	1.206	0.872	0	0	0	2.246	2.889	0.994	0	0	0	1.997	-0.553	0.271	0	0	0	1.977	-2.058	0.011	0	0	0
DB01234	Dexamethasone	1.722	-0.54	0.194	0	0	0	2.016	0.238	0.588	1	0.004	0.083	1.826	-0.29	0.197	0	0	0	1.919	0.676	0.902	0	0	0
DB01235	Levodopa	1.61	-0.207	0.353	0	0	0	1.909	-0.049	0.379	0	0	0	1.685	-0.874	0.116	1	0.003	0.045	1.811	0.405	0.671	0	0	0
DB01236	Sevoflurane	1.994	1.618	0.948	0	0	0	2.176	1.726	0.961	0	0	0	1.965	-0.978	0.154	0	0	0	1.941	-3.103	0.001	0	0	0
DB01237	Bromodiphenhydramine	2.135	-1.357	0.017	0	0	0	2.487	-1.031	0.353	0	0	0	2.099	-1.728	0	0	0	0	2.072	-1.805	0	0	0	0
DB01238	Aripiprazole	1.743	-0.363	0.324	0	0	0	2.053	2.269	0.99	1	0.004	0.029	1.817	-1.065	0.131	0	0	0	1.888	0.562	0.675	0	0	0
DB01239	Chlorprothixene	1.993	1.991	0.974	0	0	0	2.25	4.275	1	0	0	0	2.023	1.782	0.951	0	0	0	2	0.276	0.578	0	0	0
DB01240	Epoprostenol	2.066	0.802	0.799	0	0	0	2.347	1.775	0.976	0	0	0	2.051	-1.162	0.05	0	0	0	2.024	-2.149	0	0	0	0
DB01241	Gemfibrozil	1.957	-1.475	0.062	0	0	0	2.135	-2.505	0.006	0	0	0	1.977	-3.476	0	1	0.003	0.167	2.003	-2.64	0	0	0	0
DB01242	Clomipramine	1.925	1.719	0.958	0	0	0	2.096	1.201	0.885	0	0	0	1.935	0.432	0.641	0	0	0	1.936	-0.4	0.327	1	0.003	0.034
DB01243	Chloroxine	2.368	4.445	0.986	0	0	0	2.549	2.493	0.956	1	0.004	0.25	2.412	3.502	0.975	0	0	0	2.568	4.972	0.987	0	0	0
DB01244	Bepridil	1.868	1.65	0.993	0	0	0	2.028	0.527	0.79	0	0	0	1.849	0.041	0.397	1	0.003	0.053	1.9	0.439	0.725	0	0	0
DB01245	Decamethonium	2.297	2.973	0.97	0	0	0	2.586	2.765	0.962	0	0	0	2.339	2.006	0.941	0	0	0	2.352	2.016	0.941	0	0	0
DB01246	Alimemazine	2.082	-0.744	0.067	0	0	0	2.373	-0.405	0.442	0	0	0	2.075	-1.083	0	0	0	0	2.03	-1.338	0	1	0.003	0.5
DB01247	Isocarboxazid	2.104	-0.992	0.02	0	0	0	2.425	-0.661	0.419	0	0	0	2.078	-1.309	0	0	0	0	2.057	-1.361	0	0	0	0
DB01248	Docetaxel	1.625	-2.534	0.014	1	0.007	0.083	1.971	-0.809	0.081	0	0	0	1.727	-2.523	0.012	1	0.003	0.083	1.828	-1.267	0.067	0	0	0
DB01250	Olsalazine	1.993	-0.24	0.372	0	0	0	2.174	-1.32	0.076	0	0	0	1.986	-2.599	0.001	0	0	0	2.009	-2.233	0.004	0	0	0
DB01251	Gliquidone	2.955	4.397	1	0	0	0	3.09	3.374	1	0	0	0	2.888	3.245	0.999	0	0	0	2.844	2.591	0.983	0	0	0
DB01252	Mitiglinide	2.022	-0.59	0.22	0	0	0	2.232	-0.851	0.119	0	0	0	2.01	-1.707	0	0	0	0	2.024	-1.544	0	0	0	0
DB01253	Ergometrine	2.154	5.314	1	0	0	0	2.554	12.189	1	0	0	0	2.29	11.85	1	0	0	0	2.35	15.758	1	0	0	0
DB01254	Dasatinib	1.335	2.577	0.999	1	0.004	0.008	1.535	0.217	0.532	1	0.003	0.007	1.343	1.47	0.985	4	0.009	0.029	1.522	4.032	1	0	0	0
DB01255	Lisdexamfetamine	2.088	-0.532	0.191	0	0	0	2.383	0.089	0.751	0	0	0	2.057	-1.439	0	0	0	0	2.057	-1.302	0	0	0	0
DB01257	Eculizumab	2.128	-1.112	0.043	0	0	0	2.466	-0.804	0.433	0	0	0	2.096	-1.466	0	0	0	0	2.078	-1.445	0	0	0	0
DB01259	Lapatinib	1.445	-1.286	0.046	0	0	0	1.807	-0.466	0.138	0	0	0	1.533	-1.88	0.02	1	0.003	0.043	1.718	0.051	0.375	0	0	0
DB01260	Desonide	1.851	-0.292	0.256	0	0	0	2.103	-0.168	0.326	0	0	0	1.949	0.069	0.399	0	0	0	1.973	0.197	0.482	0	0	0
DB01261	Sitagliptin	2.058	0.77	0.767	1	0.007	0.2	2.364	2.849	0.991	0	0	0	2.04	-1.684	0.027	0	0	0	2.027	-2.482	0.005	0	0	0
DB01262	Decitabine	2.015	0.832	0.785	0	0	0	2.231	0.416	0.672	0	0	0	1.997	-1.933	0.01	0	0	0	2.003	-1.521	0.007	1	0.003	0.333
DB01263	Posaconazole	2.135	-1.089	0.055	0	0	0	2.483	-0.715	0.464	0	0	0	2.092	-1.41	0	0	0	0	2.06	-1.512	0	0	0	0
DB01265	Telbivudine	2.03	-0.309	0.359	0	0	0	2.272	-0.306	0.434	0	0	0	2.003	-1.25	0	1	0.003	1	2.027	-0.939	0	0	0	0
DB01267	Paliperidone	1.814	0.336	0.594	0	0	0	2.073	1.836	0.977	1	0.004	0.034	1.841	-1.58	0.05	0	0	0	1.911	0.157	0.529	0	0	0
DB01268	Sunitinib	1.242	1.302	0.932	2	0.005	0.015	1.494	1.616	0.976	3	0.006	0.013	1.228	1.712	0.98	6	0.011	0.023	1.314	3.344	1	8	0.014	0.031
DB01269	Panitumumab	1.827	-1.092	0.076	0	0	0	2.056	-1.234	0.048	0	0	0	1.792	-2.228	0.007	1	0.003	1	1.907	-1.235	0.052	0	0	0
DB01270	Ranibizumab	2.098	-0.632	0.15	0	0	0	2.341	-0.584	0.221	0	0	0	2.068	-1.139	0	0	0	0	2.06	-1.093	0	0	0	0
DB01271	Idursulfase	2.105	-0.395	0.399	0	0	0	2.418	0.021	0.809	0	0	0	2.048	-1.067	0	0	0	0	2.045	-1.025	0	0	0	0
DB01272	Alglucosidase alfa	2.12	-0.714	0.118	0	0	0	2.422	-0.391	0.584	0	0	0	2.058	-1.202	0	0	0	0	2.045	-1.246	0	0	0	0
DB01273	Varenicline	2.365	3.359	0.976	0	0	0	2.627	2.978	0.965	0	0	0	2.458	3.637	0.978	0	0	0	2.513	3.679	0.974	0	0	0
DB01274	Arformoterol	1.948	-0.914	0.139	0	0	0	2.214	-0.095	0.536	1	0.004	0.333	1.929	-2.729	0	0	0	0	1.976	-1.921	0	0	0	0
DB01275	Hydralazine	1.561	-1.961	0.017	0	0	0	1.931	-0.494	0.169	0	0	0	1.75	-0.83	0.083	0	0	0	1.81	-0.567	0.126	1	0.003	0.062
DB01276	Exenatide	2.098	-0.579	0.173	0	0	0	2.453	0.165	0.841	0	0	0	2.092	-0.928	0	0	0	0	2.06	-1.048	0	0	0	0
DB01277	Mecasermin	1.912	-1.414	0.061	0	0	0	2.128	-1.638	0.04	0	0	0	1.966	-2.347	0.004	1	0.003	0.25	1.988	-1.942	0.023	0	0	0
DB01278	Pramlintide	2.662	6.485	0.999	0	0	0	2.86	4.921	0.999	0	0	0	2.78	5.815	1	0	0	0	2.83	5.898	1	0	0	0
DB01279	Galsulfase	2.105	-0.417	0.409	0	0	0	2.418	0.045	0.813	0	0	0	2.048	-1.057	0	0	0	0	2.045	-1.016	0	0	0	0
DB01280	Nelarabine	2.09	-0.616	0.139	0	0	0	2.414	-0.069	0.765	0	0	0	2.072	-1.018	0	0	0	0	2.033	-1.194	0	1	0.003	1
DB01281	Abatacept	2.104	-0.923	0.024	0	0	0	2.438	-0.482	0.567	1	0.004	0.5	2.082	-1.221	0	0	0	0	2.066	-1.268	0	0	0	0
DB01282	Carbetocin	2.096	-0.656	0.115	0	0	0	2.466	0.278	0.837	0	0	0	2.078	-1.166	0	0	0	0	2.06	-1.265	0	0	0	0
DB01283	Lumiracoxib	2.09	-0.626	0.115	0	0	0	2.335	-0.538	0.214	1	0.004	0.5	2.065	-1.21	0	0	0	0	2.048	-1.248	0	0	0	0
DB01284	Tetracosactide	2.112	-0.811	0.086	0	0	0	2.489	-0.245	0.646	0	0	0	2.092	-1.181	0	0	0	0	2.072	-1.25	0	0	0	0
DB01285	Corticotropin	2.102	0.013	0.581	0	0	0	2.403	0.964	0.936	0	0	0	2.077	-1.214	0.004	0	0	0	2.065	-1.384	0	0	0	0
DB01287		2.35	5.56	0.997	0	0	0	2.78	6.445	0.999	0	0	0	2.569	7.31	1	0	0	0	2.593	7.197	0.997	0	0	0
DB01288	Fenoterol	1.949	-0.826	0.155	0	0	0	2.213	-0.024	0.562	1	0.004	0.25	1.926	-3.077	0	0	0	0	1.976	-2.239	0.001	0	0	0
DB01289	Glisoxepide	2.955	3.416	1	0	0	0	3.09	2.946	0.998	0	0	0	2.888	2.711	0.992	0	0	0	2.844	2.384	0.961	0	0	0
DB01291	Pirbuterol	1.948	-0.968	0.09	0	0	0	2.219	-0.232	0.453	1	0.004	0.5	1.929	-2.445	0	0	0	0	1.976	-1.63	0	0	0	0
DB01294	Bismuth subsalicylate	2.09	-0.619	0.106	0	0	0	2.335	-0.546	0.207	1	0.004	0.5	2.065	-1.223	0	0	0	0	2.048	-1.313	0	0	0	0
DB01295	Bevantolol	1.948	-0.826	0.172	0	0	0	2.197	-0.361	0.375	1	0.004	0.333	1.929	-2.884	0	0	0	0	1.976	-2.187	0	0	0	0
DB01296	Glucosamine	1.904	-1.243	0.089	0	0	0	2.055	-3.463	0.001	2	0.009	0.5	1.966	-1.913	0.016	0	0	0	1.979	-2.025	0.011	0	0	0
DB01297	Practolol	1.948	-0.895	0.125	0	0	0	2.219	-0.176	0.495	1	0.004	0.5	1.929	-2.459	0	0	0	0	1.976	-1.863	0	0	0	0
DB01301	Rolitetracycline	1.921	1.257	0.889	0	0	0	2.109	0.172	0.588	0	0	0	1.933	-0.807	0.189	0	0	0	1.947	-1.07	0.121	0	0	0
DB01303	Oxtriphylline	1.985	0.92	0.895	0	0	0	2.174	0.502	0.743	0	0	0	1.939	-0.466	0.197	0	0	0	1.979	-0.005	0.321	1	0.003	0.2
DB01306	Insulin Aspart	1.97	-1.168	0.002	0	0	0	2.289	-0.452	0.347	0	0	0	2.034	-1.04	0	0	0	0	2.048	-0.914	0.001	0	0	0
DB01307	Insulin Detemir	1.97	-1.149	0	0	0	0	2.289	-0.463	0.362	0	0	0	2.034	-0.999	0.001	0	0	0	2.048	-0.863	0.001	0	0	0
DB01309	Insulin Glulisine	1.97	-1.137	0.001	0	0	0	2.289	-0.495	0.343	0	0	0	2.034	-1.04	0.001	0	0	0	2.048	-0.903	0.001	0	0	0
DB01320	Fosphenytoin	2.113	-0.803	0.108	0	0	0	2.427	-0.468	0.546	0	0	0	2.072	-1.272	0	0	0	0	2.075	-1.216	0	0	0	0
DB01324	Polythiazide	2.113	-1.05	0.017	0	0	0	2.47	-0.614	0.535	0	0	0	2.085	-1.276	0	0	0	0	2.069	-1.32	0	0	0	0
DB01325	Quinethazone	2.066	-0.331	0.331	0	0	0	2.314	0.06	0.595	0	0	0	2.027	-2.472	0	0	0	0	2.042	-1.815	0	0	0	0
DB01326	Cefamandole	1.889	0.829	0.874	0	0	0	2.062	0.063	0.451	0	0	0	1.921	0.262	0.554	1	0.003	0.083	1.91	-0.205	0.201	0	0	0
DB01327	Cefazolin	2.022	0.106	0.52	0	0	0	2.242	0.002	0.543	0	0	0	2.007	-2.047	0.005	0	0	0	2	-2.202	0	0	0	0
DB01328	Cefonicid	2.052	-0.479	0.24	0	0	0	2.205	-1.771	0.003	1	0.004	0.333	2.044	-2.001	0	0	0	0	2.033	-1.8	0	0	0	0
DB01329	Cefoperazone	2.6	2.699	0.967	0	0	0	2.859	2.436	0.947	0	0	0	2.641	2.243	0.934	0	0	0	2.704	2.398	0.951	0	0	0
DB01330	Cefotetan	1.978	0.117	0.502	0	0	0	2.105	-2.748	0.001	2	0.008	0.333	2.013	-0.917	0.157	0	0	0	1.994	-2.097	0.006	1	0.003	0.167
DB01331	Cefoxitin	2.113	-1.078	0.033	0	0	0	2.47	-0.661	0.5	0	0	0	2.075	-1.383	0	0	0	0	2.057	-1.48	0	0	0	0
DB01333	Cefradine	2.237	3.931	0.991	0	0	0	2.551	4.165	0.983	0	0	0	2.336	5.348	0.991	1	0.003	0.333	2.43	6.858	0.995	0	0	0
DB01336	Metocurine	2.701	1.16	0.801	0	0	0	2.918	1.135	0.78	0	0	0	2.701	0.892	0.701	0	0	0	2.76	1.1	0.761	0	0	0
DB01337	Pancuronium	2.169	3.114	0.99	0	0	0	2.528	4.398	0.992	0	0	0	2.277	4.618	0.99	0	0	0	2.31	4.489	0.987	0	0	0
DB01338	Pipecuronium	2.37	2.73	0.959	0	0	0	2.752	4.011	0.981	0	0	0	2.458	2.809	0.959	0	0	0	2.57	3.676	0.976	0	0	0
DB01339	Vecuronium	2.6	3.258	0.976	0	0	0	2.927	3.65	0.996	0	0	0	2.597	2.733	0.949	0	0	0	2.624	2.794	0.949	0	0	0
DB01340	Cilazapril	2.105	-1.158	0.004	0	0	0	2.444	-0.885	0.357	0	0	0	2.072	-1.509	0	0	0	0	2.057	-1.573	0	0	0	0
DB01345	Potassium cation	2.09	-0.431	0.371	0	0	0	2.323	-0.461	0.37	0	0	0	2.031	-1.223	0	1	0.003	1	2.03	-1.183	0	0	0	0
DB01346	Quinidine barbiturate	2.072	0.458	0.662	0	0	0	2.342	1.415	0.952	0	0	0	2.04	-2.141	0.002	0	0	0	2.053	-1.816	0.006	0	0	0
DB01348	Spirapril	2.105	-1.183	0.009	0	0	0	2.444	-0.909	0.339	0	0	0	2.072	-1.461	0	0	0	0	2.057	-1.622	0	0	0	0
DB01349	Tasosartan	2.396	2.424	0.946	0	0	0	2.712	2.554	0.943	0	0	0	2.527	2.35	0.929	0	0	0	2.659	2.986	0.966	0	0	0
DB01351	Amobarbital	2.07	1.247	0.87	0	0	0	2.336	2.711	0.994	0	0	0	2.017	-2.68	0.001	0	0	0	2.041	-1.953	0.02	0	0	0
DB01352	Aprobarbital	2.07	1.189	0.869	0	0	0	2.336	2.654	0.992	0	0	0	2.017	-2.857	0.001	0	0	0	2.041	-1.897	0.018	0	0	0
DB01353	Butobarbital	2.07	1.224	0.867	0	0	0	2.336	2.757	0.994	0	0	0	2.017	-2.762	0.004	0	0	0	2.041	-1.841	0.016	0	0	0
DB01354	Heptabarbital	2.07	1.304	0.885	0	0	0	2.336	2.772	0.995	0	0	0	2.017	-2.916	0	0	0	0	2.041	-1.937	0.011	0	0	0
DB01355	Hexobarbital	2.07	1.237	0.876	0	0	0	2.336	2.712	0.997	0	0	0	2.017	-2.725	0	0	0	0	2.041	-1.905	0.015	0	0	0
DB01356	Lithium cation	1.912	0.085	0.43	1	0.007	0.2	2.097	-0.493	0.191	0	0	0	1.949	-0.356	0.239	0	0	0	1.982	0.011	0.323	0	0	0
DB01357	Mestranol	1.721	-2.689	0.01	0	0	0	2.055	-1.102	0.072	0	0	0	1.821	-2.103	0.016	0	0	0	1.929	-0.905	0.091	0	0	0
DB01359	Penbutolol	1.934	-0.869	0.171	0	0	0	2.178	-0.249	0.431	1	0.004	0.2	1.919	-3.233	0	0	0	0	1.964	-2.411	0	0	0	0
DB01363	Ephedra sinica root	1.91	-0.203	0.377	0	0	0	2.164	1.198	0.885	1	0.004	0.077	1.885	-3.899	0	0	0	0	1.957	-1.878	0.021	0	0	0
DB01364	Ephedrine	1.934	-0.99	0.137	0	0	0	2.148	-1.197	0.089	1	0.004	0.2	1.919	-3.531	0	0	0	0	1.958	-2.671	0	0	0	0
DB01365	Mephentermine	1.922	-0.597	0.243	0	0	0	2.15	-0.235	0.424	1	0.004	0.111	1.907	-3.813	0	0	0	0	1.962	-2.378	0.006	0	0	0
DB01366	Procaterol	1.852	-1.612	0.042	0	0	0	2.132	-0.41	0.375	1	0.004	0.333	1.888	-3.66	0.001	0	0	0	1.943	-2.737	0.002	0	0	0
DB01367	Rasagiline	1.978	-1.403	0.015	1	0.007	0.333	2.269	-0.231	0.455	0	0	0	2.027	-1.307	0.001	0	0	0	2.021	-1.459	0	0	0	0
DB01370	Aluminium	1.772	-1.436	0.055	0	0	0	1.957	-2.075	0.024	0	0	0	1.757	-2.76	0.007	1	0.003	0.25	1.833	-2.014	0.022	0	0	0
DB01373	Calcium	1.936	0.902	0.861	0	0	0	2.071	-0.339	0.21	0	0	0	1.917	-0.453	0.197	0	0	0	1.962	0.084	0.407	0	0	0
DB01375	Aluminium monostearate	1.963	-0.251	0.364	0	0	0	2.187	-0.156	0.454	0	0	0	1.936	-4.145	0	1	0.003	0.25	1.961	-3.83	0	0	0	0
DB01380	Cortisone acetate	1.862	-1.291	0.089	0	0	0	2.122	-0.37	0.375	0	0	0	1.943	-1.518	0.059	0	0	0	1.97	-1.019	0.136	0	0	0
DB01381	Ginkgo biloba	2.051	-0.726	0.181	0	0	0	2.367	1.053	0.925	0	0	0	2.037	-2.318	0	1	0.003	0.167	2.033	-2.422	0	0	0	0
DB01382	Glymidine	2.119	-0.866	0.06	0	0	0	2.476	-0.364	0.653	0	0	0	2.092	-1.198	0	0	0	0	2.066	-1.267	0	0	0	0
DB01384	Paramethasone	1.962	-0.958	0.061	0	0	0	2.198	-0.844	0.067	0	0	0	1.993	-1.301	0.001	0	0	0	2	-1.157	0	0	0	0
DB01388	Mibefradil	1.824	0.83	0.85	0	0	0	2.036	0.669	0.864	0	0	0	1.879	0.635	0.809	0	0	0	1.915	0.635	0.861	0	0	0
DB01392	Yohimbine	1.778	-1.445	0.07	0	0	0	2.088	1.528	0.938	0	0	0	1.866	-1.766	0.033	0	0	0	1.934	0.238	0.555	0	0	0
DB01393	Bezafibrate	1.866	0.348	0.605	0	0	0	2.054	-0.931	0.177	0	0	0	1.944	0.646	0.711	0	0	0	1.968	1.165	0.858	0	0	0
DB01394	Colchicine	1.408	-2.465	0.013	1	0.007	0.05	1.797	-1.079	0.084	1	0.004	0.05	1.59	-1.15	0.049	1	0.003	0.05	1.688	-0.636	0.144	1	0.003	0.05
DB01395	Drospirenone	1.881	-0.243	0.302	0	0	0	2.158	0.403	0.683	0	0	0	1.956	-0.055	0.298	0	0	0	1.997	0.358	0.623	0	0	0
DB01396	Digitoxin	1.72	0.816	0.848	2	0.014	0.182	1.917	-0.218	0.264	0	0	0	1.822	0.784	0.909	2	0.007	0.182	1.883	0.986	0.989	0	0	0
DB01397	Magnesium salicylate	2.051	-0.564	0.211	0	0	0	2.314	0.25	0.678	1	0.004	0.2	2.04	-2.274	0	0	0	0	2.036	-2.347	0	0	0	0
DB01398		2.051	-0.671	0.206	0	0	0	2.314	0.21	0.651	1	0.004	0.2	2.04	-2.551	0	0	0	0	2.036	-2.094	0	0	0	0
DB01399	Salsalate	2.09	-0.618	0.121	0	0	0	2.335	-0.556	0.219	1	0.004	0.5	2.065	-1.233	0	0	0	0	2.048	-1.288	0	0	0	0
DB01400	Neostigmine	2.081	0.431	0.707	0	0	0	2.286	-0.058	0.498	0	0	0	2.024	-2.656	0	0	0	0	2.03	-2.035	0	0	0	0
DB01401	Choline magnesium trisalicylate	2.09	-0.596	0.13	0	0	0	2.335	-0.521	0.216	1	0.004	0.5	2.065	-1.201	0	0	0	0	2.048	-1.276	0	0	0	0
DB01403	Methotrimeprazine	1.941	1.801	0.961	0	0	0	2.163	2.962	1	0	0	0	1.968	1.16	0.873	0	0	0	1.957	-0.145	0.414	0	0	0
DB01404	Ginseng	2.059	-0.431	0.289	0	0	0	2.231	-1.352	0.021	2	0.009	0.667	2.051	-1.533	0	0	0	0	2.039	-1.658	0	0	0	0
DB01406	Danazol	1.583	-1.42	0.04	0	0	0	1.914	-0.457	0.172	0	0	0	1.744	-0.365	0.183	0	0	0	1.837	0.249	0.533	0	0	0
DB01407	Clenbuterol	1.885	-1.046	0.121	0	0	0	2.076	-2.155	0.009	2	0.008	0.286	1.9	-3.679	0	0	0	0	1.938	-3.114	0.001	0	0	0
DB01408	Bambuterol	1.949	-0.558	0.268	0	0	0	2.183	-0.379	0.361	1	0.004	0.25	1.912	-3.99	0	0	0	0	1.955	-3.015	0	0	0	0
DB01409	Tiotropium	2.292	6.787	1	0	0	0	2.661	9.164	1	0	0	0	2.38	7.553	0.997	0	0	0	2.451	8.903	1	0	0	0
DB01410	Ciclesonide	1.851	-0.284	0.256	0	0	0	2.103	-0.189	0.325	0	0	0	1.949	0.031	0.374	0	0	0	1.973	0.179	0.476	0	0	0
DB01411	Pranlukast	1.786	-1.479	0.054	0	0	0	2.033	-1.095	0.089	1	0.004	0.125	1.9	-0.921	0.1	0	0	0	1.965	0.028	0.349	0	0	0
DB01412	Theobromine	2.081	-0.653	0.107	0	0	0	2.415	0.22	0.84	0	0	0	2.047	-1.487	0	0	0	0	2.039	-1.459	0	0	0	0
DB01418	Acenocoumarol	2.03	-0.867	0.033	1	0.008	1	2.341	-0.392	0.496	0	0	0	2.034	-1.205	0	0	0	0	2.027	-1.211	0	0	0	0
DB01419	Antrafenine	2.09	-0.615	0.111	0	0	0	2.335	-0.532	0.221	1	0.004	0.5	2.065	-1.217	0	0	0	0	2.048	-1.319	0	0	0	0
DB01420	Testosterone propionate	1.689	-1.447	0.043	0	0	0	2	-0.681	0.119	0	0	0	1.797	-1.064	0.067	0	0	0	1.89	-0.333	0.189	0	0	0
DB01421	Paromomycin	2.06	-0.309	0.447	0	0	0	2.315	-0.265	0.589	0	0	0	2.048	-0.886	0.004	0	0	0	2.036	-0.98	0	0	0	0
DB01422	Nitroxoline	1.685	0.213	0.513	1	0.007	0.091	1.917	-0.236	0.235	1	0.004	0.091	1.776	0.055	0.409	1	0.003	0.091	1.863	0.646	0.854	0	0	0
DB01424	Aminophenazone	2.09	-0.615	0.12	0	0	0	2.335	-0.537	0.224	1	0.004	0.5	2.065	-1.212	0	0	0	0	2.048	-1.293	0	0	0	0
DB01425	Alizapride	2.448	1.847	0.908	0	0	0	2.82	2.587	0.951	0	0	0	2.636	2.695	0.949	0	0	0	2.728	2.681	0.962	0	0	0
DB01426	Ajmaline	2.081	-0.387	0.315	0	0	0	2.342	-0.121	0.589	0	0	0	2.054	-1.327	0	0	0	0	2.03	-1.553	0	0	0	0
DB01427	Amrinone	1.773	-1.505	0.055	0	0	0	2.033	-1.026	0.177	1	0.004	0.1	1.897	-0.594	0.253	0	0	0	1.906	-1.592	0.043	0	0	0
DB01428	Oxybenzone	1.647	-0.815	0.105	0	0	0	1.962	-0.286	0.21	0	0	0	1.774	-0.512	0.189	0	0	0	1.869	0.245	0.503	0	0	0
DB01429	Aprindine	1.908	1.194	0.961	0	0	0	2.042	-0.239	0.298	0	0	0	1.904	0.093	0.429	0	0	0	1.927	0.13	0.433	0	0	0
DB01430	Almitrine	2.09	-0.427	0.377	0	0	0	2.323	-0.426	0.394	0	0	0	2.031	-1.296	0	1	0.003	1	2.03	-1.192	0	0	0	0
DB01431	Allylestrenol	1.689	-1.303	0.061	0	0	0	1.996	-0.454	0.154	0	0	0	1.793	-0.956	0.087	0	0	0	1.896	-0.077	0.26	0	0	0
DB01433	Methadyl acetate	2.052	-0.026	0.527	0	0	0	2.382	1.242	0.96	0	0	0	2.068	-0.711	0.086	0	0	0	2.036	-1.281	0.003	0	0	0
DB01435	Antipyrine	2.09	-0.605	0.123	0	0	0	2.335	-0.521	0.229	1	0.004	0.5	2.065	-1.204	0	0	0	0	2.048	-1.302	0	0	0	0
DB01436	Alfacalcidol	1.948	-1.196	0.083	0	0	0	2.188	-0.788	0.2	0	0	0	2.014	-1.294	0.066	0	0	0	2.021	-1.179	0.048	0	0	0
DB01437	Glutethimide	2.048	1.281	0.881	0	0	0	2.28	2.301	0.984	0	0	0	2.023	-1.381	0.08	0	0	0	1.991	-3.396	0	0	0	0
DB01438	Phenazopyridine	2	-0.602	0.201	0	0	0	2.24	-0.443	0.322	0	0	0	2.034	-1.179	0.021	0	0	0	2.006	-1.788	0	0	0	0
DB01439	3-Methylthiofentanyl	2.067	0.821	0.824	0	0	0	2.397	2.515	0.981	0	0	0	2.061	-0.713	0.164	0	0	0	2.045	-1.054	0.036	0	0	0
DB01440	gamma-Hydroxybutyric acid	2.112	-0.916	0.033	0	0	0	2.425	-0.538	0.474	0	0	0	2.085	-1.212	0	0	0	0	2.057	-1.337	0	0	0	0
DB01442	MMDA	2.089	-0.743	0.078	0	0	0	2.397	-0.157	0.67	0	0	0	2.068	-1.205	0	0	0	0	2.054	-1.241	0	0	0	0
DB01444	Dimethylthiambutene	2.075	0.421	0.748	0	0	0	2.399	1.463	0.966	0	0	0	2.065	-0.862	0.075	0	0	0	2.051	-0.902	0.02	0	0	0
DB01445	Bufotenine	2.081	0.878	0.835	0	0	0	2.404	2.976	0.992	0	0	0	2.051	-1.301	0.024	0	0	0	2.039	-1.875	0.003	0	0	0
DB01446	Indopan	1.945	0.187	0.541	0	0	0	2.237	3.182	0.999	0	0	0	1.951	-2.169	0.007	0	0	0	2.006	-0.052	0.44	0	0	0
DB01452	Diamorphine	2.066	1.135	0.885	0	0	0	2.374	2.812	0.992	0	0	0	2.054	-0.808	0.148	0	0	0	2.042	-1.042	0.042	0	0	0
DB01454	Midomafetamine	2	1.485	0.92	0	0	0	2.27	3.898	1	0	0	0	1.997	-0.577	0.263	0	0	0	2.003	-0.566	0.257	0	0	0
DB01460	Diethyltryptamine	2.127	-0.381	0.359	0	0	0	2.455	0.151	0.834	0	0	0	2.078	-1.112	0	0	0	0	2.066	-1.107	0	0	0	0
DB01462	Etonitazene	2.067	0.784	0.826	0	0	0	2.397	2.398	0.981	0	0	0	2.061	-0.762	0.151	0	0	0	2.045	-1.173	0.021	0	0	0
DB01463	Fencamfamin	2.135	-1.006	0.071	0	0	0	2.478	-0.588	0.544	0	0	0	2.082	-1.357	0	0	0	0	2.075	-1.395	0	0	0	0
DB01465	2,5-Dimethoxyamphetamine	2.356	5.376	0.992	0	0	0	2.735	6.006	0.998	0	0	0	2.508	6.867	0.996	0	0	0	2.555	6.042	0.993	0	0	0
DB01466	Ethylmorphine	2.075	-0.313	0.434	0	0	0	2.431	0.515	0.882	0	0	0	2.082	-0.742	0.036	0	0	0	2.051	-0.927	0	0	0	0
DB01472	4-Methoxyamphetamine	2.103	-0.438	0.29	0	0	0	2.379	-0.037	0.72	0	0	0	2.061	-1.368	0	0	0	0	2.045	-1.328	0	0	0	0
DB01483	Barbital	2.07	1.156	0.859	0	0	0	2.336	2.546	0.991	0	0	0	2.017	-2.678	0.001	0	0	0	2.041	-2.091	0.015	0	0	0
DB01484	4-Bromo-2,5-dimethoxyamphetamine	2.324	5.899	0.996	0	0	0	2.668	6.943	1	0	0	0	2.453	8.072	0.998	0	0	0	2.509	10.369	1	0	0	0
DB01488	Dimethyltryptamine	2.066	1.102	0.88	0	0	0	2.339	2.408	0.993	0	0	0	2.037	-1.488	0.029	0	0	0	2.012	-2.492	0	1	0.003	0.2
DB01493	Ethylestrenol	1.705	-1.141	0.07	0	0	0	1.979	-0.836	0.105	0	0	0	1.783	-1.356	0.061	0	0	0	1.882	-0.21	0.201	0	0	0
DB01496	Barbituric acid derivative	2.07	1.186	0.857	0	0	0	2.336	2.678	0.994	0	0	0	2.017	-2.676	0	0	0	0	2.041	-2.034	0.008	0	0	0
DB01497	Etorphine	2.043	1.701	0.938	0	0	0	2.304	2.812	0.996	0	0	0	2.02	-1.011	0.137	0	0	0	2.033	-0.715	0.22	0	0	0
DB01501	Difenoxin	2.075	-0.272	0.47	0	0	0	2.431	0.595	0.893	0	0	0	2.082	-0.722	0.033	0	0	0	2.051	-0.937	0	0	0	0
DB01509	Tenamfetamine	2.11	-0.227	0.417	0	0	0	2.396	0.285	0.836	0	0	0	2.054	-1.482	0	0	0	0	2.062	-1.272	0	0	0	0
DB01516	3,4,5-Trimethoxyamphetamine	2.356	5.237	0.991	0	0	0	2.735	6.512	0.995	0	0	0	2.508	6.954	0.996	0	0	0	2.555	6.446	0.996	0	0	0
DB01520	Tenocyclidine	2.043	1.1	0.837	0	0	0	2.264	1.196	0.877	0	0	0	2.02	-1.812	0.024	0	0	0	1.991	-3.343	0	1	0.003	0.125
DB01524	Androstenediol	1.628	-1.048	0.065	0	0	0	1.958	-0.317	0.215	0	0	0	1.774	-0.502	0.163	0	0	0	1.869	0.24	0.499	0	0	0
DB01528	4-Methyl-2,5-dimethoxyamphetamine	2.112	-0.727	0.11	0	0	0	2.468	-0.14	0.709	0	0	0	2.085	-1.11	0	0	0	0	2.066	-1.193	0	0	0	0
DB01535	Carfentanil	2.067	0.866	0.843	0	0	0	2.397	2.9	0.989	0	0	0	2.061	-0.729	0.147	0	0	0	2.045	-1.047	0.024	0	0	0
DB01536	Androstenedione	2.007	-1.056	0.119	0	0	0	2.222	-0.943	0.167	1	0.004	0.125	2.007	-3.146	0	0	0	0	2.038	-2.427	0.002	0	0	0
DB01537	4-Bromo-2,5-dimethoxyphenethylamine	2.752	1.32	0.867	0	0	0	2.961	1.178	0.821	0	0	0	2.84	1.324	0.895	0	0	0	2.868	1.393	0.91	0	0	0
DB01544	Flunitrazepam	2.057	0.128	0.523	0	0	0	2.358	2.366	0.988	0	0	0	2.027	-2.853	0	0	0	0	2.038	-2.644	0.002	0	0	0
DB01548	Diprenorphine	2.044	0.926	0.803	0	0	0	2.345	2.645	0.992	0	0	0	2.041	-0.872	0.152	0	0	0	2.039	-1.225	0.079	0	0	0
DB01549	Rolicyclidine	2.104	-0.612	0.159	0	0	0	2.446	0.057	0.809	0	0	0	2.092	-1.035	0	0	0	0	2.069	-1.132	0	0	0	0
DB01551	Dihydrocodeine	2.075	-0.302	0.44	0	0	0	2.431	0.484	0.871	0	0	0	2.082	-0.711	0.028	0	0	0	2.051	-0.955	0	0	0	0
DB01556	Chlorphentermine	2.134	-0.451	0.341	0	0	0	2.459	0.091	0.823	0	0	0	2.061	-1.21	0	0	0	0	2.069	-1.134	0	0	0	0
DB01558	Bromazepam	2.047	1.698	0.949	0	0	0	2.25	1.974	0.974	0	0	0	2.016	-1.116	0.119	0	0	0	1.986	-3.026	0.002	0	0	0
DB01559	Clotiazepam	2.062	1.892	0.965	0	0	0	2.273	2.222	0.984	0	0	0	2.02	-1.376	0.068	0	0	0	1.988	-3.302	0	0	0	0
DB01565	Dihydromorphine	2.036	1.292	0.878	0	0	0	2.305	2.597	0.991	0	0	0	2.02	-1.149	0.103	0	0	0	2.033	-0.799	0.192	0	0	0
DB01567	Fludiazepam	2.062	1.935	0.976	0	0	0	2.273	2.127	0.983	0	0	0	2.02	-1.415	0.065	0	0	0	1.988	-3.181	0	0	0	0
DB01571	3-Methylfentanyl	2.067	0.755	0.818	0	0	0	2.397	2.353	0.979	0	0	0	2.061	-0.701	0.16	0	0	0	2.045	-1.069	0.034	0	0	0
DB01576	Dextroamphetamine	2.087	0.143	0.554	0	0	0	2.354	0.866	0.893	0	0	0	2.037	-2.216	0	0	0	0	2.05	-1.978	0	0	0	0
DB01577	Metamfetamine	2.035	0.946	0.805	0	0	0	2.276	2.116	0.978	0	0	0	1.984	-3.157	0.001	0	0	0	1.994	-3.24	0	1	0.003	0.083
DB01579	Phendimetrazine	2.08	-0.369	0.318	0	0	0	2.364	0.527	0.84	0	0	0	2.047	-2.063	0	0	0	0	2.053	-1.416	0	0	0	0
DB01580	Oxprenolol	1.949	-0.862	0.146	0	0	0	2.213	-0.056	0.557	1	0.004	0.25	1.929	-2.989	0	0	0	0	1.976	-1.959	0	0	0	0
DB01583	Liotrix	2.015	-0.302	0.338	0	0	0	2.262	0.038	0.547	0	0	0	2.041	-1.115	0.043	0	0	0	2.039	-1.131	0.02	0	0	0
DB01586	Ursodeoxycholic acid	2.059	-0.867	0.033	0	0	0	2.332	-0.453	0.323	0	0	0	2.044	-1.502	0	0	0	0	2.054	-1.272	0	0	0	0
DB01587	Ketazolam	2.051	-0.24	0.366	0	0	0	2.325	0.925	0.863	0	0	0	2.034	-2.112	0.002	0	0	0	2.006	-3.061	0	0	0	0
DB01588	Prazepam	2.047	1.696	0.944	0	0	0	2.25	1.969	0.975	0	0	0	2.016	-1.031	0.136	0	0	0	1.986	-3.079	0	0	0	0
DB01589	Quazepam	2.047	1.613	0.936	0	0	0	2.25	1.948	0.972	0	0	0	2.016	-1.035	0.135	0	0	0	1.986	-3.141	0.001	0	0	0
DB01590	Everolimus	1.941	-1.304	0.088	1	0.007	0.333	2.205	-0.278	0.421	0	0	0	1.976	-2.667	0.003	0	0	0	2.006	-1.827	0.011	0	0	0
DB01591	Solifenacin	2.021	0.986	0.806	0	0	0	2.305	3.09	0.997	0	0	0	2.017	-1.246	0.085	0	0	0	2.018	-1.311	0.088	0	0	0
DB01592	Iron	1.842	-0.211	0.377	0	0	0	2.057	-0.472	0.341	0	0	0	1.902	-1.138	0.105	1	0.003	0.071	1.934	-0.529	0.27	0	0	0
DB01593	Zinc	1.302	-0.765	0.187	2	0.008	0.017	1.45	-3.17	0.034	8	0.023	0.069	1.289	-2.28	0.029	14	0.036	0.121	1.511	1.064	0.944	0	0	0
DB01594	Cinolazepam	2.062	1.884	0.965	0	0	0	2.273	2.088	0.976	0	0	0	2.02	-1.355	0.069	0	0	0	1.988	-3.272	0.001	0	0	0
DB01595	Nitrazepam	2.047	1.79	0.959	0	0	0	2.241	1.901	0.967	0	0	0	2.016	-0.959	0.147	0	0	0	1.986	-3.095	0	0	0	0
DB01597	Cilastatin	2.759	4.033	0.994	0	0	0	2.97	3.375	0.996	0	0	0	2.836	3.688	0.999	0	0	0	2.853	3.716	0.995	0	0	0
DB01599	Probucol	2.051	-0.153	0.423	0	0	0	2.267	-0.32	0.373	0	0	0	2.044	-1.952	0.004	0	0	0	2.015	-2.182	0	0	0	0
DB01600	Tiaprofenic acid	2.09	-0.635	0.113	0	0	0	2.335	-0.519	0.234	1	0.004	0.5	2.065	-1.201	0	0	0	0	2.048	-1.268	0	0	0	0
DB01601	Lopinavir	2.097	-0.404	0.303	0	0	0	2.382	-0.052	0.722	0	0	0	2.058	-1.221	0	0	0	0	2.051	-1.185	0	0	0	0
DB01606	Tazobactam	1.917	-0.389	0.241	0	0	0	2.168	-0.271	0.33	0	0	0	1.976	-0.458	0.21	0	0	0	1.997	-0.243	0.277	0	0	0
DB01608	Periciazine	1.89	-0.352	0.246	0	0	0	2.145	0.039	0.448	0	0	0	1.966	-0.182	0.257	0	0	0	1.979	-0.144	0.248	0	0	0
DB01611	Hydroxychloroquine	2.036	0.353	0.595	0	0	0	2.245	0.066	0.559	0	0	0	2.017	-2.412	0.003	0	0	0	2.027	-2.181	0.005	0	0	0
DB01612	Amyl Nitrite	2.128	-1.331	0.013	0	0	0	2.47	-0.95	0.376	0	0	0	2.099	-1.541	0	0	0	0	2.066	-1.628	0	0	0	0
DB01613	Erythrityl tetranitrate	2.119	-0.4	0.346	0	0	0	2.425	-0.044	0.769	0	0	0	2.085	-1.032	0	0	0	0	2.051	-1.162	0	0	0	0
DB01614	Acepromazine	1.993	-0.231	0.364	0	0	0	2.265	1.439	0.91	0	0	0	2	-2.453	0.003	0	0	0	2.009	-2.22	0.006	0	0	0
DB01615	Aceprometazine	2.135	-1.357	0.025	0	0	0	2.487	-1.007	0.354	0	0	0	2.099	-1.703	0	0	0	0	2.072	-1.782	0	0	0	0
DB01616	Alverine	2.126	-0.593	0.264	0	0	0	2.5	0.185	0.792	0	0	0	2.088	-1.121	0	0	0	0	2.063	-1.196	0	0	0	0
DB01618	Molindone	1.919	0.259	0.56	0	0	0	2.211	3.518	1	0	0	0	1.951	-1.028	0.145	0	0	0	1.968	-0.856	0.183	1	0.003	0.062
DB01619	Phenindamine	2.135	-1.391	0.02	0	0	0	2.487	-1.047	0.346	0	0	0	2.099	-1.736	0	0	0	0	2.072	-1.777	0	0	0	0
DB01620	Pheniramine	2.089	-0.581	0.143	0	0	0	2.363	-0.197	0.562	0	0	0	2.075	-1.185	0	0	0	0	2.048	-1.322	0	0	0	0
DB01621	Pipotiazine	2.044	-0.52	0.26	0	0	0	2.415	2.553	0.987	0	0	0	2.071	-1.338	0.022	0	0	0	2.053	-1.576	0.004	0	0	0
DB01622	Thioproperazine	1.979	0.088	0.496	0	0	0	2.255	2.029	0.975	0	0	0	2.01	-0.899	0.171	0	0	0	2.012	-1.183	0.103	0	0	0
DB01623	Thiothixene	1.836	-0.198	0.396	0	0	0	2.128	2.778	0.998	0	0	0	1.918	0.255	0.578	0	0	0	1.953	0.961	0.812	0	0	0
DB01624	Zuclopenthixol	2.05	1.706	0.952	0	0	0	2.288	2.703	0.994	0	0	0	2.033	-0.591	0.254	0	0	0	2.032	-0.801	0.202	0	0	0
DB01625	Isopropamide	2.037	0.341	0.611	0	0	0	2.34	1.999	0.979	0	0	0	2.047	-1.177	0.069	0	0	0	2.018	-2.373	0	0	0	0
DB01626	Pargyline	2.104	-0.977	0.02	0	0	0	2.425	-0.69	0.401	0	0	0	2.078	-1.285	0	0	0	0	2.057	-1.293	0	0	0	0
DB01628	Etoricoxib	1.89	-0.379	0.23	0	0	0	2.115	-0.41	0.219	1	0.004	0.25	1.966	-0.184	0.296	0	0	0	1.994	0.105	0.4	0	0	0
DB01631	Methyl Nonanoate (Ester)	2.164	2.066	0.968	0	0	0	2.489	3.06	0.976	0	0	0	2.262	2.607	0.969	0	0	0	2.392	4.153	0.98	0	0	0
DB01632	5-O-phosphono-alpha-D-ribofuranosyl diphosphate	2.067	-0.507	0.216	0	0	0	2.326	-0.298	0.444	0	0	0	2.034	-1.565	0	0	0	0	2.03	-1.422	0	0	0	0
DB01643	Thymidine monophosphate	1.985	-0.93	0.121	0	0	0	2.215	-0.789	0.145	0	0	0	1.99	-2.427	0	0	0	0	2.015	-1.546	0	0	0	0
DB01645	Genistein	1.493	-0.253	0.273	0	0	0	1.775	-0.535	0.146	1	0.004	0.056	1.584	-0.562	0.158	1	0.003	0.056	1.734	0.527	0.727	0	0	0
DB01649	7-methyl-GpppA	2	-1.186	0.017	0	0	0	2.3	0.003	0.606	0	0	0	2.024	-1.616	0	0	0	0	2.015	-1.504	0	0	0	0
DB01650	trans-2-hydroxycinnamic acid	2.104	-0.766	0.077	0	0	0	2.459	-0.205	0.716	0	0	0	2.068	-1.216	0	0	0	0	2.063	-1.198	0	0	0	0
DB01656	Roflumilast	2.044	-0.682	0.199	0	0	0	2.277	-0.403	0.306	0	0	0	2.014	-2.544	0	0	0	0	2.006	-2.827	0	0	0	0
DB01686	N,N-dimethylarginine	1.963	-1.417	0.052	0	0	0	2.253	0.051	0.576	0	0	0	1.939	-4.147	0	0	0	0	1.994	-2.327	0	0	0	0
DB01694	D-tartaric acid	1.986	0.93	0.797	0	0	0	2.148	-0.778	0.231	0	0	0	1.973	-1.789	0.028	0	0	0	1.941	-4.064	0	1	0.003	0.167
DB01698	Rutin	2	1.476	0.92	0	0	0	2.158	-0.162	0.471	0	0	0	1.914	-4.178	0	1	0.003	0.1	1.977	-2.117	0.01	0	0	0
DB01708	Prasterone	1.635	-0.178	0.349	0	0	0	1.895	-0.165	0.291	0	0	0	1.74	0.056	0.429	0	0	0	1.787	0.089	0.38	1	0.003	0.029
DB01718	Cetrimonium	1.594	-1.178	0.076	0	0	0	1.899	-0.62	0.123	0	0	0	1.725	-0.775	0.117	0	0	0	1.84	0.142	0.424	0	0	0
DB01727	Isocitric Acid	2.112	-0.203	0.491	0	0	0	2.382	0.089	0.763	0	0	0	2.031	-1.564	0	1	0.003	0.5	2.03	-1.486	0	0	0	0
DB01744	Camphor	1.721	-2.658	0.01	0	0	0	2.068	-1.212	0.065	0	0	0	1.821	-2.077	0.018	1	0.003	0.25	1.929	-0.923	0.091	0	0	0
DB01752	S-adenosyl-L-homocysteine	1.957	-0.611	0.238	0	0	0	2.167	-0.687	0.251	0	0	0	1.973	-2.591	0.004	0	0	0	1.976	-3.028	0.001	0	0	0
DB01759	Kojic acid	2.134	-1.001	0.055	0	0	0	2.455	-0.676	0.483	0	0	0	2.095	-1.354	0	0	0	0	2.069	-1.387	0	0	0	0
DB01761	4-[5-[2-(1-Phenyl-Ethylamino)-Pyrimidin-4-Yl]-1-Methyl-4-(3-Trifluoromethylphenyl)-1h-Imidazol-2-Yl]-Piperidine	1.881	-0.03	0.373	0	0	0	2.103	-0.33	0.246	0	0	0	1.956	-0.011	0.338	0	0	0	1.997	0.496	0.741	0	0	0
DB01765	(5-Oxo-5,6-Dihydro-Indolo[1,2-a]Quinazolin-7-Yl)-Acetic Acid	1.888	-0.241	0.26	0	0	0	2.056	-1.131	0.062	0	0	0	1.881	-1.067	0.085	0	0	0	1.955	-0.345	0.17	0	0	0
DB01766	Beta-(2-Naphthyl)-Alanine	1.919	0.141	0.501	0	0	0	2.068	-0.865	0.093	0	0	0	1.966	-0.035	0.341	0	0	0	1.961	-0.219	0.213	0	0	0
DB01767	Hemi-Babim	2.029	-0.559	0.243	0	0	0	2.268	-0.202	0.44	0	0	0	2.027	-2.348	0.001	0	0	0	2.012	-2.03	0	0	0	0
DB01769		1.662	-2.395	0.014	0	0	0	2.029	-0.554	0.155	0	0	0	1.726	-2.752	0.006	0	0	0	1.891	-0.731	0.101	0	0	0
DB01776	M-Cresol	2.485	2.592	0.953	0	0	0	2.704	2.029	0.913	0	0	0	2.497	1.834	0.904	0	0	0	2.605	2.661	0.951	0	0	0
DB01782	2,6-Dihydroanthra/1,9-Cd/Pyrazol-6-One	1.4	-0.356	0.273	0	0	0	1.807	0.79	0.882	0	0	0	1.503	-0.963	0.086	2	0.006	0.053	1.659	0.665	0.845	1	0.003	0.026
DB01783	Pantothenic acid	1.917	-0.313	0.262	0	0	0	2.168	-0.251	0.346	0	0	0	1.976	-0.399	0.208	0	0	0	1.997	-0.265	0.239	0	0	0
DB01785	Dimethylallyl Diphosphate	2.104	-0.556	0.2	0	0	0	2.356	-0.472	0.342	0	0	0	2.034	-1.312	0	0	0	0	2.027	-1.296	0	0	0	0
DB01791	Piclamilast	2.044	-0.66	0.201	0	0	0	2.258	-0.648	0.223	0	0	0	2.007	-2.997	0	0	0	0	2.006	-2.603	0	0	0	0
DB01795	Phenyl Boronic Acid	2.044	-0.964	0.085	0	0	0	2.271	-0.73	0.165	0	0	0	2.02	-2.407	0	0	0	0	2.024	-2.423	0	0	0	0
DB01805	Monoisopropylphosphorylserine	2.037	-0.996	0.025	0	0	0	2.282	-0.762	0.105	0	0	0	2.02	-1.773	0	0	0	0	2.018	-1.636	0	0	0	0
DB01809	1-Ter-Butyl-3-P-Tolyl-1h-Pyrazolo[3,4-D]Pyrimidin-4-Ylamine	1.622	0.221	0.514	0	0	0	1.851	-0.659	0.108	0	0	0	1.693	-0.408	0.172	1	0.003	0.091	1.831	0.703	0.903	0	0	0
DB01812	Adenosine-3'-5'-Diphosphate	1.944	-0.992	0.137	0	0	0	2.178	-0.288	0.397	0	0	0	1.964	-3.016	0.002	0	0	0	2.012	-1.29	0.075	0	0	0
DB01819	Phosphoenolpyruvate	2.015	-0.878	0.078	0	0	0	2.279	-0.305	0.4	0	0	0	2.031	-1.461	0	0	0	0	2.009	-1.651	0	0	0	0
DB01821	L-N(Omega)-Nitroarginine-2,4-L-Diaminobutyric Amide	2.075	-0.167	0.463	0	0	0	2.313	-0.183	0.493	0	0	0	2.024	-1.694	0	0	0	0	2.03	-1.532	0	0	0	0
DB01834	(9R,10R)-9-(S-glutathionyl)-10-hydroxy-9,10-dihydrophenanthrene	2.097	-0.185	0.54	0	0	0	2.288	-0.585	0.214	0	0	0	2.054	-1.135	0	0	0	0	2.039	-1.166	0	0	0	0
DB01836	[4-(6-Chloro-Naphthalene-2-Sulfonyl)-Piperazin-1-Yl]-(3,4,5,6-Tetrahydro-2h-[1,4']Bipyridinyl-4-Yl)-Methanone	2.075	-0.68	0.113	0	0	0	2.322	-0.603	0.186	0	0	0	2.051	-1.291	0	0	0	0	2.027	-1.356	0	0	0	0
DB01839	Propylene glycol	2.075	-0.544	0.193	0	0	0	2.322	-0.387	0.336	0	0	0	2.054	-1.278	0	0	0	0	2.03	-1.556	0	0	0	0
DB01844	N,N-dimethylformamide	2.694	3.001	0.973	0	0	0	2.918	2.801	0.978	0	0	0	2.789	2.88	0.983	0	0	0	2.799	2.702	0.978	0	0	0
DB01852	Kaempherol	1.755	0.586	0.733	0	0	0	1.916	-0.798	0.112	1	0.004	0.053	1.852	0.695	0.824	0	0	0	1.906	0.919	0.973	0	0	0
DB01858	[1-(4-Fluorobenzyl)Cyclobutyl]Methyl (1s)-1-[Oxo(1h-Pyrazol-5-Ylamino)Acetyl]Pentylcarbamate	2.052	-0.857	0.048	1	0.007	0.333	2.393	0.321	0.842	0	0	0	2.054	-1.404	0	0	0	0	2.069	-1.158	0	0	0	0
DB01861	Uridine diphosphate glucose	2.119	-0.855	0.059	0	0	0	2.395	-0.706	0.287	0	0	0	2.061	-1.357	0	0	0	0	2.042	-1.367	0	0	0	0
DB01863	Inositol 1,3,4,5-Tetrakisphosphate	1.777	-0.628	0.145	0	0	0	2.046	-0.262	0.274	0	0	0	1.873	-0.53	0.149	0	0	0	1.956	0.42	0.74	0	0	0
DB01864	5'-Guanosine-Diphosphate-Monothiophosphate	2.03	-0.07	0.486	0	0	0	2.288	0.399	0.747	0	0	0	2.01	-1.911	0.001	0	0	0	1.979	-2.576	0	1	0.003	0.5
DB01873	Epothilone D	1.674	1.096	0.914	2	0.014	0.167	1.942	0.652	0.823	3	0.012	0.25	1.816	1.39	0.995	2	0.007	0.167	1.875	1.399	1	0	0	0
DB01878	Benzophenone	1.679	-1.439	0.045	0	0	0	2.03	-0.444	0.197	0	0	0	1.81	-1.325	0.07	0	0	0	1.898	-0.244	0.215	0	0	0
DB01880	3,4-Dihydroxycinnamic Acid	1.905	0.612	0.68	0	0	0	2.045	-1.753	0.043	1	0.004	0.067	1.941	-0.53	0.27	0	0	0	1.954	-0.664	0.221	0	0	0
DB01884	2-Amino-3-Methyl-1-Pyrrolidin-1-Yl-Butan-1-One	2.082	-0.542	0.199	1	0.008	0.5	2.408	0.395	0.877	0	0	0	2.082	-1.05	0.004	0	0	0	2.063	-1.186	0.001	0	0	0
DB01890	N,N-Bis(3-(D-gluconamido)propyl)deoxycholamide	2.157	0.736	0.903	0	0	0	2.464	1.379	0.939	0	0	0	2.248	1.013	0.932	0	0	0	2.344	1.72	0.936	0	0	0
DB01892	Hyperforin	2.03	-0.718	0.156	0	0	0	2.248	-0.73	0.148	0	0	0	2.027	-1.971	0	0	0	0	2.015	-1.789	0	0	0	0
DB01905	2-(2-Hydroxy-5-Methoxy-Phenyl)-1h-Benzoimidazole-5-Carboxamidine	2.067	-0.699	0.067	0	0	0	2.296	-0.713	0.115	1	0.004	0.5	2.054	-1.311	0	0	0	0	2.042	-1.268	0	0	0	0
DB01907		1.753	2.588	0.996	0	0	0	1.905	-0.043	0.456	1	0.003	0.019	1.74	-0.022	0.495	4	0.012	0.074	1.803	0.546	0.677	3	0.008	0.056
DB01915	S-Hydroxycysteine	1.971	-1.315	0.067	0	0	0	2.165	-1.673	0.038	0	0	0	1.983	-3.348	0	0	0	0	2.003	-2.549	0.001	0	0	0
DB01917	Putrescine	2.082	-0.533	0.212	0	0	0	2.361	-0.053	0.628	0	0	0	2.048	-1.644	0	0	0	0	2.045	-1.383	0	0	0	0
DB01924	Benzhydroxamic Acid	1.737	0.342	0.604	0	0	0	1.979	0.038	0.359	0	0	0	1.848	0.479	0.724	0	0	0	1.926	1.093	0.992	1	0.003	0.2
DB01929	5-Chloryl-2,4,6-Quinazolinetriamine	2.082	-0.689	0.098	0	0	0	2.356	-0.387	0.394	0	0	0	2.041	-1.356	0	1	0.003	0.5	2.051	-1.244	0	0	0	0
DB01941	6-[1-(3,5,5,8,8-Pentamethyl-5,6,7,8-Tetrahydronaphthalen-2-Yl)Cyclopropyl]Pyridine-3-Carboxylic Acid	1.899	1.043	0.832	0	0	0	2.059	-1.202	0.124	0	0	0	1.953	0.584	0.705	0	0	0	1.976	1.115	0.851	0	0	0
DB01942	Formic acid	1.878	0.477	0.652	0	0	0	2.049	-1.006	0.185	2	0.008	0.125	1.916	-0.675	0.222	0	0	0	1.914	-1.692	0.042	2	0.006	0.125
DB01946	3-[1-(3-Aminopropyl)-1h-Indol-3-Yl]-4-(1-Methyl-1h-Indol-3-Yl)-1h-Pyrrole-2,5-Dione	2.015	0.503	0.68	0	0	0	2.226	0.135	0.607	0	0	0	1.986	-2.175	0.002	0	0	0	2.003	-1.593	0.003	0	0	0
DB01954	Rolipram	2.045	-0.882	0.042	0	0	0	2.335	-0.308	0.445	0	0	0	2.017	-1.589	0	0	0	0	2.018	-1.498	0	0	0	0
DB01955	1,4-Butanediol	2.081	-0.74	0.049	0	0	0	2.44	0.2	0.853	0	0	0	2.064	-1.289	0	1	0.003	0.333	2.048	-1.319	0	0	0	0
DB01958	5-[4-Tert-Butylphenylsulfanyl]-2,4-Quinazolinediamine	2.082	-0.665	0.104	0	0	0	2.356	-0.375	0.392	0	0	0	2.041	-1.354	0	1	0.003	0.5	2.051	-1.294	0	0	0	0
DB01959	3,5-Dimethyl-1-(3-Nitrophenyl)-1h-Pyrazole-4-Carboxylic Acid Ethyl Ester	2.045	-0.866	0.035	0	0	0	2.335	-0.288	0.432	0	0	0	2.017	-1.698	0	0	0	0	2.018	-1.576	0	0	0	0
DB01960	7n-Methyl-8-Hydroguanosine-5'-Diphosphate	2	-1.173	0.019	0	0	0	2.3	-0.039	0.583	0	0	0	2.024	-1.568	0	0	0	0	2.015	-1.636	0	0	0	0
DB01962	Phosphonotyrosine	1.904	0.477	0.679	0	0	0	2.03	-1.112	0.079	0	0	0	1.939	0.049	0.386	0	0	0	1.997	0.675	0.884	0	0	0
DB01972	Guanosine-5'-Monophosphate	2.101	2.594	0.99	0	0	0	2.273	1.156	0.881	1	0.004	0.143	2.013	-2.318	0.006	0	0	0	2.006	-2.736	0	0	0	0
DB01977	6-(N-Phenylcarbamyl)-2-Naphthalenecarboxamidine	1.978	-0.961	0.147	0	0	0	2.191	-0.979	0.149	1	0.004	0.2	2	-2.795	0	0	0	0	2.024	-1.895	0.011	0	0	0
DB01992	Coenzyme A	1.936	1.106	0.848	0	0	0	2.121	0.119	0.558	0	0	0	1.933	-1.52	0.059	0	0	0	1.95	-1.765	0.031	1	0.003	0.125
DB01996	3-Methylpyridine	2.507	2.991	0.96	0	0	0	2.712	2.313	0.934	1	0.004	0.5	2.629	3.561	0.978	0	0	0	2.722	4.247	0.987	0	0	0
DB01997	3-Bromo-7-Nitroindazole	1.963	-0.746	0.199	0	0	0	2.239	0.518	0.718	0	0	0	1.932	-4.677	0	0	0	0	1.988	-2.367	0	0	0	0
DB02001	5-(4-Morpholin-4-Yl-Phenylsulfanyl)-2,4-Quinazolinediamine	2.082	-0.659	0.098	0	0	0	2.356	-0.372	0.412	0	0	0	2.041	-1.378	0	1	0.003	0.5	2.051	-1.245	0	0	0	0
DB02007	alpha-D-glucose 6-phosphate	2.015	-0.479	0.263	0	0	0	2.221	-0.745	0.216	0	0	0	2.007	-3.256	0	0	0	0	2.003	-3.153	0	0	0	0
DB02010	Staurosporine	1.524	-1.446	0.052	1	0.007	0.077	1.91	0.008	0.386	0	0	0	1.672	-0.837	0.093	0	0	0	1.826	0.589	0.84	0	0	0
DB02015	Dihydrofolic Acid	2.09	-0.964	0.008	0	0	0	2.388	-0.799	0.182	0	0	0	2.048	-1.349	0	1	0.003	1	2.057	-1.32	0	0	0	0
DB02018	Amido Phenyl Pyruvic Acid	2.037	-0.89	0.072	0	0	0	2.316	-0.075	0.562	0	0	0	2.037	-1.802	0	0	0	0	2.042	-1.483	0	0	0	0
DB02027	N-{(4s)-4-Amino-5-[(2-Aminoethyl)Amino]Pentyl}-N'-Nitroguanidine	2.075	-0.142	0.467	0	0	0	2.313	-0.139	0.525	0	0	0	2.024	-1.812	0	0	0	0	2.03	-1.563	0	0	0	0
DB02044	N-(3-(Aminomethyl)Benzyl)Acetamidine	1.963	-0.829	0.158	0	0	0	2.239	0.498	0.711	0	0	0	1.932	-4.348	0	0	0	0	1.988	-2.633	0	0	0	0
DB02049	2-{4-[4-(4-Chloro-Phenoxy)-Benzenesulfonyl]-Tetrahydro-Pyran-4-Yl}-N-Hydroxy-Acetamide	2.112	-0.579	0.188	0	0	0	2.386	-0.362	0.509	2	0.009	1	2.082	-1.11	0	0	0	0	2.066	-1.167	0	0	0	0
DB02052	Indirubin-3'-Monoxime	1.62	-0.778	0.121	1	0.007	0.2	1.983	0.252	0.529	0	0	0	1.667	-1.376	0.032	0	0	0	1.869	0.492	0.71	0	0	0
DB02054	Gabaculine	2.059	-0.675	0.114	0	0	0	2.312	-0.386	0.327	0	0	0	2.017	-1.804	0	1	0.003	0.333	2.024	-1.616	0	0	0	0
DB02056	Prostaglandin D2	2.089	-0.889	0.014	0	0	0	2.397	-0.53	0.411	0	0	0	2.058	-1.301	0	0	0	0	2.054	-1.266	0	0	0	0
DB02057	(S)-AMPA	2.101	1.851	0.952	0	0	0	2.38	3.398	0.998	0	0	0	2.06	-1.22	0.092	0	0	0	2.047	-1.933	0.024	0	0	0
DB02058	SU4984	2.022	0.436	0.708	0	0	0	2.227	-0.098	0.51	0	0	0	2.017	-1.185	0.039	0	0	0	2.021	-1.071	0.012	0	0	0
DB02059	Adenosine-5-Diphosphoribose	1.876	-0.331	0.353	0	0	0	2.055	-2.191	0.014	0	0	0	1.919	-1.971	0.015	0	0	0	1.908	-3.654	0	2	0.006	0.4
DB02062	N-[3-[(1-Aminoethyl)(Hydroxy)Phosphoryl]-2-(1,1'-Biphenyl-4-Ylmethyl)Propanoyl]Alanine	2	-0.926	0.072	0	0	0	2.266	-0.303	0.412	0	0	0	2.027	-1.167	0.002	0	0	0	2.027	-1.134	0	0	0	0
DB02068	Delta-Amino Valeric Acid	2.127	-0.653	0.166	0	0	0	2.485	-0.022	0.75	0	0	0	2.102	-1.052	0	0	0	0	2.072	-1.168	0	0	0	0
DB02071	WAY-151693	2.059	0.264	0.609	0	0	0	2.187	-1.951	0.008	2	0.009	0.5	2.037	-2.111	0.001	0	0	0	2.021	-2.09	0	0	0	0
DB02073	Biliverdine IX Alpha	2.104	-0.382	0.364	0	0	0	2.361	-0.209	0.588	0	0	0	2.078	-1.081	0	0	0	0	2.03	-1.425	0	1	0.003	0.5
DB02076	6-phospho-D-gluconic acid	2.082	-0.341	0.338	0	0	0	2.356	-0.061	0.672	0	0	0	2.048	-1.355	0	1	0.003	0.5	2.048	-1.287	0	0	0	0
DB02077	L-N(omega)-Nitroarginine-(4R)-Amino-L-Proline Amide	2.075	-0.138	0.466	0	0	0	2.313	-0.138	0.505	0	0	0	2.024	-1.688	0	0	0	0	2.03	-1.502	0	0	0	0
DB02078	Triglyme	1.941	0.526	0.71	0	0	0	2.106	-0.254	0.262	0	0	0	1.943	-0.282	0.22	0	0	0	1.97	-0.048	0.299	0	0	0
DB02091	4-(2,4-Dimethyl-Thiazol-5-Yl)-Pyrimidin-2-Ylamine	1.731	-2.116	0.019	0	0	0	2.12	-0.26	0.3	0	0	0	1.765	-2.699	0.007	1	0.003	0.5	1.913	-0.916	0.076	0	0	0
DB02095	Isatin	2.104	-0.98	0.024	0	0	0	2.425	-0.612	0.457	0	0	0	2.078	-1.286	0	0	0	0	2.057	-1.358	0	0	0	0
DB02098	Adenosine-2'-5'-Diphosphate	2.407	1.336	0.857	0	0	0	2.744	1.718	0.884	0	0	0	2.542	1.564	0.867	0	0	0	2.63	1.963	0.896	0	0	0
DB02109	Hadacidin	2.082	-0.732	0.053	0	0	0	2.373	-0.284	0.496	0	0	0	2.044	-1.323	0	0	0	0	2.045	-1.263	0	0	0	0
DB02110	Protoporphyrin Ix Containing Co	2.045	-0.783	0.035	0	0	0	2.356	-0.209	0.583	0	0	0	2.054	-1.133	0	0	0	0	2.033	-1.246	0	0	0	0
DB02112	Zk-806450	2.075	-0.537	0.156	0	0	0	2.348	-0.156	0.572	0	0	0	2.051	-1.215	0	0	0	0	2.045	-1.273	0	0	0	0
DB02115	Daidzin	2.052	-0.826	0.06	0	0	0	2.352	-0.12	0.586	0	0	0	2.027	-1.568	0	0	0	0	2.039	-1.36	0	0	0	0
DB02116	Olomoucine	1.65	-0.29	0.265	0	0	0	1.945	-0.062	0.302	0	0	0	1.667	-1.209	0.049	1	0.003	0.2	1.858	0.414	0.678	0	0	0
DB02123	Glycochenodeoxycholic Acid	2.082	-0.637	0.133	0	0	0	2.335	-0.471	0.274	0	0	0	2.048	-1.456	0	0	0	0	2.057	-1.234	0	0	0	0
DB02126	4-Carboxycinnamic Acid	2.045	-0.432	0.287	0	0	0	2.322	0.158	0.72	0	0	0	2.044	-1.401	0.002	0	0	0	2.03	-1.599	0	0	0	0
DB02132	Zenarestat	2.075	-0.908	0.015	0	0	0	2.395	-0.439	0.48	0	0	0	2.051	-1.264	0	0	0	0	2.048	-1.242	0	0	0	0
DB02139	(2e)-N-Allyl-4-{[3-(4-Bromophenyl)-5-Fluoro-1-Methyl-1h-Indazol-6-Yl]Oxy}-N-Methyl-2-Buten-1-Amine	1.948	-0.894	0.121	0	0	0	2.163	-1.048	0.053	0	0	0	1.918	-2.621	0	1	0.003	0.5	2	-1.122	0.007	0	0	0
DB02141	S,S'-(1,4-Phenylene-Bis(1,2-Ethanediyl))Bis-Isothiourea	2.075	-0.132	0.496	0	0	0	2.313	-0.179	0.477	0	0	0	2.024	-1.719	0	0	0	0	2.03	-1.595	0	0	0	0
DB02142	Pyridoxamine-5'-Phosphate	2.052	-0.853	0.04	0	0	0	2.35	-0.123	0.588	0	0	0	2.047	-1.449	0	0	0	0	2.015	-1.704	0	1	0.003	0.333
DB02152	K-252a	1.54	-3.511	0.009	0	0	0	1.992	-1.245	0.055	1	0.004	0.2	1.599	-5.285	0.004	1	0.003	0.2	1.688	-3.126	0.009	0	0	0
DB02153	3-sulfino-L-alanine	2	0.153	0.535	0	0	0	2.226	0.312	0.653	0	0	0	1.986	-2.666	0.001	0	0	0	1.982	-3.062	0	0	0	0
DB02161	Hydroxy-Phenyl-Acetic Acid 8-Methyl-8-Aza-Bicyclo[3.2.1]Oct-3-Yl Ester	2.292	6.927	1	0	0	0	2.661	7.551	0.999	0	0	0	2.38	8.555	0.999	0	0	0	2.451	9.259	0.999	0	0	0
DB02175	Malonic acid	1.888	-0.145	0.332	0	0	0	2.064	-0.865	0.109	0	0	0	1.922	-0.571	0.123	0	0	0	1.976	0.024	0.358	0	0	0
DB02180	Myristoyl-Coa	2.015	-0.916	0.032	1	0.008	0.5	2.335	0.186	0.744	0	0	0	2.017	-1.489	0	0	0	0	2.042	-1.203	0.001	0	0	0
DB02187	Equilin	1.689	-2.703	0.007	0	0	0	2.047	-1.407	0.062	0	0	0	1.817	-2.074	0.024	0	0	0	1.922	-0.8	0.111	0	0	0
DB02193		2.052	-0.371	0.307	0	0	0	2.265	-0.629	0.206	1	0.004	0.333	2.037	-1.789	0	0	0	0	2.033	-1.742	0	0	0	0
DB02196	Uridine-Diphosphate-N-Acetylgalactosamine	2.074	-0.898	0.014	0	0	0	2.363	-0.532	0.311	0	0	0	2.054	-1.299	0	0	0	0	2.051	-1.241	0	0	0	0
DB02197	4-[(4-Imidazo[1,2-a]Pyridin-3-Ylpyrimidin-2-Yl)Amino]Benzenesulfonamide	1.731	-2.105	0.017	0	0	0	2.086	-0.774	0.149	0	0	0	1.752	-3.181	0.005	1	0.003	0.5	1.91	-0.834	0.083	0	0	0
DB02207	7-Nitroindazole	1.963	-1.371	0.055	0	0	0	2.253	0.087	0.601	0	0	0	1.939	-3.888	0	0	0	0	1.994	-2.23	0	0	0	0
DB02210	Hexane-1,6-Diol	1.933	-0.514	0.271	0	0	0	2.132	-1.408	0.069	0	0	0	1.953	-2.448	0.005	0	0	0	1.982	-1.802	0.016	0	0	0
DB02211	N-Methyl-N-Propargyl-1(R)-Aminoindan	2.104	-0.952	0.025	0	0	0	2.425	-0.611	0.431	0	0	0	2.078	-1.277	0	0	0	0	2.057	-1.347	0	0	0	0
DB02212		1.943	1.47	0.913	0	0	0	2.138	0.929	0.825	0	0	0	1.937	-1.228	0.092	2	0.007	0.222	1.95	-1.378	0.066	0	0	0
DB02216	S-Methylcysteine	1.978	-1.595	0.002	0	0	0	2.279	-0.247	0.44	0	0	0	1.986	-2.271	0	0	0	0	2.009	-1.653	0	0	0	0
DB02234	S-Ethylisothiourea	1.963	-1.309	0.076	0	0	0	2.253	0.153	0.617	0	0	0	1.939	-4.275	0	0	0	0	1.994	-2.387	0	0	0	0
DB02235	L-methionine (R)-S-oxide	1.8	-1.433	0.06	0	0	0	1.983	-2.2	0.024	0	0	0	1.783	-3.077	0.009	0	0	0	1.833	-1.924	0.026	0	0	0
DB02255	GM6001	1.92	0.934	0.804	0	0	0	1.996	-3.523	0	1	0.004	0.056	1.961	0.476	0.664	0	0	0	1.974	0.561	0.694	1	0.003	0.056
DB02258	SR11254	2.015	0.949	0.825	0	0	0	2.171	-1.048	0.114	0	0	0	2.014	-1.091	0.107	0	0	0	2.021	-1.137	0.093	0	0	0
DB02264	O2-Sulfo-Glucuronic Acid	2.104	-0.324	0.376	0	0	0	2.303	-0.647	0.164	1	0.004	0.333	2.041	-1.481	0	0	0	0	2.039	-1.371	0	0	0	0
DB02266	Flufenamic Acid	1.791	-0.413	0.224	0	0	0	2.028	-0.321	0.265	1	0.004	0.062	1.909	0.261	0.579	1	0.003	0.062	1.937	0.323	0.589	0	0	0
DB02267	Argininosuccinate	2.067	-0.6	0.168	0	0	0	2.365	0.081	0.746	1	0.004	0.5	2.041	-1.453	0	0	0	0	2.021	-1.474	0	0	0	0
DB02269	[4-({[5-Benzyloxy-1-(3-Carbamimidoyl-Benzyl)-1h-Indole-2-Carbonyl]-Amino}-Methyl)-Phenyl]-Trimethyl-Ammonium	2.075	-0.684	0.093	0	0	0	2.322	-0.574	0.224	0	0	0	2.051	-1.315	0	0	0	0	2.027	-1.349	0	0	0	0
DB02287	2-(2-Hydroxy-Phenyl)-3h-Benzoimidazole-5-Carboxamidine	2.052	-0.519	0.237	0	0	0	2.282	-0.426	0.312	0	0	0	2.041	-1.656	0	0	0	0	2.018	-1.948	0	0	0	0
DB02292	Irosustat	2.042	0.995	0.817	0	0	0	2.286	2.048	0.977	0	0	0	2.026	-1.591	0.042	0	0	0	1.991	-3.427	0	0	0	0
DB02300	Calcipotriol	2.015	-0.342	0.314	0	0	0	2.232	-0.759	0.221	0	0	0	2.034	-1.644	0.009	0	0	0	2.036	-1.417	0.008	0	0	0
DB02309	5--Monophosphate-9-Beta-D-Ribofuranosyl Xanthine	2.082	0.046	0.613	0	0	0	2.352	0.484	0.846	0	0	0	2.048	-1.383	0.001	0	0	0	2.036	-1.605	0.001	0	0	0
DB02315	Cyclic GMP	2.015	-0.666	0.114	0	0	0	2.318	0.087	0.744	0	0	0	2.027	-1.241	0	0	0	0	2.006	-1.446	0	0	0	0
DB02320	1-N-Acetyl-Beta-D-Glucosamine	2.067	-0.507	0.22	0	0	0	2.352	0.164	0.692	0	0	0	2.041	-1.536	0	0	0	0	2.024	-1.691	0	0	0	0
DB02325	Isopropyl alcohol	1.898	0.852	0.768	0	0	0	2.033	-1.841	0.043	1	0.004	0.067	1.915	-1.071	0.132	1	0.003	0.067	1.928	-1.601	0.047	0	0	0
DB02329	Carbenoxolone	2.515	1.307	0.842	0	0	0	2.828	1.552	0.86	0	0	0	2.646	1.558	0.86	0	0	0	2.674	1.539	0.844	0	0	0
DB02333	Deoxyuridine-5'-Triphosphate	2.045	-0.667	0.122	0	0	0	2.288	-0.53	0.231	1	0.004	0.5	2.037	-1.531	0	0	0	0	2.033	-1.363	0	0	0	0
DB02335	2-Aminothiazoline	1.963	-0.717	0.212	0	0	0	2.239	0.421	0.701	0	0	0	1.932	-4.254	0	0	0	0	1.988	-2.772	0.002	0	0	0
DB02338	Nadph Dihydro-Nicotinamide-Adenine-Dinucleotidephosphate	2.074	-0.593	0.136	0	0	0	2.261	-0.925	0.035	0	0	0	2.034	-1.441	0	0	0	0	2.027	-1.362	0	1	0.003	0.333
DB02339	Allyl-{6-[3-(4-Bromo-Phenyl)-Benzofuran-6-Yloxy]-Hexyl-}-Methyl-Amin	1.948	-0.911	0.114	0	0	0	2.163	-1.054	0.061	0	0	0	1.918	-2.772	0	1	0.003	0.5	2	-1.225	0.006	0	0	0
DB02341	Mdl 101,146	2.433	2.949	0.972	0	0	0	2.755	2.637	0.951	0	0	0	2.646	4.014	0.989	0	0	0	2.701	3.818	0.991	0	0	0
DB02343	3,6,9,12,15-Pentaoxaheptadecane	2.097	-0.457	0.248	0	0	0	2.395	0.045	0.76	0	0	0	2.037	-1.553	0	0	0	0	2.045	-1.499	0	0	0	0
DB02350	N-Hydroxy-4-[(4-Methoxylphenyl)Sulfonyl]-2,2-Dimethyl-Hexahydro-1,4-Thiazepine-3(S)-Carboxamide	2.014	0.479	0.665	0	0	0	2.16	-1.608	0.057	2	0.008	0.333	2.03	-1.1	0.121	0	0	0	2.021	-1.725	0.039	0	0	0
DB02352	3-(Benzyloxy)Pyridin-2-Amine	1.867	-0.385	0.248	1	0.007	0.333	2.098	-0.344	0.236	0	0	0	1.956	0.004	0.339	0	0	0	1.994	0.367	0.635	0	0	0
DB02354	4-{[1-Methyl-5-(2-Methyl-Benzoimidazol-1-Ylmethyl)-1h-Benzoimidazol-2-Ylmethyl]-Amino}-Benzamidine	2	-0.349	0.322	0	0	0	2.195	-1.035	0.147	0	0	0	1.997	-2.679	0.001	0	0	0	2.003	-2.694	0	0	0	0
DB02362	Aminobenzoic acid	2.104	-0.786	0.063	0	0	0	2.459	-0.226	0.71	0	0	0	2.068	-1.184	0	0	0	0	2.063	-1.21	0	0	0	0
DB02363	2'-Monophosphoadenosine-5'-Diphosphate	2.09	-0.792	0.028	0	0	0	2.369	-0.558	0.308	0	0	0	2.041	-1.343	0	1	0.003	0.5	2.057	-1.217	0	0	0	0
DB02365	1,10-Phenanthroline	2.459	4.884	0.99	0	0	0	2.786	5.114	0.996	0	0	0	2.614	5.994	0.998	0	0	0	2.761	8.256	1	0	0	0
DB02366	CRA_10762	2.022	-1.098	0.032	0	0	0	2.283	-0.542	0.236	0	0	0	2.024	-1.959	0	0	0	0	2.042	-1.441	0	0	0	0
DB02367	(1n)-4-N-Butoxyphenylsulfonyl-(2r)-N-Hydroxycarboxamido-(4s)-Methanesulfonylamino-Pyrrolidine	2.029	0.389	0.603	0	0	0	2.182	-1.456	0.068	2	0.008	0.4	2.03	-1.636	0.035	0	0	0	2.024	-2.132	0.003	0	0	0
DB02375	Myricetin	1.707	-0.558	0.205	0	0	0	1.955	-0.638	0.132	3	0.012	0.188	1.85	0.29	0.588	0	0	0	1.916	0.869	0.96	1	0.003	0.062
DB02377	Guanine	2.09	-0.258	0.423	0	0	0	2.348	-0.061	0.626	0	0	0	2.041	-1.487	0	0	0	0	2.033	-1.377	0	0	0	0
DB02379	Beta-D-Glucose	1.905	-0.98	0.139	1	0.007	0.067	2.13	-0.525	0.33	0	0	0	1.945	-2.61	0.002	1	0.003	0.067	1.948	-3.28	0	0	0	0
DB02383	Tolrestat	2.052	-0.915	0.015	0	0	0	2.38	-0.073	0.675	0	0	0	2.051	-1.317	0	0	0	0	2.042	-1.296	0	0	0	0
DB02388	Cyclohexyl-{4-[5-(3,4-Dichlorophenyl)-2-Piperidin-4-Yl-3-Propyl-3h-Imidazol-4-Yl]-Pyrimidin-2-Yl}Amine	1.955	-0.316	0.35	0	0	0	2.155	-0.975	0.12	0	0	0	1.959	-1.964	0.003	0	0	0	1.994	-1.256	0.021	0	0	0
DB02398	6-[N-(4-(Aminomethyl)Phenyl)Carbamyl]-2-Naphthalenecarboxamidine	2.059	-0.7	0.121	0	0	0	2.286	-0.666	0.163	1	0.004	0.333	2.054	-1.443	0	0	0	0	2.042	-1.511	0	0	0	0
DB02402	5-(4-Methoxyphenoxy)-2,4-Quinazolinediamine	2.082	-0.676	0.091	0	0	0	2.356	-0.373	0.39	0	0	0	2.041	-1.364	0	1	0.003	0.5	2.051	-1.23	0	0	0	0
DB02407	6-O-Cyclohexylmethyl Guanine	1.704	-1.202	0.073	0	0	0	2.056	0.087	0.469	0	0	0	1.708	-2.039	0.016	1	0.003	0.333	1.893	-0.087	0.255	0	0	0
DB02424	Geldanamycin	1.828	0.027	0.401	0	0	0	2.073	-0.002	0.41	0	0	0	1.898	-0.068	0.341	0	0	0	1.949	0.357	0.584	0	0	0
DB02431	Cytidine-5'-Triphosphate	2.127	-0.264	0.517	0	0	0	2.403	0.022	0.747	0	0	0	2.068	-1.243	0	0	0	0	2.033	-1.458	0	1	0.003	0.333
DB02440		1.918	-0.344	0.272	0	0	0	2.167	-0.104	0.395	0	0	0	1.912	-1.051	0.085	0	0	0	1.961	-0.395	0.15	1	0.003	0.5
DB02448	N-Tridecanoic Acid	2.644	3.14	0.975	0	0	0	2.88	3.011	0.98	0	0	0	2.78	3.346	0.981	1	0.003	0.333	2.779	3.382	0.983	0	0	0
DB02458	S-(2,4-dinitrophenyl)glutathione	2.127	-0.909	0.081	0	0	0	2.485	-0.413	0.604	0	0	0	2.095	-1.214	0	0	0	0	2.066	-1.29	0	0	0	0
DB02459	4-Guanidinobenzoic Acid	2.036	-0.765	0.173	0	0	0	2.292	0.083	0.564	1	0.004	0.2	2.013	-2.872	0	0	0	0	2.012	-3.989	0	0	0	0
DB02463	2-(2-Hydroxy-Phenyl)-1h-Indole-5-Carboxamidine	2.052	-0.446	0.276	0	0	0	2.282	-0.41	0.317	0	0	0	2.041	-1.639	0	0	0	0	2.018	-1.761	0	0	0	0
DB02471	Nojirimycine Tetrazole	2.119	-0.439	0.289	0	0	0	2.438	0.088	0.83	0	0	0	2.075	-1.107	0	0	0	0	2.048	-1.198	0	0	0	0
DB02473	6-[N-(1-Isopropyl-3,4-Dihydro-7-Isoquinolinyl)Carbamyl]-2-Naphthalenecarboxamidine	1.964	-0.651	0.215	0	0	0	2.165	-1.225	0.109	2	0.008	0.333	1.983	-2.675	0.001	0	0	0	2.009	-1.775	0.027	1	0.003	0.167
DB02475	Deoxyguanidinoproclavaminic acid	2.037	-0.778	0.113	0	0	0	2.326	0.093	0.655	0	0	0	2.027	-1.9	0	0	0	0	2.012	-1.705	0	0	0	0
DB02481	N-Benzylformamide	2.552	0.508	0.639	0	0	0	2.803	0.582	0.619	0	0	0	2.643	0.517	0.599	0	0	0	2.665	0.549	0.602	0	0	0
DB02482	Phosphonothreonine	1.7	0.208	0.506	0	0	0	1.983	0.4	0.653	0	0	0	1.777	-0.045	0.329	2	0.007	0.25	1.894	0.831	0.963	1	0.003	0.125
DB02483	Etheno-Nad	2.037	-0.682	0.136	0	0	0	2.262	-0.705	0.127	0	0	0	2.027	-1.361	0	0	0	0	2.018	-1.32	0	0	0	0
DB02491	4-[4-(1-Amino-1-Methylethyl)Phenyl]-5-Chloro-N-[4-(2-Morpholin-4-Ylethyl)Phenyl]Pyrimidin-2-Amine	1.874	-0.095	0.359	0	0	0	2.064	-0.652	0.129	0	0	0	1.895	-0.734	0.123	0	0	0	1.952	-0.034	0.278	0	0	0
DB02494	Alpha-Hydroxy-Beta-Phenyl-Propionic Acid	1.721	1.73	0.953	3	0.021	0.2	2.045	3.628	1	0	0	0	1.873	3.958	1	0	0	0	1.896	3.166	0.996	0	0	0
DB02504	[3-(1-Benzyl-3-Carbamoylmethyl-2-Methyl-1h-Indol-5-Yloxy)-Propyl-]-Phosphonic Acid	2.649	2.989	0.975	0	0	0	2.88	2.709	0.97	0	0	0	2.779	2.99	0.983	1	0.003	0.5	2.784	2.86	0.972	0	0	0
DB02506	2,6,8-Trimethyl-3-Amino-9-Benzyl-9-Methoxynonanoic Acid	1.752	-0.279	0.242	1	0.007	0.2	2.055	0.463	0.724	0	0	0	1.889	0.415	0.634	1	0.003	0.2	1.938	0.735	0.922	0	0	0
DB02513	Thymol	2.12	-1.915	0.001	0	0	0	2.509	-1.441	0.212	0	0	0	2.102	-2.146	0	0	0	0	2.078	-2.112	0	0	0	0
DB02515	3-Phosphoglycerol	2.067	-0.572	0.156	0	0	0	2.348	-0.163	0.581	0	0	0	2.041	-1.376	0	0	0	0	2.036	-1.333	0	0	0	0
DB02517	D-Glutamic Acid	2.021	1.523	0.927	0	0	0	2.241	2.311	0.99	0	0	0	2.013	-0.361	0.328	0	0	0	2.009	-0.912	0.159	0	0	0
DB02519	Indirubin-5-Sulphonate	1.919	0.073	0.448	0	0	0	2.132	-0.284	0.293	0	0	0	1.915	-0.879	0.118	0	0	0	1.958	-0.312	0.193	0	0	0
DB02526	CRA_10655	2.067	-0.711	0.085	0	0	0	2.296	-0.716	0.108	1	0.004	0.5	2.054	-1.286	0	0	0	0	2.042	-1.278	0	0	0	0
DB02530	gamma-Aminobutyric acid	2	0.451	0.646	0	0	0	2.241	1.365	0.917	0	0	0	1.99	-2.082	0.013	0	0	0	1.985	-2.953	0.002	0	0	0
DB02538	N-[4-(2-Methylimidazo[1,2-a]Pyridin-3-Yl)-2-Pyrimidinyl]Acetamide	1.701	-1.854	0.025	0	0	0	2.073	-0.485	0.212	0	0	0	1.769	-2.552	0.012	0	0	0	1.901	-0.627	0.111	0	0	0
DB02539		1.963	-0.825	0.17	0	0	0	2.239	0.445	0.715	0	0	0	1.932	-4.309	0	0	0	0	1.988	-2.843	0.001	0	0	0
DB02544	N-(6-{[3-(4-Bromophenyl)-1,2-Benzisothiazol-6-Yl]Oxy}Hexyl)-N-Methylprop-2-En-1-Amine	1.948	-0.954	0.107	0	0	0	2.163	-1.028	0.077	0	0	0	1.918	-2.922	0	1	0.003	0.5	2	-1.149	0.005	0	0	0
DB02546	Vorinostat	1.53	0.19	0.555	0	0	0	1.879	0.592	0.813	0	0	0	1.683	0.514	0.752	0	0	0	1.808	1.356	0.999	1	0.003	0.056
DB02550	8-(2-Chloro-3,4,5-Trimethoxy-Benzyl)-2-Fluoro-9-Pent-4-Ylnyl-9h-Purin-6-Ylamine	1.828	0.025	0.422	0	0	0	2.073	0.061	0.434	0	0	0	1.898	0	0.351	0	0	0	1.949	0.363	0.621	0	0	0
DB02552	Geranyl Diphosphate	2.097	-0.302	0.379	0	0	0	2.378	0.003	0.729	0	0	0	2.024	-1.62	0	0	0	0	2.03	-1.327	0	0	0	0
DB02556	D-Phenylalanine	2.634	1.806	0.906	0	0	0	2.82	1.475	0.853	0	0	0	2.707	1.851	0.906	0	0	0	2.719	1.73	0.886	0	0	0
DB02567	PD173955	1.317	1.75	0.978	2	0.007	0.015	1.537	-0.132	0.351	1	0.003	0.007	1.361	1.885	0.989	5	0.011	0.034	1.522	3.991	1	4	0.008	0.027
DB02580	Pentaglyme	1.993	-1.158	0.087	0	0	0	2.231	-0.604	0.292	0	0	0	2.003	-2.834	0	0	0	0	2.018	-3.014	0	0	0	0
DB02586	4,7-Dimethyl-[1,10]Phenanthroline	2.39	6.439	0.997	0	0	0	2.723	6.403	0.997	0	0	0	2.557	8.746	0.998	0	0	0	2.693	9.839	1	0	0	0
DB02587	Colforsin	2.066	0.545	0.719	0	0	0	2.305	0.708	0.838	0	0	0	2.03	-1.889	0.002	0	0	0	2.009	-2.208	0	0	0	0
DB02596	Alpha,Beta-Methyleneadenosine-5'-Triphosphate	2.074	-0.024	0.501	0	0	0	2.366	0.96	0.931	0	0	0	2.047	-1.801	0	0	0	0	2.021	-2.427	0	0	0	0
DB02597	[2(R,S)-2-Sulfanylheptanoyl]-Phe-Ala	2.022	-0.654	0.125	0	0	0	2.348	0.219	0.811	0	0	0	2.044	-0.99	0.003	0	0	0	2.036	-1.078	0	0	0	0
DB02613	Decylamine-N,N-Dimethyl-N-Oxide	2.104	-0.849	0.027	0	0	0	2.472	-0.297	0.689	0	0	0	2.078	-1.205	0	0	0	0	2.069	-1.264	0	0	0	0
DB02615	Compound 19	1.709	-2.245	0.013	0	0	0	2.026	-1.264	0.06	0	0	0	1.803	-2.666	0.015	0	0	0	1.913	-0.934	0.085	0	0	0
DB02621	Latrunculin A	2.022	1.042	0.833	0	0	0	2.215	-0.089	0.486	0	0	0	1.956	-3.153	0	1	0.003	0.5	2.027	-0.895	0.121	0	0	0
DB02633	Cibacron Blue	2.06	-0.309	0.364	0	0	0	2.262	-0.714	0.156	0	0	0	2.034	-1.59	0.001	0	0	0	2.027	-1.5	0	0	0	0
DB02638	Terlipressin	2.096	-0.712	0.072	0	0	0	2.466	0.151	0.818	0	0	0	2.078	-1.195	0	0	0	0	2.06	-1.197	0	0	0	0
DB02639	4-methylumbelliferyl α-D-glucoside	2.089	-0.457	0.247	0	0	0	2.419	0.579	0.893	0	0	0	2.061	-1.336	0	0	0	0	2.039	-1.437	0	0	0	0
DB02640	Fumagillin	2.075	-0.691	0.06	0	0	0	2.336	-0.576	0.214	0	0	0	2.038	-1.254	0	0	0	0	2.021	-1.28	0	0	0	0
DB02643	N-Dodecyl-N,N-Dimethyl-3-Ammonio-1-Propanesulfonate	2.075	-0.899	0.019	0	0	0	2.386	-0.514	0.41	0	0	0	2.058	-1.299	0	0	0	0	2.042	-1.311	0	0	0	0
DB02644	N-Omega-Propyl-L-Arginine	1.978	-1.203	0.08	0	0	0	2.335	1.08	0.927	0	0	0	1.98	-2.649	0	0	0	0	2.006	-2.014	0	0	0	0
DB02648	(3-Carboxy-2-(R)-Hydroxy-Propyl)-Trimethyl-Ammonium	2.104	-0.755	0.069	0	0	0	2.378	-0.631	0.293	0	0	0	2.058	-1.265	0	0	0	0	2.051	-1.269	0	0	0	0
DB02656	LY-294002	1.633	0.63	0.758	1	0.007	0.067	1.915	0.444	0.686	0	0	0	1.808	1.336	0.998	1	0.003	0.067	1.85	1.177	0.997	2	0.006	0.133
DB02659	Cholic Acid	1.926	0.521	0.661	0	0	0	2.097	-0.594	0.3	0	0	0	1.932	-1.828	0.032	0	0	0	1.954	-1.549	0.049	0	0	0
DB02660	Filaminast	1.918	-0.167	0.302	0	0	0	2.133	-0.448	0.23	0	0	0	1.969	-0.328	0.217	0	0	0	2.003	-0.067	0.35	0	0	0
DB02665	(1R,2S)-2-Phenylcyclopropanaminium	2.007	1.123	0.943	0	0	0	2.181	0.551	0.762	0	0	0	2.01	0.409	0.668	0	0	0	1.979	-0.139	0.276	0	0	0
DB02687		2.043	1.612	0.946	0	0	0	2.283	2.547	0.993	0	0	0	2.01	-1.517	0.053	0	0	0	2.018	-1.428	0.08	0	0	0
DB02692		1.963	-0.713	0.215	0	0	0	2.238	0.686	0.765	0	0	0	1.932	-4.535	0	0	0	0	1.985	-2.903	0.001	0	0	0
DB02697	Hydroxyaminovaline	2.507	2.726	0.952	0	0	0	2.712	2.424	0.933	1	0.004	0.5	2.629	3.345	0.967	0	0	0	2.722	3.608	0.977	0	0	0
DB02701	Nicotinamide	1.752	0.031	0.416	1	0.007	0.111	2.033	0.596	0.775	0	0	0	1.884	0.612	0.824	0	0	0	1.927	0.913	0.959	1	0.003	0.111
DB02703	Fusidic acid	2.105	-0.996	0.011	0	0	0	2.427	-0.762	0.355	0	0	0	2.082	-1.307	0	0	0	0	2.057	-1.349	0	0	0	0
DB02709	Resveratrol	1.64	-1.415	0.047	0	0	0	1.892	-1.478	0.047	1	0.004	0.056	1.739	-1.217	0.054	0	0	0	1.823	-0.547	0.129	0	0	0
DB02712	Sorbinil	2.052	-0.889	0.022	0	0	0	2.38	-0.084	0.7	0	0	0	2.051	-1.318	0	0	0	0	2.042	-1.334	0	0	0	0
DB02721	4-Iodopyrazole	2.496	0.892	0.752	0	0	0	2.778	1.013	0.755	0	0	0	2.614	1.006	0.749	0	0	0	2.645	1.077	0.767	0	0	0
DB02726	2-Phosphoglycolic Acid	1.912	-0.638	0.24	0	0	0	2.119	-1.29	0.094	1	0.004	0.2	1.946	-2.19	0.013	0	0	0	1.994	-0.759	0.197	0	0	0
DB02731	Ethylmercurithiosalicylic acid	1.986	0.526	0.663	0	0	0	2.214	1.286	0.899	0	0	0	1.987	-1.687	0.036	0	0	0	1.971	-3.012	0	0	0	0
DB02733	Purvalanol	1.543	-0.044	0.346	0	0	0	1.874	0.147	0.449	0	0	0	1.617	-0.597	0.138	1	0.003	0.125	1.8	0.832	0.924	0	0	0
DB02740	3-Indolebutyric Acid	1.985	-1.027	0.121	0	0	0	2.243	-0.067	0.505	0	0	0	1.99	-2.678	0	0	0	0	2.027	-1.809	0.005	0	0	0
DB02741	CD564	2.015	0.889	0.794	0	0	0	2.171	-1.046	0.144	0	0	0	2.014	-1.174	0.103	0	0	0	2.021	-1.103	0.106	0	0	0
DB02742	Kifunensine	2.104	-0.765	0.071	0	0	0	2.421	-0.384	0.585	0	0	0	2.078	-1.159	0	0	0	0	2.045	-1.288	0	0	0	0
DB02744	RPR131247	1.993	-0.222	0.397	0	0	0	2.203	-0.473	0.332	1	0.004	0.2	1.99	-2.719	0.001	0	0	0	2.015	-2.025	0.02	1	0.003	0.2
DB02754	9-Butyl-8-(3,4,5-Trimethoxybenzyl)-9h-Purin-6-Amine	1.828	0.065	0.412	0	0	0	2.073	0.038	0.438	0	0	0	1.898	-0.001	0.356	0	0	0	1.949	0.379	0.599	0	0	0
DB02761	S-Mercaptocysteine	2.03	-0.064	0.462	0	0	0	2.282	0.44	0.739	0	0	0	2.031	-1.615	0.003	0	0	0	2.039	-1.274	0.011	0	0	0
DB02763	5-Mercapto-2-Nitro-Benzoic Acid	2.672	3.566	0.988	0	0	0	2.781	2.221	0.923	0	0	0	2.752	3.374	0.989	0	0	0	2.82	3.279	0.99	0	0	0
DB02764		2.097	-0.754	0.064	0	0	0	2.399	-0.431	0.511	0	0	0	2.065	-1.24	0	0	0	0	2.06	-1.18	0	0	0	0
DB02767	3-Hydroxy-Myristic Acid	2.067	-0.744	0.076	0	0	0	2.378	-0.112	0.681	0	0	0	2.071	-1.158	0	0	0	0	2.045	-1.225	0	0	0	0
DB02772	Sucrose	2.03	0.661	0.742	0	0	0	2.226	-0.193	0.454	1	0.004	0.333	1.966	-3.57	0	2	0.007	0.667	2.027	-1.613	0.027	0	0	0
DB02789	Pregnenolone	2.306	1.965	0.938	0	0	0	2.622	2.581	0.949	0	0	0	2.452	2.777	0.959	0	0	0	2.515	2.963	0.965	0	0	0
DB02795	P-Anisic Acid	2.103	-0.597	0.147	0	0	0	2.451	0.239	0.849	0	0	0	2.061	-1.228	0	0	0	0	2.062	-1.19	0	0	0	0
DB02818	Iodo-Willardiine	2.132	1.621	0.954	0	0	0	2.413	2.617	0.994	0	0	0	2.068	-1.451	0.01	0	0	0	2.048	-2.072	0	0	0	0
DB02824	N-Pyridoxyl-Glycine-5-Monophosphate	2.075	-0.526	0.196	0	0	0	2.365	-0.083	0.68	0	0	0	2.058	-1.175	0	0	0	0	2.036	-1.287	0	0	0	0
DB02827	7-(1,1-Dioxo-1h-Benzo[D]Isothiazol-3-Yloxymethyl)-2-(Oxalyl-Amino)-4,7-Dihydro-5h-Thieno[2,3-C]Pyran-3-Carboxylic Acid	1.985	-0.854	0.083	0	0	0	2.24	-0.412	0.332	0	0	0	1.983	-1.884	0	0	0	0	2.012	-1.334	0	0	0	0
DB02833	[4-(2-Amino-4-Methyl-Thiazol-5-Yl)-Pyrimidin-2-Yl]-(3-Nitro-Phenyl)-Amine	1.532	-0.245	0.286	0	0	0	1.95	1.036	0.971	0	0	0	1.601	-0.928	0.077	2	0.007	0.222	1.804	0.866	0.935	0	0	0
DB02836	Guanosine 5'-Diphosphate 2':3'-Cyclic Monophosphate	1.888	-0.477	0.204	0	0	0	2.047	-1.304	0.055	0	0	0	1.935	-0.746	0.132	0	0	0	1.964	-0.428	0.163	0	0	0
DB02839	2,4-Dihydroxybenzoic Acid	2.096	-0.602	0.159	0	0	0	2.449	0.344	0.866	0	0	0	2.061	-1.307	0	0	0	0	2.063	-1.157	0	0	0	0
DB02840	4-(1,3-Benzodioxol-5-Yl)-5-(5-Ethyl-2,4-Dihydroxyphenyl)-2h-Pyrazole-3-Carboxylic Acid	1.828	0.042	0.429	0	0	0	2.073	0.078	0.429	0	0	0	1.898	-0.005	0.344	0	0	0	1.949	0.335	0.598	0	0	0
DB02845	Methylphosphinic Acid	2.567	3.302	0.976	0	0	0	2.755	2.543	0.948	0	0	0	2.575	2.341	0.94	0	0	0	2.623	2.57	0.943	0	0	0
DB02848	{4-[3-(6,7-Diethoxy-Quinazolin-4-Ylamino)-Phenyl]-Thiazol-2-Yl}-Methanol	2.09	-0.385	0.32	0	0	0	2.403	0.233	0.865	0	0	0	2.078	-0.993	0.002	0	0	0	2.066	-1.065	0	0	0	0
DB02854	Aetiocholanolone	1.985	-1.411	0.053	0	0	0	2.242	-0.293	0.391	1	0.004	0.2	2.02	-2.171	0.004	0	0	0	2.03	-2.118	0.002	0	0	0
DB02869	3-amino-5-phenylpentane	2.104	-0.627	0.155	0	0	0	2.455	0.037	0.794	0	0	0	2.085	-1.085	0	0	0	0	2.066	-1.16	0	0	0	0
DB02873	1-(2,6-Dichlorophenyl)-5-(2,4-Difluorophenyl)-7-Piperazin-1-Yl-3,4-Dihydroquinazolin-2(1h)-One	1.918	-0.05	0.369	0	0	0	2.15	-0.171	0.361	0	0	0	1.973	-0.21	0.264	0	0	0	2.006	0.098	0.463	0	0	0
DB02877	Arotinoid acid	2.015	1.013	0.836	0	0	0	2.171	-1.058	0.144	0	0	0	2.014	-1.087	0.12	0	0	0	2.021	-1.027	0.101	0	0	0
DB02897	Acetylphosphate	2.119	-0.655	0.136	0	0	0	2.476	-0.055	0.765	0	0	0	2.088	-1.106	0	0	0	0	2.075	-1.126	0	0	0	0
DB02901	Stanolone	1.633	-1.272	0.06	0	0	0	1.95	-0.687	0.118	0	0	0	1.779	-0.633	0.131	0	0	0	1.879	0.211	0.479	0	0	0
DB02910	Octanoyl-Coenzyme A	2.082	-0.823	0.028	0	0	0	2.365	-0.563	0.319	0	0	0	2.034	-1.387	0	0	0	0	2.024	-1.365	0	1	0.003	0.5
DB02915	4-(2,4-Dimethyl-1,3-thiazol-5-yl)-N-[4-(trifluoromethyl)phenyl]-2-pyrimidinamine	1.731	-2.232	0.011	0	0	0	2.12	-0.19	0.3	0	0	0	1.765	-2.602	0.007	1	0.003	0.5	1.913	-0.764	0.097	0	0	0
DB02918	Zardaverine	2.06	-0.639	0.137	0	0	0	2.335	-0.14	0.559	0	0	0	2.02	-1.67	0	0	0	0	2.027	-1.48	0	0	0	0
DB02925	Piretanide	2	-0.158	0.412	0	0	0	2.205	-0.685	0.218	0	0	0	2.017	-1.706	0.02	0	0	0	2.003	-2.32	0.001	0	0	0
DB02930	Adenosine 5'-[γ-thio]triphosphate	2.015	-1.014	0.005	0	0	0	2.313	-0.346	0.375	0	0	0	2.051	-1.184	0	0	0	0	2.027	-1.393	0	0	0	0
DB02944		1.737	-0.174	0.409	3	0.017	0.064	1.888	-2.831	0.004	2	0.007	0.043	1.811	-0.54	0.276	1	0.003	0.021	1.894	1.518	0.95	1	0.003	0.021
DB02950	Hymenialdisine	1.674	-1.139	0.065	0	0	0	2.017	-0.097	0.317	0	0	0	1.702	-2.002	0.016	0	0	0	1.893	0.098	0.405	0	0	0
DB02952	Alpha-Aminoisobutyric Acid	2.709	2.803	0.982	0	0	0	2.914	2.627	0.964	0	0	0	2.83	3.203	0.993	0	0	0	2.841	2.897	0.989	0	0	0
DB02959	Oxitriptan	1.956	-0.957	0.139	0	0	0	2.251	0.857	0.856	0	0	0	1.986	-2.148	0.002	0	0	0	2.012	-1.704	0.019	0	0	0
DB02966	Fluoro-Willardiine	2.132	1.469	0.938	0	0	0	2.413	2.043	0.976	0	0	0	2.068	-1.459	0.015	0	0	0	2.048	-1.7	0	0	0	0
DB02983	Para-Mercury-Benzenesulfonic Acid	1.947	-0.045	0.417	0	0	0	2.224	0.309	0.728	0	0	0	2	-0.165	0.339	0	0	0	1.997	-0.264	0.27	0	0	0
DB02984	4-[3-Methylsulfanylanilino]-6,7-Dimethoxyquinazoline	1.739	-0.915	0.09	0	0	0	1.987	-1.186	0.075	0	0	0	1.762	-1.461	0.03	1	0.003	0.5	1.883	-0.435	0.177	0	0	0
DB02994	Cacodylic acid	2.044	-0.639	0.168	0	0	0	2.282	-0.409	0.298	0	0	0	2.017	-1.927	0	0	0	0	2.024	-1.516	0	0	0	0
DB02998	Metribolone	1.874	-0.004	0.386	0	0	0	2.145	0.471	0.726	0	0	0	1.959	0.21	0.488	0	0	0	1.988	0.418	0.686	0	0	0
DB02999	Quisqualate	2.058	0.861	0.778	0	0	0	2.353	3.036	0.997	0	0	0	2.057	-1.137	0.12	0	0	0	2.059	-1.108	0.115	0	0	0
DB03003	Glutathione Sulfonic Acid	2.074	0.048	0.603	0	0	0	2.218	-1.121	0.023	0	0	0	2.007	-2.125	0	0	0	0	2.012	-1.725	0	0	0	0
DB03010	Patupilone	1.674	1.092	0.91	2	0.014	0.167	1.942	0.536	0.807	3	0.012	0.25	1.816	1.5	0.994	2	0.007	0.167	1.875	1.33	1	0	0	0
DB03014		1.761	0.333	0.611	0	0	0	1.992	-0.145	0.419	1	0.004	0.043	1.787	-2.847	0.003	1	0.003	0.043	1.854	-1.101	0.122	2	0.006	0.087
DB03023	1-Tert-Butyl-3-(4-Chloro-Phenyl)-1h-Pyrazolo[3,4-D]Pyrimidin-4-Ylamine	1.889	0.979	0.899	0	0	0	2.013	-0.761	0.095	0	0	0	1.919	0.244	0.561	0	0	0	1.97	0.854	0.913	0	0	0
DB03026	Phosphoglycolohydroxamic Acid	2.067	-0.391	0.298	0	0	0	2.282	-0.49	0.262	1	0.004	0.333	2.031	-1.7	0	0	0	0	2.03	-1.723	0	0	0	0
DB03033	1-Methyloxy-4-Sulfone-Benzene	2.507	2.802	0.952	0	0	0	2.712	2.259	0.931	1	0.004	0.5	2.629	3.184	0.963	0	0	0	2.722	3.474	0.979	0	0	0
DB03041	UDP-alpha-D-glucuronic acid	2.097	-0.277	0.391	0	0	0	2.318	-0.458	0.301	0	0	0	2.048	-1.458	0	0	0	0	2.027	-1.623	0	0	0	0
DB03044	1-(5-Tert-Butyl-2-P-Tolyl-2h-Pyrazol-3-Yl)-3-[4-(2-Morpholin-4-Yl-Ethoxy)-Naphthalen-1-Yl]-Urea	1.301	0.323	0.584	1	0.005	0.016	1.599	-0.458	0.188	2	0.007	0.033	1.371	-0.595	0.146	3	0.009	0.049	1.473	0.229	0.517	0	0	0
DB03046	7-Methoxy-8-[1-(Methylsulfonyl)-1h-Pyrazol-4-Yl]Naphthalene-2-Carboximidamide	1.985	-0.998	0.131	0	0	0	2.2	-1.029	0.131	1	0.004	0.25	2	-2.828	0.001	0	0	0	2.024	-1.812	0.003	0	0	0
DB03052	Dazoxiben	2.134	-0.564	0.237	0	0	0	2.421	-0.37	0.608	0	0	0	2.088	-1.119	0	0	0	0	2.063	-1.204	0	0	0	0
DB03056	4-Piperidino-Piperidine	2.134	-0.818	0.112	0	0	0	2.459	-0.537	0.552	0	0	0	2.088	-1.259	0	0	0	0	2.069	-1.305	0	0	0	0
DB03059	Acetoacetyl-CoA	2.082	-0.897	0.014	0	0	0	2.352	-0.698	0.155	0	0	0	2.065	-1.251	0	0	0	0	2.033	-1.337	0	0	0	0
DB03067	4-{2,4-Bis[(3-Nitrobenzoyl)Amino]Phenoxy}Phthalic Acid	2.067	-0.553	0.21	0	0	0	2.352	0.192	0.738	0	0	0	2.041	-1.818	0	0	0	0	2.024	-1.884	0	0	0	0
DB03082	6-[(Z)-Amino(Imino)Methyl]-N-[4-(Aminomethyl)Phenyl]-4-(Pyrimidin-2-Ylamino)-2-Naphthamide	1.971	-0.603	0.252	0	0	0	2.169	-1.159	0.124	2	0.008	0.333	1.983	-2.683	0.001	0	0	0	2.009	-1.955	0.015	1	0.003	0.167
DB03083	IC261	1.873	-0.512	0.168	0	0	0	2.197	0.397	0.742	0	0	0	1.915	-1.019	0.106	0	0	0	1.97	-0.362	0.209	0	0	0
DB03084	Cyclopropyl-{4-[5-(3,4-Dichlorophenyl)-2-[(1-Methyl)-Piperidin]-4-Yl-3-Propyl-3h-Imidazol-4-Yl]-Pyrimidin-2-Yl}Amine	1.918	0.055	0.413	0	0	0	2.124	-0.2	0.289	0	0	0	1.959	-0.333	0.239	0	0	0	1.997	0.108	0.434	0	0	0
DB03088	Pidolic Acid	2.014	0.223	0.545	0	0	0	2.176	-1.264	0.099	0	0	0	2	-2.787	0.001	0	0	0	1.997	-3.131	0.001	0	0	0
DB03092	5-Hydroxymethyl-Chonduritol	2.784	2.911	0.986	0	0	0	2.966	2.238	0.975	0	0	0	2.827	2.583	0.986	0	0	0	2.859	2.459	0.985	0	0	0
DB03100	6-Nitroindazole	1.963	-1.269	0.067	0	0	0	2.253	0.11	0.595	0	0	0	1.939	-3.959	0	0	0	0	1.994	-2.176	0	0	0	0
DB03106	scyllo-inositol	2.075	-0.4	0.305	0	0	0	2.313	-0.317	0.388	0	0	0	2.02	-1.862	0	0	0	0	2.015	-1.597	0	0	0	0
DB03109	N-Acetyl-D-Allosamine	2.694	2.252	0.966	0	0	0	2.974	2.108	0.96	0	0	0	2.793	1.976	0.939	0	0	0	2.85	2.291	0.964	0	0	0
DB03127	Benzamidine	1.821	-0.824	0.14	0	0	0	1.992	-1.744	0.031	2	0.008	0.25	1.84	-1.529	0.054	2	0.007	0.25	1.944	-0.094	0.231	0	0	0
DB03128	Acetylcholine	2.021	0.8	0.757	0	0	0	2.244	1.196	0.887	0	0	0	2	-2.236	0.014	0	0	0	2.006	-2.296	0.004	0	0	0
DB03136	4-Iodobenzo[B]Thiophene-2-Carboxamidine	2.052	-0.365	0.323	0	0	0	2.265	-0.597	0.233	1	0.004	0.333	2.037	-1.866	0	0	0	0	2.033	-1.665	0.001	0	0	0
DB03144	N-Omega-Hydroxy-L-Arginine	1.949	-0.73	0.196	0	0	0	2.213	0.427	0.667	0	0	0	1.922	-4.436	0	0	0	0	1.988	-2.414	0.003	0	0	0
DB03147	Flavin adenine dinucleotide	1.842	2.325	0.99	0	0	0	2	0.593	0.712	1	0.004	0.03	1.843	0.307	0.602	0	0	0	1.825	-2.181	0.013	5	0.014	0.152
DB03148	Phosphomethylphosphonic Acid Adenosyl Ester	2.519	0.51	0.653	0	0	0	2.815	0.782	0.68	0	0	0	2.614	0.668	0.665	0	0	0	2.619	0.541	0.614	1	0.003	1
DB03152	B-2-Octylglucoside	2.104	-0.459	0.282	0	0	0	2.412	0.057	0.789	0	0	0	2.071	-1.147	0	0	0	0	2.072	-1.074	0	0	0	0
DB03159	CRA_8696	1.971	-0.108	0.428	0	0	0	2.143	-1.401	0.089	2	0.008	0.286	1.98	-2.346	0.002	0	0	0	1.994	-2.175	0.013	1	0.003	0.143
DB03162	4-Hydroxy-1,2,5-Thiadiazole-3-Carboxylic Acid	2.045	0.244	0.647	0	0	0	2.236	-0.495	0.306	0	0	0	1.993	-2.055	0	0	0	0	2.009	-1.47	0	0	0	0
DB03166	Acetic acid	1.948	0.889	0.893	0	0	0	2.12	0.009	0.426	0	0	0	1.969	0.24	0.529	0	0	0	1.994	0.421	0.69	0	0	0
DB03173	CRA_10433	2.052	-0.446	0.253	0	0	0	2.282	-0.471	0.277	0	0	0	2.041	-1.587	0	0	0	0	2.018	-1.987	0	0	0	0
DB03176	KB-141	2.015	-0.283	0.36	0	0	0	2.262	-0.015	0.535	0	0	0	2.041	-1.24	0.037	0	0	0	2.039	-1.417	0.018	0	0	0
DB03193	Stearic acid	1.949	-0.682	0.214	0	0	0	2.166	-0.81	0.226	0	0	0	1.993	-1.552	0.04	0	0	0	2.012	-1.139	0.104	0	0	0
DB03203	Sphingosine	2.097	-0.297	0.412	0	0	0	2.356	-0.25	0.57	0	0	0	2.048	-1.201	0	0	0	0	2.033	-1.253	0	1	0.003	0.5
DB03209	Oteracil	2.09	-0.851	0.042	0	0	0	2.345	-0.772	0.122	0	0	0	2.051	-1.246	0	0	0	0	2.042	-1.295	0	0	0	0
DB03226	Trifluoroethanol	2.052	-0.122	0.471	0	0	0	2.305	-0.044	0.616	0	0	0	2.031	-1.33	0.004	0	0	0	2.036	-1.19	0	0	0	0
DB03227	Nicotinamide Mononucleotide	2.067	-0.768	0.045	0	0	0	2.368	-0.135	0.632	0	0	0	2.054	-1.299	0	0	0	0	2.033	-1.365	0	0	0	0
DB03234	(4'-{[Allyl(Methyl)Amino]Methyl}-1,1'-Biphenyl-4-Yl)(4-Bromophenyl)Methanone	1.948	-0.918	0.12	0	0	0	2.163	-1.068	0.067	0	0	0	1.918	-2.785	0	1	0.003	0.5	2	-1.222	0.005	0	0	0
DB03247	Flavin mononucleotide	1.903	-0.516	0.258	0	0	0	2.111	-0.6	0.28	0	0	0	1.928	-2.546	0.002	0	0	0	1.945	-2.532	0.003	2	0.006	0.154
DB03255	Phenol	1.971	0.741	0.731	0	0	0	2.172	0.243	0.63	0	0	0	1.97	-1.616	0.044	0	0	0	1.991	-1.325	0.067	0	0	0
DB03260	1,6-Diaminohexane	2.071	0.793	0.78	0	0	0	2.322	1.516	0.937	0	0	0	2.047	-1.761	0.012	0	0	0	2.003	-3.78	0	0	0	0
DB03262	Al-6619, [2h-Thieno[3,2-E]-1,2-Thiazine-6-Sulfonamide,2-(3-Hydroxyphenyl)-3-(4-Morpholinyl)-, 1,1-Dioxide]	2.104	-0.745	0.083	0	0	0	2.459	-0.145	0.723	0	0	0	2.071	-1.182	0	0	0	0	2.063	-1.183	0	0	0	0
DB03271		1.978	-1.369	0.04	0	0	0	2.316	0.567	0.855	0	0	0	1.969	-2.689	0	0	0	0	2.003	-2.001	0	0	0	0
DB03297	Benzylsulfinic Acid	2.03	-1.12	0.002	0	0	0	2.299	-0.75	0.089	0	0	0	2.051	-1.339	0	0	0	0	2.039	-1.363	0	0	0	0
DB03310	Glutathione disulfide	2.097	-0.734	0.104	0	0	0	2.408	-0.287	0.649	0	0	0	2.068	-1.199	0	0	0	0	2.051	-1.265	0	0	0	0
DB03312	Brivudine	2.03	-0.319	0.359	0	0	0	2.272	-0.322	0.399	0	0	0	2.003	-1.26	0	1	0.003	1	2.027	-0.996	0	0	0	0
DB03314	5-fluorotryptophan	2.067	-0.624	0.08	0	0	0	2.361	-0.187	0.623	0	0	0	2.037	-1.378	0	0	0	0	2.036	-1.337	0	0	0	0
DB03316	1,4-Diethylene Dioxide	2.06	-0.667	0.124	0	0	0	2.309	-0.44	0.314	0	0	0	2.027	-1.691	0	0	0	0	2.03	-1.558	0	0	0	0
DB03317	Heme C	2.067	-0.62	0.096	0	0	0	2.378	-0.136	0.69	0	0	0	2.061	-1.047	0	0	0	0	2.042	-1.117	0	0	0	0
DB03322	Dexpropranolol	2.657	0.432	0.551	0	0	0	2.936	0.558	0.601	0	0	0	2.752	0.489	0.564	0	0	0	2.766	0.534	0.565	0	0	0
DB03338	Heptyl-Beta-D-Glucopyranoside	2.03	-0.925	0.083	1	0.008	0.5	2.245	-1.028	0.073	0	0	0	2.034	-1.722	0	0	0	0	2.033	-1.506	0	0	0	0
DB03345	Mercaptoethanol	2.052	-0.567	0.198	0	0	0	2.231	-1.134	0.035	0	0	0	2.034	-1.587	0	0	0	0	2.012	-1.901	0	0	0	0
DB03349	8-Bromo-Adenosine-5'-Monophosphate	2.075	-0.765	0.059	0	0	0	2.382	-0.188	0.633	0	0	0	2.034	-1.476	0	0	0	0	2.027	-1.43	0	0	0	0
DB03352	S-Arsonocysteine	2.112	-0.496	0.262	0	0	0	2.446	0.239	0.844	0	0	0	2.085	-1.102	0	0	0	0	2.057	-1.22	0	0	0	0
DB03365	4-[3-Hydroxyanilino]-6,7-Dimethoxyquinazoline	1.699	-1.136	0.075	0	0	0	2.021	-0.261	0.243	0	0	0	1.753	-1.501	0.049	0	0	0	1.902	-0.011	0.315	0	0	0
DB03367	PF-00356231	2.044	-0.126	0.393	0	0	0	2.203	-1.506	0.031	1	0.004	0.2	2.04	-2.115	0.002	0	0	0	2.03	-2.272	0.001	0	0	0
DB03368	5-Methyl-5-(4-Phenoxy-Phenyl)-Pyrimidine-2,4,6-Trione	2.029	0.455	0.634	0	0	0	2.182	-1.457	0.061	1	0.004	0.2	2.03	-1.771	0.027	0	0	0	2.021	-2.25	0.001	0	0	0
DB03374	3,5-Diiodotyrosine	1.89	-0.294	0.236	0	0	0	2.149	-0.048	0.406	0	0	0	1.909	-0.926	0.099	0	0	0	1.946	-0.734	0.126	1	0.003	0.25
DB03380	L-tyrosinamide	2.06	-0.97	0.004	0	0	0	2.416	-0.408	0.556	0	0	0	2.065	-1.238	0	0	0	0	2.051	-1.231	0	0	0	0
DB03382	S-oxy-L-cysteine	1.978	-0.826	0.168	0	0	0	2.195	-0.868	0.194	0	0	0	2	-2.274	0.002	0	0	0	2.012	-2.009	0.005	1	0.003	0.2
DB03383	5-Chloro-1h-Indole-2-Carboxylic Acid [1-(4-Fluorobenzyl)-2-(4-Hydroxypiperidin-1yl)-2-Oxoethyl]Amide	2.059	-0.095	0.448	0	0	0	2.265	-0.545	0.264	0	0	0	2.007	-2.819	0	1	0.003	0.333	2.009	-2.553	0	0	0	0
DB03385	4-Methylimidazole	2.104	-0.813	0.064	0	0	0	2.468	-0.229	0.709	0	0	0	2.071	-1.232	0	0	0	0	2.06	-1.22	0	0	0	0
DB03389	alpha-D-Xylopyranose	2.761	1.212	0.833	0	0	0	2.983	1.106	0.806	0	0	0	2.789	0.993	0.746	0	0	0	2.877	1.217	0.829	0	0	0
DB03397	Uridine-Diphosphate-N-Acetylglucosamine	2.082	-0.921	0.012	0	0	0	2.365	-0.718	0.19	0	0	0	2.054	-1.326	0	0	0	0	2.051	-1.271	0	0	0	0
DB03401	1D-myo-inositol 1,4,5-trisphosphate	2.067	-0.8	0.037	0	0	0	2.339	-0.563	0.237	0	0	0	2.027	-1.349	0	0	0	0	2.033	-1.234	0	0	0	0
DB03403	Cytidine-5'-Monophosphate	2.067	-0.696	0.103	0	0	0	2.363	0.012	0.672	0	0	0	2.058	-1.33	0	0	0	0	2.036	-1.436	0	0	0	0
DB03413	Deoxyuridine-5'-Diphosphate	2.12	-0.737	0.139	0	0	0	2.435	-0.435	0.603	0	0	0	2.082	-1.142	0	0	0	0	2.069	-1.192	0	0	0	0
DB03424	Ubenimex	2	-1.327	0.062	1	0.007	0.25	2.23	-0.91	0.14	0	0	0	1.997	-3.3	0	0	0	0	2.015	-2.337	0	0	0	0
DB03428	SU9516	1.576	-1.1	0.059	0	0	0	1.962	0.272	0.564	0	0	0	1.669	-1.444	0.043	0	0	0	1.847	0.454	0.676	0	0	0
DB03431		1.425	0.579	0.714	2	0.011	0.041	1.786	0.961	0.926	0	0	0	1.493	-0.111	0.335	4	0.012	0.082	1.643	0.99	0.956	0	0	0
DB03435	Uridine-5'-Diphosphate	2.072	-0.357	0.322	0	0	0	2.291	-0.38	0.336	0	0	0	2.034	-2.055	0	0	0	0	2.015	-3.229	0	0	0	0
DB03439	4,6-dideoxy-4-amino-alpha-D-glucose	2.784	2.632	0.99	0	0	0	2.966	2.573	0.985	0	0	0	2.827	2.62	0.983	0	0	0	2.859	2.477	0.983	0	0	0
DB03444	(3e)-6'-Bromo-2,3'-Biindole-2',3(1h,1'h)-Dione 3-Oxime	1.613	-0.244	0.299	2	0.014	0.2	1.929	0.181	0.479	0	0	0	1.768	0.351	0.604	1	0.003	0.1	1.865	1.351	0.987	0	0	0
DB03448	2'-Deoxyuridine 3'-Monophosphate	2.56	0.306	0.526	0	0	0	2.811	0.402	0.548	0	0	0	2.66	0.506	0.595	0	0	0	2.704	0.591	0.59	0	0	0
DB03449	N-(4-(2-((3-Chlorophenylmethyl)Amino)Ethyl)Phenyl)-2-Thiophecarboxamidine	1.978	-1.232	0.068	0	0	0	2.335	1.163	0.939	0	0	0	1.98	-2.626	0	0	0	0	2.006	-1.986	0	0	0	0
DB03461	2'-Monophosphoadenosine 5'-Diphosphoribose	1.907	1.681	0.952	0	0	0	2.092	1.471	0.933	0	0	0	1.85	-2.539	0.005	3	0.009	0.103	1.884	-2.373	0.004	1	0.003	0.034
DB03466	BMS184394	2.082	-0.038	0.524	0	0	0	2.318	-0.032	0.548	0	0	0	2.061	-1.436	0	0	0	0	2.063	-1.134	0.002	0	0	0
DB03467	Naringenin	1.971	-1.438	0.04	0	0	0	2.232	-0.265	0.407	0	0	0	1.993	-3.113	0	0	0	0	2.021	-1.945	0.002	1	0.003	0.167
DB03468	1,2,3,4-Tetrahydro-Isoquinoline-7-Sulfonic Acid Amide	2.485	0.827	0.75	0	0	0	2.876	1.389	0.855	0	0	0	2.639	1.07	0.77	0	0	0	2.734	1.358	0.835	0	0	0
DB03490	3-Pyridin-4-Yl-2,4-Dihydro-Indeno[1,2-.C.]Pyrazole	1.716	-1.003	0.07	0	0	0	2.064	-0.037	0.365	0	0	0	1.721	-2.264	0.013	0	0	0	1.901	-0.204	0.251	0	0	0
DB03496	Alvocidib	1.294	1.524	0.949	0	0	0	1.584	0.452	0.663	0	0	0	1.361	0.832	0.85	3	0.008	0.031	1.495	2.243	0.999	1	0.002	0.01
DB03499	Malate Ion	2.112	-0.229	0.476	0	0	0	2.429	0.308	0.867	0	0	0	2.078	-1.017	0.003	0	0	0	2.054	-1.127	0	0	0	0
DB03501	Galactose-uridine-5'-diphosphate	2.096	-0.701	0.097	0	0	0	2.338	-0.639	0.177	0	0	0	2.054	-1.32	0	0	0	0	2.048	-1.273	0	0	0	0
DB03510	6-O-Phosphoryl Inosine Monophosphate	2.082	-0.698	0.063	0	0	0	2.373	-0.308	0.476	0	0	0	2.044	-1.335	0	0	0	0	2.045	-1.313	0	0	0	0
DB03535	Z-Pro-Prolinal	2.112	-0.408	0.345	0	0	0	2.373	-0.26	0.553	0	0	0	2.082	-1.073	0	0	0	0	2.051	-1.237	0	0	0	0
DB03541	10-Propargyl-5,8-Dideazafolic Acid	2.104	-0.143	0.521	0	0	0	2.313	-0.39	0.332	0	0	0	2.051	-1.327	0	0	0	0	2.033	-1.442	0	0	0	0
DB03559	Cyclohexylformamide	2.096	-0.778	0.058	0	0	0	2.383	-0.46	0.443	0	0	0	2.064	-1.253	0	0	0	0	2.036	-1.371	0	0	0	0
DB03566	Spermidine	2.014	0.266	0.588	0	0	0	2.233	0.408	0.689	0	0	0	2.003	-2.503	0.004	0	0	0	1.994	-3.32	0	0	0	0
DB03575	Phencyclidine	2.088	-0.454	0.257	0	0	0	2.332	-0.232	0.454	0	0	0	2.044	-1.851	0	0	0	0	2.012	-2.061	0	1	0.003	0.25
DB03585	Oxyphenbutazone	1.856	0.305	0.554	1	0.007	0.143	2.08	0.164	0.547	0	0	0	1.93	0.262	0.535	0	0	0	1.962	0.483	0.757	0	0	0
DB03597	Gamma-Glutamyl[S-(2-Iodobenzyl)Cysteinyl]Glycine	2.096	-0.16	0.441	0	0	0	2.325	-0.248	0.414	1	0.004	0.333	2.047	-1.575	0	0	0	0	2.033	-1.572	0	0	0	0
DB03598	Al-6629, [2h-Thieno[3,2-E]-1,2-Thiazine-6-Sulfonamide,2-(3-Methoxyphenyl)-3-(4-Morpholinyl)-, 1,1-Dioxide]	2.104	-0.722	0.086	0	0	0	2.459	-0.162	0.715	0	0	0	2.071	-1.176	0	0	0	0	2.063	-1.181	0	0	0	0
DB03600	Capric acid	2.06	-0.809	0.031	1	0.008	0.5	2.335	-0.53	0.252	0	0	0	2.058	-1.168	0	0	0	0	2.039	-1.216	0	0	0	0
DB03602	S-Benzyl-Glutathione	2.112	-0.578	0.158	0	0	0	2.408	-0.28	0.621	0	0	0	2.065	-1.203	0	0	0	0	2.054	-1.23	0	0	0	0
DB03604	Tiratricol	1.948	0.126	0.519	0	0	0	2.158	-0.443	0.367	0	0	0	1.997	-0.573	0.261	0	0	0	1.991	-1.394	0.066	0	0	0
DB03606	(S)-Rolipram	2.044	-0.668	0.192	0	0	0	2.277	-0.422	0.336	0	0	0	2.014	-2.746	0	0	0	0	2.006	-2.223	0	0	0	0
DB03608	Diminazene	2.007	0.58	0.698	0	0	0	2.174	-0.968	0.163	0	0	0	2.003	-1.854	0.026	0	0	0	1.985	-3.021	0	0	0	0
DB03615	Ribostamycin	2.06	-0.378	0.387	0	0	0	2.259	-0.695	0.122	0	0	0	1.966	-1.609	0	1	0.003	1	2.015	-1.089	0	0	0	0
DB03619	Deoxycholic Acid	2.059	0.632	0.73	0	0	0	2.217	-0.895	0.144	0	0	0	2.027	-1.847	0.002	0	0	0	2.039	-1.331	0.01	0	0	0
DB03633	Lpc-Ether	2.104	-0.684	0.125	0	0	0	2.395	-0.401	0.5	0	0	0	2.051	-1.303	0	0	0	0	2.057	-1.202	0	0	0	0
DB03643	CRA_1144	2.075	-0.83	0.019	0	0	0	2.378	-0.477	0.399	0	0	0	2.061	-1.201	0	0	0	0	2.042	-1.228	0	0	0	0
DB03649	[{(5-Chloro-2-Pyridinyl)Amino} Methylene]-1,1-Bisphosphonate	2.097	-0.063	0.507	0	0	0	2.309	-0.433	0.273	0	0	0	2.014	-1.931	0	0	0	0	2.012	-1.902	0	0	0	0
DB03660	4-Iodo-L-phenylalanine	2.045	-0.943	0.016	1	0.008	0.5	2.369	-0.097	0.649	0	0	0	2.054	-1.286	0	0	0	0	2.03	-1.444	0	0	0	0
DB03661	Cysteinesulfonic Acid	1.914	-0.754	0.198	1	0.007	0.143	2.088	-2.24	0.011	0	0	0	1.926	-3.538	0	0	0	0	1.95	-3.122	0	1	0.003	0.143
DB03670	2-(Oxalyl-Amino)-4,5,6,7-Tetrahydro-Thieno[2,3-C]Pyridine-3-Carboxylic Acid	1.985	-0.856	0.107	0	0	0	2.24	-0.385	0.339	0	0	0	1.983	-2.093	0	0	0	0	2.012	-1.373	0.001	0	0	0
DB03674		2.067	-0.499	0.19	0	0	0	2.343	-0.051	0.605	0	0	0	2.027	-1.607	0	0	0	0	2.036	-1.398	0	0	0	0
DB03680	Tartronate	2.134	-0.827	0.1	0	0	0	2.489	-0.421	0.615	0	0	0	2.095	-1.195	0	0	0	0	2.066	-1.329	0	0	0	0
DB03685	Uridine monophosphate	2.066	0.403	0.659	0	0	0	2.246	-0.567	0.291	0	0	0	2.034	-2.126	0.002	0	0	0	2.024	-2.576	0	0	0	0
DB03693	N-(2-Aminoethyl)-5-Chloroisoquinoline-8-Sulfonamide	1.778	-0.325	0.25	0	0	0	2.043	-0.125	0.323	0	0	0	1.824	-0.831	0.112	0	0	0	1.919	0.111	0.386	0	0	0
DB03707	S-Ethyl-N-Phenyl-Isothiourea	2.075	-0.156	0.463	0	0	0	2.313	-0.155	0.496	0	0	0	2.024	-1.645	0	0	0	0	2.03	-1.575	0	0	0	0
DB03721	N-acetyl-alpha-neuraminic acid	1.928	-0.963	0.141	0	0	0	2.16	-0.695	0.258	0	0	0	1.98	-1.717	0.029	0	0	0	1.964	-3.263	0	0	0	0
DB03728	p-Chlorobenzoic acid	2.104	-0.776	0.069	0	0	0	2.459	-0.175	0.725	0	0	0	2.068	-1.191	0	0	0	0	2.063	-1.205	0	0	0	0
DB03731	S-2-(Boronoethyl)-L-Cysteine	2.09	-0.756	0.064	0	0	0	2.386	-0.393	0.491	0	0	0	2.058	-1.283	0	0	0	0	2.051	-1.262	0	0	0	0
DB03740	N-acetyl-alpha-D-glucosamine	2.036	0.261	0.59	0	0	0	2.278	0.935	0.847	0	0	0	1.993	-3.237	0	0	0	0	2.009	-2.442	0.001	0	0	0
DB03747	3ar,5r,6s,7r,7ar-5-Hydroxymethyl-2-Methyl-5,6,7,7a-Tetrahydro-3ah-Pyrano[3,2-D]Thiazole-6,7-Diol	2.075	-0.537	0.178	0	0	0	2.33	-0.302	0.399	0	0	0	2.048	-1.413	0	0	0	0	2.018	-1.816	0	0	0	0
DB03748	Methyl-[4-(4-Piperidine-1-Ylmethyl-Phenyl)-Cyclohexyl]-Carbaminic Acid-(4-Chlorophenyl)-Ester	1.948	-0.881	0.121	0	0	0	2.163	-0.983	0.064	0	0	0	1.918	-2.764	0	1	0.003	0.5	2	-1.18	0.003	0	0	0
DB03749	4-(1h-Imidazol-4-Yl)-3-(5-Ethyl-2,4-Dihydroxy-Phenyl)-1h-Pyrazole	1.828	0	0.377	0	0	0	2.073	0.031	0.408	0	0	0	1.898	-0.019	0.359	0	0	0	1.949	0.362	0.609	0	0	0
DB03754	Tromethamine	2	-0.562	0.265	0	0	0	2.186	-1.361	0.066	0	0	0	1.987	-3.455	0	0	0	0	1.991	-3.579	0	0	0	0
DB03758	Radicicol	1.816	-0.568	0.157	0	0	0	2.03	-0.992	0.091	0	0	0	1.902	-0.44	0.18	1	0.003	0.25	1.932	-0.203	0.2	0	0	0
DB03759	FG-9041	2.585	6.487	0.998	0	0	0	2.846	5.989	1	0	0	0	2.631	6.559	0.996	0	0	0	2.749	7.336	1	0	0	0
DB03760	Dihydrolipoic Acid	2.059	-0.353	0.31	0	0	0	2.303	-0.149	0.491	0	0	0	2.031	-1.691	0	0	0	0	2.021	-1.982	0	0	0	0
DB03766	Propanoic acid	2.037	-0.626	0.203	0	0	0	2.294	0.035	0.562	0	0	0	2.051	-1.725	0.002	0	0	0	2.012	-2.481	0	2	0.006	0.5
DB03771	Allyl-{4-[3-(4-Bromo-Phenyl)-Benzofuran-6-Yloxy]-but-2-Enyl}-Methyl-Amine	1.948	-0.966	0.105	0	0	0	2.163	-1.012	0.057	0	0	0	1.918	-2.878	0	1	0.003	0.5	2	-1.208	0.009	0	0	0
DB03773	alpha-D-quinovopyranose	2.91	2.043	0.981	0	0	0	3.086	1.847	0.978	0	0	0	2.908	1.717	0.956	0	0	0	2.958	1.865	0.981	0	0	0
DB03777	Rbt205 Inhibitor	1.637	0.6	0.747	1	0.007	0.071	1.935	0.59	0.793	0	0	0	1.765	0.644	0.833	0	0	0	1.896	1.944	1	0	0	0
DB03783	Phenacetin	2.707	0.349	0.509	0	0	0	3.009	0.644	0.632	0	0	0	2.761	0.319	0.495	0	0	0	2.826	0.518	0.563	0	0	0
DB03785	(3r,5r)-7-((1r,2r,6s,8r,8as)-2,6-Dimethyl-8-{[(2r)-2-Methylbutanoyl]Oxy}-1,2,6,7,8,8a-Hexahydronaphthalen-1-Yl)-3,5-Dihydroxyheptanoic Acid	2.082	-0.684	0.081	0	0	0	2.433	0.023	0.806	0	0	0	2.082	-1.015	0	0	0	0	2.057	-1.119	0	0	0	0
DB03793	Benzoic Acid	2.029	0.876	0.801	0	0	0	2.203	-0.511	0.308	0	0	0	1.983	-3.157	0	1	0.003	0.167	1.985	-3.541	0	0	0	0
DB03796	Palmitic Acid	1.916	-2.187	0.015	0	0	0	2.169	-0.767	0.235	0	0	0	1.977	-2.864	0	0	0	0	2.006	-1.942	0.01	0	0	0
DB03800	Deoxyuridine monophosphate	2.105	-0.521	0.243	0	0	0	2.358	-0.477	0.394	0	0	0	2.068	-1.092	0	0	0	0	2.042	-1.152	0	0	0	0
DB03801	Lysine Nz-Carboxylic Acid	1.754	-2.403	0.015	0	0	0	2.129	-0.36	0.239	0	0	0	1.782	-2.408	0.008	0	0	0	1.907	-1.324	0.054	1	0.003	0.5
DB03808	Hexamidine	2.03	-0.971	0.08	0	0	0	2.316	-0.008	0.577	0	0	0	2.031	-1.798	0	1	0.003	0.333	2.036	-1.765	0	0	0	0
DB03814	2-(N-Morpholino)-Ethanesulfonic Acid	1.89	0.083	0.489	0	0	0	2.049	-1.879	0.041	0	0	0	1.921	-1.663	0.037	1	0.003	0.077	1.971	0.083	0.499	0	0	0
DB03837	Morpholine-4-Carboxylic Acid (1-(3-Benzenesulfonyl-1-Phenethylallylcarbamoyl)-3-Methylbutyl)-Amide	2	-1.546	0.028	1	0.007	0.25	2.311	0.47	0.781	0	0	0	2.017	-2.11	0	0	0	0	2.039	-2.151	0.001	0	0	0
DB03847	Gamma-Carboxy-Glutamic Acid	2.066	0.4	0.688	0	0	0	2.264	-0.268	0.386	0	0	0	2.03	-2.176	0.002	0	0	0	2.021	-2.273	0	0	0	0
DB03849	Cilomilast	2.045	-0.882	0.026	0	0	0	2.335	-0.276	0.451	0	0	0	2.017	-1.763	0	0	0	0	2.018	-1.579	0	0	0	0
DB03851	Carbazole Butanoic Acid	2.074	-0.559	0.185	0	0	0	2.338	-0.167	0.538	0	0	0	2.054	-1.379	0	0	0	0	2.042	-1.423	0	0	0	0
DB03854	Pentane-1,5-Diamine	2.071	0.892	0.834	0	0	0	2.322	1.639	0.954	0	0	0	2.047	-1.755	0.031	0	0	0	2.003	-3.706	0	0	0	0
DB03856	L-Eflornithine	2.06	-0.313	0.454	0	0	0	2.315	-0.279	0.558	0	0	0	2.048	-0.901	0.005	0	0	0	2.036	-0.946	0	0	0	0
DB03861	(2r,3r,4s,5r)-2-Acetamido-3,4-Dihydroxy-5-Hydroxymethyl-Piperidinium	2.119	-0.742	0.145	0	0	0	2.438	-0.384	0.631	0	0	0	2.051	-1.313	0	0	0	0	2.045	-1.322	0	0	0	0
DB03865	6-Chloro-2-(2-Hydroxy-Biphenyl-3-Yl)-1h-Indole-5-Carboxamidine	1.971	-0.502	0.267	0	0	0	2.152	-1.581	0.063	2	0.008	0.333	1.983	-2.862	0.001	0	0	0	1.997	-2.425	0.003	1	0.003	0.167
DB03876	Thieno[2,3-B]Pyridine-2-Carboxamidine	2.067	-0.701	0.092	0	0	0	2.296	-0.726	0.094	1	0.004	0.5	2.054	-1.247	0	0	0	0	2.042	-1.255	0	0	0	0
DB03880	Batimastat	1.979	1.206	0.884	0	0	0	2.066	-2.597	0.005	2	0.008	0.154	2.003	0.255	0.587	0	0	0	2	-0.197	0.411	0	0	0
DB03884	Phenylpyruvic acid	2.112	-0.66	0.121	0	0	0	2.378	-0.532	0.345	0	0	0	2.058	-1.26	0	0	0	0	2.045	-1.276	0	0	0	0
DB03886	Biopterin	2.09	-0.686	0.098	0	0	0	2.356	-0.476	0.368	0	0	0	2.031	-1.44	0	1	0.003	0.5	2.051	-1.222	0	0	0	0
DB03888	N-Allyl-6-{[3-(4-bromophenyl)-1-methyl-1H-indazol-6-yl]oxy}-N-methyl-1-hexanamine	1.948	-0.972	0.123	0	0	0	2.163	-1.024	0.058	0	0	0	1.918	-2.978	0	1	0.003	0.5	2	-1.234	0.005	0	0	0
DB03900	2-Methyl-2-Propanol	1.956	0.776	0.842	0	0	0	2.094	-0.313	0.206	0	0	0	1.926	-0.511	0.159	0	0	0	1.955	-0.326	0.219	0	0	0
DB03902	Oxalic Acid	2.917	0.977	0.799	0	0	0	3.099	0.971	0.78	0	0	0	2.928	0.852	0.729	0	0	0	2.955	0.902	0.757	0	0	0
DB03904	Urea	1.868	-0.484	0.195	0	0	0	2.102	-0.55	0.201	0	0	0	1.899	-1.036	0.081	1	0.003	0.25	1.97	-0.136	0.273	0	0	0
DB03909	Adenosine-5'-[Beta, Gamma-Methylene]Triphosphate	1.92	-2.181	0.008	0	0	0	2.131	-2.307	0.009	0	0	0	1.966	-3.133	0.001	0	0	0	2.006	-1.944	0.007	0	0	0
DB03910	S,S'-(1,3-Phenylene-Bis(1,2-Ethanediyl))Bis-Isothiourea	1.963	-0.756	0.194	0	0	0	2.239	0.469	0.702	0	0	0	1.932	-4.777	0	0	0	0	1.988	-2.611	0.002	0	0	0
DB03921	4-(3-Pyridin-2-Yl-1h-Pyrazol-4-Yl)Quinoline	1.825	0.357	0.606	0	0	0	2.047	0.006	0.44	0	0	0	1.899	0.204	0.513	0	0	0	1.958	0.911	0.946	0	0	0
DB03925	Freselestat	2.433	2.61	0.954	0	0	0	2.755	2.851	0.962	0	0	0	2.646	3.554	0.987	0	0	0	2.701	3.498	0.985	0	0	0
DB03929	D-Serine	2.067	0.198	0.605	0	0	0	2.244	-0.764	0.148	0	0	0	2.034	-1.64	0	0	0	0	2.03	-1.851	0.001	0	0	0
DB03940	Oxamic Acid	2.045	0.368	0.678	0	0	0	2.236	-0.447	0.312	0	0	0	1.993	-1.956	0	0	0	0	2.009	-1.44	0	0	0	0
DB03946	3,4-Dihydroxybenzoic Acid	2.051	0.333	0.609	0	0	0	2.371	2.907	0.994	0	0	0	2.037	-2.126	0.005	0	0	0	2.015	-3.011	0	0	0	0
DB03948	6-Chloropurine Riboside, 5'-Monophosphate	2.037	-0.231	0.392	0	0	0	2.3	0.215	0.742	0	0	0	2.027	-1.673	0.001	0	0	0	2.003	-1.912	0	1	0.003	0.5
DB03958	7-methyl-guanosine-5'-triphosphate-5'-guanosine	2.075	-0.615	0.132	0	0	0	2.378	-0.021	0.715	0	0	0	2.054	-1.238	0	0	0	0	2.036	-1.434	0	0	0	0
DB03959	N,O6-Disulfo-Glucosamine	2.074	0.073	0.53	0	0	0	2.272	-0.534	0.274	1	0.004	0.25	2.027	-2.518	0	0	0	0	2.03	-1.766	0	0	0	0
DB03963	S-(Dimethylarsenic)Cysteine	1.882	-3.385	0	0	0	0	2.166	-1.24	0.097	0	0	0	1.963	-3.591	0	0	0	0	1.988	-2.899	0	0	0	0
DB03975	Mercuribenzoic Acid	2.067	-0.742	0.077	0	0	0	2.318	-0.553	0.204	0	0	0	2.041	-1.423	0	0	0	0	2.027	-1.423	0	0	0	0
DB03976	Phosphorylisopropane	2.09	-0.824	0.034	0	0	0	2.429	-0.233	0.694	0	0	0	2.061	-1.229	0	0	0	0	2.063	-1.153	0	0	0	0
DB03977	N-Trimethyllysine	1.963	0.54	0.741	0	0	0	2.112	-0.484	0.21	0	0	0	1.942	-0.72	0.168	0	0	0	1.973	-0.194	0.246	0	0	0
DB03978	Tyrosinal	2.06	-0.732	0.079	0	0	0	2.305	-0.568	0.177	0	0	0	2.041	-1.424	0	0	0	0	2.018	-1.643	0	0	0	0
DB03981	1,4-Dideoxy-5-Dehydro-O2-Sulfo-Glucuronic Acid	2.104	-0.587	0.179	0	0	0	2.416	-0.222	0.709	0	0	0	2.058	-1.182	0	0	0	0	2.057	-1.135	0	0	0	0
DB03991	2-Deoxy-2,3-Dehydro-N-Acetyl-Neuraminic Acid	2.617	1.11	0.809	0	0	0	2.918	1.319	0.847	0	0	0	2.703	1.089	0.775	0	0	0	2.793	1.348	0.845	0	0	0
DB04000	Bromo-Willardiine	2.132	1.568	0.958	0	0	0	2.413	2.308	0.989	0	0	0	2.068	-1.575	0.011	0	0	0	2.048	-2.082	0	0	0	0
DB04001	6-(Oxalyl-Amino)-1h-Indole-5-Carboxylic Acid	2.03	-0.196	0.411	0	0	0	2.249	-0.379	0.339	0	0	0	2.01	-1.547	0.001	0	0	0	2.024	-1.281	0.001	0	0	0
DB04006	[2-Amino-6-(2,6-Difluoro-Benzoyl)-Imidazo[1,2-a]Pyridin-3-Yl]-Phenyl-Methanone	1.701	-1.981	0.018	0	0	0	2.073	-0.455	0.195	0	0	0	1.769	-2.144	0.02	0	0	0	1.901	-0.55	0.104	0	0	0
DB04014	Alsterpaullone	1.584	-1.181	0.066	2	0.015	0.4	1.975	0.196	0.504	0	0	0	1.663	-1.449	0.037	0	0	0	1.864	0.443	0.678	0	0	0
DB04016	2-[3-({Methyl[1-(2-Naphthoyl)Piperidin-4-Yl]Amino}Carbonyl)-2-Naphthyl]-1-(1-Naphthyl)-2-Oxoethylphosphonic Acid	2.455	2.323	0.932	0	0	0	2.7	1.933	0.899	0	0	0	2.612	2.903	0.962	0	0	0	2.749	3.293	0.983	0	0	0
DB04018	S-Isopropyl-Isothiourea	2.075	-0.151	0.462	0	0	0	2.313	-0.131	0.512	0	0	0	2.024	-1.602	0	0	0	0	2.03	-1.598	0	0	0	0
DB04020	4-(2-{[4-{[3-(4-Chlorophenyl)Propyl]Sulfanyl}-6-(1-Piperazinyl)-1,3,5-Triazin-2-Yl]Amino}Ethyl)Phenol	1.679	-1.592	0.036	0	0	0	2.03	-0.402	0.195	0	0	0	1.81	-0.963	0.102	0	0	0	1.898	-0.196	0.234	0	0	0
DB04044	4-{2-[(3-Nitrobenzoyl)Amino]Phenoxy}Phthalic Acid	2.067	-0.516	0.215	0	0	0	2.352	0.096	0.704	0	0	0	2.041	-1.803	0	0	0	0	2.024	-1.725	0	0	0	0
DB04059	8-(Pyrimidin-2-Ylamino)Naphthalene-2-Carboximidamide	1.985	-0.887	0.137	0	0	0	2.199	-1.052	0.129	1	0.004	0.2	2	-3.011	0.001	0	0	0	2.024	-1.963	0.009	0	0	0
DB04066	para-Coumaric Acid	1.801	-0.117	0.321	0	0	0	2.086	0.736	0.898	0	0	0	1.886	0.003	0.361	1	0.003	0.071	1.882	-0.43	0.127	0	0	0
DB04077		1.923	-0.774	0.206	1	0.007	0.1	2.108	-1.541	0.079	1	0.004	0.1	1.96	-2.138	0.008	0	0	0	1.98	-1.74	0.037	0	0	0
DB04083	N'-Pyridoxyl-Lysine-5'-Monophosphate	2.051	-0.162	0.411	0	0	0	2.288	0.155	0.585	0	0	0	2.037	-2.302	0.001	0	0	0	2.006	-3.193	0	0	0	0
DB04092	Apstatin	2.052	-0.758	0.096	0	0	0	2.313	-0.391	0.315	0	0	0	2.02	-2.09	0	0	0	0	2.021	-1.872	0	0	0	0
DB04099	Deamido-Nad+	2.096	0.298	0.679	0	0	0	2.376	0.886	0.94	0	0	0	2.058	-1.433	0	0	0	0	2.045	-1.43	0	0	0	0
DB04105	N-Heptylformamide	2.096	-0.926	0.02	0	0	0	2.415	-0.518	0.469	0	0	0	2.075	-1.219	0	0	0	0	2.045	-1.338	0	0	0	0
DB04107	[(1-{2[(4-Carbamimidoyl-Phenylamino)-Methyl]-1-Methyl-1h-Benzoimidazol-5-Yl}-Cyclopropyl)-Pyridin-2-Yl-Methyleneaminooxy]-Acetic Acid Ethyl Ester	2	-0.382	0.313	0	0	0	2.195	-1.049	0.143	0	0	0	1.997	-2.674	0.001	0	0	0	2.003	-2.736	0	0	0	0
DB04126	N-[1-Hydroxycarboxyethyl-Carbonyl]Leucylamino-2-Methyl-Butane	2.037	-0.925	0.03	0	0	0	2.343	-0.064	0.644	1	0.004	0.5	2.02	-1.707	0	0	0	0	2.039	-1.379	0	0	0	0
DB04129	Willardiine	2.133	1.034	0.914	0	0	0	2.415	1.54	0.973	0	0	0	2.068	-1.475	0.003	0	0	0	2.054	-1.633	0	0	0	0
DB04132	S-Hexylglutathione	2.066	0.479	0.714	0	0	0	2.2	-1.418	0.033	0	0	0	2.007	-2.84	0	0	0	0	2.009	-2.358	0	0	0	0
DB04137	Guanosine-5'-Triphosphate	1.921	0.612	0.706	1	0.007	0.125	2.117	-0.11	0.468	0	0	0	1.95	-0.808	0.193	0	0	0	1.947	-1.849	0.027	0	0	0
DB04140	1-Benzyl-3-(4-Methoxy-Benzenesulfonyl)-6-Oxo-Hexahydro-Pyrimidine-4-Carboxylic Acid Hydroxyamide	2.037	-0.197	0.372	0	0	0	2.23	-1.012	0.125	1	0.004	0.25	2.054	-1.77	0.026	0	0	0	2.045	-2	0.009	0	0	0
DB04141	2-Hexyloxy-6-Hydroxymethyl-Tetrahydro-Pyran-3,4,5-Triol	1.925	1.748	0.955	0	0	0	2.159	2.757	0.998	0	0	0	1.922	-0.797	0.187	1	0.003	0.071	1.908	-2.477	0.003	0	0	0
DB04147	Lauryl Dimethylamine-N-Oxide	1.873	-0.347	0.322	0	0	0	2.054	-1.793	0.037	0	0	0	1.864	-4.112	0	1	0.003	0.1	1.982	0.658	0.727	0	0	0
DB04149	(R)-Rolipram	2.044	-0.619	0.202	0	0	0	2.277	-0.398	0.335	0	0	0	2.014	-2.434	0	0	0	0	2.006	-2.427	0	0	0	0
DB04152	2-Amino-3-(3-Hydroxy-7,8-Dihydro-6h-Cyclohepta[D]-4-Isoxazolyl)Propionic Acid	2.118	1.49	0.94	0	0	0	2.387	2.161	0.986	0	0	0	2.061	-1.748	0.013	0	0	0	2.051	-1.75	0.001	0	0	0
DB04160	Pyrophosphoric acid	2.074	0.473	0.703	0	0	0	2.299	0.331	0.672	0	0	0	2.02	-2.246	0	0	0	0	2.021	-2.324	0	0	0	0
DB04163	5-Phenylsulfanyl-2,4-Quinazolinediamine	2.082	-0.668	0.084	0	0	0	2.356	-0.378	0.409	0	0	0	2.041	-1.397	0	1	0.003	0.5	2.051	-1.249	0	0	0	0
DB04185	Norvaline	2.104	-0.955	0.031	0	0	0	2.438	-0.602	0.509	0	0	0	2.078	-1.255	0	0	0	0	2.045	-1.406	0	0	0	0
DB04186	N'-(Pyrrolidino[2,1-B]Isoindolin-4-On-8-Yl)-N-(Pyridin-2-Yl)Urea	1.612	-0.964	0.092	0	0	0	1.929	-0.515	0.151	0	0	0	1.682	-1.259	0.042	0	0	0	1.855	0.305	0.567	0	0	0
DB04200	Matairesinol	2.037	-0.819	0.02	0	0	0	2.391	0.029	0.794	0	0	0	2.054	-1.111	0	0	0	0	2.066	-0.981	0	0	0	0
DB04204	[(4-{4-[4-(Difluoro-Phosphono-Methyl)-Phenyl]-Butyl}-Phenyl)-Difluoro-Methyl]-Phosphonic Acid	1.985	-0.815	0.105	0	0	0	2.24	-0.406	0.327	0	0	0	1.983	-1.778	0	0	0	0	2.012	-1.26	0	0	0	0
DB04205	Thymidine-3',5'-Diphosphate	1.97	-1.35	0.021	0	0	0	2.202	-1.175	0.05	0	0	0	1.983	-2.65	0	0	0	0	2.018	-1.602	0	0	0	0
DB04209	Dequalinium	1.81	-0.296	0.245	0	0	0	2.064	-0.069	0.351	0	0	0	1.936	0.438	0.693	0	0	0	1.941	0.158	0.446	0	0	0
DB04214	4-Nitrophenyl Phosphate	2.029	-0.82	0.148	0	0	0	2.268	-0.289	0.4	0	0	0	2.003	-2.883	0	0	0	0	2.027	-2.039	0	0	0	0
DB04215	CRA_9076	2.052	-0.499	0.259	0	0	0	2.282	-0.442	0.297	0	0	0	2.041	-1.546	0.001	0	0	0	2.018	-1.733	0	0	0	0
DB04216	Quercetin	1.348	0.381	0.591	2	0.009	0.021	1.561	-0.812	0.116	4	0.012	0.042	1.38	-0.171	0.321	3	0.008	0.032	1.522	1.212	0.98	1	0.002	0.011
DB04223	Nitroarginine	1.963	-0.832	0.178	0	0	0	2.239	0.478	0.724	0	0	0	1.932	-4.412	0	0	0	0	1.988	-2.752	0	0	0	0
DB04224	Oleic Acid	1.757	-2.226	0.013	0	0	0	2.008	-1.831	0.036	0	0	0	1.883	-1.424	0.071	0	0	0	1.951	0.767	0.762	0	0	0
DB04228	(2r)-Amino(3,5-Dihydroxyphenyl)Acetic Acid	2.104	-0.568	0.188	0	0	0	2.485	0.369	0.846	0	0	0	2.092	-1.037	0	0	0	0	2.072	-1.096	0	0	0	0
DB04233	(Hydroxyethyloxy)Tri(Ethyloxy)Octane	1.949	-0.745	0.184	0	0	0	2.161	-0.946	0.146	0	0	0	1.919	-3.424	0	0	0	0	2.003	-1.222	0.039	0	0	0
DB04242	P-Hydroxybenzoic Acid	2.042	0.657	0.7	0	0	0	2.299	1.9	0.967	0	0	0	2.03	-1.877	0.015	0	0	0	1.994	-3.515	0	0	0	0
DB04270	(S)-3-(4-(2-Carbazol-9-Yl-Ethoxy)-Phenyl)-2-Ethoxy-Propionic Acid	1.97	-0.413	0.295	0	0	0	2.175	-0.908	0.176	0	0	0	1.993	-1.865	0.016	0	0	0	2.012	-1.525	0.037	0	0	0
DB04272	Citric acid	1.789	1.608	0.98	0	0	0	1.95	0.21	0.509	1	0.004	0.034	1.826	0.793	0.892	1	0.003	0.034	1.864	0.655	0.894	0	0	0
DB04275	N-acetylserotonin	2.03	1.532	0.93	0	0	0	2.282	2.079	0.978	0	0	0	1.986	-1.864	0.018	0	0	0	2.009	-1.234	0.058	0	0	0
DB04288	2-[Trans-(4-Aminocyclohexyl)Amino]-6-(Benzyl-Amino)-9-Cyclopentylpurine	1.716	-1.039	0.076	0	0	0	2.064	-0.074	0.359	0	0	0	1.721	-1.583	0.025	0	0	0	1.901	-0.213	0.24	0	0	0
DB04297	7-[4-(Dimethylamino)Phenyl]-N-Hydroxy-4,6-Dimethyl-7-Oxo-2,4-Heptadienamide	1.559	-0.01	0.416	0	0	0	1.902	0.512	0.729	0	0	0	1.711	0.369	0.615	0	0	0	1.829	1.013	0.993	1	0.003	0.077
DB04299	Maleic Acid	2.044	-0.458	0.256	0	0	0	2.252	-0.713	0.148	0	0	0	2.01	-1.87	0	0	0	0	2.015	-1.587	0	0	0	0
DB04306	5-[(4-Methylphenyl)Sulfanyl]-2,4-Quinazolinediamine	2.067	-0.228	0.381	0	0	0	2.325	0.311	0.701	0	0	0	2.007	-2.646	0	1	0.003	0.333	2.03	-2.065	0	0	0	0
DB04307	5-Hydroxy-N-Propargyl-1(R)-Aminoindan	2.104	-0.98	0.019	0	0	0	2.425	-0.657	0.436	0	0	0	2.078	-1.288	0	0	0	0	2.057	-1.379	0	0	0	0
DB04310	2-[(Formyl-Hydroxy-Amino)-Methyl]-Heptanoic Acid [1-(2-Hydroxymethyl-Pyrrolidine-1-Carbonyl)-2-Methyl-Propyl]-Amide	1.9	-0.317	0.346	0	0	0	2.1	-0.928	0.184	1	0.004	0.125	1.963	-0.703	0.227	0	0	0	1.95	-1.981	0.018	0	0	0
DB04315	Guanosine-5'-Diphosphate	1.636	0.179	0.516	1	0.007	0.045	1.862	-1.101	0.068	1	0.004	0.045	1.729	-0.29	0.216	3	0.01	0.136	1.771	-0.322	0.139	2	0.006	0.091
DB04324	Ovalicin	2.075	-0.494	0.211	0	0	0	2.258	-0.932	0.035	0	0	0	2.037	-1.36	0	0	0	0	2.021	-1.589	0	0	0	0
DB04325	Phenethylamine	2.082	-0.854	0.027	0	0	0	2.373	-0.531	0.339	0	0	0	2.061	-1.225	0	0	0	0	2.036	-1.322	0	0	0	0
DB04326	Dihydroxyacetone phosphate	2.03	-0.304	0.339	0	0	0	2.261	-0.126	0.482	0	0	0	1.993	-2.573	0	0	0	0	2.006	-2.227	0	0	0	0
DB04338	SB220025	1.866	0.434	0.651	0	0	0	2.056	-0.152	0.317	0	0	0	1.939	0.439	0.671	1	0.003	0.5	1.994	0.834	0.969	0	0	0
DB04339	Carbocisteine	2.098	-0.447	0.402	0	0	0	2.289	-0.79	0.095	0	0	0	2.055	-1.173	0	0	0	0	2.048	-1.128	0	0	0	0
DB04360	Benzo[B]Thiophene-2-Boronic Acid	2.075	-0.84	0.019	0	0	0	2.322	-0.757	0.082	0	0	0	2.037	-1.351	0	0	0	0	2.03	-1.362	0	0	0	0
DB04365	Arecoline	2.292	6.771	1	0	0	0	2.661	7.915	1	0	0	0	2.38	8.558	1	0	0	0	2.451	10.205	0.999	0	0	0
DB04367	Debromohymenialdisine	2	0.575	0.706	0	0	0	2.245	0.812	0.81	0	0	0	2.007	-1.179	0.074	0	0	0	2.042	-0.155	0.42	0	0	0
DB04368	Bb-3497	2.059	-0.546	0.23	0	0	0	2.295	-0.399	0.33	1	0.004	0.333	2.044	-1.752	0	0	0	0	2.033	-1.755	0	0	0	0
DB04377	Meglutol	2.083	-0.82	0.015	0	0	0	2.453	-0.313	0.683	0	0	0	2.082	-1.083	0	0	0	0	2.057	-1.151	0	0	0	0
DB04387	1-Hydroxy-2-Amino-3-Cyclohexylpropane	2.112	-0.602	0.163	0	0	0	2.459	0.046	0.786	0	0	0	2.082	-1.111	0	0	0	0	2.072	-1.13	0	0	0	0
DB04395	Phosphoaminophosphonic Acid-Adenylate Ester	1.481	-0.457	0.199	1	0.006	0.038	1.837	0.033	0.422	1	0.004	0.038	1.56	-1.064	0.057	3	0.01	0.115	1.757	0.787	0.91	0	0	0
DB04400	L-erythro-7,8-dihydrobiopterin	1.978	-1.141	0.094	0	0	0	2.329	1.44	0.952	0	0	0	1.969	-2.806	0	0	0	0	2.006	-1.938	0	0	0	0
DB04404	Allosamizoline	2.694	2.173	0.955	0	0	0	2.974	2.181	0.972	0	0	0	2.793	2.225	0.961	0	0	0	2.85	2.267	0.976	0	0	0
DB04407	4-[4-(4-Methyl-2-Methylamino-Thiazol-5-Yl)-Pyrimidin-2-Ylamino]-Phenol	1.622	-1.896	0.024	0	0	0	2.034	0.056	0.438	0	0	0	1.742	-1.21	0.054	0	0	0	1.866	-0.248	0.227	0	0	0
DB04419	D-norleucine	2.769	1.191	0.819	0	0	0	3.021	1.321	0.871	0	0	0	2.84	1.068	0.802	0	0	0	2.889	1.217	0.836	0	0	0
DB04424	RPR128515	2.075	-0.506	0.213	0	0	0	2.348	-0.234	0.536	0	0	0	2.051	-1.269	0	0	0	0	2.045	-1.236	0	0	0	0
DB04444	Tetrafluoroaluminate Ion	2.029	-0.619	0.221	0	0	0	2.28	0.114	0.58	0	0	0	2.013	-2.796	0	0	0	0	2.012	-3.011	0	0	0	0
DB04447	1,4-Dithiothreitol	1.851	-1.181	0.114	0	0	0	2.108	-0.088	0.481	0	0	0	1.894	-3.117	0.001	2	0.007	0.222	1.968	-0.321	0.33	0	0	0
DB04451	4-Methylpiperazin-1-Yl Carbonyl Group	2.104	-0.539	0.217	0	0	0	2.446	0.26	0.849	0	0	0	2.078	-1.105	0	0	0	0	2.063	-1.18	0	0	0	0
DB04454	Alpha-Aminobutyric Acid	2.097	-0.8	0.043	0	0	0	2.451	-0.279	0.694	0	0	0	2.078	-1.169	0	0	0	0	2.06	-1.189	0	0	0	0
DB04456	Arsenous acid	2.067	-0.615	0.134	0	0	0	2.408	0.625	0.913	0	0	0	2.031	-1.656	0	0	0	0	2.051	-1.257	0	0	0	0
DB04459	3,4-Dichloroisocoumarin	2.06	-0.597	0.15	0	0	0	2.313	-0.297	0.385	0	0	0	2.027	-1.742	0	1	0.003	0.5	2.012	-1.675	0	0	0	0
DB04464	N-Formylmethionine	1.805	0.304	0.576	0	0	0	2.052	0.571	0.793	0	0	0	1.812	-1.019	0.083	0	0	0	1.883	-0.27	0.218	0	0	0
DB04465	Lactose	2.015	2.194	0.981	0	0	0	2.17	0.104	0.573	1	0.004	0.25	1.959	-1.98	0.025	0	0	0	2.003	-0.527	0.275	0	0	0
DB04473	Alpha-L-Fucose	2.396	1.753	0.887	0	0	0	2.734	2.005	0.897	0	0	0	2.524	1.89	0.897	0	0	0	2.68	2.597	0.968	0	0	0
DB04474	1-Anilino-8-Naphthalene Sulfonate	1.993	-1.439	0.032	0	0	0	2.265	-0.288	0.394	1	0.004	0.333	2	-2.776	0	1	0.003	0.333	2.033	-1.698	0.001	0	0	0
DB04480	3-(4-Fluorophenyl)-2-(6-Methylpyridin-2-Yl)-5,6-Dihydro-4h-Pyrrolo[1,2-B]Pyrazole	1.948	-0.854	0.143	0	0	0	2.206	-0.193	0.45	0	0	0	1.99	-1.686	0.018	0	0	0	2.03	-0.646	0.207	0	0	0
DB04491	Diisopropylphosphono Group	1.985	-1.77	0	1	0.007	0.333	2.248	-0.995	0.043	1	0.004	0.333	2.024	-1.942	0	0	0	0	2.024	-1.633	0	0	0	0
DB04493	Fructose-6-Phosphate	1.993	-1.039	0.121	0	0	0	2.233	-0.313	0.388	0	0	0	2.024	-2.253	0.003	0	0	0	2.003	-3.411	0	0	0	0
DB04500	Acedoben	2.104	-0.787	0.06	0	0	0	2.459	-0.184	0.718	0	0	0	2.068	-1.203	0	0	0	0	2.063	-1.219	0	0	0	0
DB04513	N-(6-Aminohexyl)-5-Chloro-1-Naphthalenesulfonamide	1.978	0.709	0.81	0	0	0	2.132	-0.298	0.279	0	0	0	1.939	-0.645	0.157	0	0	0	1.976	-0.167	0.243	0	0	0
DB04518	3-[4-(2,4-Dimethyl-Thiazol-5-Yl)-Pyrimidin-2-Ylamino]-Phenol	1.701	-2.162	0.018	0	0	0	2.073	-0.381	0.206	0	0	0	1.769	-2.629	0.011	0	0	0	1.901	-0.598	0.101	0	0	0
DB04519	Caprylic acid	2.716	1.915	0.928	0	0	0	2.923	1.824	0.91	0	0	0	2.741	1.83	0.906	0	0	0	2.778	1.656	0.886	0	0	0
DB04522	Dexfosfoserine	1.778	0.168	0.502	0	0	0	2.037	0.369	0.674	0	0	0	1.816	-0.941	0.12	0	0	0	1.895	0.159	0.447	1	0.003	0.083
DB04530	S,S-(2-Hydroxyethyl)Thiocysteine	1.831	0.079	0.433	0	0	0	2.054	-0.066	0.39	0	0	0	1.854	-0.817	0.115	0	0	0	1.924	0.047	0.379	1	0.003	0.1
DB04532	Indole	2.873	1.845	0.968	0	0	0	2.987	1.427	0.872	0	0	0	2.901	1.594	0.932	0	0	0	2.895	1.553	0.932	0	0	0
DB04534	5-Nitroindazole	1.963	-1.367	0.058	0	0	0	2.253	0.153	0.594	0	0	0	1.939	-3.827	0	0	0	0	1.994	-2.492	0	0	0	0
DB04545	Afegostat	2.045	-0.789	0.105	0	0	0	2.33	0.027	0.625	0	0	0	2.014	-2.013	0	0	0	0	2.021	-1.814	0	0	0	0
DB04552	Niflumic acid	1.916	-1.723	0.033	0	0	0	2.103	-2.501	0.006	1	0.004	0.091	1.954	-3.52	0	1	0.003	0.091	1.977	-2.855	0.001	0	0	0
DB04555	Cytidine-5'-Diphosphate	2.045	-0.932	0.008	0	0	0	2.386	-0.156	0.66	0	0	0	2.041	-1.327	0	0	0	0	2.036	-1.324	0	0	0	0
DB04563	CRA_9678	2.052	-0.493	0.233	0	0	0	2.282	-0.465	0.293	0	0	0	2.041	-1.673	0	0	0	0	2.018	-1.794	0	0	0	0
DB04564	Gluconolactone	2.105	-0.618	0.161	0	0	0	2.431	-0.161	0.737	0	0	0	2.058	-1.175	0	0	0	0	2.051	-1.172	0	0	0	0
DB04566	Inosinic Acid	1.993	-0.46	0.292	0	0	0	2.22	-0.185	0.425	0	0	0	1.99	-3.147	0	0	0	0	1.976	-4.02	0	1	0.003	0.2
DB04571	Trioxsalen	2.074	0.199	0.632	0	0	0	2.393	1.596	0.962	0	0	0	2.058	-1.147	0.01	0	0	0	2.036	-1.536	0	0	0	0
DB04572	Thiotepa	2.044	0.585	0.783	0	0	0	2.244	-0.08	0.523	0	0	0	1.997	-1.775	0.001	1	0.003	0.333	2.009	-1.318	0.002	0	0	0
DB04573	Estriol	1.604	-0.991	0.091	0	0	0	1.937	-0.308	0.23	0	0	0	1.759	-0.31	0.211	0	0	0	1.855	0.339	0.585	0	0	0
DB04574	Estrone sulfate	1.676	-1.384	0.039	0	0	0	2.026	-0.285	0.224	0	0	0	1.804	-0.855	0.108	0	0	0	1.881	-0.336	0.198	1	0.003	0.25
DB04575	Quinestrol	1.722	-2.333	0.005	0	0	0	2.069	-1.106	0.063	0	0	0	1.833	-1.727	0.018	0	0	0	1.928	-0.882	0.07	0	0	0
DB04576	Fleroxacin	2.022	-0.735	0.101	0	0	0	2.288	-0.246	0.453	0	0	0	2.027	-1.546	0	0	0	0	2.024	-1.534	0	0	0	0
DB04581	1-benzylimidazole	2.118	-0.367	0.356	0	0	0	2.4	0.061	0.74	0	0	0	2.081	-1.168	0	0	0	0	2.071	-1.161	0	0	0	0
DB04588	N-[4-(AMINOSULFONYL)BENZYL]-5-(5-CHLORO-2,4-DIHYDROXYPHENYL)-1H-PYRAZOLE-4-CARBOXAMIDE	1.828	0.038	0.439	0	0	0	2.073	-0.011	0.409	0	0	0	1.898	-0.028	0.349	0	0	0	1.949	0.345	0.597	0	0	0
DB04590	(2R)-({4-[AMINO(IMINO)METHYL]PHENYL}AMINO){5-ETHOXY-2-FLUORO-3-[(3R)-TETRAHYDROFURAN-3-YLOXY]PHENYL}ACETICACID	2.052	-0.516	0.231	0	0	0	2.299	-0.192	0.461	0	0	0	2.037	-1.611	0	0	0	0	2.021	-1.729	0	0	0	0
DB04599	Aniracetam	2.419	8.907	0.999	0	0	0	2.736	10	1	0	0	0	2.53	13.192	1	0	0	0	2.637	15.322	1	0	0	0
DB04600	4-[(3-BROMO-4-O-SULFAMOYLBENZYL)(4-CYANOPHENYL)AMINO]-4H-[1,2,4]-TRIAZOLE	2.097	-0.566	0.185	0	0	0	2.425	0.183	0.847	0	0	0	2.068	-1.14	0	0	0	0	2.06	-1.163	0	0	0	0
DB04601	4-[(4-O-SULFAMOYLBENZYL)(4-CYANOPHENYL)AMINO]-4H-[1,2,4]-TRIAZOLE	2.097	-0.523	0.194	0	0	0	2.425	0.141	0.838	0	0	0	2.068	-1.271	0	0	0	0	2.06	-1.174	0	0	0	0
DB04604	5-iodotubercidin	1.912	1.39	0.969	0	0	0	2.068	0.272	0.589	0	0	0	1.943	0.761	0.873	1	0.003	0.25	1.982	1.078	0.987	0	0	0
DB04608	9-HYDROXY-4-PHENYL-6H-PYRROLO[3,4-C]CARBAZOLE-1,3-DIONE	1.933	-0.595	0.251	0	0	0	2.167	-0.597	0.29	0	0	0	1.949	-2.431	0.001	0	0	0	1.997	-1.206	0.061	0	0	0
DB04630	Aldosterone	2.007	-1.061	0.04	0	0	0	2.291	-0.202	0.436	0	0	0	2.031	-1.855	0	0	0	0	2.045	-1.328	0.001	0	0	0
DB04639	Biphenylalanine	2.396	1.794	0.892	0	0	0	2.734	1.938	0.885	0	0	0	2.524	2.003	0.913	0	0	0	2.68	2.465	0.963	0	0	0
DB04652	Corticosterone	1.935	-1.582	0.044	0	0	0	2.219	0.424	0.658	0	0	0	2.003	-1.712	0.03	0	0	0	2.021	-1.162	0.095	0	0	0
DB04654	4-PIPERIDIN-4-YLBUTANAL	2.06	-0.876	0.022	0	0	0	2.395	-0.217	0.632	0	0	0	2.058	-1.246	0	0	0	0	2.06	-1.135	0	0	0	0
DB04665	Coumarin	2.071	0.955	0.803	0	0	0	2.322	1.641	0.955	0	0	0	2.047	-1.733	0.017	0	0	0	2.003	-3.522	0	0	0	0
DB04674	2-HYDROXY-3,5-DIIODOBENZOIC ACID	2.104	-0.654	0.136	0	0	0	2.412	-0.189	0.662	0	0	0	2.085	-1.115	0	0	0	0	2.066	-1.154	0	0	0	0
DB04688	Methylecgonine	2.44	4.369	0.986	0	0	0	2.755	4.643	0.989	0	0	0	2.595	5.2	0.99	0	0	0	2.737	6.405	0.998	0	0	0
DB04690	Camptothecin	1.815	-0.345	0.238	1	0.007	0.333	2.06	-0.247	0.258	0	0	0	1.851	-1.099	0.063	0	0	0	1.907	-0.389	0.153	0	0	0
DB04695	Farnesyl thiopyrophosphate	2.089	-0.465	0.244	0	0	0	2.44	0.545	0.89	0	0	0	2.047	-1.461	0	1	0.003	0.333	2.051	-1.295	0	0	0	0
DB04705	(3BETA)-CHOLEST-5-ENE-3,25-DIOL	1.985	-0.43	0.296	0	0	0	2.217	-0.155	0.461	0	0	0	1.997	-2.322	0.003	0	0	0	1.988	-2.657	0	0	0	0
DB04707	Hydroxyfasudil	1.833	-0.348	0.243	0	0	0	2.076	-0.143	0.293	0	0	0	1.876	-0.935	0.111	0	0	0	1.935	-0.144	0.216	1	0.003	0.167
DB04714	ISOPENTENYL PYROPHOSPHATE	2.097	-0.327	0.366	0	0	0	2.378	0.117	0.75	0	0	0	2.024	-1.486	0	0	0	0	2.03	-1.459	0	0	0	0
DB04715	IMIDAZOPYRIDAZIN 1	2.052	-0.332	0.334	0	0	0	2.292	-0.295	0.429	0	0	0	2.024	-1.479	0	0	0	0	2.027	-1.315	0	0	0	0
DB04716	2-(1,1-DIMETHYLETHYL)9-FLUORO-3,6-DIHYDRO-7H-BENZ[H]-IMIDAZ[4,5-F]ISOQUINOLIN-7-ONE	1.51	-0.621	0.158	1	0.007	0.067	1.833	-0.406	0.166	0	0	0	1.625	-0.875	0.105	0	0	0	1.813	0.841	0.978	0	0	0
DB04719	DIMETHYL-(4,5,6,7-TETRABROMO-1H-BENZOIMIDAZOL-2-YL)-AMINE	1.787	0.056	0.432	0	0	0	2.021	-0.076	0.351	0	0	0	1.828	-0.435	0.177	0	0	0	1.92	0.356	0.626	1	0.003	0.25
DB04725	Licofelone	2.059	-0.038	0.451	0	0	0	2.243	-0.921	0.145	1	0.004	0.25	2.027	-2.2	0	0	0	0	2.021	-2.324	0	0	0	0
DB04739	4-[(4-METHYL-1-PIPERAZINYL)METHYL]-N-[3-[[4-(3-PYRIDINYL)-2-PYRIMIDINYL]AMINO]PHENYL]-BENZAMIDE	1.903	-0.091	0.365	0	0	0	2.06	-1.144	0.085	0	0	0	1.929	-0.465	0.146	0	0	0	1.979	-0.05	0.307	0	0	0
DB04743	Nimesulide	1.986	-0.417	0.32	0	0	0	2.216	0.133	0.585	2	0.008	0.2	2	-2.414	0.004	0	0	0	2.015	-2.015	0.015	0	0	0
DB04745	2-OXOQUINOLINE	2.07	1.087	0.841	0	0	0	2.32	1.999	0.971	0	0	0	2.046	-1.714	0.03	0	0	0	1.997	-4.122	0	0	0	0
DB04751	Purvalanol A	1.55	-0.899	0.096	0	0	0	1.921	0.044	0.392	0	0	0	1.63	-1.691	0.031	0	0	0	1.85	0.874	0.925	0	0	0
DB04763	1-N-(4-SULFAMOYLPHENYL-ETHYL)-2,4,6-TRIMETHYLPYRIDINIUM	2.094	0.722	0.784	0	0	0	2.378	1.947	0.973	0	0	0	2.06	-1.335	0.013	0	0	0	2.021	-2.435	0	0	0	0
DB04769	5-QUINOXALIN-6-YLMETHYLENE-THIAZOLIDINE-2,4-DIONE	2.022	0.946	0.789	0	0	0	2.216	0.203	0.603	0	0	0	1.993	-2.353	0.004	0	0	0	2.033	-0.906	0.163	0	0	0
DB04786	Suramin	1.741	0.453	0.676	0	0	0	1.967	0	0.377	1	0.004	0.067	1.827	0.358	0.622	1	0.003	0.067	1.885	0.588	0.866	1	0.003	0.067
DB04794	Bifonazole	1.748	-1.493	0.066	0	0	0	2.034	-0.567	0.159	0	0	0	1.816	-1.42	0.043	1	0.003	0.143	1.914	-0.244	0.191	0	0	0
DB04795	Thenoyltrifluoroacetone	2.075	-0.306	0.399	0	0	0	2.3	-0.417	0.341	0	0	0	2.027	-1.336	0	0	0	0	2.018	-1.355	0	0	0	0
DB04799	6-Hydroxy-5-undecyl-4,7-benzothiazoledione	1.972	1.427	0.909	0	0	0	2.217	2.71	0.996	0	0	0	1.96	-1.364	0.074	1	0.003	0.111	1.941	-2.898	0	0	0	0
DB04812	Benoxaprofen	2.451	1.496	0.896	0	0	0	2.659	1.212	0.853	0	0	0	2.461	1.206	0.869	0	0	0	2.622	1.808	0.907	0	0	0
DB04813	Bithionol	1.433	-0.544	0.167	1	0.006	0.031	1.726	-0.807	0.102	1	0.004	0.031	1.519	-0.775	0.111	2	0.006	0.062	1.665	0.28	0.53	0	0	0
DB04815	Clioquinol	1.434	-0.851	0.124	0	0	0	1.84	0.247	0.514	0	0	0	1.626	0.011	0.382	0	0	0	1.748	0.747	0.886	1	0.003	0.077
DB04816	Dantron	2.06	-0.34	0.416	0	0	0	2.315	-0.256	0.586	0	0	0	2.048	-0.915	0.004	0	0	0	2.036	-0.956	0.001	0	0	0
DB04817	Metamizole	2.097	-1.226	0.005	0	0	0	2.489	-0.681	0.494	0	0	0	2.095	-1.499	0	0	0	0	2.069	-1.471	0	0	0	0
DB04818	Iproniazid	2.104	-0.978	0.014	0	0	0	2.425	-0.653	0.415	0	0	0	2.078	-1.319	0	0	0	0	2.057	-1.356	0	0	0	0
DB04819	Methapyrilene	2.041	2.41	0.993	0	0	0	2.244	2.688	0.996	0	0	0	1.984	-1.418	0.065	0	0	0	1.994	-1.404	0.066	0	0	0
DB04820	Nialamide	2.015	-0.148	0.476	0	0	0	2.251	0.115	0.579	0	0	0	2.03	-1.422	0.042	0	0	0	2.003	-2.453	0	1	0.003	0.2
DB04821	Nomifensine	2.007	-0.479	0.273	0	0	0	2.237	0.129	0.557	0	0	0	2.003	-3.055	0	0	0	0	1.997	-3.757	0	0	0	0
DB04823	Oxyphenisatin	1.917	-0.268	0.255	0	0	0	2.168	-0.22	0.322	0	0	0	1.976	-0.287	0.235	0	0	0	1.997	-0.277	0.257	0	0	0
DB04824	Phenolphthalein	1.686	-2.483	0.014	0	0	0	2.042	-0.686	0.152	0	0	0	1.807	-1.963	0.028	0	0	0	1.909	-0.602	0.123	0	0	0
DB04825	Prenylamine	1.964	1.15	0.97	0	0	0	2.11	0.227	0.564	0	0	0	1.926	-0.123	0.286	0	0	0	1.964	0.25	0.53	0	0	0
DB04828	Zomepirac	2.096	-0.445	0.247	0	0	0	2.333	-0.381	0.327	1	0.004	0.333	2.064	-1.319	0	0	0	0	2.051	-1.362	0	0	0	0
DB04829	Lysergic acid diethylamide	1.857	-0.273	0.376	0	0	0	2.154	2.511	0.991	1	0.004	0.067	1.886	-2.276	0.013	0	0	0	1.948	-0.394	0.314	0	0	0
DB04832	Zimelidine	2.081	-0.413	0.283	0	0	0	2.374	0.575	0.878	0	0	0	2.061	-1.527	0	0	0	0	2.048	-1.467	0	0	0	0
DB04835	Maraviroc	2.448	4.055	0.982	0	0	0	2.798	4.231	0.991	0	0	0	2.571	4.355	0.982	0	0	0	2.647	4.698	0.994	0	0	0
DB04837	Clofedanol	2.135	-1.414	0.02	0	0	0	2.487	-1.051	0.341	0	0	0	2.099	-1.795	0	0	0	0	2.072	-1.782	0	0	0	0
DB04838	Cyclandelate	2.56	2.585	0.951	0	0	0	2.888	2.679	0.969	0	0	0	2.629	2.436	0.943	0	0	0	2.659	2.184	0.927	0	0	0
DB04839	Cyproterone acetate	1.81	0.048	0.394	0	0	0	2.064	0.148	0.533	0	0	0	1.923	0.472	0.693	0	0	0	1.955	0.555	0.865	0	0	0
DB04840	Debrisoquine	2.045	-0.257	0.407	0	0	0	2.3	-0.109	0.611	0	0	0	2.044	-0.974	0.009	0	0	0	2.036	-1.068	0	0	0	0
DB04841	Flunarizine	1.815	1.591	0.984	0	0	0	2.019	1.311	0.977	0	0	0	1.851	0.941	0.898	0	0	0	1.851	0.141	0.486	1	0.003	0.027
DB04842	Fluspirilene	1.828	0.061	0.522	0	0	0	2.082	1.513	0.945	1	0.004	0.038	1.823	-3.132	0.001	1	0.003	0.038	1.922	-0.106	0.414	0	0	0
DB04843	Mepenzolate	2.346	3.915	0.982	0	0	0	2.719	4.486	0.99	0	0	0	2.426	3.749	0.979	0	0	0	2.545	5.168	0.991	0	0	0
DB04844	Tetrabenazine	2.051	0.025	0.484	0	0	0	2.394	2.678	0.987	0	0	0	2.047	-1.727	0.01	0	0	0	2.042	-1.992	0.004	0	0	0
DB04845	Ixabepilone	1.917	-1.48	0.004	0	0	0	2.198	-0.715	0.137	1	0.004	1	1.969	-1.433	0	0	0	0	1.982	-1.269	0	0	0	0
DB04846	Celiprolol	1.948	-0.931	0.111	0	0	0	2.219	-0.232	0.457	1	0.004	0.5	1.929	-2.553	0	0	0	0	1.976	-1.889	0	0	0	0
DB04849	Cediranib	1.364	1.554	0.959	1	0.005	0.012	1.633	0.132	0.494	0	0	0	1.438	0.969	0.887	3	0.008	0.035	1.597	2.585	1	0	0	0
DB04853	Binodenoson	2.57	3.72	0.986	0	0	0	2.889	4.019	0.995	0	0	0	2.668	4.036	0.989	0	0	0	2.758	4.103	0.997	0	0	0
DB04854	Febuxostat	1.911	-0.151	0.307	0	0	0	2.132	-0.274	0.3	1	0.004	0.333	1.966	-0.225	0.241	0	0	0	1.988	-0.057	0.324	0	0	0
DB04855	Dronedarone	1.943	1.862	0.964	0	0	0	2.105	1.14	0.89	0	0	0	1.943	0.214	0.555	0	0	0	1.961	0.256	0.577	0	0	0
DB04856	Dexloxiglumide	3.075	0.917	0.87	0	0	0	3.384	1.113	0.945	0	0	0	3.051	0.66	0.712	0	0	0	3.057	0.645	0.733	0	0	0
DB04861	Nebivolol	1.927	-0.659	0.221	0	0	0	2.208	1.018	0.854	1	0.004	0.2	1.909	-3.568	0	0	0	0	1.967	-2.15	0.006	0	0	0
DB04865	Omacetaxine mepesuccinate	1.793	0.043	0.431	0	0	0	2.073	0.422	0.714	0	0	0	1.919	0.604	0.802	0	0	0	1.946	0.626	0.858	0	0	0
DB04868	Nilotinib	1.502	2.944	1	0	0	0	1.695	0.107	0.464	1	0.003	0.014	1.639	3.094	1	1	0.003	0.014	1.747	3.709	1	0	0	0
DB04871	Lorcaserin	2.294	5.428	0.996	0	0	0	2.655	7.508	1	0	0	0	2.422	8.573	0.998	0	0	0	2.482	8.598	0.997	0	0	0
DB04875	Pralnacasan	2.015	0.552	0.691	0	0	0	2.206	-0.483	0.319	0	0	0	1.993	-2.168	0.005	0	0	0	2.009	-1.603	0.004	0	0	0
DB04876	Vildagliptin	2.059	0.416	0.649	1	0.007	0.25	2.366	2.103	0.987	0	0	0	2.057	-1.217	0.048	0	0	0	2.042	-1.773	0.009	0	0	0
DB04878	Voglibose	2.104	-0.604	0.163	0	0	0	2.419	-0.194	0.699	0	0	0	2.071	-1.142	0	0	0	0	2.048	-1.204	0	0	0	0
DB04879	Vatalanib	1.748	-0.158	0.342	0	0	0	1.934	-1.361	0.052	0	0	0	1.739	-2.106	0.025	1	0.003	0.091	1.869	-0.178	0.194	0	0	0
DB04880	Enoximone	2.082	-0.733	0.066	0	0	0	2.442	0.043	0.791	0	0	0	2.075	-1.153	0	0	0	0	2.051	-1.22	0	0	0	0
DB04881	Elacridar	2.112	-0.648	0.176	0	0	0	2.425	-0.212	0.698	0	0	0	2.065	-1.236	0	0	0	0	2.054	-1.209	0	0	0	0
DB04883	Darusentan	2.082	-0.569	0.186	0	0	0	2.425	0.317	0.867	0	0	0	2.088	-1.019	0	0	0	0	2.069	-1.071	0	0	0	0
DB04884	Dapoxetine	2.624	0.935	0.744	0	0	0	2.884	0.906	0.702	0	0	0	2.696	0.916	0.712	0	0	0	2.811	1.169	0.78	0	0	0
DB04890	Bepotastine	2.135	-1.434	0.024	0	0	0	2.487	-1.05	0.345	0	0	0	2.099	-1.713	0	0	0	0	2.072	-1.74	0	0	0	0
DB04892	Phenserine	2.567	3.103	0.972	0	0	0	2.755	2.268	0.933	0	0	0	2.575	2.448	0.937	0	0	0	2.623	2.498	0.943	0	0	0
DB04894	Vapreotide	2.089	-0.31	0.391	0	0	0	2.41	0.537	0.902	0	0	0	2.058	-1.195	0	0	0	0	2.051	-1.307	0	0	0	0
DB04895	Pegaptanib	2.06	-0.356	0.328	0	0	0	2.27	-0.579	0.211	0	0	0	2.051	-1.387	0.001	0	0	0	2.027	-1.725	0	0	0	0
DB04896	Milnacipran	2.042	1.891	0.968	0	0	0	2.253	1.977	0.964	0	0	0	2	-1.603	0.043	0	0	0	2.018	-1.021	0.13	0	0	0
DB04898	Ximelagatran	1.986	0.211	0.549	0	0	0	2.181	-0.361	0.359	1	0.004	0.143	1.98	-2.507	0.005	0	0	0	1.988	-2.477	0.004	1	0.003	0.143
DB04899	Nesiritide	2.119	-0.256	0.476	0	0	0	2.423	0.26	0.867	0	0	0	2.085	-0.994	0	0	0	0	2.051	-1.183	0	0	0	0
DB04908	Flibanserin	2.029	0.796	0.745	0	0	0	2.366	4.172	1	0	0	0	2.047	-0.437	0.306	0	0	0	2.029	-1.424	0.066	0	0	0
DB04920	Clevidipine	2.074	-0.705	0.083	0	0	0	2.366	-0.044	0.662	0	0	0	2.068	-1.314	0	0	0	0	2.062	-1.259	0	0	0	0
DB04930	Permethrin	1.713	-2.495	0.012	0	0	0	2.064	-0.965	0.116	0	0	0	1.814	-1.701	0.029	0	0	0	1.92	-0.585	0.109	0	0	0
DB04931	Afamelanotide	2.11	-0.333	0.378	0	0	0	2.464	0.686	0.885	0	0	0	2.088	-1.079	0.002	0	0	0	2.071	-1.172	0	0	0	0
DB04932	Defibrotide	2.119	-0.424	0.339	0	0	0	2.47	0.405	0.857	0	0	0	2.085	-1.135	0	0	0	0	2.075	-1.086	0	0	0	0
DB04933	Eritoran	2.083	-0.696	0.085	0	0	0	2.392	-0.313	0.604	0	0	0	2.075	-1.116	0	0	0	0	2.045	-1.237	0	0	0	0
DB04938	Ospemifene	1.722	-2.224	0.007	0	0	0	2.069	-0.933	0.081	0	0	0	1.833	-1.706	0.03	0	0	0	1.928	-0.932	0.065	0	0	0
DB04941	Crofelemer	1.985	-0.66	0.171	0	0	0	2.27	0.085	0.652	0	0	0	1.976	-1.54	0	0	0	0	2.018	-0.935	0.003	0	0	0
DB04942	Tamibarotene	2.015	0.946	0.822	0	0	0	2.171	-1.089	0.121	0	0	0	2.014	-1.143	0.1	0	0	0	2.021	-1.01	0.102	0	0	0
DB04946	Iloperidone	1.891	0.256	0.574	0	0	0	2.169	3.021	1	0	0	0	1.924	-0.844	0.17	0	0	0	1.969	0.351	0.602	1	0.003	0.042
DB04948	Lofexidine	2.096	-0.512	0.205	0	0	0	2.451	0.545	0.878	0	0	0	2.074	-1.159	0	0	0	0	2.057	-1.282	0	0	0	0
DB04953	Ezogabine	2.426	2.786	0.955	0	0	0	2.719	2.9	0.959	0	0	0	2.507	2.661	0.947	0	0	0	2.61	3.042	0.964	0	0	0
DB04954	Tecadenoson	2.119	-0.415	0.321	0	0	0	2.47	0.39	0.849	0	0	0	2.085	-1.129	0	0	0	0	2.075	-1.135	0	0	0	0
DB04957	Azimilide	2.075	-0.667	0.091	0	0	0	2.412	0.07	0.802	0	0	0	2.061	-1.18	0	0	0	0	2.042	-1.221	0	0	0	0
DB04960	Tipifarnib	2.075	-0.43	0.279	0	0	0	2.343	-0.142	0.614	0	0	0	2.051	-1.127	0	0	0	0	2.018	-1.364	0	0	0	0
DB04967	Lucanthone	1.896	-1.701	0.042	0	0	0	2.171	-0.232	0.419	0	0	0	1.936	-3.424	0	0	0	0	1.991	-1.629	0.032	0	0	0
DB05013	Ingenol mebutate	1.841	1.003	0.9	0	0	0	2.068	0.744	0.882	0	0	0	1.852	-0.149	0.279	0	0	0	1.973	1.185	0.999	0	0	0
DB05015	Belinostat	1.576	0.299	0.581	0	0	0	1.877	0.102	0.398	0	0	0	1.707	0.313	0.574	0	0	0	1.834	1.394	0.999	1	0.003	0.083
DB05016	Ataluren	1.917	-0.353	0.259	0	0	0	2.168	-0.256	0.326	0	0	0	1.976	-0.421	0.192	0	0	0	1.997	-0.282	0.258	0	0	0
DB05018	Migalastat	2.014	-0.19	0.387	0	0	0	2.226	-0.271	0.407	0	0	0	1.97	-4.24	0	0	0	0	1.976	-4.623	0	1	0.003	0.125
DB05039	Indacaterol	1.891	-1.255	0.1	0	0	0	2.208	1.335	0.903	1	0.004	0.2	1.926	-2.919	0	0	0	0	1.955	-2.412	0.003	0	0	0
DB05095	Cimicoxib	2.09	-0.618	0.118	0	0	0	2.335	-0.532	0.217	1	0.004	0.5	2.065	-1.213	0	0	0	0	2.048	-1.255	0	0	0	0
DB05105	Pleconaril	2.081	-0.409	0.283	0	0	0	2.368	0.174	0.765	0	0	0	2.058	-1.228	0	0	0	0	2.024	-1.476	0	0	0	0
DB05109	Trabectedin	1.94	-0.112	0.368	0	0	0	2.099	-0.835	0.097	0	0	0	1.952	-0.554	0.146	0	0	0	1.997	-0.282	0.263	0	0	0
DB05186	SQ-109	2.112	0.007	0.611	0	0	0	2.395	0.448	0.891	0	0	0	2.048	-1.53	0	0	0	0	2.042	-1.428	0	0	0	0
DB05219	Crisaborole	2.029	-0.654	0.206	0	0	0	2.262	-0.316	0.388	0	0	0	2.007	-3.267	0	0	0	0	2	-3.267	0	0	0	0
DB05229	Beraprost	2.089	1.766	0.956	0	0	0	2.295	0.948	0.864	0	0	0	2.047	-1.091	0.09	0	0	0	2.015	-1.953	0.002	0	0	0
DB05234	LGD2941	1.844	-0.073	0.347	0	0	0	2.098	0.028	0.461	0	0	0	1.939	0.16	0.478	0	0	0	1.973	0.453	0.71	0	0	0
DB05239	Cobimetinib	2.007	-0.624	0.197	0	0	0	2.236	-0.601	0.236	0	0	0	2.024	-1.914	0.004	0	0	0	2.021	-1.64	0	0	0	0
DB05246	Methsuximide	2.624	-0.347	0.289	0	0	0	3.022	0.086	0.417	0	0	0	2.768	-0.146	0.301	0	0	0	2.817	0.046	0.381	0	0	0
DB05251		2.089	-0.543	0.207	0	0	0	2.372	-0.055	0.669	0	0	0	2.047	-1.386	0	0	0	0	2.036	-1.402	0	0	0	0
DB05258	Interferon alfa	2.06	-0.858	0.015	0	0	0	2.293	-0.884	0.031	0	0	0	2.038	-1.289	0	0	0	0	2.03	-1.313	0	0	0	0
DB05260	Gallium nitrate	2.015	-0.359	0.325	1	0.007	0.25	2.213	-0.972	0.153	1	0.004	0.25	1.939	-5.152	0	2	0.007	0.5	1.994	-2.703	0	0	0	0
DB05265	Ecabet	2.985	0.635	0.65	0	0	0	3.19	0.511	0.638	0	0	0	2.997	0.557	0.608	0	0	0	3.018	0.541	0.638	0	0	0
DB05266	Ibudilast	2.029	-0.536	0.265	0	0	0	2.242	-0.662	0.237	0	0	0	1.993	-3.269	0	0	0	0	1.994	-3.401	0	0	0	0
DB05271	Rotigotine	2.05	-0.019	0.48	0	0	0	2.395	3.093	0.994	0	0	0	2.067	-1.486	0.045	0	0	0	2.044	-2.113	0	0	0	0
DB05288	Anecortave acetate	1.917	-0.413	0.235	0	0	0	2.168	-0.221	0.335	0	0	0	1.976	-0.476	0.209	0	0	0	1.997	-0.244	0.273	0	0	0
DB05294	Vandetanib	1.361	2.233	0.996	0	0	0	1.574	-0.096	0.366	1	0.003	0.009	1.406	1.62	0.989	4	0.01	0.036	1.545	2.88	1	1	0.002	0.009
DB05295	Eldecalcitol	2.03	-0.743	0.072	0	0	0	2.289	-0.499	0.229	0	0	0	2.044	-1.181	0	0	0	0	2.042	-1.103	0	0	0	0
DB05302		2.067	0.733	0.815	0	0	0	2.397	2.824	0.992	0	0	0	2.061	-0.747	0.163	0	0	0	2.045	-1.125	0.031	0	0	0
DB05311	Ecallantide	2.91	1.512	0.925	0	0	0	3.112	1.385	0.93	0	0	0	2.969	1.511	0.944	0	0	0	2.988	1.395	0.942	0	0	0
DB05314		2.007	-1.05	0.071	0	0	0	2.245	-0.82	0.132	0	0	0	2.017	-2.145	0	0	0	0	2.039	-1.627	0.003	0	0	0
DB05316	Pimavanserin	2.381	4.309	0.986	0	0	0	2.794	5.779	0.997	0	0	0	2.537	5.427	0.99	0	0	0	2.602	5.423	0.993	0	0	0
DB05318		2.081	-0.763	0.035	0	0	0	2.368	-0.428	0.409	0	0	0	2.061	-1.257	0	1	0.003	0.333	2.033	-1.385	0	0	0	0
DB05332	Romiplostim	2.541	0.186	0.515	0	0	0	2.884	0.647	0.619	0	0	0	2.642	0.319	0.526	0	0	0	2.688	0.438	0.553	0	0	0
DB05360		2.095	-0.158	0.445	0	0	0	2.441	1.594	0.964	0	0	0	2.054	-1.612	0	0	0	0	2.053	-1.601	0	0	0	0
DB05379		2.104	0.698	0.857	0	0	0	2.326	0.342	0.75	0	0	0	2.054	-1.215	0.011	0	0	0	2.012	-1.704	0	0	0	0
DB05381	Histamine	1.913	-0.566	0.257	0	0	0	2.203	1.271	0.904	0	0	0	1.953	-1.751	0.018	0	0	0	1.964	-2.098	0.006	0	0	0
DB05389	Tetrachlorodecaoxide	2.112	-0.429	0.336	0	0	0	2.391	-0.159	0.687	0	0	0	2.068	-1.071	0	0	0	0	2.051	-1.182	0	0	0	0
DB05414	Pipendoxifene	1.679	-1.327	0.042	0	0	0	2.03	-0.421	0.198	0	0	0	1.81	-1.072	0.081	0	0	0	1.898	-0.195	0.225	0	0	0
DB05416	Cardarine	1.97	-0.307	0.34	0	0	0	2.175	-0.933	0.158	0	0	0	1.993	-1.946	0.013	0	0	0	2.012	-1.42	0.044	0	0	0
DB05424	Canertinib	1.382	1.651	0.973	0	0	0	1.634	-0.165	0.335	1	0.003	0.013	1.469	1.181	0.952	3	0.008	0.04	1.627	2.49	1	0	0	0
DB05465	Tandutinib	1.396	-1.769	0.026	0	0	0	1.787	-0.659	0.132	0	0	0	1.467	-2.399	0.021	2	0.006	0.074	1.579	-1.601	0.026	0	0	0
DB05482	7-ethyl-10-hydroxycamptothecin	1.993	-1.021	0.027	0	0	0	2.258	-0.529	0.227	0	0	0	1.993	-1.815	0	0	0	0	2.012	-1.363	0	0	0	0
DB05508		2.067	0.769	0.822	0	0	0	2.397	2.844	0.992	0	0	0	2.061	-0.707	0.161	0	0	0	2.045	-1.002	0.033	0	0	0
DB05511	Piclidenoson	2.119	-0.416	0.327	0	0	0	2.47	0.408	0.857	0	0	0	2.085	-1.086	0	0	0	0	2.075	-1.117	0	0	0	0
DB05521	Telaprevir	1.903	-0.631	0.249	1	0.007	0.077	2.066	-2.277	0.011	0	0	0	1.941	-2.21	0.009	1	0.003	0.077	1.968	-1.477	0.06	0	0	0
DB05578	Ramucirumab	2.068	-0.655	0.12	0	0	0	2.345	-0.379	0.474	0	0	0	2.061	-0.995	0	0	0	0	2.063	-0.925	0	0	0	0
DB05630	Sodium stibogluconate	1.992	-0.922	0.011	0	0	0	2.272	-0.492	0.241	0	0	0	2	-1.374	0	0	0	0	2.024	-1.114	0	0	0	0
DB05665		1.95	-0.692	0.214	1	0.007	0.111	2.171	-0.454	0.347	0	0	0	1.97	-2.652	0.002	1	0.003	0.111	1.985	-2.493	0.003	0	0	0
DB05676	Apremilast	1.929	-0.644	0.236	0	0	0	2.096	-2.194	0.012	1	0.004	0.125	1.95	-2.714	0.003	0	0	0	1.962	-2.88	0	0	0	0
DB05679	Ustekinumab	2.724	2.341	0.97	0	0	0	2.897	1.963	0.928	0	0	0	2.82	2.315	0.969	0	0	0	2.865	2.268	0.975	0	0	0
DB05773	Trastuzumab emtansine	2.015	-0.008	0.598	0	0	0	2.203	-0.652	0.189	0	0	0	1.962	-1.582	0	0	0	0	2	-1.09	0	0	0	0
DB05777	Thrombomodulin Alfa	2.463	2.843	0.958	0	0	0	2.734	2.601	0.951	0	0	0	2.524	2.841	0.961	0	0	0	2.65	2.924	0.965	0	0	0
DB05804	Prasterone sulfate	2.12	-0.963	0.043	0	0	0	2.457	-0.651	0.511	0	0	0	2.085	-1.311	0	0	0	0	2.057	-1.372	0	0	0	0
[truncated: 940 more rows]
